# Supplementary material for: A Cross-Species Single-Cell Atlas Reveals Conserved Regulatory Networks and Candidate Hearing Loss Genes in the Cochlea
Source: Genes (Basel). 2026 Apr 10;17(4):438. doi: 10.3390/genes17040438 (PMC13115875; doi:10.3390/genes17040438)
Supplement: Supplementary file 1 [file genes-17-00438-s001.zip › Supplementary_TableS1.xlsx]

## Sheet: Sheet1
Supplementary Table S1: Overview of the datasets in the current study
Datasets	Species	Type	Platform	Samples	Cells
GSE213796	Human	snRNA sequencing	Illumina NovaSeq 6000	FW7.5/9.2	10,435/9,796
GSE135913	Human	scRNA sequencing	Illumina HiSeq 4000	FW15/17/23	2,512/13,387/1,480
gEAR database	Mouse	scRNA sequencing	Illumina HiSeq X	P8/12/20	25,876/22,644/38,406
