# Supplementary material for: A Cross-Species Single-Cell Atlas Reveals Conserved Regulatory Networks and Candidate Hearing Loss Genes in the Cochlea
Source: Genes (Basel). 2026 Apr 10;17(4):438. doi: 10.3390/genes17040438 (PMC13115875; doi:10.3390/genes17040438)
Supplement: Supplementary file 1 [file genes-17-00438-s001.zip › Supplementary_TableS2.xlsx]

## Sheet: Sheet1
Supplementary Table S2: The top 50 DEGs in each cell cluster
cluster	p_val	avg_log2FC	pct.1	pct.2	p_val_adj	gene
B cells	0	6.17385	0.931	0.019	0	CD79A
B cells	0	4.98646	0.956	0.049	0	CD79B
B cells	0	4.11454	0.973	0.095	0	IGHM
B cells	0	5.05027	0.908	0.041	0	VPREB3
B cells	0	3.52555	0.892	0.108	0	CD37
B cells	0	5.9457	0.77	0.016	0	MZB1
B cells	0	4.34003	0.762	0.06	0	IGKC
B cells	0	2.41861	0.858	0.17	0	CORO1A
B cells	0	2.40926	0.854	0.176	0	RAC2
B cells	0	4.18277	0.862	0.184	0	PTPRCAP
B cells	0	5.15706	0.675	0.029	0	BLNK
B cells	0	4.86717	0.676	0.038	0	ARL5C
B cells	0	3.46423	0.706	0.08	0	CYTIP
B cells	0	4.80935	0.648	0.034	0	RHOH
B cells	0	4.2559	0.659	0.047	0	LRMP
B cells	0	2.03075	0.867	0.264	0	SRGN
B cells	0	2.02343	0.815	0.216	0	ARHGDIB
B cells	0	2.24335	0.916	0.323	0	LY6E
B cells	0	5.07168	0.611	0.026	0	LY6D
B cells	0	5.56935	0.593	0.022	0	CD72
B cells	0	3.88467	0.618	0.064	0	DUSP2
B cells	0	3.52199	0.641	0.097	0	TIFA
B cells	0	2.99127	0.771	0.231	0	PAFAH1B3
B cells	0	2.25859	0.675	0.153	0	LAPTM5
B cells	0	2.8948	0.642	0.126	0	UNC93B1
B cells	0	2.40293	0.636	0.137	0	LSP1
B cells	0	5.8043	0.507	0.011	0	SLAMF7
B cells	0	6.79194	0.5	0.006	0	POU2AF1
B cells	0	1.30394	0.85	0.358	0	UCP2
B cells	0	1.29714	0.948	0.458	0	EBF1
B cells	0	1.749	0.853	0.371	0	CHCHD10
B cells	0	5.79989	0.489	0.011	0	SLAMF6
B cells	0	3.32592	0.543	0.067	0	DOK3
B cells	0	4.50134	0.504	0.032	0	MYB
B cells	0	2.14177	0.716	0.253	0	CMTM7
B cells	0	2.14352	0.696	0.234	0	LIMD2
B cells	0	4.02654	0.497	0.04	0	KLHL6
B cells	0	7.25851	0.454	0.004	0	PAX5
B cells	0	4.88437	0.465	0.016	0	IL7R
B cells	0	2.94253	0.538	0.09	0	LGALS9
B cells	0	1.83188	0.617	0.17	0	CD52
B cells	0	3.13445	0.543	0.098	0	CECR2
B cells	0	2.99273	0.531	0.089	0	RCSD1
B cells	0	3.03552	0.515	0.073	0	NAPSA
B cells	0	4.60612	0.469	0.027	0	CD69
B cells	0	6.48524	0.443	0.007	0	SPIB
B cells	0	2.09087	0.64	0.206	0	CRIP1
B cells	0	2.4718	0.601	0.173	0	MEF2C
B cells	0	3.33587	0.49	0.065	0	SYK
B cells	0	3.31991	0.533	0.114	0	BCL7A
Capsule-associated POM	0	2.0301	0.879	0.314	0	COL1A2
Capsule-associated POM	0	1.77747	0.812	0.266	0	CALD1
Capsule-associated POM	0	2.27287	0.72	0.189	0	DCN
Capsule-associated POM	0	2.21903	0.695	0.177	0	COL3A1
Capsule-associated POM	0	2.10918	0.658	0.186	0	COLEC12
Capsule-associated POM	0	1.87404	0.663	0.21	0	LRP1
Capsule-associated POM	0	1.73362	0.646	0.202	0	POU3F4
Capsule-associated POM	0	1.83277	0.714	0.276	0	COL11A1
Capsule-associated POM	0	2.35045	0.592	0.154	0	FGFR1
Capsule-associated POM	0	1.32392	0.695	0.274	0	COL9A2
Capsule-associated POM	0	2.19081	0.564	0.149	0	PDGFRA
Capsule-associated POM	0	2.19867	0.572	0.158	0	CLMP
Capsule-associated POM	0	1.13285	0.846	0.434	0	EBF1
Capsule-associated POM	0	1.51715	0.686	0.28	0	PLPP3
Capsule-associated POM	0	2.10023	0.578	0.181	0	CDH11
Capsule-associated POM	0	2.44227	0.505	0.112	0	LAMA2
Capsule-associated POM	0	1.50892	0.646	0.254	0	IGFBP5
Capsule-associated POM	0	1.75082	0.592	0.2	0	MMP2
Capsule-associated POM	0	2.17419	0.536	0.148	0	CPXM1
Capsule-associated POM	0	2.04528	0.531	0.147	0	FOXC1
Capsule-associated POM	0	1.2532	0.713	0.33	0	SERPINH1
Capsule-associated POM	0	1.57278	0.62	0.238	0	FSTL1
Capsule-associated POM	0	1.61275	0.598	0.218	0	EFEMP1
Capsule-associated POM	0	3.0187	0.455	0.075	0	CXCL12
Capsule-associated POM	0	1.77582	0.527	0.149	0	PCOLCE
Capsule-associated POM	0	1.46934	0.653	0.275	0	IGFBP4
Capsule-associated POM	0	1.58728	0.581	0.207	0	ZFHX4
Capsule-associated POM	0	1.11562	0.701	0.328	0	COL2A1
Capsule-associated POM	0	1.43449	0.603	0.236	0	IGFBP2
Capsule-associated POM	0	1.29164	0.651	0.285	0	NFIX
Capsule-associated POM	0	1.65458	0.579	0.213	0	TSHZ2
Capsule-associated POM	0	0.760854	0.722	0.359	0	MDK
Capsule-associated POM	0	2.69422	0.453	0.09	0	BICC1
Capsule-associated POM	0	2.17543	0.496	0.134	0	CPED1
Capsule-associated POM	0	0.880944	0.844	0.484	0	SPARC
Capsule-associated POM	0	1.40589	0.592	0.235	0	SERPINE2
Capsule-associated POM	0	1.40449	0.701	0.347	0	AUTS2
Capsule-associated POM	0	1.78923	0.516	0.163	0	PID1
Capsule-associated POM	0	1.8713	0.511	0.158	0	TM4SF1
Capsule-associated POM	0	1.04279	0.652	0.3	0	COL9A1
Capsule-associated POM	0	1.58065	0.523	0.171	0	PANTR1
Capsule-associated POM	0	0.740707	0.805	0.456	0	ZBTB20
Capsule-associated POM	0	1.428	0.573	0.224	0	PAM
Capsule-associated POM	0	1.56763	0.554	0.21	0	ATP1A2
Capsule-associated POM	0	1.04282	0.863	0.52	0	PTN
Capsule-associated POM	0	1.76931	0.503	0.162	0	LPAR1
Capsule-associated POM	0	1.73334	0.508	0.169	0	SERPINF1
Capsule-associated POM	0	0.812259	0.671	0.334	0	NFIA
Capsule-associated POM	0	0.9516	0.756	0.419	0	TSC22D1
Capsule-associated POM	0	2.21484	0.435	0.1	0	TWIST1
Chondrocytes	0	3.41512	0.791	0.175	0	RPL28
Chondrocytes	0	3.27747	0.75	0.156	0	GAPDH
Chondrocytes	0	3.27482	0.766	0.189	0	RPL24
Chondrocytes	0	3.29585	0.8	0.226	0	RPS23
Chondrocytes	0	3.06579	0.79	0.216	0	RPS6
Chondrocytes	0	3.24699	0.772	0.203	0	RPS27
Chondrocytes	0	3.27264	0.747	0.188	0	RPL12
Chondrocytes	0	3.11205	0.835	0.305	0	RPL10
Chondrocytes	0	2.87744	0.732	0.209	0	RPL23A
Chondrocytes	0	2.93988	0.77	0.258	0	RPL9
Chondrocytes	0	2.95011	0.801	0.303	0	RPL15
Chondrocytes	0	2.7333	0.752	0.255	0	RPS16
Chondrocytes	0	2.75736	0.701	0.208	0	RPL31
Chondrocytes	0	3.39527	0.622	0.157	0	RPL36A
Chondrocytes	0	2.52805	0.598	0.141	0	MT-CO3
Chondrocytes	0	3.0321	0.866	0.411	0	RPL13
Chondrocytes	0	2.54189	0.692	0.238	0	RPL27
Chondrocytes	0	2.33755	0.56	0.125	0	MT-CO2
Chondrocytes	0	2.84696	0.829	0.396	0	RPL7A
Chondrocytes	0	2.37736	0.56	0.128	0	MT-ATP6
Chondrocytes	0	2.23098	0.651	0.222	0	PPIA
Chondrocytes	0	2.88229	0.815	0.386	0	RPL5
Chondrocytes	0	2.52174	0.774	0.346	0	RPS28
Chondrocytes	0	3.64769	0.61	0.185	0	RPL17
Chondrocytes	0	2.36961	0.568	0.143	0	POSTN
Chondrocytes	0	2.35051	0.747	0.327	0	FAU
Chondrocytes	0	2.25156	0.712	0.301	0	COL9A1
Chondrocytes	0	3.03859	0.498	0.095	0	FRZB
Chondrocytes	0	2.75397	0.857	0.456	0	RPL3
Chondrocytes	0	2.37141	0.765	0.378	0	RPL27A
Chondrocytes	0	1.85865	0.722	0.337	0	COL2A1
Chondrocytes	0	2.97708	0.564	0.179	0	CRYM
Chondrocytes	0	2.89182	0.776	0.404	0	RPS13
Chondrocytes	0	1.69633	0.605	0.237	0	GSTP1
Chondrocytes	0	2.34387	0.766	0.405	0	HNRNPA1
Chondrocytes	0	1.92393	0.626	0.268	0	SUMO2
Chondrocytes	0	2.35745	0.49	0.144	0	OGN
Chondrocytes	0	2.54507	0.817	0.474	0	RPL18
Chondrocytes	0	2.35701	0.473	0.132	0	NME4
Chondrocytes	0	2.15848	0.741	0.403	0	RPS29
Chondrocytes	0	2.40928	0.644	0.309	0	S100B
Chondrocytes	0	2.02388	0.689	0.354	0	BTF3
Chondrocytes	0	2.10354	0.454	0.122	0	COL6A2
Chondrocytes	0	1.54841	0.49	0.16	0	HSPB1
Chondrocytes	0	2.27001	0.411	0.081	0	ATP5G2
Chondrocytes	0	2.01784	0.446	0.118	0	TIMP1
Chondrocytes	0	0.335676	0.101	0.426	0	RDH5
Chondrocytes	0	1.33053	0.564	0.245	0	GMDS
Chondrocytes	0	1.45875	0.635	0.317	0	CALD1
Chondrocytes	0	2.43564	0.409	0.094	0	IMPDH2
Cycling cells	0	5.20416	0.939	0.045	0	GYPA
Cycling cells	0	5.34804	0.924	0.041	0	SLC4A1
Cycling cells	0	5.08715	0.916	0.04	0	ALAS2
Cycling cells	0	6.06927	0.897	0.032	0	RHD
Cycling cells	0	5.58344	0.89	0.037	0	TSPAN33
Cycling cells	0	5.15951	0.887	0.037	0	ISG20
Cycling cells	0	5.92856	0.865	0.025	0	CTSE
Cycling cells	0	5.84764	0.825	0.023	0	TSPO2
Cycling cells	0	4.48979	0.921	0.133	0	HMBS
Cycling cells	0	6.71111	0.807	0.021	0	ERMAP
Cycling cells	0	6.49394	0.796	0.017	0	HEMGN
Cycling cells	0	4.16778	0.907	0.129	0	FECH
Cycling cells	0	3.94826	0.869	0.111	0	UBE2C
Cycling cells	0	3.94107	0.927	0.174	0	SLC25A37
Cycling cells	0	6.32221	0.764	0.012	0	TRIM10
Cycling cells	0	4.56042	0.829	0.09	0	CPOX
Cycling cells	0	4.30431	0.842	0.116	0	SNCA
Cycling cells	0	3.68703	0.901	0.187	0	GCLM
Cycling cells	0	3.78656	0.815	0.114	0	MKI67
Cycling cells	0	3.95818	0.856	0.158	0	UBAC1
Cycling cells	0	6.6076	0.706	0.01	0	NXPE2
Cycling cells	0	4.25933	0.797	0.104	0	TFRC
Cycling cells	0	3.62692	0.918	0.231	0	UROD
Cycling cells	0	6.79758	0.695	0.013	0	KLF1
Cycling cells	0	4.00251	0.773	0.098	0	BIRC5
Cycling cells	0	4.34379	0.778	0.106	0	UBE2L6
Cycling cells	0	3.93703	0.821	0.149	0	ALAD
Cycling cells	0	4.87914	0.726	0.054	0	DHRS11
Cycling cells	0	3.82803	0.774	0.107	0	RBM38
Cycling cells	0	4.00478	0.76	0.098	0	LMO2
Cycling cells	0	6.80914	0.659	0.012	0	ICAM4
Cycling cells	0	3.36662	0.878	0.232	0	HAGH
Cycling cells	0	3.11562	0.955	0.31	0	GLRX5
Cycling cells	0	3.96798	0.732	0.092	0	NUSAP1
Cycling cells	0	3.31746	0.907	0.277	0	RAD23A
Cycling cells	0	4.20237	0.714	0.097	0	FAM210B
Cycling cells	0	3.27072	0.774	0.159	0	TUBA4A
Cycling cells	0	2.9297	0.97	0.36	0	BLVRB
Cycling cells	0	4.56769	0.66	0.055	0	PNPO
Cycling cells	0	4.17622	0.699	0.098	0	PPOX
Cycling cells	0	7.08692	0.606	0.007	0	RHAG
Cycling cells	0	4.35334	0.653	0.055	0	E2F2
Cycling cells	0	3.95856	0.679	0.084	0	CDCA8
Cycling cells	0	4.70475	0.66	0.065	0	AQP1
Cycling cells	0	4.87979	0.635	0.043	0	GCH1
Cycling cells	0	6.90169	0.599	0.007	0	EPB42
Cycling cells	0	4.08806	0.663	0.074	0	CCNB2
Cycling cells	0	2.92721	0.882	0.296	0	CREG1
Cycling cells	0	4.14283	0.651	0.069	0	CDCA3
Cycling cells	0	3.61035	0.681	0.103	0	CENPF
Endothelial cells	0	4.80459	0.925	0.077	0	EGFL7
Endothelial cells	0	8.60409	0.824	0.011	0	CLDN5
Endothelial cells	0	4.51559	0.83	0.033	0	PECAM1
Endothelial cells	0	4.73614	0.892	0.097	0	IGFBP7
Endothelial cells	0	5.68539	0.805	0.022	0	CD34
Endothelial cells	0	8.015	0.779	0.005	0	ESAM
Endothelial cells	0	5.1251	0.76	0.026	0	FLT1
Endothelial cells	0	5.47173	0.745	0.019	0	CDH5
Endothelial cells	0	7.20065	0.708	0.007	0	PTPRB
Endothelial cells	0	3.87121	0.743	0.042	0	CD93
Endothelial cells	0	5.79993	0.714	0.016	0	KDR
Endothelial cells	0	3.31246	0.822	0.124	0	ENG
Endothelial cells	0	3.01866	0.839	0.157	0	COL4A1
Endothelial cells	0	5.75718	0.693	0.019	0	PLVAP
Endothelial cells	0	7.7912	0.665	0.003	0	TIE1
Endothelial cells	0	7.20327	0.663	0.005	0	ADGRF5
Endothelial cells	0	2.91035	0.796	0.157	0	ARHGAP29
Endothelial cells	0	3.95659	0.698	0.061	0	PALMD
Endothelial cells	0	4.1997	0.676	0.041	0	EPAS1
Endothelial cells	0	3.32221	0.743	0.114	0	HSPG2
Endothelial cells	0	7.0054	0.637	0.009	0	CLEC14A
Endothelial cells	0	3.89269	0.672	0.054	0	CYYR1
Endothelial cells	0	2.63939	0.794	0.179	0	COL4A2
Endothelial cells	0	4.72009	0.751	0.142	0	ITM2A
Endothelial cells	0	6.02019	0.611	0.011	0	ADGRL4
Endothelial cells	0	5.77618	0.6	0.013	0	RASIP1
Endothelial cells	0	3.41618	0.651	0.067	0	PLXND1
Endothelial cells	0	4.86046	0.587	0.018	0	KANK3
Endothelial cells	0	2.42504	0.675	0.109	0	ITGA6
Endothelial cells	0	7.61859	0.569	0.003	0	ROBO4
Endothelial cells	0	5.27697	0.579	0.016	0	TEK
Endothelial cells	0	3.25775	0.607	0.044	0	ENTPD1
Endothelial cells	0	4.02637	0.592	0.031	0	ICAM2
Endothelial cells	0	2.10051	0.736	0.177	0	ABLIM1
Endothelial cells	0	2.40787	0.726	0.171	0	PLK2
Endothelial cells	0	5.82041	0.566	0.013	0	PODXL
Endothelial cells	0	2.75973	0.728	0.176	0	UACA
Endothelial cells	0	2.51054	0.668	0.117	0	ELK3
Endothelial cells	0	2.90192	0.766	0.216	0	TM4SF1
Endothelial cells	0	1.79702	0.851	0.304	0	EMCN
Endothelial cells	0	3.50592	0.634	0.091	0	SLC9A3R2
Endothelial cells	0	7.29893	0.547	0.005	0	APLNR
Endothelial cells	0	2.14593	0.729	0.187	0	NRP1
Endothelial cells	0	1.85599	0.705	0.166	0	ABCG2
Endothelial cells	0	2.97176	0.743	0.21	0	GNG11
Endothelial cells	0	2.91016	0.615	0.084	0	RAPGEF5
Endothelial cells	0	1.5637	0.742	0.212	0	MEF2C
Endothelial cells	0	2.9566	0.643	0.115	0	CAV1
Endothelial cells	0	3.213	0.625	0.097	0	TSPAN18
Endothelial cells	0	2.00335	0.71	0.183	0	LAMA4
Epithelium-associated POM	0	3.81694	0.798	0.059	0	CAVIN2
Epithelium-associated POM	0	2.16529	0.958	0.246	0	EMCN
Epithelium-associated POM	0	2.98121	0.807	0.114	0	ENPP2
Epithelium-associated POM	0	2.31344	0.844	0.175	0	PANTR1
Epithelium-associated POM	0	2.62941	0.826	0.159	0	EMILIN2
Epithelium-associated POM	0	2.84295	0.792	0.129	0	IRX5
Epithelium-associated POM	0	2.19033	0.887	0.228	0	EFEMP1
Epithelium-associated POM	0	1.73848	0.888	0.238	0	CLU
Epithelium-associated POM	0	2.60836	0.799	0.155	0	IRX3
Epithelium-associated POM	0	3.34735	0.724	0.082	0	SCARA3
Epithelium-associated POM	0	2.42869	0.769	0.145	0	CP
Epithelium-associated POM	0	2.94339	0.703	0.08	0	IFITM1
Epithelium-associated POM	0	2.76208	0.77	0.151	0	CXADR
Epithelium-associated POM	0	0.523207	0.907	0.293	0	OTOR
Epithelium-associated POM	0	1.9819	0.857	0.249	0	IGFBP2
Epithelium-associated POM	0	4.81561	0.631	0.023	0	NOTUM
Epithelium-associated POM	0	1.64234	0.892	0.287	0	AKAP12
Epithelium-associated POM	0	2.89857	0.705	0.104	0	NKD1
Epithelium-associated POM	0	2.03339	0.833	0.234	0	PAM
Epithelium-associated POM	0	3.36506	0.652	0.069	0	CAV1
Epithelium-associated POM	0	1.68551	0.841	0.27	0	SOCS3
Epithelium-associated POM	0	2.85506	0.663	0.093	0	CDH6
Epithelium-associated POM	0	1.74346	0.799	0.232	0	POU3F4
Epithelium-associated POM	0	1.84735	0.787	0.222	0	ATP1A2
Epithelium-associated POM	0	1.69046	0.817	0.252	0	KLF9
Epithelium-associated POM	0	2.12862	0.751	0.187	0	NR2F2
Epithelium-associated POM	0	1.67489	0.784	0.222	0	COLEC12
Epithelium-associated POM	0	1.376	0.836	0.275	0	IGFBP5
Epithelium-associated POM	0	1.67417	0.862	0.304	0	PLPP3
Epithelium-associated POM	0	2.83972	0.644	0.086	0	MME
Epithelium-associated POM	0	3.17025	0.635	0.078	0	TNFAIP6
Epithelium-associated POM	0	2.14544	0.733	0.177	0	FN1
Epithelium-associated POM	0	3.18615	0.625	0.071	0	RGS16
Epithelium-associated POM	0	2.50573	0.697	0.15	0	BAMBI
Epithelium-associated POM	0	2.33454	0.681	0.139	0	GRB14
Epithelium-associated POM	0	0.550789	0.913	0.377	0	MDK
Epithelium-associated POM	0	2.5587	0.638	0.102	0	SLCO1C1
Epithelium-associated POM	0	2.44119	0.624	0.099	0	EPHA5
Epithelium-associated POM	0	2.42823	0.654	0.13	0	NNAT
Epithelium-associated POM	0	1.57376	0.807	0.284	0	ATF3
Epithelium-associated POM	0	1.55501	0.801	0.281	0	CEBPD
Epithelium-associated POM	0	1.65598	0.78	0.26	0	FXYD6
Epithelium-associated POM	0	2.18422	0.67	0.152	0	CAMK2N1
Epithelium-associated POM	0	0.897471	0.926	0.409	0	ID3
Epithelium-associated POM	0	1.5608	0.817	0.302	0	KLF4
Epithelium-associated POM	0	2.2746	0.658	0.148	0	NBL1
Epithelium-associated POM	0	1.08031	0.901	0.391	0	EGR1
Epithelium-associated POM	0	1.1354	0.879	0.372	0	RBP1
Epithelium-associated POM	0	1.52351	0.74	0.234	0	TSHZ2
Epithelium-associated POM	0	1.99329	0.654	0.151	0	PIP5K1B
Glial cells	0	7.17438	0.965	0.007	0	ERMN
Glial cells	0	6.15104	0.97	0.013	0	MOG
Glial cells	0	5.79257	0.973	0.017	0	MOBP
Glial cells	0	4.98531	0.973	0.035	0	MAG
Glial cells	0	5.91357	0.954	0.017	0	STMN4
Glial cells	0	4.60789	0.977	0.062	0	APLP1
Glial cells	0	6.62836	0.925	0.011	0	GJB1
Glial cells	0	5.70252	0.937	0.024	0	TSPAN2
Glial cells	0	4.97093	0.952	0.041	0	TUBB4A
Glial cells	0	7.17996	0.909	0.005	0	HAPLN2
Glial cells	0	5.48469	0.93	0.027	0	PPP1R14A
Glial cells	0	4.43314	0.947	0.053	0	SEPTIN4
Glial cells	0	7.56878	0.886	0.003	0	NKX6-2
Glial cells	0	6.98735	0.889	0.007	0	TMEM151A
Glial cells	0	3.77609	0.97	0.09	0	MAL
Glial cells	0	3.89298	0.97	0.091	0	DBNDD2
Glial cells	0	5.70344	0.892	0.017	0	ELAVL3
Glial cells	0	6.08966	0.884	0.013	0	HCN2
Glial cells	0	4.25936	0.938	0.068	0	SYT11
Glial cells	0	6.37881	0.868	0.009	0	KLK6
Glial cells	0	4.26997	0.922	0.065	0	PLLP
Glial cells	0	3.67641	0.932	0.083	0	GATM
Glial cells	0	3.38544	0.974	0.127	0	CLDN11
Glial cells	0	3.48277	0.95	0.103	0	CMTM5
Glial cells	0	6.93675	0.843	0.007	0	GJC2
Glial cells	0	5.86429	0.855	0.021	0	ENPP6
Glial cells	0	3.02741	0.977	0.145	0	MBP
Glial cells	0	4.77979	0.861	0.033	0	WSCD1
Glial cells	0	6.11033	0.838	0.011	0	OLIG1
Glial cells	0	4.52447	0.889	0.064	0	MAP1A
Glial cells	0	4.24275	0.871	0.048	0	ASPA
Glial cells	0	3.58568	0.894	0.072	0	ANLN
Glial cells	0	5.62041	0.849	0.027	0	EFNB3
Glial cells	0	4.75278	0.856	0.036	0	GAL3ST1
Glial cells	0	4.39045	0.872	0.056	0	KCTD13
Glial cells	0	3.77064	0.922	0.108	0	SHISA4
Glial cells	0	3.88534	0.884	0.071	0	TPPP3
Glial cells	0	4.14377	0.886	0.075	0	TTLL7
Glial cells	0	5.76581	0.823	0.015	0	FA2H
Glial cells	0	3.8523	0.874	0.077	0	ACOT7
Glial cells	0	3.53762	0.898	0.103	0	EPB41L3
Glial cells	0	6.52094	0.802	0.008	0	TMEM88B
Glial cells	0	4.18346	0.848	0.055	0	ABCA2
Glial cells	0	3.69514	0.848	0.058	0	ELOVL7
Glial cells	0	2.75236	0.955	0.166	0	ENPP2
Glial cells	0	3.60799	0.899	0.111	0	GNAI1
Glial cells	0	2.02136	0.936	0.151	0	CPOX
Glial cells	0	3.78088	0.85	0.066	0	SEPTIN8
Glial cells	0	3.74628	0.842	0.058	0	TMEFF2
Glial cells	0	7.14499	0.79	0.008	0	TMEM125
Hair cells	0	7.33257	0.915	0.006	0	OTOF
Hair cells	0	7.19003	0.898	0.008	0	BDNF
Hair cells	0	5.98258	0.895	0.018	0	ESPN
Hair cells	0	9.00239	0.88	0.003	0	XIRP2
Hair cells	0	7.86031	0.865	0.008	0	PTPRQ
Hair cells	0	4.59786	0.908	0.056	0	PAK3
Hair cells	0	5.95722	0.852	0.015	0	ELMOD1
Hair cells	0	4.87078	0.9	0.088	0	ABCA5
Hair cells	0	7.2805	0.797	0.004	0	CABP2
Hair cells	0	7.86929	0.795	0.005	0	ERICH3
Hair cells	0	5.49408	0.786	0.013	0	RBM24
Hair cells	0	7.19074	0.778	0.007	0	CD164L2
Hair cells	0	6.10798	0.793	0.026	0	SMPX
Hair cells	0	3.68107	0.843	0.086	0	LMO7
Hair cells	0	5.44761	0.795	0.039	0	CXCL14
Hair cells	0	7.02744	0.754	0.009	0	LHFPL5
Hair cells	0	2.86463	0.856	0.115	0	KIF21A
Hair cells	0	3.42599	0.819	0.081	0	USH1C
Hair cells	0	3.60556	0.821	0.087	0	TJAP1
Hair cells	0	2.87425	0.871	0.138	0	PGM2L1
Hair cells	0	3.15435	0.83	0.1	0	SHTN1
Hair cells	0	4.12897	0.76	0.033	0	SYT14
Hair cells	0	4.23383	0.782	0.057	0	CCDC30
Hair cells	0	4.54184	0.754	0.034	0	PLS1
Hair cells	0	6.24304	0.73	0.013	0	SYNE4
Hair cells	0	6.53261	0.752	0.035	0	PCP4
Hair cells	0	5.19237	0.793	0.088	0	NRXN3
Hair cells	0	4.91918	0.719	0.014	0	GFI1
Hair cells	0	4.22102	0.741	0.041	0	APBA1
Hair cells	0	2.97915	0.793	0.104	0	STARD10
Hair cells	0	3.86566	0.771	0.083	0	PCSK5
Hair cells	0	8.55487	0.688	0.001	0	DNAJC5B
Hair cells	0	8.04069	0.688	0.002	0	TEKT1
Hair cells	0	5.8331	0.702	0.017	0	ATP2B2
Hair cells	0	1.53337	0.839	0.157	0	SORBS2
Hair cells	0	3.15633	0.76	0.083	0	RAB3IP
Hair cells	0	3.48089	0.721	0.05	0	CLDN9
Hair cells	0	3.38926	0.756	0.093	0	MAP9
Hair cells	0	4.88934	0.695	0.032	0	IQCG
Hair cells	0	3.27561	0.756	0.095	0	IRX2
Hair cells	0	8.03164	0.662	0.003	0	CFAP77
Hair cells	0	7.7361	0.658	0.002	0	DRC1
Hair cells	0	4.11258	0.684	0.031	0	RSPH1
Hair cells	0	3.38166	0.752	0.1	0	SCG5
Hair cells	0	4.03951	0.684	0.034	0	GPX2
Hair cells	0	6.38	0.658	0.011	0	DYNLRB2
Hair cells	0	5.61566	0.658	0.012	0	SRRM4
Hair cells	0	3.78843	0.712	0.069	0	MLF1
Hair cells	0	7.61334	0.645	0.006	0	CCER2
Hair cells	0	4.3106	0.688	0.049	0	SPEF2
Macrophages	0	5.82936	0.958	0.024	0	C1QC
Macrophages	0	5.36141	0.961	0.035	0	C1QA
Macrophages	0	5.22416	0.957	0.037	0	C1QB
Macrophages	0	5.17891	0.921	0.031	0	CSF1R
Macrophages	0	3.65902	0.938	0.084	0	CTSS
Macrophages	0	6.71682	0.855	0.01	0	MS4A7
Macrophages	0	2.60643	0.956	0.148	0	FCER1G
Macrophages	0	6.35566	0.818	0.013	0	TREM2
Macrophages	0	6.58199	0.811	0.011	0	MRC1
Macrophages	0	2.44899	0.959	0.16	0	TYROBP
Macrophages	0	6.15357	0.806	0.014	0	CX3CR1
Macrophages	0	4.19354	0.834	0.047	0	LY86
Macrophages	0	3.75971	0.863	0.082	0	RGS10
Macrophages	0	4.50429	0.811	0.043	0	CD68
Macrophages	0	4.72354	0.807	0.047	0	CCL3
Macrophages	0	7.05559	0.762	0.006	0	C3AR1
Macrophages	0	2.28252	0.923	0.182	0	LAPTM5
Macrophages	0	5.14658	0.773	0.036	0	AIF1
Macrophages	0	3.68457	0.798	0.063	0	CD14
Macrophages	0	5.19979	0.761	0.028	0	PF4
Macrophages	0	4.11741	0.793	0.062	0	HPGD
Macrophages	0	3.10383	0.923	0.2	0	LGMN
Macrophages	0	3.56126	0.776	0.061	0	PLEK
Macrophages	0	3.73403	0.799	0.085	0	CD83
Macrophages	0	2.92353	0.889	0.175	0	CTSC
Macrophages	0	4.79284	0.737	0.034	0	HPGDS
Macrophages	0	3.47439	0.791	0.095	0	EHD4
Macrophages	0	5.13191	0.705	0.02	0	CD86
Macrophages	0	4.34527	0.737	0.053	0	RNASE4
Macrophages	0	2.41069	0.81	0.128	0	SPI1
Macrophages	0	2.44778	0.829	0.157	0	UNC93B1
Macrophages	0	3.74153	0.716	0.048	0	PLD4
Macrophages	0	3.82667	0.74	0.08	0	CCL4
Macrophages	0	2.8289	0.812	0.156	0	BST2
Macrophages	0	2.84698	0.86	0.205	0	HEXB
Macrophages	0	5.99596	0.669	0.02	0	LTC4S
Macrophages	0	2.3043	0.837	0.196	0	MEF2C
Macrophages	0	3.70068	0.689	0.048	0	CYTH4
Macrophages	0	2.12039	0.772	0.141	0	LCP1
Macrophages	0	3.14917	0.783	0.167	0	DAB2
Macrophages	0	7.3412	0.62	0.005	0	GPR34
Macrophages	0	2.52797	0.702	0.088	0	CYBB
Macrophages	0	6.09006	0.617	0.009	0	ADGRE1
Macrophages	0	2.84715	0.762	0.158	0	NFKBIZ
Macrophages	0	4.92956	0.622	0.019	0	GPR183
Macrophages	0	6.2004	0.613	0.011	0	STAB1
Macrophages	0	2.20247	0.8	0.215	0	FYB
Macrophages	0	2.24421	0.772	0.194	0	CTSH
Macrophages	0	3.79043	0.634	0.056	0	CXCL2
Macrophages	0	3.34168	0.639	0.064	0	NFKBID
Marginal cells	0	4.37431	0.932	0.16	0	IGF1
Marginal cells	0	4.36003	0.8	0.053	0	KRT18
Marginal cells	0	3.8142	0.788	0.098	0	ATP1B2
Marginal cells	0	2.87791	0.78	0.093	0	MAL
Marginal cells	0	3.11539	0.967	0.28	0	CRYAB
Marginal cells	0	3.23967	0.778	0.092	0	EPCAM
Marginal cells	0	1.8203	0.906	0.24	0	DCLK1
Marginal cells	0	4.50407	0.738	0.073	0	WFDC2
Marginal cells	0	3.95869	0.701	0.044	0	CLDN9
Marginal cells	0	4.06982	0.678	0.034	0	LRP2
Marginal cells	0	2.30746	0.847	0.207	0	FBXO2
Marginal cells	0	2.56922	0.802	0.169	0	CYSTM1
Marginal cells	0	4.12639	0.72	0.088	0	DNASE1
Marginal cells	0	2.32486	0.853	0.227	0	SPINT2
Marginal cells	0	2.54987	0.816	0.19	0	GAS2
Marginal cells	0	1.87192	0.996	0.38	0	S100A1
Marginal cells	0	4.17502	0.637	0.041	0	CLDN3
Marginal cells	0	4.3549	0.628	0.036	0	KRT8
Marginal cells	0	4.65451	0.615	0.026	0	RAB25
Marginal cells	0	3.11871	0.69	0.114	0	AIF1L
Marginal cells	0	3.88868	0.611	0.036	0	CLDN7
Marginal cells	0	6.72073	0.578	0.006	0	KCNE1
Marginal cells	0	4.10321	0.608	0.047	0	GPX3
Marginal cells	0	3.80668	0.604	0.045	0	PADI2
Marginal cells	0	4.67894	0.585	0.038	0	RSPO3
Marginal cells	0	2.79955	0.646	0.105	0	HSPA4L
Marginal cells	0	4.10165	0.587	0.047	0	EHD3
Marginal cells	0	2.17557	0.701	0.179	0	SGK1
Marginal cells	0	7.11302	0.526	0.005	0	KRT7
Marginal cells	0	2.00204	0.885	0.37	0	LRPAP1
Marginal cells	0	2.19691	0.641	0.126	0	PLEKHB1
Marginal cells	0	2.02653	0.797	0.284	0	CD9
Marginal cells	0	1.76179	0.76	0.253	0	MIEN1
Marginal cells	0	5.61222	0.507	0.009	0	CLDN8
Marginal cells	0	3.77388	0.528	0.034	0	PERP
Marginal cells	0	3.08458	0.669	0.186	0	MIA
Marginal cells	0	1.62113	0.862	0.384	0	NDUFS6
Marginal cells	0	3.54144	0.742	0.266	0	SPP1
Marginal cells	0	1.46428	0.962	0.493	0	MTCH1
Marginal cells	0	4.00398	0.525	0.058	0	MT3
Marginal cells	0	1.551	0.866	0.399	0	PEBP1
Marginal cells	0	2.82445	0.54	0.075	0	PAQR6
Marginal cells	0	2.0904	0.642	0.177	0	PHYH
Marginal cells	0	4.35167	0.496	0.034	0	TESC
Marginal cells	0	5.78841	0.469	0.009	0	HS3ST6
Marginal cells	0	1.49144	0.929	0.472	0	LDHB
Marginal cells	0	2.7889	0.55	0.095	0	HEBP2
Marginal cells	0	2.72443	0.523	0.075	0	TNFRSF12A
Marginal cells	0	6.0234	0.473	0.028	0	RNASE1
Marginal cells	0	1.59383	0.887	0.443	0	NDUFA1
Melanocytes	0	4.98913	0.983	0.046	0	GPNMB
Melanocytes	0	5.32687	0.951	0.032	0	HPSE
Melanocytes	0	6.05212	0.921	0.017	0	SLC45A2
Melanocytes	0	5.46097	0.924	0.031	0	MLANA
Melanocytes	0	4.15091	0.964	0.081	0	HHATL
Melanocytes	0	4.51487	0.952	0.074	0	MET
Melanocytes	0	6.87748	0.87	0.01	0	TYR
Melanocytes	0	3.70184	0.944	0.106	0	GJB6
Melanocytes	0	3.54033	0.995	0.162	0	DCT
Melanocytes	0	3.93889	0.905	0.087	0	EDNRB
Melanocytes	0	4.52064	0.87	0.056	0	KCNJ10
Melanocytes	0	3.53156	0.921	0.137	0	SYNGR1
Melanocytes	0	3.65835	0.885	0.119	0	NRP2
Melanocytes	0	4.08927	0.821	0.074	0	TBX2
Melanocytes	0	3.66996	0.865	0.137	0	DKK3
Melanocytes	0	3.08494	0.831	0.125	0	GJB2
Melanocytes	0	3.80534	0.774	0.088	0	TECPR1
Melanocytes	0	4.4275	0.744	0.061	0	SYTL2
Melanocytes	0	5.96583	0.693	0.015	0	SYT4
Melanocytes	0	2.90711	0.867	0.204	0	SLC12A2
Melanocytes	0	3.9616	0.72	0.059	0	GJC3
Melanocytes	0	4.14591	0.738	0.078	0	STMN3
Melanocytes	0	2.52141	0.885	0.226	0	TMEM176A
Melanocytes	0	3.84464	0.706	0.053	0	TINAGL1
Melanocytes	0	2.75319	0.879	0.227	0	AEBP1
Melanocytes	0	2.57419	0.992	0.34	0	ATP1A1
Melanocytes	0	2.74776	0.968	0.316	0	GSTA4
Melanocytes	0	3.79941	0.728	0.078	0	NCEH1
Melanocytes	0	2.33971	0.984	0.338	0	ATP1B1
Melanocytes	0	4.17842	0.716	0.072	0	MOB3B
Melanocytes	0	6.08722	0.663	0.02	0	TSPAN10
Melanocytes	0	2.79641	0.785	0.145	0	MGLL
Melanocytes	0	4.85317	0.66	0.032	0	CITED1
Melanocytes	0	2.35598	0.92	0.294	0	PHLDA1
Melanocytes	0	5.65813	0.64	0.018	0	KCNJ13
Melanocytes	0	2.21715	0.863	0.244	0	CRYAB
Melanocytes	0	4.22216	0.662	0.046	0	BHLHE41
Melanocytes	0	7.22239	0.62	0.005	0	PAX3
Melanocytes	0	2.17749	0.792	0.182	0	PLP1
Melanocytes	0	3.506	0.705	0.095	0	SOX10
Melanocytes	0	3.45004	0.731	0.123	0	BACE2
Melanocytes	0	3.09448	0.746	0.139	0	DHRS3
Melanocytes	0	4.69118	0.645	0.038	0	C2
Melanocytes	0	2.09796	0.961	0.355	0	SELENOP
Melanocytes	0	3.98173	0.662	0.057	0	FXYD3
Melanocytes	0	2.04386	0.929	0.326	0	TMEM176B
Melanocytes	0	2.5435	0.853	0.261	0	OXCT1
Melanocytes	0	4.75076	0.632	0.04	0	GPR37
Melanocytes	0	1.91074	0.938	0.348	0	NEAT1
Melanocytes	0	2.90168	0.764	0.175	0	VEGFB
Monocytes	0	3.02676	0.936	0.098	0	ALOX5AP
Monocytes	0	2.59237	0.971	0.151	0	FCER1G
Monocytes	0	2.54921	0.98	0.163	0	TYROBP
Monocytes	0	3.3262	0.887	0.089	0	CTSS
Monocytes	0	3.07677	0.872	0.095	0	NAPSA
Monocytes	0	3.13065	0.873	0.103	0	PLAC8
Monocytes	0	2.42591	0.922	0.166	0	LSP1
Monocytes	0	2.10964	0.947	0.193	0	CD52
Monocytes	0	2.0335	0.967	0.219	0	CORO1A
Monocytes	0	5.11913	0.763	0.035	0	S100A4
Monocytes	0	3.9254	0.776	0.049	0	PLD4
Monocytes	0	2.15266	0.911	0.185	0	LAPTM5
Monocytes	0	3.01482	0.812	0.087	0	CYBB
Monocytes	0	3.01711	0.851	0.127	0	LGALS3
Monocytes	0	4.79502	0.736	0.027	0	MPEG1
Monocytes	0	2.43963	0.91	0.211	0	FXYD5
Monocytes	0	1.75854	0.945	0.257	0	ARHGDIB
Monocytes	0	2.31524	0.825	0.139	0	PTPRC
Monocytes	0	2.4124	0.797	0.125	0	CYTIP
Monocytes	0	2.35083	0.801	0.131	0	SPI1
Monocytes	0	2.17485	0.89	0.231	0	CRIP1
Monocytes	0	2.27131	0.818	0.168	0	PTPN18
Monocytes	0	2.98382	0.732	0.083	0	LST1
Monocytes	0	6.5145	0.656	0.007	0	CCR2
Monocytes	0	2.12044	0.787	0.143	0	LCP1
Monocytes	0	2.81984	0.714	0.073	0	HP
Monocytes	0	1.6801	0.947	0.308	0	SRGN
Monocytes	0	1.55309	0.861	0.228	0	RAC2
Monocytes	0	2.22117	0.866	0.235	0	S100A6
Monocytes	0	3.33756	0.682	0.055	0	LY86
Monocytes	0	2.64855	0.729	0.122	0	EMB
Monocytes	0	4.64625	0.628	0.022	0	CLEC7A
Monocytes	0	2.20932	0.784	0.188	0	PSMB8
Monocytes	0	2.25239	0.79	0.196	0	CTSH
Monocytes	0	2.8183	0.665	0.078	0	PLAUR
Monocytes	0	4.53351	0.609	0.027	0	F13A1
Monocytes	0	2.30217	0.803	0.244	0	AHNAK
Monocytes	0	2.23083	0.713	0.157	0	SAMHD1
Monocytes	0	2.37722	0.668	0.114	0	PTPN6
Monocytes	0	1.98256	0.792	0.239	0	MSRB1
Monocytes	0	2.20627	0.666	0.117	0	CD53
Monocytes	0	1.50131	0.917	0.368	0	LY6E
Monocytes	0	2.76053	0.615	0.07	0	SELPLG
Monocytes	0	3.57067	0.619	0.076	0	RASSF4
Monocytes	0	3.53044	0.593	0.053	0	CD68
Monocytes	0	2.3338	0.66	0.121	0	LYN
Monocytes	0	1.80029	0.71	0.182	0	STK17B
Monocytes	0	3.06562	0.6	0.072	0	CD14
Monocytes	0	1.90512	0.742	0.215	0	TAGLN2
Monocytes	0	2.05016	0.744	0.219	0	FYB
Neurons	0	5.38667	0.908	0.082	0	NRXN1
Neurons	0	3.16388	0.861	0.111	0	MAP2
Neurons	0	7.28673	0.757	0.009	0	LHFPL3
Neurons	0	3.08523	0.835	0.089	0	MAPT
Neurons	0	2.68401	0.881	0.182	0	NCAM1
Neurons	0	4.03659	0.751	0.055	0	DNM3
Neurons	0	2.22042	0.908	0.213	0	LSAMP
Neurons	0	5.24207	0.693	0.018	0	ELAVL3
Neurons	0	6.12493	0.69	0.016	0	ELAVL4
Neurons	0	3.21167	0.769	0.096	0	RTN1
Neurons	0	3.3943	0.759	0.09	0	CADM2
Neurons	0	3.99393	0.774	0.112	0	NCAM2
Neurons	0	3.37753	0.754	0.099	0	ANKS1B
Neurons	0	5.57443	0.676	0.034	0	RIMS2
Neurons	0	3.28399	0.779	0.14	0	ALCAM
Neurons	0	3.56121	0.727	0.089	0	TNIK
Neurons	0	3.92425	0.669	0.038	0	GAP43
Neurons	0	4.91725	0.679	0.051	0	CTNND2
Neurons	0	6.56639	0.633	0.007	0	CADPS
Neurons	0	4.72728	0.645	0.024	0	IGSF9B
Neurons	0	5.36255	0.66	0.043	0	CTNNA2
Neurons	0	6.72663	0.623	0.009	0	DSCAM
Neurons	0	4.08568	0.649	0.043	0	LUZP2
Neurons	0	3.1214	0.742	0.136	0	ANK3
Neurons	0	3.46993	0.69	0.087	0	PDE4DIP
Neurons	0	6.57199	0.612	0.009	0	SRRM3
Neurons	0	5.57875	0.634	0.032	0	TMEM178B
Neurons	0	2.69464	0.692	0.094	0	DLGAP1
Neurons	0	2.91497	0.745	0.148	0	NTRK2
Neurons	0	5.28409	0.625	0.03	0	AKAP6
Neurons	0	4.0656	0.77	0.176	0	PCDH9
Neurons	0	1.3902	0.835	0.241	0	ADGRL3
Neurons	0	4.10044	0.646	0.053	0	KHDRBS2
Neurons	0	3.0838	0.778	0.187	0	BICD1
Neurons	0	2.07647	0.67	0.084	0	PPP2R2B
Neurons	0	2.78563	0.83	0.244	0	MAP1B
Neurons	0	3.21541	0.805	0.222	0	ANK2
Neurons	0	4.78848	0.64	0.059	0	CACNA1A
Neurons	0	2.13936	0.868	0.294	0	BASP1
Neurons	0	3.80095	0.616	0.042	0	PCDH11X
Neurons	0	3.98311	0.614	0.044	0	PCLO
Neurons	0	5.83761	0.584	0.014	0	ELAVL2
Neurons	0	3.30497	0.617	0.047	0	BMERB1
Neurons	0	1.72128	0.668	0.099	0	LRP1B
Neurons	0	5.44042	0.658	0.091	0	CSMD1
Neurons	0	4.70454	0.624	0.057	0	NEFM
Neurons	0	5.75422	0.582	0.017	0	MIAT
Neurons	0	5.22207	0.581	0.018	0	SNAP91
Neurons	0	3.95628	0.601	0.039	0	GRIA4
Neurons	0	2.56076	0.72	0.16	0	CLASP2
Neutrophils	0	4.95366	0.982	0.06	0	HP
Neutrophils	0	4.86714	0.991	0.073	0	PGLYRP1
Neutrophils	0	4.43413	0.983	0.093	0	ALOX5AP
Neutrophils	0	5.55449	0.913	0.051	0	SLPI
Neutrophils	0	3.65601	0.989	0.147	0	FCER1G
Neutrophils	0	7.27743	0.849	0.011	0	MMP9
Neutrophils	0	5.54484	0.871	0.036	0	MCEMP1
Neutrophils	0	3.55559	0.993	0.159	0	TYROBP
Neutrophils	0	4.07577	0.959	0.13	0	LCN2
Neutrophils	0	3.7824	0.94	0.135	0	LCP1
Neutrophils	0	4.11344	0.925	0.121	0	LGALS3
Neutrophils	0	3.24985	0.991	0.189	0	CD52
Neutrophils	0	4.85528	0.852	0.061	0	NCF1
Neutrophils	0	2.94302	0.975	0.216	0	CORO1A
Neutrophils	0	3.66212	0.951	0.192	0	ANXA1
Neutrophils	0	2.9474	0.971	0.221	0	RAC2
Neutrophils	0	4.61918	0.814	0.07	0	PLAUR
Neutrophils	0	6.15959	0.762	0.019	0	CD177
Neutrophils	0	6.21652	0.75	0.021	0	IL1R2
Neutrophils	0	3.39582	0.957	0.23	0	MSRB1
Neutrophils	0	2.90443	0.978	0.253	0	ARHGDIB
Neutrophils	0	4.61713	0.819	0.097	0	PYGL
Neutrophils	0	4.89289	0.768	0.055	0	LTF
Neutrophils	0	3.40113	0.844	0.136	0	PTPRC
Neutrophils	0	5.23606	0.763	0.057	0	PLBD1
Neutrophils	0	4.79233	0.774	0.069	0	THBS1
Neutrophils	0	3.5338	0.832	0.127	0	SPI1
Neutrophils	0	6.30067	0.716	0.021	0	HDC
Neutrophils	0	5.03798	0.736	0.044	0	ITGAM
Neutrophils	0	4.20341	0.771	0.082	0	NCF2
Neutrophils	0	4.13446	0.809	0.122	0	G0S2
Neutrophils	0	4.14729	0.766	0.079	0	LST1
Neutrophils	0	4.0052	0.772	0.085	0	CYBB
Neutrophils	0	3.41982	0.868	0.188	0	CAMP
Neutrophils	0	3.96424	0.801	0.125	0	GSR
Neutrophils	0	4.32801	0.746	0.071	0	SAMSN1
Neutrophils	0	3.94854	0.752	0.083	0	NCF4
Neutrophils	0	2.91406	0.995	0.328	0	S100A8
Neutrophils	0	3.01211	0.831	0.166	0	LSP1
Neutrophils	0	3.47753	0.818	0.154	0	GPSM3
Neutrophils	0	2.85469	0.996	0.35	0	S100A9
Neutrophils	0	3.23925	0.794	0.152	0	MXD1
Neutrophils	0	6.17408	0.648	0.018	0	LRG1
Neutrophils	0	5.97511	0.636	0.02	0	TREM1
Neutrophils	0	3.92915	0.745	0.137	0	SYNE1
Neutrophils	0	2.50943	0.914	0.307	0	SRGN
Neutrophils	0	3.55558	0.672	0.067	0	GDA
Neutrophils	0	3.15548	0.822	0.227	0	MGST1
Neutrophils	0	2.72139	0.988	0.396	0	S100A11
Neutrophils	0	4.55277	0.639	0.05	0	HCST
NK cells	0	2.50551	0.889	0.107	0	ALOX5AP
NK cells	0	2.14132	0.934	0.215	0	TAGLN2
NK cells	0	1.68445	0.97	0.263	0	ARHGDIB
NK cells	0	1.84661	0.875	0.173	0	TYROBP
NK cells	0	1.54519	0.928	0.227	0	CORO1A
NK cells	0	1.61927	0.931	0.232	0	RAC2
NK cells	0	2.00929	0.843	0.148	0	LCP1
NK cells	0	1.91281	0.85	0.161	0	FCER1G
NK cells	0	2.60563	0.768	0.091	0	PGLYRP1
NK cells	0	2.10146	0.813	0.137	0	SPI1
NK cells	0	2.1594	0.779	0.125	0	GMFG
NK cells	0	2.44228	0.76	0.113	0	PLAC8
NK cells	0	2.60654	0.719	0.079	0	HP
NK cells	0	1.48382	0.834	0.203	0	CD52
NK cells	0	2.57722	0.707	0.081	0	SAMSN1
NK cells	0	4.07771	0.651	0.026	0	CEBPE
NK cells	0	1.99873	0.807	0.205	0	ANXA1
NK cells	0	2.13467	0.727	0.125	0	FERMT3
NK cells	0	1.57029	0.806	0.205	0	TUBA4A
NK cells	0	2.34614	0.736	0.135	0	GSR
NK cells	0	3.16485	0.658	0.057	0	CLEC12A
NK cells	0	1.76028	0.773	0.175	0	PTPN18
NK cells	0	1.35597	0.786	0.194	0	LAPTM5
NK cells	0	2.40047	0.685	0.093	0	NCF4
NK cells	0	2.5507	0.662	0.075	0	NCF1
NK cells	0	2.04463	0.732	0.146	0	LCN2
NK cells	0	2.09597	0.685	0.107	0	NAPSA
NK cells	0	2.25623	0.677	0.102	0	RASGRP2
NK cells	0	1.24892	0.889	0.315	0	SRGN
NK cells	0	2.15254	0.702	0.136	0	PTPRE
NK cells	0	1.34042	0.9	0.339	0	S100A8
NK cells	0	1.91722	0.76	0.2	0	CAMP
NK cells	0	1.26891	0.911	0.36	0	S100A9
NK cells	0	5.52281	0.553	0.01	0	MS4A3
NK cells	0	1.40767	0.832	0.29	0	CMTM7
NK cells	0	1.34064	0.807	0.271	0	LIMD2
NK cells	0	3.22794	0.595	0.059	0	PRTN3
NK cells	0	2.70517	0.594	0.059	0	HCST
NK cells	0	1.52295	0.793	0.26	0	ABRACL
NK cells	0	1.8211	0.706	0.173	0	FAM107B
NK cells	0	1.80422	0.697	0.165	0	GPSM3
NK cells	0	1.86249	0.698	0.167	0	CKS2
NK cells	0	2.48284	0.644	0.116	0	RAMP1
NK cells	0	3.00696	0.583	0.055	0	IGSF6
NK cells	0	1.53732	0.769	0.244	0	MSRB1
NK cells	0	2.37596	0.609	0.084	0	PLAUR
NK cells	0	1.17378	0.882	0.358	0	HMGB2
NK cells	0	1.88502	0.633	0.111	0	ARHGAP45
NK cells	0	1.56103	0.689	0.167	0	TOP2A
NK cells	0	1.66599	0.845	0.325	0	APRT
Schwann cells	0	4.07233	0.912	0.094	0	MPZ
Schwann cells	0	3.60597	0.812	0.088	0	ITGA6
Schwann cells	0	2.51908	0.877	0.201	0	PLP1
Schwann cells	0	5.5591	0.675	0.02	0	KCNA1
Schwann cells	0	2.89887	0.786	0.131	0	MBP
Schwann cells	0	5.41245	0.685	0.035	0	ART3
Schwann cells	0	4.66428	0.689	0.057	0	PLEKHA4
Schwann cells	0	3.70448	0.706	0.086	0	TTYH1
Schwann cells	0	2.84741	0.794	0.177	0	LAMB1
Schwann cells	0	2.52283	0.737	0.123	0	EDNRB
Schwann cells	0	3.09166	0.716	0.111	0	ITGB8
Schwann cells	0	4.08656	0.644	0.04	0	SOX2
Schwann cells	0	3.52125	0.667	0.071	0	GATM
Schwann cells	0	4.27551	0.642	0.046	0	AATK
Schwann cells	0	3.31221	0.687	0.093	0	DMD
Schwann cells	0	2.96348	0.674	0.084	0	GJC3
Schwann cells	0	4.31239	0.631	0.044	0	ERBB3
Schwann cells	0	3.10047	0.665	0.079	0	MAL
Schwann cells	0	3.34041	0.696	0.113	0	CTNNAL1
Schwann cells	0	4.77651	0.622	0.042	0	SEMA3B
Schwann cells	0	2.05945	0.813	0.235	0	CNP
Schwann cells	0	3.13406	0.669	0.1	0	HSPG2
Schwann cells	0	3.33321	0.653	0.086	0	CADM4
Schwann cells	0	4.84344	0.584	0.029	0	EGFL8
Schwann cells	0	3.18342	0.628	0.082	0	GAS2L3
Schwann cells	0	7.03894	0.54	0.004	0	FOXD3
Schwann cells	0	1.7313	0.771	0.235	0	S100A6
Schwann cells	0	2.38136	0.696	0.169	0	LAMA4
Schwann cells	0	2.5812	0.633	0.11	0	GAS7
Schwann cells	0	1.92095	0.791	0.269	0	CRYAB
Schwann cells	0	1.56307	0.802	0.281	0	SERPINE2
Schwann cells	0	1.78372	0.787	0.271	0	CD9
Schwann cells	0	2.28254	0.691	0.179	0	DAG1
Schwann cells	0	5.14237	0.547	0.036	0	SOSTDC1
Schwann cells	0	1.99291	0.866	0.362	0	PMP22
Schwann cells	0	2.45498	0.647	0.146	0	COL4A1
Schwann cells	0	1.73796	0.884	0.388	0	GPM6B
Schwann cells	0	2.13529	0.676	0.181	0	ITIH5
Schwann cells	0	2.46865	0.64	0.145	0	RASAL2
Schwann cells	0	1.89789	0.65	0.155	0	SORBS1
Schwann cells	0	2.16988	0.678	0.187	0	TEAD1
Schwann cells	0	6.40643	0.492	0.009	0	CLDN19
Schwann cells	0	1.92886	0.738	0.255	0	SECISBP2L
Schwann cells	0	2.05926	0.696	0.217	0	LAMC1
Schwann cells	0	2.59071	0.575	0.096	0	CMTM5
Schwann cells	0	2.38801	0.58	0.115	0	PLEKHB1
Schwann cells	0	2.26728	0.662	0.198	0	BZW2
Schwann cells	0	1.55771	0.809	0.347	0	ZEB2
Schwann cells	0	2.53537	0.771	0.309	0	DST
Schwann cells	0	3.63015	0.519	0.063	0	POU3F1
Supporting cells	0	4.4241	0.951	0.073	0	EPCAM
Supporting cells	0	5.18499	0.867	0.026	0	CLDN9
Supporting cells	0	3.61465	0.992	0.189	0	FBXO2
Supporting cells	0	2.55339	0.888	0.125	0	TMOD1
Supporting cells	0	4.45997	0.797	0.057	0	BCAM
Supporting cells	0	5.14875	0.732	0.021	0	CLDN7
Supporting cells	0	4.72177	0.724	0.026	0	CLDN3
Supporting cells	0	3.66834	0.739	0.06	0	GATA3
Supporting cells	0	2.61814	0.879	0.214	0	SPINT2
Supporting cells	0	3.62442	0.755	0.091	0	LUM
Supporting cells	0	2.56457	0.809	0.156	0	GJB2
Supporting cells	0	2.54951	0.805	0.168	0	GRB14
Supporting cells	0	3.27357	0.802	0.172	0	MIA
Supporting cells	0	3.26428	0.72	0.102	0	MPZL2
Supporting cells	0	4.68947	0.647	0.03	0	FAM107A
Supporting cells	0	2.04172	0.894	0.277	0	CLU
Supporting cells	0	5.66325	0.624	0.013	0	MUC15
Supporting cells	0	2.3759	0.805	0.198	0	TWF1
Supporting cells	0	1.89124	0.873	0.272	0	CD9
Supporting cells	0	4.54309	0.624	0.029	0	ISL1
Supporting cells	0	2.6799	0.733	0.143	0	ENHO
Supporting cells	0	2.6058	0.693	0.114	0	PLEKHB1
Supporting cells	0	2.984	0.626	0.056	0	TSPAN8
Supporting cells	0	2.15323	0.742	0.181	0	GAS2
Supporting cells	0	3.19153	0.653	0.093	0	RND2
Supporting cells	0	4.21986	0.646	0.088	0	EPYC
Supporting cells	0	1.99338	0.696	0.15	0	GJB6
Supporting cells	0	5.05684	0.561	0.016	0	RAB25
Supporting cells	0	1.23061	0.913	0.368	0	ATP1B1
Supporting cells	0	3.5438	0.914	0.37	0	S100A1
Supporting cells	0	2.14599	0.703	0.16	0	CYSTM1
Supporting cells	0	3.04635	0.611	0.075	0	SFRP1
Supporting cells	0	3.61431	0.595	0.061	0	KCNK1
Supporting cells	0	2.55938	0.674	0.152	0	CDO1
Supporting cells	0	1.40413	0.824	0.304	0	SDC4
Supporting cells	0	2.12775	0.691	0.192	0	SOCS2
Supporting cells	0	2.17032	0.647	0.154	0	TGFB2
Supporting cells	0	5.14833	0.506	0.017	0	SPINT1
Supporting cells	0	3.39029	0.571	0.085	0	HEBP2
Supporting cells	0	2.72537	0.558	0.077	0	CMTM8
Supporting cells	0	1.73643	0.789	0.31	0	ACSL3
Supporting cells	0	3.55551	0.525	0.047	0	KRT18
Supporting cells	0	5.35222	0.491	0.013	0	TMEM221
Supporting cells	0	2.96445	0.595	0.119	0	BDH2
Supporting cells	0	2.32174	0.561	0.086	0	MAL
Supporting cells	0	1.98637	0.599	0.126	0	EMB
Supporting cells	0	4.10167	0.496	0.029	0	KRT8
Supporting cells	0	3.08646	0.56	0.096	0	PRSS23
Supporting cells	0	1.24695	0.775	0.311	0	IGFBP5
Supporting cells	0	1.75534	0.672	0.213	0	ENAH
T cells	0	8.30237	0.789	0.005	0	TRBC2
T cells	0	2.80643	0.905	0.151	0	PTPRC
T cells	0	2.31799	0.946	0.208	0	CD52
T cells	0	3.55737	0.876	0.157	0	VPS37B
T cells	0	2.00791	0.903	0.24	0	RAC2
T cells	0	3.71894	0.723	0.063	0	HCST
T cells	0	6.80378	0.666	0.007	0	CD3D
T cells	0	2.66437	0.838	0.181	0	PTPN18
T cells	0	1.98549	0.892	0.235	0	CORO1A
T cells	0	3.76963	0.723	0.069	0	GIMAP6
T cells	0	5.91121	0.672	0.02	0	NKG7
T cells	0	2.78376	0.796	0.145	0	SEPTIN1
T cells	0	2.50128	0.863	0.225	0	FXYD5
T cells	0	3.06373	0.765	0.133	0	EMB
T cells	0	1.87228	0.9	0.271	0	ARHGDIB
T cells	0	10.3156	0.626	0.001	0	CD3G
T cells	0	5.94104	0.633	0.016	0	GIMAP4
T cells	0	6.25707	0.622	0.012	0	LCK
T cells	0	3.37389	0.688	0.08	0	SELPLG
T cells	0	7.64832	0.615	0.007	0	SKAP1
T cells	0	8.55145	0.61	0.003	0	CTSW
T cells	0	2.09376	0.806	0.2	0	LAPTM5
T cells	0	2.65707	0.835	0.236	0	SHISA5
T cells	0	7.29099	0.604	0.008	0	TXK
T cells	0	1.77361	0.916	0.321	0	SRGN
T cells	0	3.633	0.641	0.051	0	LTB
T cells	0	3.70567	0.637	0.051	0	IL2RG
T cells	0	7.43018	0.59	0.005	0	SH2D2A
T cells	0	2.4483	0.722	0.139	0	CYTIP
T cells	0	2.65697	0.811	0.24	0	IFNGR1
T cells	0	2.10068	0.8	0.245	0	CRIP1
T cells	0	9.39841	0.544	0.001	0	TRBC1
T cells	0	2.66902	0.655	0.116	0	ARHGAP45
T cells	0	2.064	0.72	0.192	0	STK17B
T cells	0	7.43184	0.533	0.005	0	CD28
T cells	0	2.46276	0.712	0.185	0	ETS1
T cells	0	1.90673	0.699	0.183	0	LSP1
T cells	0	3.1845	0.607	0.092	0	DUSP5
T cells	0	3.58951	0.57	0.055	0	GIMAP1
T cells	0	9.69468	0.515	0.001	0	CD3E
T cells	0	3.98133	0.545	0.032	0	CD2
T cells	0	9.8113	0.503	0.001	0	IL2RB
T cells	0	2.04559	0.657	0.157	0	LCP1
T cells	0	6.41391	0.506	0.011	0	CCL5
T cells	0	5.33926	0.505	0.017	0	PTPN22
T cells	0	2.26101	0.689	0.201	0	PSMB8
T cells	0	2.38335	0.737	0.25	0	PTPRCAP
T cells	0	3.91608	0.535	0.063	0	GRAMD3
T cells	0	2.28766	0.601	0.129	0	CD53
T cells	0	1.86151	0.802	0.333	0	S100A10
Transitional cells	0	3.82022	0.829	0.116	0	MAGI1
Transitional cells	0	4.33335	0.809	0.097	0	IL1RAPL1
Transitional cells	0	2.83691	0.862	0.153	0	GPC6
Transitional cells	0	3.09918	0.847	0.143	0	FTX
Transitional cells	0	4.08282	0.76	0.056	0	PATJ
Transitional cells	0	2.8994	0.863	0.162	0	IGF2BP2
Transitional cells	0	4.43837	0.755	0.064	0	CCSER1
Transitional cells	0	3.2048	0.845	0.159	0	SOX5
Transitional cells	0	3.32781	0.836	0.152	0	MAML2
Transitional cells	0	3.62528	0.802	0.119	0	IMMP2L
Transitional cells	0	3.32411	0.766	0.084	0	SNHG14
Transitional cells	0	3.17949	0.819	0.143	0	AGAP1
Transitional cells	0	2.79049	0.852	0.176	0	PARD3
Transitional cells	0	3.28169	0.779	0.109	0	TOX
Transitional cells	0	2.91753	0.802	0.138	0	LRBA
Transitional cells	0	3.15899	0.807	0.144	0	WWOX
Transitional cells	0	3.28329	0.746	0.084	0	DNAH14
Transitional cells	0	2.68476	0.805	0.144	0	MBD5
Transitional cells	0	3.38046	0.77	0.119	0	ROR1
Transitional cells	0	3.63327	0.758	0.107	0	TENM4
Transitional cells	0	3.75484	0.718	0.078	0	SDK1
Transitional cells	0	3.35625	0.72	0.085	0	LARGE1
Transitional cells	0	4.32305	0.702	0.068	0	NKAIN3
Transitional cells	0	3.02517	0.746	0.113	0	FARP1
Transitional cells	0	3.65159	0.751	0.118	0	RALGAPA2
Transitional cells	0	3.01856	0.835	0.203	0	LSAMP
Transitional cells	0	2.83206	0.836	0.205	0	PLCB4
Transitional cells	0	3.31031	0.801	0.173	0	PTPRK
Transitional cells	0	3.00188	0.759	0.131	0	NEDD4L
Transitional cells	0	3.32168	0.756	0.129	0	SRGAP3
Transitional cells	0	2.59357	0.792	0.165	0	PTK2
Transitional cells	0	3.40384	0.751	0.125	0	ETV6
Transitional cells	0	2.84287	0.746	0.121	0	NPAS3
Transitional cells	0	3.88902	0.688	0.064	0	FRAS1
Transitional cells	0	3.87695	0.76	0.137	0	SRGAP1
Transitional cells	0	2.83827	0.753	0.131	0	JPX
Transitional cells	0	3.66255	0.729	0.107	0	TMEM117
Transitional cells	0	2.91781	0.833	0.212	0	SIPA1L1
Transitional cells	0	2.53402	0.85	0.23	0	ADGRL3
Transitional cells	0	2.67825	0.863	0.243	0	XIST
Transitional cells	0	2.74204	0.845	0.228	0	PTPRD
Transitional cells	0	3.68695	0.697	0.08	0	PRKD1
Transitional cells	0	2.66767	0.765	0.149	0	TBC1D5
Transitional cells	0	3.72243	0.712	0.096	0	NAALADL2
Transitional cells	0	2.51671	0.814	0.198	0	ARID1B
Transitional cells	0	2.91571	0.754	0.139	0	SORBS2
Transitional cells	0	1.74525	0.828	0.213	0	SOX6
Transitional cells	0	3.26282	0.719	0.108	0	FHIT
Transitional cells	0	2.69192	0.777	0.167	0	ATXN1
Transitional cells	0	2.52087	0.76	0.151	0	EXOC6B
