# Supplementary material for: A Cross-Species Single-Cell Atlas Reveals Conserved Regulatory Networks and Candidate Hearing Loss Genes in the Cochlea
Source: Genes (Basel). 2026 Apr 10;17(4):438. doi: 10.3390/genes17040438 (PMC13115875; doi:10.3390/genes17040438)
Supplement: Supplementary file 1 [file genes-17-00438-s001.zip › Supplementary_TableS3.xlsx]

## Sheet: cell-cell_communications
Supplementary Table S3: Cell-cell communication in human and mouse cochlea
HUMAN									MOUSE
source	target	ligand	receptor	prob	pval	interaction_name	pathway_name	evidence	source	target	ligand	receptor	prob	pval	interaction_name	pathway_name	evidence
Endothelial cells	Transitional cells	TGFB1	TGFbR1_R2	0.00146389	0	TGFB1_TGFBR1_TGFBR2	TGFb	KEGG: hsa04350	Hair cells	Capsule-associated POM	Bmp2	BMPR1A_BMPR2	0.0121984	0	BMP2_BMPR1A_BMPR2	BMP	KEGG: mmu04350; PMID:26893264
Neurons	Transitional cells	TGFB2	TGFbR1_R2	0.00100043	0	TGFB2_TGFBR1_TGFBR2	TGFb	KEGG: hsa04350	Hair cells	Epithelium-associated POM	Bmp2	BMPR1A_BMPR2	0.0106046	0	BMP2_BMPR1A_BMPR2	BMP	KEGG: mmu04350; PMID:26893264
Supporting cells	Transitional cells	TGFB2	TGFbR1_R2	0.00167771	0	TGFB2_TGFBR1_TGFBR2	TGFb	KEGG: hsa04350	Epithelium-associated POM	Capsule-associated POM	Bmp4	BMPR1A_BMPR2	0.00624638	0	BMP4_BMPR1A_BMPR2	BMP	KEGG: mmu04350; PMID:26893264
Transitional cells	Transitional cells	TGFB2	TGFbR1_R2	0.00190675	0	TGFB2_TGFBR1_TGFBR2	TGFb	KEGG: hsa04350	Neurons	Capsule-associated POM	Bmp4	BMPR1A_BMPR2	0.00874716	0	BMP4_BMPR1A_BMPR2	BMP	KEGG: mmu04350; PMID:26893264
Endothelial cells	Transitional cells	TGFB1	ACVR1B_TGFbR2	0.00127991	0	TGFB1_ACVR1B_TGFBR2	TGFb	PMID: 27449815	Epithelium-associated POM	Epithelium-associated POM	Bmp4	BMPR1A_BMPR2	0.00542911	0	BMP4_BMPR1A_BMPR2	BMP	KEGG: mmu04350; PMID:26893264
Neurons	Transitional cells	TGFB2	ACVR1B_TGFbR2	0.000874628	0	TGFB2_ACVR1B_TGFBR2	TGFb	PMID: 27449815	Neurons	Epithelium-associated POM	Bmp4	BMPR1A_BMPR2	0.00760119	0	BMP4_BMPR1A_BMPR2	BMP	KEGG: mmu04350; PMID:26893264
Supporting cells	Transitional cells	TGFB2	ACVR1B_TGFbR2	0.00146706	0	TGFB2_ACVR1B_TGFBR2	TGFb	PMID: 27449815	Supporting cells	Capsule-associated POM	Bmp6	BMPR1A_BMPR2	0.0100823	0	BMP6_BMPR1A_BMPR2	BMP	KEGG: mmu04350; PMID:26893264
Transitional cells	Transitional cells	TGFB2	ACVR1B_TGFbR2	0.00166749	0	TGFB2_ACVR1B_TGFBR2	TGFb	PMID: 27449815	Supporting cells	Epithelium-associated POM	Bmp6	BMPR1A_BMPR2	0.00876281	0	BMP6_BMPR1A_BMPR2	BMP	KEGG: mmu04350; PMID:26893264
Endothelial cells	Transitional cells	TGFB1	ACVR1_TGFbR	0.00191979	0	TGFB1_ACVR1_TGFBR1	TGFb	PMID: 29376829	Glial cells	Epithelium-associated POM	Wnt3	FZD1_LRP6	0.0035349	0	WNT3_FZD1_LRP6	WNT	KEGG: mmu04310; PMID: 23209147
Neurons	Transitional cells	TGFB2	ACVR1_TGFbR	0.00135157	0	TGFB2_ACVR1_TGFBR1	TGFb	PMID: 29376829	Glial cells	Capsule-associated POM	Wnt3	FZD2_LRP6	0.00642093	0	WNT3_FZD2_LRP6	WNT	KEGG: mmu04310; PMID: 23209147
Supporting cells	Transitional cells	TGFB2	ACVR1_TGFbR	0.00285869	0	TGFB2_ACVR1_TGFBR1	TGFb	PMID: 29376829	Glial cells	Epithelium-associated POM	Wnt3	FZD2_LRP6	0.00380259	0	WNT3_FZD2_LRP6	WNT	KEGG: mmu04310; PMID: 23209147
Transitional cells	Transitional cells	TGFB2	ACVR1_TGFbR	0.00349049	0	TGFB2_ACVR1_TGFBR1	TGFb	PMID: 29376829	Glial cells	Neurons	Wnt3	FZD3_LRP6	0.0151545	0	WNT3_FZD3_LRP6	WNT	KEGG: mmu04310; PMID: 23209147
Capsule-associated POM	Neurons	BMP5	ACVR1_ACVR2A	0.0173874	0	BMP5_ACVR1_ACVR2A	BMP	KEGG: hsa04350; PMID:26893264	Glial cells	Schwann cells	Wnt3	FZD3_LRP6	0.0108973	0	WNT3_FZD3_LRP6	WNT	KEGG: mmu04310; PMID: 23209147
Chondrocytes	Neurons	BMP5	ACVR1_ACVR2A	0.0105711	0	BMP5_ACVR1_ACVR2A	BMP	KEGG: hsa04350; PMID:26893264	Glial cells	Supporting cells	Wnt3	FZD3_LRP6	0.0101475	0	WNT3_FZD3_LRP6	WNT	KEGG: mmu04310; PMID: 23209147
Epithelium-associated POM	Neurons	BMP5	ACVR1_ACVR2A	0.0188737	0	BMP5_ACVR1_ACVR2A	BMP	KEGG: hsa04350; PMID:26893264	Glial cells	Capsule-associated POM	Wnt3	FZD9_LRP6	0.00594575	0	WNT3_FZD9_LRP6	WNT	KEGG: mmu04310; PMID: 23209147
Glial cells	Neurons	BMP5	ACVR1_ACVR2A	0.00546546	0	BMP5_ACVR1_ACVR2A	BMP	KEGG: hsa04350; PMID:26893264	Capsule-associated POM	Epithelium-associated POM	Wnt5a	Fzd1	0.061424	0	WNT5A_FZD1	ncWNT	KEGG: mmu04310
Neurons	Neurons	BMP5	ACVR1_ACVR2A	0.00334606	0	BMP5_ACVR1_ACVR2A	BMP	KEGG: hsa04350; PMID:26893264	Chondrocytes	Epithelium-associated POM	Wnt5a	Fzd1	0.0177793	0	WNT5A_FZD1	ncWNT	KEGG: mmu04310
Capsule-associated POM	Transitional cells	BMP5	ACVR1_ACVR2A	0.00885041	0	BMP5_ACVR1_ACVR2A	BMP	KEGG: hsa04350; PMID:26893264	Epithelium-associated POM	Epithelium-associated POM	Wnt5a	Fzd1	0.053036	0	WNT5A_FZD1	ncWNT	KEGG: mmu04310
Chondrocytes	Transitional cells	BMP5	ACVR1_ACVR2A	0.00536335	0	BMP5_ACVR1_ACVR2A	BMP	KEGG: hsa04350; PMID:26893264	Melanocytes	Epithelium-associated POM	Wnt5a	Fzd1	0.0249672	0	WNT5A_FZD1	ncWNT	KEGG: mmu04310
Epithelium-associated POM	Transitional cells	BMP5	ACVR1_ACVR2A	0.00961621	0	BMP5_ACVR1_ACVR2A	BMP	KEGG: hsa04350; PMID:26893264	Capsule-associated POM	Capsule-associated POM	Wnt5a	Fzd2	0.0682986	0	WNT5A_FZD2	ncWNT	KEGG: mmu04310
Glial cells	Transitional cells	BMP5	ACVR1_ACVR2A	0.00276552	0	BMP5_ACVR1_ACVR2A	BMP	KEGG: hsa04350; PMID:26893264	Epithelium-associated POM	Capsule-associated POM	Wnt5a	Fzd2	0.0590308	0	WNT5A_FZD2	ncWNT	KEGG: mmu04310
Neurons	Transitional cells	BMP5	ACVR1_ACVR2A	0.00169133	0	BMP5_ACVR1_ACVR2A	BMP	KEGG: hsa04350; PMID:26893264	Melanocytes	Capsule-associated POM	Wnt5a	Fzd2	0.0278828	0	WNT5A_FZD2	ncWNT	KEGG: mmu04310
Capsule-associated POM	Neurons	BMP5	ACVR1_ACVR2B	0.00793512	0	BMP5_ACVR1_ACVR2B	BMP	KEGG: hsa04350; PMID:26893264	Capsule-associated POM	Epithelium-associated POM	Wnt5a	Fzd2	0.0706281	0	WNT5A_FZD2	ncWNT	KEGG: mmu04310
Chondrocytes	Neurons	BMP5	ACVR1_ACVR2B	0.00480701	0	BMP5_ACVR1_ACVR2B	BMP	KEGG: hsa04350; PMID:26893264	Chondrocytes	Epithelium-associated POM	Wnt5a	Fzd2	0.0205869	0	WNT5A_FZD2	ncWNT	KEGG: mmu04310
Epithelium-associated POM	Neurons	BMP5	ACVR1_ACVR2B	0.00862261	0	BMP5_ACVR1_ACVR2B	BMP	KEGG: hsa04350; PMID:26893264	Epithelium-associated POM	Epithelium-associated POM	Wnt5a	Fzd2	0.061065	0	WNT5A_FZD2	ncWNT	KEGG: mmu04310
Glial cells	Neurons	BMP5	ACVR1_ACVR2B	0.00247794	0	BMP5_ACVR1_ACVR2B	BMP	KEGG: hsa04350; PMID:26893264	Melanocytes	Epithelium-associated POM	Wnt5a	Fzd2	0.0288765	0	WNT5A_FZD2	ncWNT	KEGG: mmu04310
Neurons	Neurons	BMP5	ACVR1_ACVR2B	0.00151528	0	BMP5_ACVR1_ACVR2B	BMP	KEGG: hsa04350; PMID:26893264	Capsule-associated POM	Neurons	Wnt5a	Fzd3	0.0553433	0	WNT5A_FZD3	ncWNT	KEGG: mmu04310
Capsule-associated POM	Transitional cells	BMP5	ACVR1_ACVR2B	0.00663484	0	BMP5_ACVR1_ACVR2B	BMP	KEGG: hsa04350; PMID:26893264	Chondrocytes	Neurons	Wnt5a	Fzd3	0.0159458	0	WNT5A_FZD3	ncWNT	KEGG: mmu04310
Chondrocytes	Transitional cells	BMP5	ACVR1_ACVR2B	0.00401732	0	BMP5_ACVR1_ACVR2B	BMP	KEGG: hsa04350; PMID:26893264	Epithelium-associated POM	Neurons	Wnt5a	Fzd3	0.0477435	0	WNT5A_FZD3	ncWNT	KEGG: mmu04310
Epithelium-associated POM	Transitional cells	BMP5	ACVR1_ACVR2B	0.00721073	0	BMP5_ACVR1_ACVR2B	BMP	KEGG: hsa04350; PMID:26893264	Melanocytes	Neurons	Wnt5a	Fzd3	0.0224094	0	WNT5A_FZD3	ncWNT	KEGG: mmu04310
Glial cells	Transitional cells	BMP5	ACVR1_ACVR2B	0.00207003	0	BMP5_ACVR1_ACVR2B	BMP	KEGG: hsa04350; PMID:26893264	Capsule-associated POM	Schwann cells	Wnt5a	Fzd3	0.0721842	0	WNT5A_FZD3	ncWNT	KEGG: mmu04310
Neurons	Transitional cells	BMP5	ACVR1_ACVR2B	0.00126564	0	BMP5_ACVR1_ACVR2B	BMP	KEGG: hsa04350; PMID:26893264	Chondrocytes	Schwann cells	Wnt5a	Fzd3	0.0210655	0	WNT5A_FZD3	ncWNT	KEGG: mmu04310
Capsule-associated POM	Endothelial cells	BMP5	ACVR1_BMPR2	0.0112603	0	BMP5_ACVR1_BMPR2	BMP	KEGG: hsa04350; PMID:26893264	Epithelium-associated POM	Schwann cells	Wnt5a	Fzd3	0.0624245	0	WNT5A_FZD3	ncWNT	KEGG: mmu04310
Chondrocytes	Endothelial cells	BMP5	ACVR1_BMPR2	0.00683002	0	BMP5_ACVR1_BMPR2	BMP	KEGG: hsa04350; PMID:26893264	Melanocytes	Schwann cells	Wnt5a	Fzd3	0.029542	0	WNT5A_FZD3	ncWNT	KEGG: mmu04310
Epithelium-associated POM	Endothelial cells	BMP5	ACVR1_BMPR2	0.0122313	0	BMP5_ACVR1_BMPR2	BMP	KEGG: hsa04350; PMID:26893264	Capsule-associated POM	Supporting cells	Wnt5a	Fzd3	0.055657	0	WNT5A_FZD3	ncWNT	KEGG: mmu04310
Glial cells	Endothelial cells	BMP5	ACVR1_BMPR2	0.00352444	0	BMP5_ACVR1_BMPR2	BMP	KEGG: hsa04350; PMID:26893264	Chondrocytes	Supporting cells	Wnt5a	Fzd3	0.01604	0	WNT5A_FZD3	ncWNT	KEGG: mmu04310
Neurons	Endothelial cells	BMP5	ACVR1_BMPR2	0.0021561	0	BMP5_ACVR1_BMPR2	BMP	KEGG: hsa04350; PMID:26893264	Epithelium-associated POM	Supporting cells	Wnt5a	Fzd3	0.0480163	0	WNT5A_FZD3	ncWNT	KEGG: mmu04310
Capsule-associated POM	Neurons	BMP5	ACVR1_BMPR2	0.0234492	0	BMP5_ACVR1_BMPR2	BMP	KEGG: hsa04350; PMID:26893264	Melanocytes	Supporting cells	Wnt5a	Fzd3	0.0225409	0	WNT5A_FZD3	ncWNT	KEGG: mmu04310
Chondrocytes	Neurons	BMP5	ACVR1_BMPR2	0.0142897	0	BMP5_ACVR1_BMPR2	BMP	KEGG: hsa04350; PMID:26893264	Capsule-associated POM	Endothelial cells	Wnt5a	Fzd4	0.0634209	0	WNT5A_FZD4	ncWNT	KEGG: mmu04310
Epithelium-associated POM	Neurons	BMP5	ACVR1_BMPR2	0.0254364	0	BMP5_ACVR1_BMPR2	BMP	KEGG: hsa04350; PMID:26893264	Chondrocytes	Endothelial cells	Wnt5a	Fzd4	0.0183851	0	WNT5A_FZD4	ncWNT	KEGG: mmu04310
Glial cells	Neurons	BMP5	ACVR1_BMPR2	0.00740223	0	BMP5_ACVR1_BMPR2	BMP	KEGG: hsa04350; PMID:26893264	Epithelium-associated POM	Endothelial cells	Wnt5a	Fzd4	0.0547761	0	WNT5A_FZD4	ncWNT	KEGG: mmu04310
Neurons	Neurons	BMP5	ACVR1_BMPR2	0.00453521	0	BMP5_ACVR1_BMPR2	BMP	KEGG: hsa04350; PMID:26893264	Melanocytes	Endothelial cells	Wnt5a	Fzd4	0.0258115	0	WNT5A_FZD4	ncWNT	KEGG: mmu04310
Capsule-associated POM	Transitional cells	BMP5	ACVR1_BMPR2	0.0208369	0	BMP5_ACVR1_BMPR2	BMP	KEGG: hsa04350; PMID:26893264	Capsule-associated POM	Endothelial cells	Wnt5a	Fzd6	0.0671456	0	WNT5A_FZD6	ncWNT	KEGG: mmu04310
Chondrocytes	Transitional cells	BMP5	ACVR1_BMPR2	0.0126851	0	BMP5_ACVR1_BMPR2	BMP	KEGG: hsa04350; PMID:26893264	Chondrocytes	Endothelial cells	Wnt5a	Fzd6	0.01952	0	WNT5A_FZD6	ncWNT	KEGG: mmu04310
Epithelium-associated POM	Transitional cells	BMP5	ACVR1_BMPR2	0.0226094	0	BMP5_ACVR1_BMPR2	BMP	KEGG: hsa04350; PMID:26893264	Epithelium-associated POM	Endothelial cells	Wnt5a	Fzd6	0.0580246	0	WNT5A_FZD6	ncWNT	KEGG: mmu04310
Glial cells	Transitional cells	BMP5	ACVR1_BMPR2	0.00656558	0	BMP5_ACVR1_BMPR2	BMP	KEGG: hsa04350; PMID:26893264	Melanocytes	Endothelial cells	Wnt5a	Fzd6	0.027392	0	WNT5A_FZD6	ncWNT	KEGG: mmu04310
Neurons	Transitional cells	BMP5	ACVR1_BMPR2	0.0040213	0	BMP5_ACVR1_BMPR2	BMP	KEGG: hsa04350; PMID:26893264	Capsule-associated POM	Capsule-associated POM	Wnt5a	Fzd9	0.058958	0	WNT5A_FZD9	ncWNT	KEGG: mmu04310
Capsule-associated POM	Hair cells	BMP5	BMPR1A_ACVR2A	0.00831552	0	BMP5_BMPR1A_ACVR2A	BMP	KEGG: hsa04350; PMID:26893264	Chondrocytes	Capsule-associated POM	Wnt5a	Fzd9	0.0170337	0	WNT5A_FZD9	ncWNT	KEGG: mmu04310
Chondrocytes	Hair cells	BMP5	BMPR1A_ACVR2A	0.00503818	0	BMP5_BMPR1A_ACVR2A	BMP	KEGG: hsa04350; PMID:26893264	Epithelium-associated POM	Capsule-associated POM	Wnt5a	Fzd9	0.0508885	0	WNT5A_FZD9	ncWNT	KEGG: mmu04310
Epithelium-associated POM	Hair cells	BMP5	BMPR1A_ACVR2A	0.00903557	0	BMP5_BMPR1A_ACVR2A	BMP	KEGG: hsa04350; PMID:26893264	Melanocytes	Capsule-associated POM	Wnt5a	Fzd9	0.0239276	0	WNT5A_FZD9	ncWNT	KEGG: mmu04310
Glial cells	Hair cells	BMP5	BMPR1A_ACVR2A	0.00259742	0	BMP5_BMPR1A_ACVR2A	BMP	KEGG: hsa04350; PMID:26893264	Glial cells	Capsule-associated POM	Fgf1	Fgfr1	0.0568453	0	FGF1_FGFR1	FGF	PMC: 4393358
Neurons	Hair cells	BMP5	BMPR1A_ACVR2A	0.00158841	0	BMP5_BMPR1A_ACVR2A	BMP	KEGG: hsa04350; PMID:26893264	Melanocytes	Capsule-associated POM	Fgf1	Fgfr1	0.175401	0	FGF1_FGFR1	FGF	PMC: 4393358
Capsule-associated POM	Neurons	BMP5	BMPR1A_ACVR2A	0.0383626	0	BMP5_BMPR1A_ACVR2A	BMP	KEGG: hsa04350; PMID:26893264	Glial cells	Chondrocytes	Fgf1	Fgfr1	0.0164551	0	FGF1_FGFR1	FGF	PMC: 4393358
Chondrocytes	Neurons	BMP5	BMPR1A_ACVR2A	0.023512	0	BMP5_BMPR1A_ACVR2A	BMP	KEGG: hsa04350; PMID:26893264	Melanocytes	Chondrocytes	Fgf1	Fgfr1	0.0557531	0	FGF1_FGFR1	FGF	PMC: 4393358
Epithelium-associated POM	Neurons	BMP5	BMPR1A_ACVR2A	0.041544	0	BMP5_BMPR1A_ACVR2A	BMP	KEGG: hsa04350; PMID:26893264	Glial cells	Epithelium-associated POM	Fgf1	Fgfr1	0.0183477	0	FGF1_FGFR1	FGF	PMC: 4393358
Glial cells	Neurons	BMP5	BMPR1A_ACVR2A	0.0122378	0	BMP5_BMPR1A_ACVR2A	BMP	KEGG: hsa04350; PMID:26893264	Melanocytes	Epithelium-associated POM	Fgf1	Fgfr1	0.0618812	0	FGF1_FGFR1	FGF	PMC: 4393358
Neurons	Neurons	BMP5	BMPR1A_ACVR2A	0.00751207	0	BMP5_BMPR1A_ACVR2A	BMP	KEGG: hsa04350; PMID:26893264	Glial cells	Epithelium-associated POM	Fgf1	Fgfr2	0.0204692	0	FGF1_FGFR2	FGF	PMC: 4393358
Capsule-associated POM	Schwann cells	BMP5	BMPR1A_ACVR2A	0.0126108	0	BMP5_BMPR1A_ACVR2A	BMP	KEGG: hsa04350; PMID:26893264	Melanocytes	Epithelium-associated POM	Fgf1	Fgfr2	0.0686844	0	FGF1_FGFR2	FGF	PMC: 4393358
Chondrocytes	Schwann cells	BMP5	BMPR1A_ACVR2A	0.00765311	0	BMP5_BMPR1A_ACVR2A	BMP	KEGG: hsa04350; PMID:26893264	Glial cells	Glial cells	Fgf1	Fgfr2	0.0497422	0	FGF1_FGFR2	FGF	PMC: 4393358
Epithelium-associated POM	Schwann cells	BMP5	BMPR1A_ACVR2A	0.0136962	0	BMP5_BMPR1A_ACVR2A	BMP	KEGG: hsa04350; PMID:26893264	Melanocytes	Glial cells	Fgf1	Fgfr2	0.155933	0	FGF1_FGFR2	FGF	PMC: 4393358
Glial cells	Schwann cells	BMP5	BMPR1A_ACVR2A	0.00395085	0	BMP5_BMPR1A_ACVR2A	BMP	KEGG: hsa04350; PMID:26893264	Glial cells	Capsule-associated POM	Pdgfa	Pdgfra	0.0833367	0	PDGFA_PDGFRA	PDGF	PMID: 15207812
Neurons	Schwann cells	BMP5	BMPR1A_ACVR2A	0.00241736	0	BMP5_BMPR1A_ACVR2A	BMP	KEGG: hsa04350; PMID:26893264	Marginal cells	Capsule-associated POM	Pdgfa	Pdgfra	0.0150019	0	PDGFA_PDGFRA	PDGF	PMID: 15207812
Capsule-associated POM	Transitional cells	BMP5	BMPR1A_ACVR2A	0.0250382	0	BMP5_BMPR1A_ACVR2A	BMP	KEGG: hsa04350; PMID:26893264	Neurons	Capsule-associated POM	Pdgfa	Pdgfra	0.0497647	0	PDGFA_PDGFRA	PDGF	PMID: 15207812
Chondrocytes	Transitional cells	BMP5	BMPR1A_ACVR2A	0.0152673	0	BMP5_BMPR1A_ACVR2A	BMP	KEGG: hsa04350; PMID:26893264	Schwann cells	Capsule-associated POM	Pdgfa	Pdgfra	0.013818	0	PDGFA_PDGFRA	PDGF	PMID: 15207812
Epithelium-associated POM	Transitional cells	BMP5	BMPR1A_ACVR2A	0.0271552	0	BMP5_BMPR1A_ACVR2A	BMP	KEGG: hsa04350; PMID:26893264	Supporting cells	Capsule-associated POM	Pdgfa	Pdgfra	0.0101682	0	PDGFA_PDGFRA	PDGF	PMID: 15207812
Glial cells	Transitional cells	BMP5	BMPR1A_ACVR2A	0.00791263	0	BMP5_BMPR1A_ACVR2A	BMP	KEGG: hsa04350; PMID:26893264	Glial cells	Epithelium-associated POM	Pdgfa	Pdgfra	0.0355394	0	PDGFA_PDGFRA	PDGF	PMID: 15207812
Neurons	Transitional cells	BMP5	BMPR1A_ACVR2A	0.00484889	0	BMP5_BMPR1A_ACVR2A	BMP	KEGG: hsa04350; PMID:26893264	Marginal cells	Epithelium-associated POM	Pdgfa	Pdgfra	0.00571294	0	PDGFA_PDGFRA	PDGF	PMID: 15207812
Capsule-associated POM	Hair cells	BMP5	BMPR1A_ACVR2B	0.00774761	0	BMP5_BMPR1A_ACVR2B	BMP	KEGG: hsa04350; PMID:26893264	Neurons	Epithelium-associated POM	Pdgfa	Pdgfra	0.019884	0	PDGFA_PDGFRA	PDGF	PMID: 15207812
Chondrocytes	Hair cells	BMP5	BMPR1A_ACVR2B	0.00469308	0	BMP5_BMPR1A_ACVR2B	BMP	KEGG: hsa04350; PMID:26893264	Schwann cells	Epithelium-associated POM	Pdgfa	Pdgfra	0.00529037	0	PDGFA_PDGFRA	PDGF	PMID: 15207812
Epithelium-associated POM	Hair cells	BMP5	BMPR1A_ACVR2B	0.00841903	0	BMP5_BMPR1A_ACVR2B	BMP	KEGG: hsa04350; PMID:26893264	Supporting cells	Epithelium-associated POM	Pdgfa	Pdgfra	0.00384881	0	PDGFA_PDGFRA	PDGF	PMID: 15207812
Glial cells	Hair cells	BMP5	BMPR1A_ACVR2B	0.00241907	0	BMP5_BMPR1A_ACVR2B	BMP	KEGG: hsa04350; PMID:26893264	Glial cells	Neurons	Pdgfa	Pdgfra	0.0582033	0	PDGFA_PDGFRA	PDGF	PMID: 15207812
Neurons	Hair cells	BMP5	BMPR1A_ACVR2B	0.00147925	0	BMP5_BMPR1A_ACVR2B	BMP	KEGG: hsa04350; PMID:26893264	Marginal cells	Neurons	Pdgfa	Pdgfra	0.0093123	0	PDGFA_PDGFRA	PDGF	PMID: 15207812
Capsule-associated POM	Neurons	BMP5	BMPR1A_ACVR2B	0.0177132	0	BMP5_BMPR1A_ACVR2B	BMP	KEGG: hsa04350; PMID:26893264	Neurons	Neurons	Pdgfa	Pdgfra	0.0324741	0	PDGFA_PDGFRA	PDGF	PMID: 15207812
Chondrocytes	Neurons	BMP5	BMPR1A_ACVR2B	0.0107705	0	BMP5_BMPR1A_ACVR2B	BMP	KEGG: hsa04350; PMID:26893264	Schwann cells	Neurons	Pdgfa	Pdgfra	0.00862532	0	PDGFA_PDGFRA	PDGF	PMID: 15207812
Epithelium-associated POM	Neurons	BMP5	BMPR1A_ACVR2B	0.0192267	0	BMP5_BMPR1A_ACVR2B	BMP	KEGG: hsa04350; PMID:26893264	Supporting cells	Neurons	Pdgfa	Pdgfra	0.00627222	0	PDGFA_PDGFRA	PDGF	PMID: 15207812
Glial cells	Neurons	BMP5	BMPR1A_ACVR2B	0.00556914	0	BMP5_BMPR1A_ACVR2B	BMP	KEGG: hsa04350; PMID:26893264	Glial cells	Capsule-associated POM	Pdgfa	Pdgfrb	0.0294739	0	PDGFA_PDGFRB	PDGF	PMID: 15207812
Neurons	Neurons	BMP5	BMPR1A_ACVR2B	0.00340968	0	BMP5_BMPR1A_ACVR2B	BMP	KEGG: hsa04350; PMID:26893264	Marginal cells	Capsule-associated POM	Pdgfa	Pdgfrb	0.00468928	0	PDGFA_PDGFRB	PDGF	PMID: 15207812
Capsule-associated POM	Transitional cells	BMP5	BMPR1A_ACVR2B	0.0188473	0	BMP5_BMPR1A_ACVR2B	BMP	KEGG: hsa04350; PMID:26893264	Neurons	Capsule-associated POM	Pdgfa	Pdgfrb	0.0163902	0	PDGFA_PDGFRB	PDGF	PMID: 15207812
Chondrocytes	Transitional cells	BMP5	BMPR1A_ACVR2B	0.0114651	0	BMP5_BMPR1A_ACVR2B	BMP	KEGG: hsa04350; PMID:26893264	Schwann cells	Capsule-associated POM	Pdgfa	Pdgfrb	0.00434443	0	PDGFA_PDGFRB	PDGF	PMID: 15207812
Epithelium-associated POM	Transitional cells	BMP5	BMPR1A_ACVR2B	0.0204551	0	BMP5_BMPR1A_ACVR2B	BMP	KEGG: hsa04350; PMID:26893264	Supporting cells	Capsule-associated POM	Pdgfa	Pdgfrb	0.00315754	0	PDGFA_PDGFRB	PDGF	PMID: 15207812
Glial cells	Transitional cells	BMP5	BMPR1A_ACVR2B	0.00593041	0	BMP5_BMPR1A_ACVR2B	BMP	KEGG: hsa04350; PMID:26893264	Endothelial cells	Capsule-associated POM	Pdgfb	Pdgfra	0.0139964	0	PDGFB_PDGFRA	PDGF	PMID: 15207812
Neurons	Transitional cells	BMP5	BMPR1A_ACVR2B	0.00363137	0	BMP5_BMPR1A_ACVR2B	BMP	KEGG: hsa04350; PMID:26893264	Endothelial cells	Epithelium-associated POM	Pdgfb	Pdgfra	0.00537432	0	PDGFB_PDGFRA	PDGF	PMID: 15207812
Capsule-associated POM	Capsule-associated POM	BMP5	BMPR1A_BMPR2	0.0234944	0	BMP5_BMPR1A_BMPR2	BMP	KEGG: hsa04350; PMID:26893264	Endothelial cells	Neurons	Pdgfb	Pdgfra	0.00876318	0	PDGFB_PDGFRA	PDGF	PMID: 15207812
Chondrocytes	Capsule-associated POM	BMP5	BMPR1A_BMPR2	0.0143175	0	BMP5_BMPR1A_BMPR2	BMP	KEGG: hsa04350; PMID:26893264	Endothelial cells	Capsule-associated POM	Pdgfb	Pdgfrb	0.00441448	0	PDGFB_PDGFRB	PDGF	PMID: 15207812
Epithelium-associated POM	Capsule-associated POM	BMP5	BMPR1A_BMPR2	0.0254854	0	BMP5_BMPR1A_BMPR2	BMP	KEGG: hsa04350; PMID:26893264	Capsule-associated POM	Endothelial cells	Vegfa	Flt1	0.0943652	0	VEGFA_VEGFR1	VEGF	KEGG: mmu04370; PMID: 16633338
Capsule-associated POM	Epithelium-associated POM	BMP5	BMPR1A_BMPR2	0.0116063	0	BMP5_BMPR1A_BMPR2	BMP	KEGG: hsa04350; PMID:26893264	Melanocytes	Endothelial cells	Vegfa	Flt1	0.106275	0	VEGFA_VEGFR1	VEGF	KEGG: mmu04370; PMID: 16633338
Chondrocytes	Epithelium-associated POM	BMP5	BMPR1A_BMPR2	0.00704151	0	BMP5_BMPR1A_BMPR2	BMP	KEGG: hsa04350; PMID:26893264	Capsule-associated POM	Endothelial cells	Vegfa	Kdr	0.119917	0	VEGFA_VEGFR2	VEGF	KEGG: mmu04370; PMID: 16633338
Epithelium-associated POM	Epithelium-associated POM	BMP5	BMPR1A_BMPR2	0.0126062	0	BMP5_BMPR1A_BMPR2	BMP	KEGG: hsa04350; PMID:26893264	Melanocytes	Endothelial cells	Vegfa	Kdr	0.134572	0	VEGFA_VEGFR2	VEGF	KEGG: mmu04370; PMID: 16633338
Capsule-associated POM	Hair cells	BMP5	BMPR1A_BMPR2	0.0182549	0	BMP5_BMPR1A_BMPR2	BMP	KEGG: hsa04350; PMID:26893264	Capsule-associated POM	Endothelial cells	Vegfb	Flt1	0.0917819	0	VEGFB_VEGFR1	VEGF	KEGG: mmu04370; PMID: 16633338
Chondrocytes	Hair cells	BMP5	BMPR1A_BMPR2	0.0111022	0	BMP5_BMPR1A_BMPR2	BMP	KEGG: hsa04350; PMID:26893264	Chondrocytes	Endothelial cells	Vegfb	Flt1	0.101188	0	VEGFB_VEGFR1	VEGF	KEGG: mmu04370; PMID: 16633338
Epithelium-associated POM	Hair cells	BMP5	BMPR1A_BMPR2	0.0198135	0	BMP5_BMPR1A_BMPR2	BMP	KEGG: hsa04350; PMID:26893264	Epithelium-associated POM	Endothelial cells	Vegfb	Flt1	0.0889635	0	VEGFB_VEGFR1	VEGF	KEGG: mmu04370; PMID: 16633338
Capsule-associated POM	Neurons	BMP5	BMPR1A_BMPR2	0.051355	0	BMP5_BMPR1A_BMPR2	BMP	KEGG: hsa04350; PMID:26893264	Marginal cells	Endothelial cells	Vegfb	Flt1	0.287825	0	VEGFB_VEGFR1	VEGF	KEGG: mmu04370; PMID: 16633338
Chondrocytes	Neurons	BMP5	BMPR1A_BMPR2	0.0316332	0	BMP5_BMPR1A_BMPR2	BMP	KEGG: hsa04350; PMID:26893264	Melanocytes	Endothelial cells	Vegfb	Flt1	0.369336	0	VEGFB_VEGFR1	VEGF	KEGG: mmu04370; PMID: 16633338
Epithelium-associated POM	Neurons	BMP5	BMPR1A_BMPR2	0.055533	0	BMP5_BMPR1A_BMPR2	BMP	KEGG: hsa04350; PMID:26893264	Neurons	Endothelial cells	Vegfb	Flt1	0.232638	0	VEGFB_VEGFR1	VEGF	KEGG: mmu04370; PMID: 16633338
Glial cells	Neurons	BMP5	BMPR1A_BMPR2	0.0165346	0.02	BMP5_BMPR1A_BMPR2	BMP	KEGG: hsa04350; PMID:26893264	Supporting cells	Endothelial cells	Vegfb	Flt1	0.0980347	0	VEGFB_VEGFR1	VEGF	KEGG: mmu04370; PMID: 16633338
Neurons	Neurons	BMP5	BMPR1A_BMPR2	0.0101667	0	BMP5_BMPR1A_BMPR2	BMP	KEGG: hsa04350; PMID:26893264	Capsule-associated POM	Endothelial cells	Vegfa	FLT1_KDR	0.139454	0	VEGFA_VEGFR1R2	VEGF	PMID: 16633338
Capsule-associated POM	Schwann cells	BMP5	BMPR1A_BMPR2	0.0155404	0	BMP5_BMPR1A_BMPR2	BMP	KEGG: hsa04350; PMID:26893264	Melanocytes	Endothelial cells	Vegfa	FLT1_KDR	0.156075	0	VEGFA_VEGFR1R2	VEGF	PMID: 16633338
Chondrocytes	Schwann cells	BMP5	BMPR1A_BMPR2	0.00944155	0	BMP5_BMPR1A_BMPR2	BMP	KEGG: hsa04350; PMID:26893264	Capsule-associated POM	Capsule-associated POM	Igf1	Igf1r	0.000411699	0	IGF1_IGF1R	IGF	PMID: 14604834
Epithelium-associated POM	Schwann cells	BMP5	BMPR1A_BMPR2	0.0168724	0	BMP5_BMPR1A_BMPR2	BMP	KEGG: hsa04350; PMID:26893264	Chondrocytes	Capsule-associated POM	Igf1	Igf1r	0.000616716	0	IGF1_IGF1R	IGF	PMID: 14604834
Capsule-associated POM	Transitional cells	BMP5	BMPR1A_BMPR2	0.0576729	0	BMP5_BMPR1A_BMPR2	BMP	KEGG: hsa04350; PMID:26893264	Epithelium-associated POM	Capsule-associated POM	Igf1	Igf1r	0.000942781	0	IGF1_IGF1R	IGF	PMID: 14604834
Chondrocytes	Transitional cells	BMP5	BMPR1A_BMPR2	0.035612	0	BMP5_BMPR1A_BMPR2	BMP	KEGG: hsa04350; PMID:26893264	Marginal cells	Capsule-associated POM	Igf1	Igf1r	0.0135661	0	IGF1_IGF1R	IGF	PMID: 14604834
Epithelium-associated POM	Transitional cells	BMP5	BMPR1A_BMPR2	0.0623209	0	BMP5_BMPR1A_BMPR2	BMP	KEGG: hsa04350; PMID:26893264	Epithelium-associated POM	Endothelial cells	Igf1	Igf1r	0.00258584	0.02	IGF1_IGF1R	IGF	PMID: 14604834
Glial cells	Transitional cells	BMP5	BMPR1A_BMPR2	0.018653	0	BMP5_BMPR1A_BMPR2	BMP	KEGG: hsa04350; PMID:26893264	Marginal cells	Endothelial cells	Igf1	Igf1r	0.0374654	0	IGF1_IGF1R	IGF	PMID: 14604834
Neurons	Transitional cells	BMP5	BMPR1A_BMPR2	0.0114787	0	BMP5_BMPR1A_BMPR2	BMP	KEGG: hsa04350; PMID:26893264	Capsule-associated POM	Epithelium-associated POM	Igf1	Igf1r	0.000405754	0	IGF1_IGF1R	IGF	PMID: 14604834
Capsule-associated POM	Neurons	BMP5	BMPR1B_ACVR2A	0.0136399	0	BMP5_BMPR1B_ACVR2A	BMP	KEGG: hsa04350; PMID:26893264	Chondrocytes	Epithelium-associated POM	Igf1	Igf1r	0.000608127	0	IGF1_IGF1R	IGF	PMID: 14604834
Chondrocytes	Neurons	BMP5	BMPR1B_ACVR2A	0.00828086	0	BMP5_BMPR1B_ACVR2A	BMP	KEGG: hsa04350; PMID:26893264	Epithelium-associated POM	Epithelium-associated POM	Igf1	Igf1r	0.000925906	0	IGF1_IGF1R	IGF	PMID: 14604834
Epithelium-associated POM	Neurons	BMP5	BMPR1B_ACVR2A	0.0148121	0	BMP5_BMPR1B_ACVR2A	BMP	KEGG: hsa04350; PMID:26893264	Marginal cells	Epithelium-associated POM	Igf1	Igf1r	0.013258	0	IGF1_IGF1R	IGF	PMID: 14604834
Glial cells	Neurons	BMP5	BMPR1B_ACVR2A	0.0042763	0	BMP5_BMPR1B_ACVR2A	BMP	KEGG: hsa04350; PMID:26893264	Chondrocytes	Supporting cells	Igf1	Igf1r	0.00244573	0	IGF1_IGF1R	IGF	PMID: 14604834
Neurons	Neurons	BMP5	BMPR1B_ACVR2A	0.00261682	0	BMP5_BMPR1B_ACVR2A	BMP	KEGG: hsa04350; PMID:26893264	Epithelium-associated POM	Supporting cells	Igf1	Igf1r	0.00373646	0	IGF1_IGF1R	IGF	PMID: 14604834
Capsule-associated POM	Transitional cells	BMP5	BMPR1B_ACVR2A	0.0100699	0	BMP5_BMPR1B_ACVR2A	BMP	KEGG: hsa04350; PMID:26893264	Marginal cells	Supporting cells	Igf1	Igf1r	0.0537244	0	IGF1_IGF1R	IGF	PMID: 14604834
Chondrocytes	Transitional cells	BMP5	BMPR1B_ACVR2A	0.00610521	0	BMP5_BMPR1B_ACVR2A	BMP	KEGG: hsa04350; PMID:26893264	Capsule-associated POM	Capsule-associated POM	Igf2	Igf1r	0.00114416	0	IGF2_IGF1R	IGF	PMID: 14604834
Epithelium-associated POM	Transitional cells	BMP5	BMPR1B_ACVR2A	0.0109397	0	BMP5_BMPR1B_ACVR2A	BMP	KEGG: hsa04350; PMID:26893264	Epithelium-associated POM	Capsule-associated POM	Igf2	Igf1r	0.000324419	0	IGF2_IGF1R	IGF	PMID: 14604834
Glial cells	Transitional cells	BMP5	BMPR1B_ACVR2A	0.00314925	0	BMP5_BMPR1B_ACVR2A	BMP	KEGG: hsa04350; PMID:26893264	Capsule-associated POM	Endothelial cells	Igf2	Igf1r	0.00314005	0	IGF2_IGF1R	IGF	PMID: 14604834
Neurons	Transitional cells	BMP5	BMPR1B_ACVR2A	0.00192629	0	BMP5_BMPR1B_ACVR2A	BMP	KEGG: hsa04350; PMID:26893264	Capsule-associated POM	Epithelium-associated POM	Igf2	Igf1r	0.0011232	0	IGF2_IGF1R	IGF	PMID: 14604834
Capsule-associated POM	Neurons	BMP5	BMPR1B_ACVR2B	0.00621198	0	BMP5_BMPR1B_ACVR2B	BMP	KEGG: hsa04350; PMID:26893264	Epithelium-associated POM	Epithelium-associated POM	Igf2	Igf1r	0.000319812	0	IGF2_IGF1R	IGF	PMID: 14604834
Chondrocytes	Neurons	BMP5	BMPR1B_ACVR2B	0.00376068	0	BMP5_BMPR1B_ACVR2B	BMP	KEGG: hsa04350; PMID:26893264	Capsule-associated POM	Supporting cells	Igf2	Igf1r	0.00453428	0	IGF2_IGF1R	IGF	PMID: 14604834
Epithelium-associated POM	Neurons	BMP5	BMPR1B_ACVR2B	0.00675149	0	BMP5_BMPR1B_ACVR2B	BMP	KEGG: hsa04350; PMID:26893264	Capsule-associated POM	Melanocytes	Igf2	Igf2r	0.00999343	0	IGF2_IGF2R	IGF	PMID: 14604834
Glial cells	Neurons	BMP5	BMPR1B_ACVR2B	0.00193754	0	BMP5_BMPR1B_ACVR2B	BMP	KEGG: hsa04350; PMID:26893264	Epithelium-associated POM	Melanocytes	Igf2	Igf2r	0.00286399	0	IGF2_IGF2R	IGF	PMID: 14604834
Neurons	Neurons	BMP5	BMPR1B_ACVR2B	0.00118457	0	BMP5_BMPR1B_ACVR2B	BMP	KEGG: hsa04350; PMID:26893264	Glial cells	Endothelial cells	Apln	Aplnr	0.0180449	0	APLN_APLNR	APELIN	KEGG: mmu04371
Capsule-associated POM	Transitional cells	BMP5	BMPR1B_ACVR2B	0.00755139	0	BMP5_BMPR1B_ACVR2B	BMP	KEGG: hsa04350; PMID:26893264	Capsule-associated POM	Epithelium-associated POM	Cxcl12	Ackr3	0.0519402	0	CXCL12_ACKR3	CXCL	KEGG: mmu04060
Chondrocytes	Transitional cells	BMP5	BMPR1B_ACVR2B	0.00457388	0	BMP5_BMPR1B_ACVR2B	BMP	KEGG: hsa04350; PMID:26893264	Endothelial cells	Epithelium-associated POM	Cxcl12	Ackr3	0.0219584	0	CXCL12_ACKR3	CXCL	KEGG: mmu04060
Epithelium-associated POM	Transitional cells	BMP5	BMPR1B_ACVR2B	0.00820598	0	BMP5_BMPR1B_ACVR2B	BMP	KEGG: hsa04350; PMID:26893264	Capsule-associated POM	Epithelium-associated POM	Mif	Ackr3	0.0186088	0	MIF_ACKR3	MIF	PMID: 26175090
Glial cells	Transitional cells	BMP5	BMPR1B_ACVR2B	0.00235749	0	BMP5_BMPR1B_ACVR2B	BMP	KEGG: hsa04350; PMID:26893264	Chondrocytes	Epithelium-associated POM	Mif	Ackr3	0.0505275	0	MIF_ACKR3	MIF	PMID: 26175090
Neurons	Transitional cells	BMP5	BMPR1B_ACVR2B	0.00144155	0	BMP5_BMPR1B_ACVR2B	BMP	KEGG: hsa04350; PMID:26893264	Endothelial cells	Epithelium-associated POM	Mif	Ackr3	0.0157988	0	MIF_ACKR3	MIF	PMID: 26175090
Capsule-associated POM	Capsule-associated POM	BMP5	BMPR1B_BMPR2	0.0235085	0	BMP5_BMPR1B_BMPR2	BMP	KEGG: hsa04350; PMID:26893264	Epithelium-associated POM	Epithelium-associated POM	Mif	Ackr3	0.051084	0	MIF_ACKR3	MIF	PMID: 26175090
Chondrocytes	Capsule-associated POM	BMP5	BMPR1B_BMPR2	0.0143261	0	BMP5_BMPR1B_BMPR2	BMP	KEGG: hsa04350; PMID:26893264	Glial cells	Epithelium-associated POM	Mif	Ackr3	0.0170337	0	MIF_ACKR3	MIF	PMID: 26175090
Epithelium-associated POM	Capsule-associated POM	BMP5	BMPR1B_BMPR2	0.0255006	0	BMP5_BMPR1B_BMPR2	BMP	KEGG: hsa04350; PMID:26893264	Hair cells	Epithelium-associated POM	Mif	Ackr3	0.0186977	0	MIF_ACKR3	MIF	PMID: 26175090
Glial cells	Capsule-associated POM	BMP5	BMPR1B_BMPR2	0.00742125	0	BMP5_BMPR1B_BMPR2	BMP	KEGG: hsa04350; PMID:26893264	Marginal cells	Epithelium-associated POM	Mif	Ackr3	0.0839718	0	MIF_ACKR3	MIF	PMID: 26175090
Neurons	Capsule-associated POM	BMP5	BMPR1B_BMPR2	0.0045469	0	BMP5_BMPR1B_BMPR2	BMP	KEGG: hsa04350; PMID:26893264	Melanocytes	Epithelium-associated POM	Mif	Ackr3	0.0850835	0	MIF_ACKR3	MIF	PMID: 26175090
Capsule-associated POM	Epithelium-associated POM	BMP5	BMPR1B_BMPR2	0.0103176	0	BMP5_BMPR1B_BMPR2	BMP	KEGG: hsa04350; PMID:26893264	Neurons	Epithelium-associated POM	Mif	Ackr3	0.0503841	0	MIF_ACKR3	MIF	PMID: 26175090
Chondrocytes	Epithelium-associated POM	BMP5	BMPR1B_BMPR2	0.00625652	0	BMP5_BMPR1B_BMPR2	BMP	KEGG: hsa04350; PMID:26893264	Schwann cells	Epithelium-associated POM	Mif	Ackr3	0.0194773	0	MIF_ACKR3	MIF	PMID: 26175090
Epithelium-associated POM	Epithelium-associated POM	BMP5	BMPR1B_BMPR2	0.0112082	0	BMP5_BMPR1B_BMPR2	BMP	KEGG: hsa04350; PMID:26893264	Supporting cells	Epithelium-associated POM	Mif	Ackr3	0.019153	0	MIF_ACKR3	MIF	PMID: 26175090
Glial cells	Epithelium-associated POM	BMP5	BMPR1B_BMPR2	0.00322779	0	BMP5_BMPR1B_BMPR2	BMP	KEGG: hsa04350; PMID:26893264	Transitional cells	Epithelium-associated POM	Mif	Ackr3	0.0166258	0	MIF_ACKR3	MIF	PMID: 26175090
Neurons	Epithelium-associated POM	BMP5	BMPR1B_BMPR2	0.00197445	0	BMP5_BMPR1B_BMPR2	BMP	KEGG: hsa04350; PMID:26893264	Capsule-associated POM	Marginal cells	Tnfsf12	Tnfrsf12a	0.021265	0	TNFSF12_TNFRSF12A	TWEAK	KEGG: mmu04060
Capsule-associated POM	Marginal cells	BMP5	BMPR1B_BMPR2	0.00420541	0.02	BMP5_BMPR1B_BMPR2	BMP	KEGG: hsa04350; PMID:26893264	Epithelium-associated POM	Marginal cells	Tnfsf12	Tnfrsf12a	0.022336	0	TNFSF12_TNFRSF12A	TWEAK	KEGG: mmu04060
Chondrocytes	Marginal cells	BMP5	BMPR1B_BMPR2	0.00254398	0.02	BMP5_BMPR1B_BMPR2	BMP	KEGG: hsa04350; PMID:26893264	Capsule-associated POM	Schwann cells	Tnfsf12	Tnfrsf12a	0.018973	0	TNFSF12_TNFRSF12A	TWEAK	KEGG: mmu04060
Epithelium-associated POM	Marginal cells	BMP5	BMPR1B_BMPR2	0.00457168	0.01	BMP5_BMPR1B_BMPR2	BMP	KEGG: hsa04350; PMID:26893264	Epithelium-associated POM	Schwann cells	Tnfsf12	Tnfrsf12a	0.0199309	0	TNFSF12_TNFRSF12A	TWEAK	KEGG: mmu04060
Glial cells	Marginal cells	BMP5	BMPR1B_BMPR2	0.00130986	0.03	BMP5_BMPR1B_BMPR2	BMP	KEGG: hsa04350; PMID:26893264	Capsule-associated POM	Supporting cells	Tnfsf12	Tnfrsf12a	0.0218702	0	TNFSF12_TNFRSF12A	TWEAK	KEGG: mmu04060
Neurons	Marginal cells	BMP5	BMPR1B_BMPR2	0.000800625	0.03	BMP5_BMPR1B_BMPR2	BMP	KEGG: hsa04350; PMID:26893264	Epithelium-associated POM	Supporting cells	Tnfsf12	Tnfrsf12a	0.0229709	0	TNFSF12_TNFRSF12A	TWEAK	KEGG: mmu04060
Capsule-associated POM	Neurons	BMP5	BMPR1B_BMPR2	0.0184197	0	BMP5_BMPR1B_BMPR2	BMP	KEGG: hsa04350; PMID:26893264	Capsule-associated POM	Transitional cells	Tnfsf12	Tnfrsf12a	0.0204026	0	TNFSF12_TNFRSF12A	TWEAK	KEGG: mmu04060
Chondrocytes	Neurons	BMP5	BMPR1B_BMPR2	0.0112032	0	BMP5_BMPR1B_BMPR2	BMP	KEGG: hsa04350; PMID:26893264	Epithelium-associated POM	Transitional cells	Tnfsf12	Tnfrsf12a	0.0214311	0	TNFSF12_TNFRSF12A	TWEAK	KEGG: mmu04060
Epithelium-associated POM	Neurons	BMP5	BMPR1B_BMPR2	0.019992	0	BMP5_BMPR1B_BMPR2	BMP	KEGG: hsa04350; PMID:26893264	Capsule-associated POM	Melanocytes	Spp1	Cd44	0.0874735	0	SPP1_CD44	SPP1	PMID: 21907263
Glial cells	Neurons	BMP5	BMPR1B_BMPR2	0.00579413	0	BMP5_BMPR1B_BMPR2	BMP	KEGG: hsa04350; PMID:26893264	Chondrocytes	Melanocytes	Spp1	Cd44	0.0790114	0	SPP1_CD44	SPP1	PMID: 21907263
Neurons	Neurons	BMP5	BMPR1B_BMPR2	0.00354774	0	BMP5_BMPR1B_BMPR2	BMP	KEGG: hsa04350; PMID:26893264	Hair cells	Melanocytes	Spp1	Cd44	0.0881631	0	SPP1_CD44	SPP1	PMID: 21907263
Capsule-associated POM	Transitional cells	BMP5	BMPR1B_BMPR2	0.0236686	0	BMP5_BMPR1B_BMPR2	BMP	KEGG: hsa04350; PMID:26893264	Marginal cells	Melanocytes	Spp1	Cd44	0.255692	0	SPP1_CD44	SPP1	PMID: 21907263
Chondrocytes	Transitional cells	BMP5	BMPR1B_BMPR2	0.0144246	0	BMP5_BMPR1B_BMPR2	BMP	KEGG: hsa04350; PMID:26893264	Melanocytes	Melanocytes	Spp1	Cd44	0.284954	0	SPP1_CD44	SPP1	PMID: 21907263
Epithelium-associated POM	Transitional cells	BMP5	BMPR1B_BMPR2	0.0256738	0	BMP5_BMPR1B_BMPR2	BMP	KEGG: hsa04350; PMID:26893264	Neurons	Melanocytes	Spp1	Cd44	0.0662056	0	SPP1_CD44	SPP1	PMID: 21907263
Glial cells	Transitional cells	BMP5	BMPR1B_BMPR2	0.00747264	0	BMP5_BMPR1B_BMPR2	BMP	KEGG: hsa04350; PMID:26893264	Capsule-associated POM	Glial cells	Spp1	ITGAV_ITGB1	0.0379861	0	SPP1_ITGAV_ITGB1	SPP1	PMID: 21907263
Neurons	Transitional cells	BMP5	BMPR1B_BMPR2	0.00457848	0	BMP5_BMPR1B_BMPR2	BMP	KEGG: hsa04350; PMID:26893264	Chondrocytes	Glial cells	Spp1	ITGAV_ITGB1	0.0341323	0	SPP1_ITGAV_ITGB1	SPP1	PMID: 21907263
Hair cells	Neurons	BMP7	ACVR1_ACVR2A	0.00268638	0	BMP7_ACVR1_ACVR2A	BMP	KEGG: hsa04350; PMID:26893264	Hair cells	Glial cells	Spp1	ITGAV_ITGB1	0.0383019	0	SPP1_ITGAV_ITGB1	SPP1	PMID: 21907263
Marginal cells	Neurons	BMP7	ACVR1_ACVR2A	0.00806972	0	BMP7_ACVR1_ACVR2A	BMP	KEGG: hsa04350; PMID:26893264	Marginal cells	Glial cells	Spp1	ITGAV_ITGB1	0.123965	0	SPP1_ITGAV_ITGB1	SPP1	PMID: 21907263
Supporting cells	Neurons	BMP7	ACVR1_ACVR2A	0.00825038	0	BMP7_ACVR1_ACVR2A	BMP	KEGG: hsa04350; PMID:26893264	Melanocytes	Glial cells	Spp1	ITGAV_ITGB1	0.141008	0	SPP1_ITGAV_ITGB1	SPP1	PMID: 21907263
Transitional cells	Neurons	BMP7	ACVR1_ACVR2A	0.00499872	0	BMP7_ACVR1_ACVR2A	BMP	KEGG: hsa04350; PMID:26893264	Neurons	Glial cells	Spp1	ITGAV_ITGB1	0.0283762	0	SPP1_ITGAV_ITGB1	SPP1	PMID: 21907263
Hair cells	Transitional cells	BMP7	ACVR1_ACVR2A	0.00135744	0	BMP7_ACVR1_ACVR2A	BMP	KEGG: hsa04350; PMID:26893264	Capsule-associated POM	Melanocytes	Spp1	ITGAV_ITGB1	0.0527814	0	SPP1_ITGAV_ITGB1	SPP1	PMID: 21907263
Marginal cells	Transitional cells	BMP7	ACVR1_ACVR2A	0.00408857	0	BMP7_ACVR1_ACVR2A	BMP	KEGG: hsa04350; PMID:26893264	Chondrocytes	Melanocytes	Spp1	ITGAV_ITGB1	0.0475007	0	SPP1_ITGAV_ITGB1	SPP1	PMID: 21907263
Supporting cells	Transitional cells	BMP7	ACVR1_ACVR2A	0.00418047	0	BMP7_ACVR1_ACVR2A	BMP	KEGG: hsa04350; PMID:26893264	Hair cells	Melanocytes	Spp1	ITGAV_ITGB1	0.0532134	0	SPP1_ITGAV_ITGB1	SPP1	PMID: 21907263
Transitional cells	Transitional cells	BMP7	ACVR1_ACVR2A	0.00252877	0	BMP7_ACVR1_ACVR2A	BMP	KEGG: hsa04350; PMID:26893264	Marginal cells	Melanocytes	Spp1	ITGAV_ITGB1	0.166453	0	SPP1_ITGAV_ITGB1	SPP1	PMID: 21907263
Hair cells	Neurons	BMP7	ACVR1_ACVR2B	0.0012161	0	BMP7_ACVR1_ACVR2B	BMP	KEGG: hsa04350; PMID:26893264	Melanocytes	Melanocytes	Spp1	ITGAV_ITGB1	0.188084	0	SPP1_ITGAV_ITGB1	SPP1	PMID: 21907263
Marginal cells	Neurons	BMP7	ACVR1_ACVR2B	0.00366391	0	BMP7_ACVR1_ACVR2B	BMP	KEGG: hsa04350; PMID:26893264	Neurons	Melanocytes	Spp1	ITGAV_ITGB1	0.0395825	0	SPP1_ITGAV_ITGB1	SPP1	PMID: 21907263
Supporting cells	Neurons	BMP7	ACVR1_ACVR2B	0.00374631	0	BMP7_ACVR1_ACVR2B	BMP	KEGG: hsa04350; PMID:26893264	Capsule-associated POM	Capsule-associated POM	Spp1	ITGA8_ITGB1	0.0450337	0	SPP1_ITGA8_ITGB1	SPP1	PMID: 21907263
Transitional cells	Neurons	BMP7	ACVR1_ACVR2B	0.00226575	0	BMP7_ACVR1_ACVR2B	BMP	KEGG: hsa04350; PMID:26893264	Chondrocytes	Capsule-associated POM	Spp1	ITGA8_ITGB1	0.040495	0	SPP1_ITGA8_ITGB1	SPP1	PMID: 21907263
Hair cells	Transitional cells	BMP7	ACVR1_ACVR2B	0.0010157	0	BMP7_ACVR1_ACVR2B	BMP	KEGG: hsa04350; PMID:26893264	Hair cells	Capsule-associated POM	Spp1	ITGA8_ITGB1	0.0454054	0	SPP1_ITGA8_ITGB1	SPP1	PMID: 21907263
Marginal cells	Transitional cells	BMP7	ACVR1_ACVR2B	0.00306137	0	BMP7_ACVR1_ACVR2B	BMP	KEGG: hsa04350; PMID:26893264	Marginal cells	Capsule-associated POM	Spp1	ITGA8_ITGB1	0.144567	0	SPP1_ITGA8_ITGB1	SPP1	PMID: 21907263
Supporting cells	Transitional cells	BMP7	ACVR1_ACVR2B	0.00313026	0	BMP7_ACVR1_ACVR2B	BMP	KEGG: hsa04350; PMID:26893264	Melanocytes	Capsule-associated POM	Spp1	ITGA8_ITGB1	0.163912	0	SPP1_ITGA8_ITGB1	SPP1	PMID: 21907263
Transitional cells	Transitional cells	BMP7	ACVR1_ACVR2B	0.0018927	0	BMP7_ACVR1_ACVR2B	BMP	KEGG: hsa04350; PMID:26893264	Neurons	Capsule-associated POM	Spp1	ITGA8_ITGB1	0.0337033	0	SPP1_ITGA8_ITGB1	SPP1	PMID: 21907263
Hair cells	Endothelial cells	BMP7	ACVR1_BMPR2	0.00173062	0	BMP7_ACVR1_BMPR2	BMP	KEGG: hsa04350; PMID:26893264	Capsule-associated POM	Epithelium-associated POM	Spp1	ITGA8_ITGB1	0.0452829	0	SPP1_ITGA8_ITGB1	SPP1	PMID: 21907263
Marginal cells	Endothelial cells	BMP7	ACVR1_BMPR2	0.00520867	0	BMP7_ACVR1_BMPR2	BMP	KEGG: hsa04350; PMID:26893264	Chondrocytes	Epithelium-associated POM	Spp1	ITGA8_ITGB1	0.0407201	0	SPP1_ITGA8_ITGB1	SPP1	PMID: 21907263
Supporting cells	Endothelial cells	BMP7	ACVR1_BMPR2	0.00532562	0	BMP7_ACVR1_BMPR2	BMP	KEGG: hsa04350; PMID:26893264	Hair cells	Epithelium-associated POM	Spp1	ITGA8_ITGB1	0.0456565	0	SPP1_ITGA8_ITGB1	SPP1	PMID: 21907263
Transitional cells	Endothelial cells	BMP7	ACVR1_BMPR2	0.00322293	0	BMP7_ACVR1_BMPR2	BMP	KEGG: hsa04350; PMID:26893264	Marginal cells	Epithelium-associated POM	Spp1	ITGA8_ITGB1	0.145283	0	SPP1_ITGA8_ITGB1	SPP1	PMID: 21907263
Hair cells	Neurons	BMP7	ACVR1_BMPR2	0.00364195	0	BMP7_ACVR1_BMPR2	BMP	KEGG: hsa04350; PMID:26893264	Melanocytes	Epithelium-associated POM	Spp1	ITGA8_ITGB1	0.164706	0	SPP1_ITGA8_ITGB1	SPP1	PMID: 21907263
Marginal cells	Neurons	BMP7	ACVR1_BMPR2	0.0109192	0	BMP7_ACVR1_BMPR2	BMP	KEGG: hsa04350; PMID:26893264	Neurons	Epithelium-associated POM	Spp1	ITGA8_ITGB1	0.033892	0	SPP1_ITGA8_ITGB1	SPP1	PMID: 21907263
Supporting cells	Neurons	BMP7	ACVR1_BMPR2	0.0111629	0	BMP7_ACVR1_BMPR2	BMP	KEGG: hsa04350; PMID:26893264	Glial cells	Endothelial cells	Nampt	Insr	0.0180759	0	NAMPT_INSR	VISFATIN	PMID: 28490838
Transitional cells	Neurons	BMP7	ACVR1_BMPR2	0.00677122	0	BMP7_ACVR1_BMPR2	BMP	KEGG: hsa04350; PMID:26893264	Capsule-associated POM	Capsule-associated POM	Mdk	Sdc2	0.214733	0	MDK_SDC2	MK	PMID: 28356350
Hair cells	Transitional cells	BMP7	ACVR1_BMPR2	0.00322893	0	BMP7_ACVR1_BMPR2	BMP	KEGG: hsa04350; PMID:26893264	Chondrocytes	Capsule-associated POM	Mdk	Sdc2	0.1663	0	MDK_SDC2	MK	PMID: 28356350
Marginal cells	Transitional cells	BMP7	ACVR1_BMPR2	0.00968894	0	BMP7_ACVR1_BMPR2	BMP	KEGG: hsa04350; PMID:26893264	Epithelium-associated POM	Capsule-associated POM	Mdk	Sdc2	0.219808	0	MDK_SDC2	MK	PMID: 28356350
Supporting cells	Transitional cells	BMP7	ACVR1_BMPR2	0.00990549	0	BMP7_ACVR1_BMPR2	BMP	KEGG: hsa04350; PMID:26893264	Capsule-associated POM	Supporting cells	Mdk	Sdc2	0.09167	0	MDK_SDC2	MK	PMID: 28356350
Transitional cells	Transitional cells	BMP7	ACVR1_BMPR2	0.00600547	0	BMP7_ACVR1_BMPR2	BMP	KEGG: hsa04350; PMID:26893264	Chondrocytes	Supporting cells	Mdk	Sdc2	0.0685702	0	MDK_SDC2	MK	PMID: 28356350
Hair cells	Hair cells	BMP7	BMPR1A_ACVR2A	0.00127481	0	BMP7_BMPR1A_ACVR2A	BMP	KEGG: hsa04350; PMID:26893264	Epithelium-associated POM	Supporting cells	Mdk	Sdc2	0.0941852	0	MDK_SDC2	MK	PMID: 28356350
Marginal cells	Hair cells	BMP7	BMPR1A_ACVR2A	0.00384035	0	BMP7_BMPR1A_ACVR2A	BMP	KEGG: hsa04350; PMID:26893264	Capsule-associated POM	Capsule-associated POM	Mdk	Sdc4	0.222519	0	MDK_SDC4	MK	PMID: 28356350
Supporting cells	Hair cells	BMP7	BMPR1A_ACVR2A	0.0039267	0	BMP7_BMPR1A_ACVR2A	BMP	KEGG: hsa04350; PMID:26893264	Epithelium-associated POM	Capsule-associated POM	Mdk	Sdc4	0.227724	0	MDK_SDC4	MK	PMID: 28356350
Transitional cells	Hair cells	BMP7	BMPR1A_ACVR2A	0.00237502	0	BMP7_BMPR1A_ACVR2A	BMP	KEGG: hsa04350; PMID:26893264	Capsule-associated POM	Epithelium-associated POM	Mdk	Sdc4	0.229358	0	MDK_SDC4	MK	PMID: 28356350
Hair cells	Neurons	BMP7	BMPR1A_ACVR2A	0.00603604	0	BMP7_BMPR1A_ACVR2A	BMP	KEGG: hsa04350; PMID:26893264	Epithelium-associated POM	Epithelium-associated POM	Mdk	Sdc4	0.234675	0	MDK_SDC4	MK	PMID: 28356350
Marginal cells	Neurons	BMP7	BMPR1A_ACVR2A	0.0180106	0	BMP7_BMPR1A_ACVR2A	BMP	KEGG: hsa04350; PMID:26893264	Capsule-associated POM	Hair cells	Mdk	Sdc4	0.298089	0	MDK_SDC4	MK	PMID: 28356350
Supporting cells	Neurons	BMP7	BMPR1A_ACVR2A	0.0184097	0	BMP7_BMPR1A_ACVR2A	BMP	KEGG: hsa04350; PMID:26893264	Chondrocytes	Hair cells	Mdk	Sdc4	0.236518	0	MDK_SDC4	MK	PMID: 28356350
Transitional cells	Neurons	BMP7	BMPR1A_ACVR2A	0.0111993	0	BMP7_BMPR1A_ACVR2A	BMP	KEGG: hsa04350; PMID:26893264	Epithelium-associated POM	Hair cells	Mdk	Sdc4	0.30437	0	MDK_SDC4	MK	PMID: 28356350
Hair cells	Schwann cells	BMP7	BMPR1A_ACVR2A	0.00194042	0	BMP7_BMPR1A_ACVR2A	BMP	KEGG: hsa04350; PMID:26893264	Capsule-associated POM	Marginal cells	Mdk	Sdc4	0.267445	0	MDK_SDC4	MK	PMID: 28356350
Marginal cells	Schwann cells	BMP7	BMPR1A_ACVR2A	0.00583765	0	BMP7_BMPR1A_ACVR2A	BMP	KEGG: hsa04350; PMID:26893264	Chondrocytes	Marginal cells	Mdk	Sdc4	0.210307	0	MDK_SDC4	MK	PMID: 28356350
Supporting cells	Schwann cells	BMP7	BMPR1A_ACVR2A	0.00596864	0	BMP7_BMPR1A_ACVR2A	BMP	KEGG: hsa04350; PMID:26893264	Epithelium-associated POM	Marginal cells	Mdk	Sdc4	0.273332	0	MDK_SDC4	MK	PMID: 28356350
Transitional cells	Schwann cells	BMP7	BMPR1A_ACVR2A	0.00361299	0	BMP7_BMPR1A_ACVR2A	BMP	KEGG: hsa04350; PMID:26893264	Capsule-associated POM	Melanocytes	Mdk	Sdc4	0.266319	0	MDK_SDC4	MK	PMID: 28356350
Hair cells	Transitional cells	BMP7	BMPR1A_ACVR2A	0.00389409	0	BMP7_BMPR1A_ACVR2A	BMP	KEGG: hsa04350; PMID:26893264	Chondrocytes	Melanocytes	Mdk	Sdc4	0.209353	0	MDK_SDC4	MK	PMID: 28356350
Marginal cells	Transitional cells	BMP7	BMPR1A_ACVR2A	0.0116693	0	BMP7_BMPR1A_ACVR2A	BMP	KEGG: hsa04350; PMID:26893264	Epithelium-associated POM	Melanocytes	Mdk	Sdc4	0.27219	0	MDK_SDC4	MK	PMID: 28356350
Supporting cells	Transitional cells	BMP7	BMPR1A_ACVR2A	0.0119295	0	BMP7_BMPR1A_ACVR2A	BMP	KEGG: hsa04350; PMID:26893264	Capsule-associated POM	Schwann cells	Mdk	Sdc4	0.244219	0	MDK_SDC4	MK	PMID: 28356350
Transitional cells	Transitional cells	BMP7	BMPR1A_ACVR2A	0.00723843	0	BMP7_BMPR1A_ACVR2A	BMP	KEGG: hsa04350; PMID:26893264	Chondrocytes	Schwann cells	Mdk	Sdc4	0.190751	0	MDK_SDC4	MK	PMID: 28356350
Hair cells	Hair cells	BMP7	BMPR1A_ACVR2B	0.00118717	0	BMP7_BMPR1A_ACVR2B	BMP	KEGG: hsa04350; PMID:26893264	Epithelium-associated POM	Schwann cells	Mdk	Sdc4	0.249769	0	MDK_SDC4	MK	PMID: 28356350
Marginal cells	Hair cells	BMP7	BMPR1A_ACVR2B	0.00357697	0	BMP7_BMPR1A_ACVR2B	BMP	KEGG: hsa04350; PMID:26893264	Capsule-associated POM	Supporting cells	Mdk	Sdc4	0.330766	0	MDK_SDC4	MK	PMID: 28356350
Supporting cells	Hair cells	BMP7	BMPR1A_ACVR2B	0.00365742	0	BMP7_BMPR1A_ACVR2B	BMP	KEGG: hsa04350; PMID:26893264	Chondrocytes	Supporting cells	Mdk	Sdc4	0.264994	0	MDK_SDC4	MK	PMID: 28356350
Transitional cells	Hair cells	BMP7	BMPR1A_ACVR2B	0.00221191	0	BMP7_BMPR1A_ACVR2B	BMP	KEGG: hsa04350; PMID:26893264	Epithelium-associated POM	Supporting cells	Mdk	Sdc4	0.337405	0	MDK_SDC4	MK	PMID: 28356350
Hair cells	Neurons	BMP7	BMPR1A_ACVR2B	0.00273749	0	BMP7_BMPR1A_ACVR2B	BMP	KEGG: hsa04350; PMID:26893264	Capsule-associated POM	Hair cells	Mdk	Ptprz1	0.305468	0	MDK_PTPRZ1	MK	PMID: 28356350
Marginal cells	Neurons	BMP7	BMPR1A_ACVR2B	0.0082224	0	BMP7_BMPR1A_ACVR2B	BMP	KEGG: hsa04350; PMID:26893264	Chondrocytes	Hair cells	Mdk	Ptprz1	0.2429	0	MDK_PTPRZ1	MK	PMID: 28356350
Supporting cells	Neurons	BMP7	BMPR1A_ACVR2B	0.00840645	0	BMP7_BMPR1A_ACVR2B	BMP	KEGG: hsa04350; PMID:26893264	Epithelium-associated POM	Hair cells	Mdk	Ptprz1	0.311835	0	MDK_PTPRZ1	MK	PMID: 28356350
Transitional cells	Neurons	BMP7	BMPR1A_ACVR2B	0.0050936	0	BMP7_BMPR1A_ACVR2B	BMP	KEGG: hsa04350; PMID:26893264	Melanocytes	Hair cells	Mdk	Ptprz1	0.0972453	0	MDK_PTPRZ1	MK	PMID: 28356350
Hair cells	Transitional cells	BMP7	BMPR1A_ACVR2B	0.00291561	0	BMP7_BMPR1A_ACVR2B	BMP	KEGG: hsa04350; PMID:26893264	Neurons	Hair cells	Mdk	Ptprz1	0.0771358	0	MDK_PTPRZ1	MK	PMID: 28356350
Marginal cells	Transitional cells	BMP7	BMPR1A_ACVR2B	0.00875427	0	BMP7_BMPR1A_ACVR2B	BMP	KEGG: hsa04350; PMID:26893264	Schwann cells	Hair cells	Mdk	Ptprz1	0.0935513	0	MDK_PTPRZ1	MK	PMID: 28356350
Supporting cells	Transitional cells	BMP7	BMPR1A_ACVR2B	0.00895011	0	BMP7_BMPR1A_ACVR2B	BMP	KEGG: hsa04350; PMID:26893264	Supporting cells	Hair cells	Mdk	Ptprz1	0.087674	0	MDK_PTPRZ1	MK	PMID: 28356350
Transitional cells	Transitional cells	BMP7	BMPR1A_ACVR2B	0.00542418	0	BMP7_BMPR1A_ACVR2B	BMP	KEGG: hsa04350; PMID:26893264	Transitional cells	Hair cells	Mdk	Ptprz1	0.097564	0	MDK_PTPRZ1	MK	PMID: 28356350
Hair cells	Capsule-associated POM	BMP7	BMPR1A_BMPR2	0.00364911	0	BMP7_BMPR1A_BMPR2	BMP	KEGG: hsa04350; PMID:26893264	Capsule-associated POM	Neurons	Mdk	Ptprz1	0.298721	0	MDK_PTPRZ1	MK	PMID: 28356350
Marginal cells	Capsule-associated POM	BMP7	BMPR1A_BMPR2	0.0109405	0	BMP7_BMPR1A_BMPR2	BMP	KEGG: hsa04350; PMID:26893264	Chondrocytes	Neurons	Mdk	Ptprz1	0.237063	0	MDK_PTPRZ1	MK	PMID: 28356350
Supporting cells	Capsule-associated POM	BMP7	BMPR1A_BMPR2	0.0111847	0	BMP7_BMPR1A_BMPR2	BMP	KEGG: hsa04350; PMID:26893264	Epithelium-associated POM	Neurons	Mdk	Ptprz1	0.305009	0	MDK_PTPRZ1	MK	PMID: 28356350
Transitional cells	Capsule-associated POM	BMP7	BMPR1A_BMPR2	0.0067845	0	BMP7_BMPR1A_BMPR2	BMP	KEGG: hsa04350; PMID:26893264	Melanocytes	Neurons	Mdk	Ptprz1	0.0944717	0	MDK_PTPRZ1	MK	PMID: 28356350
Hair cells	Epithelium-associated POM	BMP7	BMPR1A_BMPR2	0.00178472	0	BMP7_BMPR1A_BMPR2	BMP	KEGG: hsa04350; PMID:26893264	Neurons	Neurons	Mdk	Ptprz1	0.0748883	0	MDK_PTPRZ1	MK	PMID: 28356350
Marginal cells	Epithelium-associated POM	BMP7	BMPR1A_BMPR2	0.00537049	0	BMP7_BMPR1A_BMPR2	BMP	KEGG: hsa04350; PMID:26893264	Schwann cells	Neurons	Mdk	Ptprz1	0.0908725	0	MDK_PTPRZ1	MK	PMID: 28356350
Supporting cells	Epithelium-associated POM	BMP7	BMPR1A_BMPR2	0.00549103	0	BMP7_BMPR1A_BMPR2	BMP	KEGG: hsa04350; PMID:26893264	Supporting cells	Neurons	Mdk	Ptprz1	0.0851477	0	MDK_PTPRZ1	MK	PMID: 28356350
Transitional cells	Epithelium-associated POM	BMP7	BMPR1A_BMPR2	0.00332342	0	BMP7_BMPR1A_BMPR2	BMP	KEGG: hsa04350; PMID:26893264	Transitional cells	Neurons	Mdk	Ptprz1	0.0947823	0	MDK_PTPRZ1	MK	PMID: 28356350
Hair cells	Hair cells	BMP7	BMPR1A_BMPR2	0.00282253	0	BMP7_BMPR1A_BMPR2	BMP	KEGG: hsa04350; PMID:26893264	Capsule-associated POM	Schwann cells	Mdk	Ptprz1	0.0793569	0	MDK_PTPRZ1	MK	PMID: 28356350
Marginal cells	Hair cells	BMP7	BMPR1A_BMPR2	0.00847637	0	BMP7_BMPR1A_BMPR2	BMP	KEGG: hsa04350; PMID:26893264	Chondrocytes	Schwann cells	Mdk	Ptprz1	0.0591578	0	MDK_PTPRZ1	MK	PMID: 28356350
Supporting cells	Hair cells	BMP7	BMPR1A_BMPR2	0.00866605	0	BMP7_BMPR1A_BMPR2	BMP	KEGG: hsa04350; PMID:26893264	Epithelium-associated POM	Schwann cells	Mdk	Ptprz1	0.0815646	0	MDK_PTPRZ1	MK	PMID: 28356350
Transitional cells	Hair cells	BMP7	BMPR1A_BMPR2	0.00525144	0	BMP7_BMPR1A_BMPR2	BMP	KEGG: hsa04350; PMID:26893264	Melanocytes	Schwann cells	Mdk	Ptprz1	0.020675	0	MDK_PTPRZ1	MK	PMID: 28356350
Hair cells	Marginal cells	BMP7	BMPR1A_BMPR2	0.000538407	0	BMP7_BMPR1A_BMPR2	BMP	KEGG: hsa04350; PMID:26893264	Neurons	Schwann cells	Mdk	Ptprz1	0.0161169	0	MDK_PTPRZ1	MK	PMID: 28356350
Marginal cells	Marginal cells	BMP7	BMPR1A_BMPR2	0.00162435	0	BMP7_BMPR1A_BMPR2	BMP	KEGG: hsa04350; PMID:26893264	Schwann cells	Schwann cells	Mdk	Ptprz1	0.0198258	0	MDK_PTPRZ1	MK	PMID: 28356350
Supporting cells	Marginal cells	BMP7	BMPR1A_BMPR2	0.00166096	0	BMP7_BMPR1A_BMPR2	BMP	KEGG: hsa04350; PMID:26893264	Supporting cells	Schwann cells	Mdk	Ptprz1	0.0184858	0	MDK_PTPRZ1	MK	PMID: 28356350
Transitional cells	Marginal cells	BMP7	BMPR1A_BMPR2	0.00100371	0	BMP7_BMPR1A_BMPR2	BMP	KEGG: hsa04350; PMID:26893264	Transitional cells	Schwann cells	Mdk	Ptprz1	0.0207485	0	MDK_PTPRZ1	MK	PMID: 28356350
Hair cells	Melanocytes	BMP7	BMPR1A_BMPR2	0.00079903	0	BMP7_BMPR1A_BMPR2	BMP	KEGG: hsa04350; PMID:26893264	Capsule-associated POM	Endothelial cells	Mdk	ITGA6_ITGB1	0.271214	0	MDK_ITGA6_ITGB1	MK	PMID: 28356350
Marginal cells	Melanocytes	BMP7	BMPR1A_BMPR2	0.00240779	0	BMP7_BMPR1A_BMPR2	BMP	KEGG: hsa04350; PMID:26893264	Chondrocytes	Endothelial cells	Mdk	ITGA6_ITGB1	0.213506	0	MDK_ITGA6_ITGB1	MK	PMID: 28356350
Supporting cells	Melanocytes	BMP7	BMPR1A_BMPR2	0.00246196	0	BMP7_BMPR1A_BMPR2	BMP	KEGG: hsa04350; PMID:26893264	Epithelium-associated POM	Endothelial cells	Mdk	ITGA6_ITGB1	0.277153	0	MDK_ITGA6_ITGB1	MK	PMID: 28356350
Transitional cells	Melanocytes	BMP7	BMPR1A_BMPR2	0.00148881	0	BMP7_BMPR1A_BMPR2	BMP	KEGG: hsa04350; PMID:26893264	Melanocytes	Endothelial cells	Mdk	ITGA6_ITGB1	0.0835326	0	MDK_ITGA6_ITGB1	MK	PMID: 28356350
Hair cells	Neurons	BMP7	BMPR1A_BMPR2	0.00817334	0	BMP7_BMPR1A_BMPR2	BMP	KEGG: hsa04350; PMID:26893264	Neurons	Endothelial cells	Mdk	ITGA6_ITGB1	0.0660513	0	MDK_ITGA6_ITGB1	MK	PMID: 28356350
Marginal cells	Neurons	BMP7	BMPR1A_BMPR2	0.0242844	0	BMP7_BMPR1A_BMPR2	BMP	KEGG: hsa04350; PMID:26893264	Schwann cells	Endothelial cells	Mdk	ITGA6_ITGB1	0.0803131	0	MDK_ITGA6_ITGB1	MK	PMID: 28356350
Supporting cells	Neurons	BMP7	BMPR1A_BMPR2	0.024819	0	BMP7_BMPR1A_BMPR2	BMP	KEGG: hsa04350; PMID:26893264	Supporting cells	Endothelial cells	Mdk	ITGA6_ITGB1	0.0751985	0	MDK_ITGA6_ITGB1	MK	PMID: 28356350
Transitional cells	Neurons	BMP7	BMPR1A_BMPR2	0.015137	0	BMP7_BMPR1A_BMPR2	BMP	KEGG: hsa04350; PMID:26893264	Transitional cells	Endothelial cells	Mdk	ITGA6_ITGB1	0.0838105	0	MDK_ITGA6_ITGB1	MK	PMID: 28356350
Hair cells	Schwann cells	BMP7	BMPR1A_BMPR2	0.00239722	0	BMP7_BMPR1A_BMPR2	BMP	KEGG: hsa04350; PMID:26893264	Capsule-associated POM	Schwann cells	Mdk	ITGA6_ITGB1	0.321622	0	MDK_ITGA6_ITGB1	MK	PMID: 28356350
Marginal cells	Schwann cells	BMP7	BMPR1A_BMPR2	0.00720527	0	BMP7_BMPR1A_BMPR2	BMP	KEGG: hsa04350; PMID:26893264	Chondrocytes	Schwann cells	Mdk	ITGA6_ITGB1	0.25697	0	MDK_ITGA6_ITGB1	MK	PMID: 28356350
Supporting cells	Schwann cells	BMP7	BMPR1A_BMPR2	0.00736672	0	BMP7_BMPR1A_BMPR2	BMP	KEGG: hsa04350; PMID:26893264	Epithelium-associated POM	Schwann cells	Mdk	ITGA6_ITGB1	0.328167	0	MDK_ITGA6_ITGB1	MK	PMID: 28356350
Transitional cells	Schwann cells	BMP7	BMPR1A_BMPR2	0.00446176	0	BMP7_BMPR1A_BMPR2	BMP	KEGG: hsa04350; PMID:26893264	Melanocytes	Schwann cells	Mdk	ITGA6_ITGB1	0.104037	0	MDK_ITGA6_ITGB1	MK	PMID: 28356350
Hair cells	Transitional cells	BMP7	BMPR1A_BMPR2	0.00923054	0	BMP7_BMPR1A_BMPR2	BMP	KEGG: hsa04350; PMID:26893264	Neurons	Schwann cells	Mdk	ITGA6_ITGB1	0.0826521	0	MDK_ITGA6_ITGB1	MK	PMID: 28356350
Marginal cells	Transitional cells	BMP7	BMPR1A_BMPR2	0.0273681	0	BMP7_BMPR1A_BMPR2	BMP	KEGG: hsa04350; PMID:26893264	Schwann cells	Schwann cells	Mdk	ITGA6_ITGB1	0.100114	0	MDK_ITGA6_ITGB1	MK	PMID: 28356350
Supporting cells	Transitional cells	BMP7	BMPR1A_BMPR2	0.0279686	0	BMP7_BMPR1A_BMPR2	BMP	KEGG: hsa04350; PMID:26893264	Supporting cells	Schwann cells	Mdk	ITGA6_ITGB1	0.0938672	0	MDK_ITGA6_ITGB1	MK	PMID: 28356350
Transitional cells	Transitional cells	BMP7	BMPR1A_BMPR2	0.0170794	0	BMP7_BMPR1A_BMPR2	BMP	KEGG: hsa04350; PMID:26893264	Transitional cells	Schwann cells	Mdk	ITGA6_ITGB1	0.104376	0	MDK_ITGA6_ITGB1	MK	PMID: 28356350
Hair cells	Neurons	BMP7	BMPR1B_ACVR2A	0.00210061	0	BMP7_BMPR1B_ACVR2A	BMP	KEGG: hsa04350; PMID:26893264	Capsule-associated POM	Capsule-associated POM	Mdk	Lrp1	0.250973	0	MDK_LRP1	MK	PMID: 28356350
Marginal cells	Neurons	BMP7	BMPR1B_ACVR2A	0.00631754	0	BMP7_BMPR1B_ACVR2A	BMP	KEGG: hsa04350; PMID:26893264	Chondrocytes	Capsule-associated POM	Mdk	Lrp1	0.196411	0	MDK_LRP1	MK	PMID: 28356350
Supporting cells	Neurons	BMP7	BMPR1B_ACVR2A	0.00645923	0	BMP7_BMPR1B_ACVR2A	BMP	KEGG: hsa04350; PMID:26893264	Epithelium-associated POM	Capsule-associated POM	Mdk	Lrp1	0.256624	0	MDK_LRP1	MK	PMID: 28356350
Transitional cells	Neurons	BMP7	BMPR1B_ACVR2A	0.00391072	0	BMP7_BMPR1B_ACVR2A	BMP	KEGG: hsa04350; PMID:26893264	Melanocytes	Capsule-associated POM	Mdk	Lrp1	0.0758406	0	MDK_LRP1	MK	PMID: 28356350
Hair cells	Transitional cells	BMP7	BMPR1B_ACVR2A	0.00154609	0	BMP7_BMPR1B_ACVR2A	BMP	KEGG: hsa04350; PMID:26893264	Schwann cells	Capsule-associated POM	Mdk	Lrp1	0.0728941	0	MDK_LRP1	MK	PMID: 28356350
Marginal cells	Transitional cells	BMP7	BMPR1B_ACVR2A	0.00465502	0	BMP7_BMPR1B_ACVR2A	BMP	KEGG: hsa04350; PMID:26893264	Transitional cells	Capsule-associated POM	Mdk	Lrp1	0.0760951	0	MDK_LRP1	MK	PMID: 28356350
Supporting cells	Transitional cells	BMP7	BMPR1B_ACVR2A	0.0047596	0	BMP7_BMPR1B_ACVR2A	BMP	KEGG: hsa04350; PMID:26893264	Capsule-associated POM	Chondrocytes	Mdk	Lrp1	0.0873382	0	MDK_LRP1	MK	PMID: 28356350
Transitional cells	Transitional cells	BMP7	BMPR1B_ACVR2A	0.00287974	0	BMP7_BMPR1B_ACVR2A	BMP	KEGG: hsa04350; PMID:26893264	Epithelium-associated POM	Chondrocytes	Mdk	Lrp1	0.0897463	0	MDK_LRP1	MK	PMID: 28356350
Hair cells	Neurons	BMP7	BMPR1B_ACVR2B	0.000950623	0	BMP7_BMPR1B_ACVR2B	BMP	KEGG: hsa04350; PMID:26893264	Capsule-associated POM	Epithelium-associated POM	Mdk	Lrp1	0.237231	0	MDK_LRP1	MK	PMID: 28356350
Marginal cells	Neurons	BMP7	BMPR1B_ACVR2B	0.0028656	0	BMP7_BMPR1B_ACVR2B	BMP	KEGG: hsa04350; PMID:26893264	Chondrocytes	Epithelium-associated POM	Mdk	Lrp1	0.184918	0	MDK_LRP1	MK	PMID: 28356350
Supporting cells	Neurons	BMP7	BMPR1B_ACVR2B	0.0029301	0	BMP7_BMPR1B_ACVR2B	BMP	KEGG: hsa04350; PMID:26893264	Epithelium-associated POM	Epithelium-associated POM	Mdk	Lrp1	0.242673	0	MDK_LRP1	MK	PMID: 28356350
Transitional cells	Neurons	BMP7	BMPR1B_ACVR2B	0.00177154	0	BMP7_BMPR1B_ACVR2B	BMP	KEGG: hsa04350; PMID:26893264	Capsule-associated POM	Neurons	Mdk	Lrp1	0.200246	0	MDK_LRP1	MK	PMID: 28356350
Hair cells	Transitional cells	BMP7	BMPR1B_ACVR2B	0.00115691	0	BMP7_BMPR1B_ACVR2B	BMP	KEGG: hsa04350; PMID:26893264	Chondrocytes	Neurons	Mdk	Lrp1	0.154438	0	MDK_LRP1	MK	PMID: 28356350
Marginal cells	Transitional cells	BMP7	BMPR1B_ACVR2B	0.00348601	0	BMP7_BMPR1B_ACVR2B	BMP	KEGG: hsa04350; PMID:26893264	Epithelium-associated POM	Neurons	Mdk	Lrp1	0.205068	0	MDK_LRP1	MK	PMID: 28356350
Supporting cells	Transitional cells	BMP7	BMPR1B_ACVR2B	0.00356442	0	BMP7_BMPR1B_ACVR2B	BMP	KEGG: hsa04350; PMID:26893264	Capsule-associated POM	Capsule-associated POM	Mdk	Ncl	0.303481	0	MDK_NCL	MK	PMID: 28356350
Transitional cells	Transitional cells	BMP7	BMPR1B_ACVR2B	0.00215559	0	BMP7_BMPR1B_ACVR2B	BMP	KEGG: hsa04350; PMID:26893264	Chondrocytes	Capsule-associated POM	Mdk	Ncl	0.241179	0	MDK_NCL	MK	PMID: 28356350
Hair cells	Capsule-associated POM	BMP7	BMPR1B_BMPR2	0.00365135	0	BMP7_BMPR1B_BMPR2	BMP	KEGG: hsa04350; PMID:26893264	Epithelium-associated POM	Capsule-associated POM	Mdk	Ncl	0.309826	0	MDK_NCL	MK	PMID: 28356350
Marginal cells	Capsule-associated POM	BMP7	BMPR1B_BMPR2	0.0109472	0	BMP7_BMPR1B_BMPR2	BMP	KEGG: hsa04350; PMID:26893264	Capsule-associated POM	Chondrocytes	Mdk	Ncl	0.251913	0	MDK_NCL	MK	PMID: 28356350
Supporting cells	Capsule-associated POM	BMP7	BMPR1B_BMPR2	0.0111915	0	BMP7_BMPR1B_BMPR2	BMP	KEGG: hsa04350; PMID:26893264	Epithelium-associated POM	Chondrocytes	Mdk	Ncl	0.257578	0	MDK_NCL	MK	PMID: 28356350
Transitional cells	Capsule-associated POM	BMP7	BMPR1B_BMPR2	0.00678864	0	BMP7_BMPR1B_BMPR2	BMP	KEGG: hsa04350; PMID:26893264	Capsule-associated POM	Endothelial cells	Mdk	Ncl	0.269239	0	MDK_NCL	MK	PMID: 28356350
Hair cells	Epithelium-associated POM	BMP7	BMPR1B_BMPR2	0.00158477	0	BMP7_BMPR1B_BMPR2	BMP	KEGG: hsa04350; PMID:26893264	Epithelium-associated POM	Endothelial cells	Mdk	Ncl	0.275151	0	MDK_NCL	MK	PMID: 28356350
Marginal cells	Epithelium-associated POM	BMP7	BMPR1B_BMPR2	0.00477077	0	BMP7_BMPR1B_BMPR2	BMP	KEGG: hsa04350; PMID:26893264	Capsule-associated POM	Epithelium-associated POM	Mdk	Ncl	0.311395	0	MDK_NCL	MK	PMID: 28356350
Supporting cells	Epithelium-associated POM	BMP7	BMPR1B_BMPR2	0.00487792	0	BMP7_BMPR1B_BMPR2	BMP	KEGG: hsa04350; PMID:26893264	Chondrocytes	Epithelium-associated POM	Mdk	Ncl	0.248047	0	MDK_NCL	MK	PMID: 28356350
Transitional cells	Epithelium-associated POM	BMP7	BMPR1B_BMPR2	0.0029516	0	BMP7_BMPR1B_BMPR2	BMP	KEGG: hsa04350; PMID:26893264	Epithelium-associated POM	Epithelium-associated POM	Mdk	Ncl	0.31783	0	MDK_NCL	MK	PMID: 28356350
Hair cells	Marginal cells	BMP7	BMPR1B_BMPR2	0.000642458	0	BMP7_BMPR1B_BMPR2	BMP	KEGG: hsa04350; PMID:26893264	Capsule-associated POM	Glial cells	Mdk	Ncl	0.290924	0	MDK_NCL	MK	PMID: 28356350
Marginal cells	Marginal cells	BMP7	BMPR1B_BMPR2	0.00193786	0	BMP7_BMPR1B_BMPR2	BMP	KEGG: hsa04350; PMID:26893264	Chondrocytes	Glial cells	Mdk	Ncl	0.230348	0	MDK_NCL	MK	PMID: 28356350
Supporting cells	Marginal cells	BMP7	BMPR1B_BMPR2	0.00198152	0	BMP7_BMPR1B_BMPR2	BMP	KEGG: hsa04350; PMID:26893264	Epithelium-associated POM	Glial cells	Mdk	Ncl	0.297118	0	MDK_NCL	MK	PMID: 28356350
Transitional cells	Marginal cells	BMP7	BMPR1B_BMPR2	0.00119757	0	BMP7_BMPR1B_BMPR2	BMP	KEGG: hsa04350; PMID:26893264	Capsule-associated POM	Hair cells	Mdk	Ncl	0.309093	0	MDK_NCL	MK	PMID: 28356350
Hair cells	Neurons	BMP7	BMPR1B_BMPR2	0.00284841	0	BMP7_BMPR1B_BMPR2	BMP	KEGG: hsa04350; PMID:26893264	Chondrocytes	Hair cells	Mdk	Ncl	0.246046	0	MDK_NCL	MK	PMID: 28356350
Marginal cells	Neurons	BMP7	BMPR1B_BMPR2	0.00855366	0	BMP7_BMPR1B_BMPR2	BMP	KEGG: hsa04350; PMID:26893264	Epithelium-associated POM	Hair cells	Mdk	Ncl	0.315502	0	MDK_NCL	MK	PMID: 28356350
Supporting cells	Neurons	BMP7	BMPR1B_BMPR2	0.00874506	0	BMP7_BMPR1B_BMPR2	BMP	KEGG: hsa04350; PMID:26893264	Capsule-associated POM	Marginal cells	Mdk	Ncl	0.237968	0.01	MDK_NCL	MK	PMID: 28356350
Transitional cells	Neurons	BMP7	BMPR1B_BMPR2	0.00529948	0	BMP7_BMPR1B_BMPR2	BMP	KEGG: hsa04350; PMID:26893264	Epithelium-associated POM	Marginal cells	Mdk	Ncl	0.243421	0	MDK_NCL	MK	PMID: 28356350
Hair cells	Transitional cells	BMP7	BMPR1B_BMPR2	0.00367673	0	BMP7_BMPR1B_BMPR2	BMP	KEGG: hsa04350; PMID:26893264	Capsule-associated POM	Neurons	Mdk	Ncl	0.289706	0	MDK_NCL	MK	PMID: 28356350
Marginal cells	Transitional cells	BMP7	BMPR1B_BMPR2	0.0110227	0	BMP7_BMPR1B_BMPR2	BMP	KEGG: hsa04350; PMID:26893264	Chondrocytes	Neurons	Mdk	Ncl	0.229301	0	MDK_NCL	MK	PMID: 28356350
Supporting cells	Transitional cells	BMP7	BMPR1B_BMPR2	0.0112687	0	BMP7_BMPR1B_BMPR2	BMP	KEGG: hsa04350; PMID:26893264	Epithelium-associated POM	Neurons	Mdk	Ncl	0.295885	0	MDK_NCL	MK	PMID: 28356350
Transitional cells	Transitional cells	BMP7	BMPR1B_BMPR2	0.00683567	0	BMP7_BMPR1B_BMPR2	BMP	KEGG: hsa04350; PMID:26893264	Capsule-associated POM	Schwann cells	Mdk	Ncl	0.259801	0	MDK_NCL	MK	PMID: 28356350
Hair cells	Neurons	GDF11	TGFBR1_ACVR2A	0.00595194	0	GDF11_TGFBR1_ACVR2A	GDF	KEGG: hsa04350	Chondrocytes	Schwann cells	Mdk	Ncl	0.203842	0	MDK_NCL	MK	PMID: 28356350
Marginal cells	Neurons	GDF11	TGFBR1_ACVR2A	0.00117957	0	GDF11_TGFBR1_ACVR2A	GDF	KEGG: hsa04350	Epithelium-associated POM	Schwann cells	Mdk	Ncl	0.265581	0	MDK_NCL	MK	PMID: 28356350
Neurons	Neurons	GDF11	TGFBR1_ACVR2A	0.00246113	0	GDF11_TGFBR1_ACVR2A	GDF	KEGG: hsa04350	Capsule-associated POM	Supporting cells	Mdk	Ncl	0.254371	0	MDK_NCL	MK	PMID: 28356350
Supporting cells	Neurons	GDF11	TGFBR1_ACVR2A	0.00230882	0	GDF11_TGFBR1_ACVR2A	GDF	KEGG: hsa04350	Epithelium-associated POM	Supporting cells	Mdk	Ncl	0.260072	0	MDK_NCL	MK	PMID: 28356350
Transitional cells	Neurons	GDF11	TGFBR1_ACVR2A	0.00263104	0	GDF11_TGFBR1_ACVR2A	GDF	KEGG: hsa04350	Capsule-associated POM	Transitional cells	Mdk	Ncl	0.269969	0	MDK_NCL	MK	PMID: 28356350
Hair cells	Transitional cells	GDF11	TGFBR1_ACVR2A	0.00329378	0	GDF11_TGFBR1_ACVR2A	GDF	KEGG: hsa04350	Chondrocytes	Transitional cells	Mdk	Ncl	0.212448	0.02	MDK_NCL	MK	PMID: 28356350
Marginal cells	Transitional cells	GDF11	TGFBR1_ACVR2A	0.000651375	0	GDF11_TGFBR1_ACVR2A	GDF	KEGG: hsa04350	Epithelium-associated POM	Transitional cells	Mdk	Ncl	0.27589	0	MDK_NCL	MK	PMID: 28356350
Neurons	Transitional cells	GDF11	TGFBR1_ACVR2A	0.00135985	0	GDF11_TGFBR1_ACVR2A	GDF	KEGG: hsa04350	Capsule-associated POM	Hair cells	Ptn	Ptprz1	0.339659	0	PTN_PTPRZ1	PTN	PMID: 28356350; PMID: 25620911
Supporting cells	Transitional cells	GDF11	TGFBR1_ACVR2A	0.00127561	0	GDF11_TGFBR1_ACVR2A	GDF	KEGG: hsa04350	Chondrocytes	Hair cells	Ptn	Ptprz1	0.355722	0	PTN_PTPRZ1	PTN	PMID: 28356350; PMID: 25620911
Transitional cells	Transitional cells	GDF11	TGFBR1_ACVR2A	0.00145384	0	GDF11_TGFBR1_ACVR2A	GDF	KEGG: hsa04350	Endothelial cells	Hair cells	Ptn	Ptprz1	0.248405	0	PTN_PTPRZ1	PTN	PMID: 28356350; PMID: 25620911
Hair cells	Neurons	GDF11	TGFBR1_ACVR2B	0.00269923	0	GDF11_TGFBR1_ACVR2B	GDF	KEGG: hsa04350	Epithelium-associated POM	Hair cells	Ptn	Ptprz1	0.347417	0	PTN_PTPRZ1	PTN	PMID: 28356350; PMID: 25620911
Marginal cells	Neurons	GDF11	TGFBR1_ACVR2B	0.000533542	0	GDF11_TGFBR1_ACVR2B	GDF	KEGG: hsa04350	Glial cells	Hair cells	Ptn	Ptprz1	0.324376	0	PTN_PTPRZ1	PTN	PMID: 28356350; PMID: 25620911
Neurons	Neurons	GDF11	TGFBR1_ACVR2B	0.00111399	0	GDF11_TGFBR1_ACVR2B	GDF	KEGG: hsa04350	Hair cells	Hair cells	Ptn	Ptprz1	0.0962121	0	PTN_PTPRZ1	PTN	PMID: 28356350; PMID: 25620911
Supporting cells	Neurons	GDF11	TGFBR1_ACVR2B	0.00104497	0	GDF11_TGFBR1_ACVR2B	GDF	KEGG: hsa04350	Melanocytes	Hair cells	Ptn	Ptprz1	0.26688	0	PTN_PTPRZ1	PTN	PMID: 28356350; PMID: 25620911
Transitional cells	Neurons	GDF11	TGFBR1_ACVR2B	0.00119101	0	GDF11_TGFBR1_ACVR2B	GDF	KEGG: hsa04350	Neurons	Hair cells	Ptn	Ptprz1	0.282415	0	PTN_PTPRZ1	PTN	PMID: 28356350; PMID: 25620911
Hair cells	Transitional cells	GDF11	TGFBR1_ACVR2B	0.00246577	0	GDF11_TGFBR1_ACVR2B	GDF	KEGG: hsa04350	Schwann cells	Hair cells	Ptn	Ptprz1	0.247445	0	PTN_PTPRZ1	PTN	PMID: 28356350; PMID: 25620911
Marginal cells	Transitional cells	GDF11	TGFBR1_ACVR2B	0.000487304	0	GDF11_TGFBR1_ACVR2B	GDF	KEGG: hsa04350	Supporting cells	Hair cells	Ptn	Ptprz1	0.248342	0	PTN_PTPRZ1	PTN	PMID: 28356350; PMID: 25620911
Neurons	Transitional cells	GDF11	TGFBR1_ACVR2B	0.0010175	0	GDF11_TGFBR1_ACVR2B	GDF	KEGG: hsa04350	Transitional cells	Hair cells	Ptn	Ptprz1	0.285609	0	PTN_PTPRZ1	PTN	PMID: 28356350; PMID: 25620911
Supporting cells	Transitional cells	GDF11	TGFBR1_ACVR2B	0.00095445	0	GDF11_TGFBR1_ACVR2B	GDF	KEGG: hsa04350	Capsule-associated POM	Neurons	Ptn	Ptprz1	0.332518	0	PTN_PTPRZ1	PTN	PMID: 28356350; PMID: 25620911
Transitional cells	Transitional cells	GDF11	TGFBR1_ACVR2B	0.00108786	0	GDF11_TGFBR1_ACVR2B	GDF	KEGG: hsa04350	Chondrocytes	Neurons	Ptn	Ptprz1	0.348421	0	PTN_PTPRZ1	PTN	PMID: 28356350; PMID: 25620911
Hair cells	Neurons	GDF11	ACVR1B_ACVR2B	0.0031154	0	GDF11_ACVR1B_ACVR2B	GDF	KEGG: hsa04350	Endothelial cells	Neurons	Ptn	Ptprz1	0.242478	0	PTN_PTPRZ1	PTN	PMID: 28356350; PMID: 25620911
Marginal cells	Neurons	GDF11	ACVR1B_ACVR2B	0.000616011	0	GDF11_ACVR1B_ACVR2B	GDF	KEGG: hsa04350	Epithelium-associated POM	Neurons	Ptn	Ptprz1	0.340197	0	PTN_PTPRZ1	PTN	PMID: 28356350; PMID: 25620911
Neurons	Neurons	GDF11	ACVR1B_ACVR2B	0.00128607	0	GDF11_ACVR1B_ACVR2B	GDF	KEGG: hsa04350	Glial cells	Neurons	Ptn	Ptprz1	0.317402	0	PTN_PTPRZ1	PTN	PMID: 28356350; PMID: 25620911
Supporting cells	Neurons	GDF11	ACVR1B_ACVR2B	0.00120639	0	GDF11_ACVR1B_ACVR2B	GDF	KEGG: hsa04350	Hair cells	Neurons	Ptn	Ptprz1	0.093465	0	PTN_PTPRZ1	PTN	PMID: 28356350; PMID: 25620911
Transitional cells	Neurons	GDF11	ACVR1B_ACVR2B	0.00137497	0	GDF11_ACVR1B_ACVR2B	GDF	KEGG: hsa04350	Melanocytes	Neurons	Ptn	Ptprz1	0.260665	0	PTN_PTPRZ1	PTN	PMID: 28356350; PMID: 25620911
Hair cells	Transitional cells	GDF11	ACVR1B_ACVR2B	0.00215594	0	GDF11_ACVR1B_ACVR2B	GDF	KEGG: hsa04350	Neurons	Neurons	Ptn	Ptprz1	0.275974	0	PTN_PTPRZ1	PTN	PMID: 28356350; PMID: 25620911
Marginal cells	Transitional cells	GDF11	ACVR1B_ACVR2B	0.000425967	0	GDF11_ACVR1B_ACVR2B	GDF	KEGG: hsa04350	Schwann cells	Neurons	Ptn	Ptprz1	0.241534	0	PTN_PTPRZ1	PTN	PMID: 28356350; PMID: 25620911
Neurons	Transitional cells	GDF11	ACVR1B_ACVR2B	0.00088949	0	GDF11_ACVR1B_ACVR2B	GDF	KEGG: hsa04350	Supporting cells	Neurons	Ptn	Ptprz1	0.242416	0	PTN_PTPRZ1	PTN	PMID: 28356350; PMID: 25620911
Supporting cells	Transitional cells	GDF11	ACVR1B_ACVR2B	0.000834364	0	GDF11_ACVR1B_ACVR2B	GDF	KEGG: hsa04350	Transitional cells	Neurons	Ptn	Ptprz1	0.279124	0	PTN_PTPRZ1	PTN	PMID: 28356350; PMID: 25620911
Transitional cells	Transitional cells	GDF11	ACVR1B_ACVR2B	0.000951003	0	GDF11_ACVR1B_ACVR2B	GDF	KEGG: hsa04350	Capsule-associated POM	Schwann cells	Ptn	Ptprz1	0.0915765	0	PTN_PTPRZ1	PTN	PMID: 28356350; PMID: 25620911
Melanocytes	Capsule-associated POM	GDF15	TGFBR2	0.0014552	0	GDF15_TGFBR2	GDF	KEGG: hsa04350	Chondrocytes	Schwann cells	Ptn	Ptprz1	0.0976419	0	PTN_PTPRZ1	PTN	PMID: 28356350; PMID: 25620911
Melanocytes	Endothelial cells	GDF15	TGFBR2	0.0106355	0	GDF15_TGFBR2	GDF	KEGG: hsa04350	Endothelial cells	Schwann cells	Ptn	Ptprz1	0.0608331	0	PTN_PTPRZ1	PTN	PMID: 28356350; PMID: 25620911
Melanocytes	Marginal cells	GDF15	TGFBR2	0.00256993	0	GDF15_TGFBR2	GDF	KEGG: hsa04350	Epithelium-associated POM	Schwann cells	Ptn	Ptprz1	0.0944788	0	PTN_PTPRZ1	PTN	PMID: 28356350; PMID: 25620911
Melanocytes	Schwann cells	GDF15	TGFBR2	0.0136828	0	GDF15_TGFBR2	GDF	KEGG: hsa04350	Glial cells	Schwann cells	Ptn	Ptprz1	0.0860022	0	PTN_PTPRZ1	PTN	PMID: 28356350; PMID: 25620911
Melanocytes	Transitional cells	GDF15	TGFBR2	0.00424142	0	GDF15_TGFBR2	GDF	KEGG: hsa04350	Hair cells	Schwann cells	Ptn	Ptprz1	0.0204369	0	PTN_PTPRZ1	PTN	PMID: 28356350; PMID: 25620911
Supporting cells	Hair cells	WNT7A	FZD3_LRP5	0.000535799	0	WNT7A_FZD3_LRP5	WNT	KEGG: hsa04310; PMID: 23209147	Melanocytes	Schwann cells	Ptn	Ptprz1	0.0665935	0	PTN_PTPRZ1	PTN	PMID: 28356350; PMID: 25620911
Supporting cells	Transitional cells	WNT7A	FZD3_LRP5	0.000460324	0	WNT7A_FZD3_LRP5	WNT	KEGG: hsa04310; PMID: 23209147	Neurons	Schwann cells	Ptn	Ptprz1	0.0716086	0	PTN_PTPRZ1	PTN	PMID: 28356350; PMID: 25620911
Supporting cells	Endothelial cells	WNT7A	FZD4_LRP5	0.000189579	0	WNT7A_FZD4_LRP5	WNT	KEGG: hsa04310; PMID: 23209147	Schwann cells	Schwann cells	Ptn	Ptprz1	0.0605396	0	PTN_PTPRZ1	PTN	PMID: 28356350; PMID: 25620911
Supporting cells	Marginal cells	WNT7A	FZD6_LRP5	6.82846e-05	0	WNT7A_FZD6_LRP5	WNT	KEGG: hsa04310; PMID: 23209147	Supporting cells	Schwann cells	Ptn	Ptprz1	0.0608138	0	PTN_PTPRZ1	PTN	PMID: 28356350; PMID: 25620911
Supporting cells	Transitional cells	WNT7A	FZD6_LRP5	0.000394972	0	WNT7A_FZD6_LRP5	WNT	KEGG: hsa04310; PMID: 23209147	Transitional cells	Schwann cells	Ptn	Ptprz1	0.0726598	0	PTN_PTPRZ1	PTN	PMID: 28356350; PMID: 25620911
Supporting cells	Hair cells	WNT7A	FZD3_LRP6	0.000647463	0	WNT7A_FZD3_LRP6	WNT	KEGG: hsa04310; PMID: 23209147	Capsule-associated POM	Capsule-associated POM	Ptn	Sdc2	0.242312	0	PTN_SDC2	PTN	PMID: 28356350; PMID: 25620911
Supporting cells	Neurons	WNT7A	FZD3_LRP6	0.000729859	0	WNT7A_FZD3_LRP6	WNT	KEGG: hsa04310; PMID: 23209147	Chondrocytes	Capsule-associated POM	Ptn	Sdc2	0.255552	0	PTN_SDC2	PTN	PMID: 28356350; PMID: 25620911
Supporting cells	Supporting cells	WNT7A	FZD3_LRP6	0.000123268	0	WNT7A_FZD3_LRP6	WNT	KEGG: hsa04310; PMID: 23209147	Endothelial cells	Capsule-associated POM	Ptn	Sdc2	0.17046	0	PTN_SDC2	PTN	PMID: 28356350; PMID: 25620911
Supporting cells	Transitional cells	WNT7A	FZD3_LRP6	0.000885664	0	WNT7A_FZD3_LRP6	WNT	KEGG: hsa04310; PMID: 23209147	Epithelium-associated POM	Capsule-associated POM	Ptn	Sdc2	0.248684	0	PTN_SDC2	PTN	PMID: 28356350; PMID: 25620911
Supporting cells	Endothelial cells	WNT7A	FZD4_LRP6	0.000233709	0	WNT7A_FZD4_LRP6	WNT	KEGG: hsa04310; PMID: 23209147	Glial cells	Capsule-associated POM	Ptn	Sdc2	0.229884	0	PTN_SDC2	PTN	PMID: 28356350; PMID: 25620911
Supporting cells	Marginal cells	WNT7A	FZD6_LRP6	0.000135668	0	WNT7A_FZD6_LRP6	WNT	KEGG: hsa04310; PMID: 23209147	Melanocytes	Capsule-associated POM	Ptn	Sdc2	0.184561	0	PTN_SDC2	PTN	PMID: 28356350; PMID: 25620911
Supporting cells	Supporting cells	WNT7A	FZD6_LRP6	9.53874e-05	0	WNT7A_FZD6_LRP6	WNT	KEGG: hsa04310; PMID: 23209147	Neurons	Capsule-associated POM	Ptn	Sdc2	0.196589	0	PTN_SDC2	PTN	PMID: 28356350; PMID: 25620911
Supporting cells	Transitional cells	WNT7A	FZD6_LRP6	0.000760023	0	WNT7A_FZD6_LRP6	WNT	KEGG: hsa04310; PMID: 23209147	Schwann cells	Capsule-associated POM	Ptn	Sdc2	0.169733	0	PTN_SDC2	PTN	PMID: 28356350; PMID: 25620911
Supporting cells	Supporting cells	WNT7A	FZD7_LRP6	0.000108873	0	WNT7A_FZD7_LRP6	WNT	KEGG: hsa04310; PMID: 23209147	Supporting cells	Capsule-associated POM	Ptn	Sdc2	0.170412	0	PTN_SDC2	PTN	PMID: 28356350; PMID: 25620911
Neurons	Hair cells	WNT5A	FZD3	0.00242764	0	WNT5A_FZD3	ncWNT	KEGG: hsa04310	Transitional cells	Capsule-associated POM	Ptn	Sdc2	0.199082	0	PTN_SDC2	PTN	PMID: 28356350; PMID: 25620911
Supporting cells	Hair cells	WNT5A	FZD3	0.00240787	0	WNT5A_FZD3	ncWNT	KEGG: hsa04310	Capsule-associated POM	Supporting cells	Ptn	Sdc2	0.105568	0	PTN_SDC2	PTN	PMID: 28356350; PMID: 25620911
Neurons	Neurons	WNT5A	FZD3	0.0011093	0	WNT5A_FZD3	ncWNT	KEGG: hsa04310	Chondrocytes	Supporting cells	Ptn	Sdc2	0.112446	0	PTN_SDC2	PTN	PMID: 28356350; PMID: 25620911
Supporting cells	Neurons	WNT5A	FZD3	0.00110025	0	WNT5A_FZD3	ncWNT	KEGG: hsa04310	Epithelium-associated POM	Supporting cells	Ptn	Sdc2	0.108861	0	PTN_SDC2	PTN	PMID: 28356350; PMID: 25620911
Neurons	Supporting cells	WNT5A	FZD3	0.000712251	0	WNT5A_FZD3	ncWNT	KEGG: hsa04310	Glial cells	Supporting cells	Ptn	Sdc2	0.0992353	0	PTN_SDC2	PTN	PMID: 28356350; PMID: 25620911
Supporting cells	Supporting cells	WNT5A	FZD3	0.000706442	0	WNT5A_FZD3	ncWNT	KEGG: hsa04310	Capsule-associated POM	Melanocytes	Ptn	Sdc3	0.287561	0	PTN_SDC3	PTN	PMID: 28356350; PMID: 25620911
Neurons	Transitional cells	WNT5A	FZD3	0.00200892	0	WNT5A_FZD3	ncWNT	KEGG: hsa04310	Chondrocytes	Melanocytes	Ptn	Sdc3	0.302287	0	PTN_SDC3	PTN	PMID: 28356350; PMID: 25620911
Supporting cells	Transitional cells	WNT5A	FZD3	0.00199255	0	WNT5A_FZD3	ncWNT	KEGG: hsa04310	Endothelial cells	Melanocytes	Ptn	Sdc3	0.205938	0	PTN_SDC3	PTN	PMID: 28356350; PMID: 25620911
Neurons	Endothelial cells	WNT5A	FZD4	0.000648746	0	WNT5A_FZD4	ncWNT	KEGG: hsa04310	Epithelium-associated POM	Melanocytes	Ptn	Sdc3	0.29466	0	PTN_SDC3	PTN	PMID: 28356350; PMID: 25620911
Supporting cells	Endothelial cells	WNT5A	FZD4	0.000643454	0	WNT5A_FZD4	ncWNT	KEGG: hsa04310	Glial cells	Melanocytes	Ptn	Sdc3	0.273651	0	PTN_SDC3	PTN	PMID: 28356350; PMID: 25620911
Neurons	Marginal cells	WNT5A	FZD6	0.000361711	0	WNT5A_FZD6	ncWNT	KEGG: hsa04310	Hair cells	Melanocytes	Ptn	Sdc3	0.0770951	0	PTN_SDC3	PTN	PMID: 28356350; PMID: 25620911
Supporting cells	Marginal cells	WNT5A	FZD6	0.00035876	0	WNT5A_FZD6	ncWNT	KEGG: hsa04310	Melanocytes	Melanocytes	Ptn	Sdc3	0.222189	0	PTN_SDC3	PTN	PMID: 28356350; PMID: 25620911
Neurons	Supporting cells	WNT5A	FZD6	0.000426533	0	WNT5A_FZD6	ncWNT	KEGG: hsa04310	Neurons	Melanocytes	Ptn	Sdc3	0.235959	0	PTN_SDC3	PTN	PMID: 28356350; PMID: 25620911
Supporting cells	Supporting cells	WNT5A	FZD6	0.000423053	0	WNT5A_FZD6	ncWNT	KEGG: hsa04310	Schwann cells	Melanocytes	Ptn	Sdc3	0.205098	0	PTN_SDC3	PTN	PMID: 28356350; PMID: 25620911
Neurons	Transitional cells	WNT5A	FZD6	0.00147938	0	WNT5A_FZD6	ncWNT	KEGG: hsa04310	Supporting cells	Melanocytes	Ptn	Sdc3	0.205883	0	PTN_SDC3	PTN	PMID: 28356350; PMID: 25620911
Supporting cells	Transitional cells	WNT5A	FZD6	0.00146733	0	WNT5A_FZD6	ncWNT	KEGG: hsa04310	Transitional cells	Melanocytes	Ptn	Sdc3	0.238802	0	PTN_SDC3	PTN	PMID: 28356350; PMID: 25620911
Neurons	Supporting cells	WNT5A	FZD7	0.000555641	0	WNT5A_FZD7	ncWNT	KEGG: hsa04310	Capsule-associated POM	Neurons	Ptn	Sdc3	0.090759	0	PTN_SDC3	PTN	PMID: 28356350; PMID: 25620911
Supporting cells	Supporting cells	WNT5A	FZD7	0.000551108	0	WNT5A_FZD7	ncWNT	KEGG: hsa04310	Chondrocytes	Neurons	Ptn	Sdc3	0.096776	0	PTN_SDC3	PTN	PMID: 28356350; PMID: 25620911
Neurons	Endothelial cells	WNT5A	MCAM	0.0010568	0	WNT5A_MCAM	ncWNT	PMID: 24335906	Epithelium-associated POM	Neurons	Ptn	Sdc3	0.0936381	0	PTN_SDC3	PTN	PMID: 28356350; PMID: 25620911
Supporting cells	Endothelial cells	WNT5A	MCAM	0.00104819	0	WNT5A_MCAM	ncWNT	PMID: 24335906	Glial cells	Neurons	Ptn	Sdc3	0.0852299	0.03	PTN_SDC3	PTN	PMID: 28356350; PMID: 25620911
Neurons	Melanocytes	WNT5A	MCAM	0.000722556	0	WNT5A_MCAM	ncWNT	PMID: 24335906	Chondrocytes	Capsule-associated POM	Ptn	Sdc4	0.26432	0	PTN_SDC4	PTN	PMID: 28356350; PMID: 25620911
Supporting cells	Melanocytes	WNT5A	MCAM	0.000716662	0	WNT5A_MCAM	ncWNT	PMID: 24335906	Chondrocytes	Epithelium-associated POM	Ptn	Sdc4	0.271995	0	PTN_SDC4	PTN	PMID: 28356350; PMID: 25620911
Neurons	Schwann cells	WNT5A	MCAM	0.00149978	0	WNT5A_MCAM	ncWNT	PMID: 24335906	Epithelium-associated POM	Epithelium-associated POM	Ptn	Sdc4	0.264841	0	PTN_SDC4	PTN	PMID: 28356350; PMID: 25620911
Supporting cells	Schwann cells	WNT5A	MCAM	0.00148756	0	WNT5A_MCAM	ncWNT	PMID: 24335906	Capsule-associated POM	Hair cells	Ptn	Sdc4	0.331849	0	PTN_SDC4	PTN	PMID: 28356350; PMID: 25620911
Capsule-associated POM	Hair cells	WNT5B	FZD3	0.00300962	0	WNT5B_FZD3	ncWNT	KEGG: hsa04310	Chondrocytes	Hair cells	Ptn	Sdc4	0.347736	0	PTN_SDC4	PTN	PMID: 28356350; PMID: 25620911
Capsule-associated POM	Neurons	WNT5B	FZD3	0.00137567	0	WNT5B_FZD3	ncWNT	KEGG: hsa04310	Epithelium-associated POM	Hair cells	Ptn	Sdc4	0.33952	0	PTN_SDC4	PTN	PMID: 28356350; PMID: 25620911
Capsule-associated POM	Supporting cells	WNT5B	FZD3	0.000883365	0	WNT5B_FZD3	ncWNT	KEGG: hsa04310	Glial cells	Hair cells	Ptn	Sdc4	0.316749	0	PTN_SDC4	PTN	PMID: 28356350; PMID: 25620911
Capsule-associated POM	Transitional cells	WNT5B	FZD3	0.00249077	0	WNT5B_FZD3	ncWNT	KEGG: hsa04310	Neurons	Hair cells	Ptn	Sdc4	0.275372	0	PTN_SDC4	PTN	PMID: 28356350; PMID: 25620911
Capsule-associated POM	Endothelial cells	WNT5B	FZD4	0.000804615	0	WNT5B_FZD4	ncWNT	KEGG: hsa04310	Transitional cells	Hair cells	Ptn	Sdc4	0.278517	0	PTN_SDC4	PTN	PMID: 28356350; PMID: 25620911
Capsule-associated POM	Marginal cells	WNT5B	FZD6	0.000448648	0	WNT5B_FZD6	ncWNT	KEGG: hsa04310	Capsule-associated POM	Marginal cells	Ptn	Sdc4	0.299214	0	PTN_SDC4	PTN	PMID: 28356350; PMID: 25620911
Capsule-associated POM	Supporting cells	WNT5B	FZD6	0.000529041	0	WNT5B_FZD6	ncWNT	KEGG: hsa04310	Chondrocytes	Marginal cells	Ptn	Sdc4	0.314274	0	PTN_SDC4	PTN	PMID: 28356350; PMID: 25620911
Capsule-associated POM	Transitional cells	WNT5B	FZD6	0.00183446	0	WNT5B_FZD6	ncWNT	KEGG: hsa04310	Epithelium-associated POM	Marginal cells	Ptn	Sdc4	0.306477	0	PTN_SDC4	PTN	PMID: 28356350; PMID: 25620911
Capsule-associated POM	Supporting cells	WNT5B	FZD7	0.000689156	0	WNT5B_FZD7	ncWNT	KEGG: hsa04310	Glial cells	Marginal cells	Ptn	Sdc4	0.284966	0	PTN_SDC4	PTN	PMID: 28356350; PMID: 25620911
Marginal cells	Capsule-associated POM	EGF	EGFR	0.00855167	0	EGF_EGFR	EGF	KEGG: hsa04012	Capsule-associated POM	Melanocytes	Ptn	Sdc4	0.298008	0	PTN_SDC4	PTN	PMID: 28356350; PMID: 25620911
Marginal cells	Epithelium-associated POM	EGF	EGFR	0.00333687	0	EGF_EGFR	EGF	KEGG: hsa04012	Chondrocytes	Melanocytes	Ptn	Sdc4	0.313035	0	PTN_SDC4	PTN	PMID: 28356350; PMID: 25620911
Marginal cells	Transitional cells	EGF	EGFR	0.0068886	0	EGF_EGFR	EGF	KEGG: hsa04012	Epithelium-associated POM	Melanocytes	Ptn	Sdc4	0.305255	0	PTN_SDC4	PTN	PMID: 28356350; PMID: 25620911
Marginal cells	Transitional cells	EGF	EGFR_ERBB2	0.0049304	0	EGF_EGFR_ERBB2	EGF	KEGG: hsa04012	Glial cells	Melanocytes	Ptn	Sdc4	0.283794	0	PTN_SDC4	PTN	PMID: 28356350; PMID: 25620911
Marginal cells	Capsule-associated POM	BTC	EGFR	0.00141125	0	BTC_EGFR	EGF	KEGG: hsa04012	Capsule-associated POM	Schwann cells	Ptn	Sdc4	0.274262	0	PTN_SDC4	PTN	PMID: 28356350; PMID: 25620911
Marginal cells	Epithelium-associated POM	BTC	EGFR	0.000548265	0	BTC_EGFR	EGF	KEGG: hsa04012	Chondrocytes	Schwann cells	Ptn	Sdc4	0.288584	0	PTN_SDC4	PTN	PMID: 28356350; PMID: 25620911
Marginal cells	Transitional cells	BTC	EGFR	0.00113521	0	BTC_EGFR	EGF	KEGG: hsa04012	Epithelium-associated POM	Schwann cells	Ptn	Sdc4	0.281162	0	PTN_SDC4	PTN	PMID: 28356350; PMID: 25620911
Marginal cells	Transitional cells	BTC	EGFR_ERBB2	0.000811174	0	BTC_EGFR_ERBB2	EGF	KEGG: hsa04012	Capsule-associated POM	Supporting cells	Ptn	Sdc4	0.366296	0	PTN_SDC4	PTN	PMID: 28356350; PMID: 25620911
Marginal cells	Hair cells	BTC	ERBB4	0.00143662	0	BTC_ERBB4	EGF	KEGG: hsa04012	Chondrocytes	Supporting cells	Ptn	Sdc4	0.382888	0	PTN_SDC4	PTN	PMID: 28356350; PMID: 25620911
Marginal cells	Neurons	BTC	ERBB4	0.000807706	0	BTC_ERBB4	EGF	KEGG: hsa04012	Endothelial cells	Supporting cells	Ptn	Sdc4	0.270821	0	PTN_SDC4	PTN	PMID: 28356350; PMID: 25620911
Marginal cells	Schwann cells	BTC	ERBB4	0.00224404	0	BTC_ERBB4	EGF	KEGG: hsa04012	Epithelium-associated POM	Supporting cells	Ptn	Sdc4	0.374318	0	PTN_SDC4	PTN	PMID: 28356350; PMID: 25620911
Marginal cells	Transitional cells	BTC	ERBB4	0.00625167	0	BTC_ERBB4	EGF	KEGG: hsa04012	Glial cells	Supporting cells	Ptn	Sdc4	0.350451	0	PTN_SDC4	PTN	PMID: 28356350; PMID: 25620911
Marginal cells	Schwann cells	BTC	ERBB2_ERBB4	0.00104645	0	BTC_ERBB2_ERBB4	EGF	KEGG: hsa04012	Melanocytes	Supporting cells	Ptn	Sdc4	0.290319	0	PTN_SDC4	PTN	PMID: 28356350; PMID: 25620911
Marginal cells	Transitional cells	BTC	ERBB2_ERBB4	0.00190639	0	BTC_ERBB2_ERBB4	EGF	KEGG: hsa04012	Neurons	Supporting cells	Ptn	Sdc4	0.306647	0	PTN_SDC4	PTN	PMID: 28356350; PMID: 25620911
Endothelial cells	Capsule-associated POM	HBEGF	EGFR	0.00317695	0	HBEGF_EGFR	EGF	KEGG: hsa04012	Schwann cells	Supporting cells	Ptn	Sdc4	0.269805	0	PTN_SDC4	PTN	PMID: 28356350; PMID: 25620911
Endothelial cells	Epithelium-associated POM	HBEGF	EGFR	0.00123556	0	HBEGF_EGFR	EGF	KEGG: hsa04012	Supporting cells	Supporting cells	Ptn	Sdc4	0.270754	0	PTN_SDC4	PTN	PMID: 28356350; PMID: 25620911
Endothelial cells	Transitional cells	HBEGF	EGFR	0.00255642	0	HBEGF_EGFR	EGF	KEGG: hsa04012	Transitional cells	Supporting cells	Ptn	Sdc4	0.309997	0	PTN_SDC4	PTN	PMID: 28356350; PMID: 25620911
Endothelial cells	Transitional cells	HBEGF	EGFR_ERBB2	0.00182745	0	HBEGF_EGFR_ERBB2	EGF	KEGG: hsa04012	Capsule-associated POM	Capsule-associated POM	Ptn	Ncl	0.337558	0	PTN_NCL	PTN	PMID: 28356350; PMID: 25620911
Endothelial cells	Hair cells	HBEGF	ERBB4	0.00323395	0	HBEGF_ERBB4	EGF	KEGG: hsa04012	Chondrocytes	Capsule-associated POM	Ptn	Ncl	0.353575	0	PTN_NCL	PTN	PMID: 28356350; PMID: 25620911
Endothelial cells	Neurons	HBEGF	ERBB4	0.00181965	0	HBEGF_ERBB4	EGF	KEGG: hsa04012	Epithelium-associated POM	Capsule-associated POM	Ptn	Ncl	0.345293	0	PTN_NCL	PTN	PMID: 28356350; PMID: 25620911
Endothelial cells	Schwann cells	HBEGF	ERBB4	0.00504641	0	HBEGF_ERBB4	EGF	KEGG: hsa04012	Glial cells	Capsule-associated POM	Ptn	Ncl	0.322324	0	PTN_NCL	PTN	PMID: 28356350; PMID: 25620911
Endothelial cells	Transitional cells	HBEGF	ERBB4	0.0139886	0	HBEGF_ERBB4	EGF	KEGG: hsa04012	Neurons	Capsule-associated POM	Ptn	Ncl	0.280518	0.01	PTN_NCL	PTN	PMID: 28356350; PMID: 25620911
Endothelial cells	Schwann cells	HBEGF	ERBB2_ERBB4	0.00235679	0	HBEGF_ERBB2_ERBB4	EGF	KEGG: hsa04012	Transitional cells	Capsule-associated POM	Ptn	Ncl	0.283699	0	PTN_NCL	PTN	PMID: 28356350; PMID: 25620911
Endothelial cells	Transitional cells	HBEGF	ERBB2_ERBB4	0.00428893	0	HBEGF_ERBB2_ERBB4	EGF	KEGG: hsa04012	Capsule-associated POM	Chondrocytes	Ptn	Ncl	0.282549	0	PTN_NCL	PTN	PMID: 28356350; PMID: 25620911
Supporting cells	Capsule-associated POM	EREG	EGFR	0.00152602	0	EREG_EGFR	EGF	KEGG: hsa04012	Chondrocytes	Chondrocytes	Ptn	Ncl	0.297126	0	PTN_NCL	PTN	PMID: 28356350; PMID: 25620911
Supporting cells	Epithelium-associated POM	EREG	EGFR	0.000592892	0	EREG_EGFR	EGF	KEGG: hsa04012	Epithelium-associated POM	Chondrocytes	Ptn	Ncl	0.289574	0	PTN_NCL	PTN	PMID: 28356350; PMID: 25620911
Supporting cells	Transitional cells	EREG	EGFR	0.00122756	0	EREG_EGFR	EGF	KEGG: hsa04012	Capsule-associated POM	Epithelium-associated POM	Ptn	Ncl	0.34592	0	PTN_NCL	PTN	PMID: 28356350; PMID: 25620911
Supporting cells	Transitional cells	EREG	EGFR_ERBB2	0.000877182	0	EREG_EGFR_ERBB2	EGF	KEGG: hsa04012	Chondrocytes	Epithelium-associated POM	Ptn	Ncl	0.362116	0	PTN_NCL	PTN	PMID: 28356350; PMID: 25620911
Supporting cells	Hair cells	EREG	ERBB4	0.00155344	0	EREG_ERBB4	EGF	KEGG: hsa04012	Epithelium-associated POM	Epithelium-associated POM	Ptn	Ncl	0.353744	0	PTN_NCL	PTN	PMID: 28356350; PMID: 25620911
Supporting cells	Neurons	EREG	ERBB4	0.000873432	0	EREG_ERBB4	EGF	KEGG: hsa04012	Glial cells	Epithelium-associated POM	Ptn	Ncl	0.330496	0	PTN_NCL	PTN	PMID: 28356350; PMID: 25620911
Supporting cells	Schwann cells	EREG	ERBB4	0.00242636	0	EREG_ERBB4	EGF	KEGG: hsa04012	Neurons	Epithelium-associated POM	Ptn	Ncl	0.28808	0	PTN_NCL	PTN	PMID: 28356350; PMID: 25620911
Supporting cells	Transitional cells	EREG	ERBB4	0.0067574	0	EREG_ERBB4	EGF	KEGG: hsa04012	Transitional cells	Epithelium-associated POM	Ptn	Ncl	0.291312	0	PTN_NCL	PTN	PMID: 28356350; PMID: 25620911
Supporting cells	Schwann cells	EREG	ERBB2_ERBB4	0.00113158	0	EREG_ERBB2_ERBB4	EGF	KEGG: hsa04012	Capsule-associated POM	Glial cells	Ptn	Ncl	0.324248	0	PTN_NCL	PTN	PMID: 28356350; PMID: 25620911
Supporting cells	Transitional cells	EREG	ERBB2_ERBB4	0.00206134	0	EREG_ERBB2_ERBB4	EGF	KEGG: hsa04012	Chondrocytes	Glial cells	Ptn	Ncl	0.339957	0	PTN_NCL	PTN	PMID: 28356350; PMID: 25620911
Hair cells	Marginal cells	NRG1	ERBB3	0.00275172	0	NRG1_ERBB3	NRG	KEGG: hsa04012	Epithelium-associated POM	Glial cells	Ptn	Ncl	0.331831	0	PTN_NCL	PTN	PMID: 28356350; PMID: 25620911
Neurons	Marginal cells	NRG1	ERBB3	0.00839069	0	NRG1_ERBB3	NRG	KEGG: hsa04012	Glial cells	Glial cells	Ptn	Ncl	0.309333	0	PTN_NCL	PTN	PMID: 28356350; PMID: 25620911
Schwann cells	Marginal cells	NRG1	ERBB3	0.00184426	0	NRG1_ERBB3	NRG	KEGG: hsa04012	Capsule-associated POM	Hair cells	Ptn	Ncl	0.34349	0	PTN_NCL	PTN	PMID: 28356350; PMID: 25620911
Transitional cells	Marginal cells	NRG1	ERBB3	0.00169184	0	NRG1_ERBB3	NRG	KEGG: hsa04012	Chondrocytes	Hair cells	Ptn	Ncl	0.359635	0	PTN_NCL	PTN	PMID: 28356350; PMID: 25620911
Hair cells	Melanocytes	NRG1	ERBB3	0.00630768	0	NRG1_ERBB3	NRG	KEGG: hsa04012	Epithelium-associated POM	Hair cells	Ptn	Ncl	0.351289	0	PTN_NCL	PTN	PMID: 28356350; PMID: 25620911
Neurons	Melanocytes	NRG1	ERBB3	0.0190942	0	NRG1_ERBB3	NRG	KEGG: hsa04012	Chondrocytes	Marginal cells	Ptn	Ncl	0.28162	0.01	PTN_NCL	PTN	PMID: 28356350; PMID: 25620911
Schwann cells	Melanocytes	NRG1	ERBB3	0.00423252	0	NRG1_ERBB3	NRG	KEGG: hsa04012	Capsule-associated POM	Neurons	Ptn	Ncl	0.322953	0	PTN_NCL	PTN	PMID: 28356350; PMID: 25620911
Transitional cells	Melanocytes	NRG1	ERBB3	0.0038835	0	NRG1_ERBB3	NRG	KEGG: hsa04012	Chondrocytes	Neurons	Ptn	Ncl	0.338631	0	PTN_NCL	PTN	PMID: 28356350; PMID: 25620911
Hair cells	Schwann cells	NRG1	ERBB3	0.0270927	0	NRG1_ERBB3	NRG	KEGG: hsa04012	Epithelium-associated POM	Neurons	Ptn	Ncl	0.330521	0	PTN_NCL	PTN	PMID: 28356350; PMID: 25620911
Neurons	Schwann cells	NRG1	ERBB3	0.0786772	0	NRG1_ERBB3	NRG	KEGG: hsa04012	Glial cells	Neurons	Ptn	Ncl	0.308071	0	PTN_NCL	PTN	PMID: 28356350; PMID: 25620911
Schwann cells	Schwann cells	NRG1	ERBB3	0.0183055	0	NRG1_ERBB3	NRG	KEGG: hsa04012	Capsule-associated POM	Schwann cells	Ptn	Ncl	0.291023	0	PTN_NCL	PTN	PMID: 28356350; PMID: 25620911
Transitional cells	Schwann cells	NRG1	ERBB3	0.0168155	0	NRG1_ERBB3	NRG	KEGG: hsa04012	Chondrocytes	Schwann cells	Ptn	Ncl	0.305851	0	PTN_NCL	PTN	PMID: 28356350; PMID: 25620911
Hair cells	Supporting cells	NRG1	ERBB3	0.00470296	0	NRG1_ERBB3	NRG	KEGG: hsa04012	Epithelium-associated POM	Schwann cells	Ptn	Ncl	0.298172	0	PTN_NCL	PTN	PMID: 28356350; PMID: 25620911
Neurons	Supporting cells	NRG1	ERBB3	0.0142833	0	NRG1_ERBB3	NRG	KEGG: hsa04012	Capsule-associated POM	Supporting cells	Ptn	Ncl	0.285192	0	PTN_NCL	PTN	PMID: 28356350; PMID: 25620911
Schwann cells	Supporting cells	NRG1	ERBB3	0.00315406	0	NRG1_ERBB3	NRG	KEGG: hsa04012	Chondrocytes	Supporting cells	Ptn	Ncl	0.299848	0	PTN_NCL	PTN	PMID: 28356350; PMID: 25620911
Transitional cells	Supporting cells	NRG1	ERBB3	0.00289371	0	NRG1_ERBB3	NRG	KEGG: hsa04012	Epithelium-associated POM	Supporting cells	Ptn	Ncl	0.292256	0	PTN_NCL	PTN	PMID: 28356350; PMID: 25620911
Hair cells	Transitional cells	NRG1	ERBB3	0.00685628	0	NRG1_ERBB3	NRG	KEGG: hsa04012	Capsule-associated POM	Transitional cells	Ptn	Ncl	0.301914	0.02	PTN_NCL	PTN	PMID: 28356350; PMID: 25620911
Neurons	Transitional cells	NRG1	ERBB3	0.0207317	0	NRG1_ERBB3	NRG	KEGG: hsa04012	Chondrocytes	Transitional cells	Ptn	Ncl	0.317049	0.02	PTN_NCL	PTN	PMID: 28356350; PMID: 25620911
Schwann cells	Transitional cells	NRG1	ERBB3	0.00460147	0	NRG1_ERBB3	NRG	KEGG: hsa04012	Epithelium-associated POM	Transitional cells	Ptn	Ncl	0.309214	0.02	PTN_NCL	PTN	PMID: 28356350; PMID: 25620911
Transitional cells	Transitional cells	NRG1	ERBB3	0.00422216	0	NRG1_ERBB3	NRG	KEGG: hsa04012	Glial cells	Transitional cells	Ptn	Ncl	0.28759	0.02	PTN_NCL	PTN	PMID: 28356350; PMID: 25620911
Hair cells	Marginal cells	NRG1	ERBB2_ERBB3	0.00502864	0	NRG1_ERBB2_ERBB3	NRG	KEGG: hsa04012	Hair cells	Capsule-associated POM	Bdnf	Ntrk2	0.0924384	0	BDNF_NTRK2	NT	PMID: 27908981
Neurons	Marginal cells	NRG1	ERBB2_ERBB3	0.0152622	0	NRG1_ERBB2_ERBB3	NRG	KEGG: hsa04012	Hair cells	Neurons	Bdnf	Ntrk2	0.211555	0	BDNF_NTRK2	NT	PMID: 27908981
Schwann cells	Marginal cells	NRG1	ERBB2_ERBB3	0.00337284	0	NRG1_ERBB2_ERBB3	NRG	KEGG: hsa04012	Schwann cells	Melanocytes	Sema3b	NRP2_PLXNA1	0.136742	0	SEMA3B_NRP2_PLXNA1	SEMA3	PMID: 27533782
Transitional cells	Marginal cells	NRG1	ERBB2_ERBB3	0.00309449	0	NRG1_ERBB2_ERBB3	NRG	KEGG: hsa04012	Neurons	Melanocytes	Sema3d	NRP2_PLXNA1	0.039454	0	SEMA3D_NRP2_PLXNA1	SEMA3	PMID: 27533782
Hair cells	Schwann cells	NRG1	ERBB2_ERBB3	0.00972368	0	NRG1_ERBB2_ERBB3	NRG	KEGG: hsa04012	Melanocytes	Endothelial cells	Adm	Calcrl	0.0834659	0	ADM_CALCRL	CALCR	KEGG: mmu04080
Neurons	Schwann cells	NRG1	ERBB2_ERBB3	0.0292312	0	NRG1_ERBB2_ERBB3	NRG	KEGG: hsa04012	Marginal cells	Melanocytes	Gas6	Mertk	0.0237526	0	GAS6_MERTK	GAS	PMID: 27801848
Schwann cells	Schwann cells	NRG1	ERBB2_ERBB3	0.00653208	0	NRG1_ERBB2_ERBB3	NRG	KEGG: hsa04012	Neurons	Melanocytes	Gas6	Mertk	0.0120164	0	GAS6_MERTK	GAS	PMID: 27801848
Transitional cells	Schwann cells	NRG1	ERBB2_ERBB3	0.00599457	0	NRG1_ERBB2_ERBB3	NRG	KEGG: hsa04012	Marginal cells	Glial cells	Gas6	Tyro3	0.0191946	0	GAS6_TYRO3	GAS	PMID: 27801848
Hair cells	Supporting cells	NRG1	ERBB2_ERBB3	0.00470975	0	NRG1_ERBB2_ERBB3	NRG	KEGG: hsa04012	Neurons	Glial cells	Gas6	Tyro3	0.00968817	0	GAS6_TYRO3	GAS	PMID: 27801848
Neurons	Supporting cells	NRG1	ERBB2_ERBB3	0.0143037	0	NRG1_ERBB2_ERBB3	NRG	KEGG: hsa04012	Marginal cells	Melanocytes	Gas6	Tyro3	0.0214575	0	GAS6_TYRO3	GAS	PMID: 27801848
Schwann cells	Supporting cells	NRG1	ERBB2_ERBB3	0.00315863	0	NRG1_ERBB2_ERBB3	NRG	KEGG: hsa04012	Neurons	Melanocytes	Gas6	Tyro3	0.0108427	0	GAS6_TYRO3	GAS	PMID: 27801848
Transitional cells	Supporting cells	NRG1	ERBB2_ERBB3	0.0028979	0	NRG1_ERBB2_ERBB3	NRG	KEGG: hsa04012	Capsule-associated POM	Glial cells	Grn	Sort1	0.0638027	0	GRN_SORT1	GRN	PMID: 29555433
Hair cells	Transitional cells	NRG1	ERBB2_ERBB3	0.00530182	0	NRG1_ERBB2_ERBB3	NRG	KEGG: hsa04012	Chondrocytes	Glial cells	Grn	Sort1	0.0572842	0	GRN_SORT1	GRN	PMID: 29555433
Neurons	Transitional cells	NRG1	ERBB2_ERBB3	0.0160824	0	NRG1_ERBB2_ERBB3	NRG	KEGG: hsa04012	Endothelial cells	Glial cells	Grn	Sort1	0.0718525	0	GRN_SORT1	GRN	PMID: 29555433
Schwann cells	Transitional cells	NRG1	ERBB2_ERBB3	0.0035564	0	NRG1_ERBB2_ERBB3	NRG	KEGG: hsa04012	Epithelium-associated POM	Glial cells	Grn	Sort1	0.0631121	0	GRN_SORT1	GRN	PMID: 29555433
Transitional cells	Transitional cells	NRG1	ERBB2_ERBB3	0.00326295	0	NRG1_ERBB2_ERBB3	NRG	KEGG: hsa04012	Glial cells	Glial cells	Grn	Sort1	0.0506034	0	GRN_SORT1	GRN	PMID: 29555433
Hair cells	Hair cells	NRG1	ERBB4	0.0101061	0	NRG1_ERBB4	NRG	KEGG: hsa04012	Melanocytes	Glial cells	Grn	Sort1	0.0769203	0	GRN_SORT1	GRN	PMID: 29555433
Neurons	Hair cells	NRG1	ERBB4	0.0303574	0	NRG1_ERBB4	NRG	KEGG: hsa04012	Schwann cells	Glial cells	Grn	Sort1	0.063983	0	GRN_SORT1	GRN	PMID: 29555433
Schwann cells	Hair cells	NRG1	ERBB4	0.00678986	0	NRG1_ERBB4	NRG	KEGG: hsa04012	Supporting cells	Glial cells	Grn	Sort1	0.0548373	0	GRN_SORT1	GRN	PMID: 29555433
Transitional cells	Hair cells	NRG1	ERBB4	0.00623127	0	NRG1_ERBB4	NRG	KEGG: hsa04012	Capsule-associated POM	Melanocytes	Grn	Sort1	0.0677821	0	GRN_SORT1	GRN	PMID: 29555433
Hair cells	Neurons	NRG1	ERBB4	0.0057036	0	NRG1_ERBB4	NRG	KEGG: hsa04012	Chondrocytes	Melanocytes	Grn	Sort1	0.0608834	0	GRN_SORT1	GRN	PMID: 29555433
Neurons	Neurons	NRG1	ERBB4	0.0172869	0	NRG1_ERBB4	NRG	KEGG: hsa04012	Endothelial cells	Melanocytes	Grn	Sort1	0.076293	0	GRN_SORT1	GRN	PMID: 29555433
Schwann cells	Neurons	NRG1	ERBB4	0.00382641	0	NRG1_ERBB4	NRG	KEGG: hsa04012	Epithelium-associated POM	Melanocytes	Grn	Sort1	0.0670514	0	GRN_SORT1	GRN	PMID: 29555433
Transitional cells	Neurons	NRG1	ERBB4	0.00351076	0	NRG1_ERBB4	NRG	KEGG: hsa04012	Glial cells	Melanocytes	Grn	Sort1	0.0538068	0	GRN_SORT1	GRN	PMID: 29555433
Hair cells	Schwann cells	NRG1	ERBB4	0.0157093	0	NRG1_ERBB4	NRG	KEGG: hsa04012	Melanocytes	Melanocytes	Grn	Sort1	0.0816464	0	GRN_SORT1	GRN	PMID: 29555433
Neurons	Schwann cells	NRG1	ERBB4	0.0466594	0	NRG1_ERBB4	NRG	KEGG: hsa04012	Schwann cells	Melanocytes	Grn	Sort1	0.0679727	0	GRN_SORT1	GRN	PMID: 29555433
Schwann cells	Schwann cells	NRG1	ERBB4	0.0105741	0	NRG1_ERBB4	NRG	KEGG: hsa04012	Supporting cells	Melanocytes	Grn	Sort1	0.0582923	0	GRN_SORT1	GRN	PMID: 29555433
Transitional cells	Schwann cells	NRG1	ERBB4	0.00970719	0	NRG1_ERBB4	NRG	KEGG: hsa04012	Capsule-associated POM	Schwann cells	Grn	Sort1	0.0197181	0	GRN_SORT1	GRN	PMID: 29555433
Hair cells	Transitional cells	NRG1	ERBB4	0.0427347	0	NRG1_ERBB4	NRG	KEGG: hsa04012	Chondrocytes	Schwann cells	Grn	Sort1	0.0176188	0	GRN_SORT1	GRN	PMID: 29555433
Neurons	Transitional cells	NRG1	ERBB4	0.120416	0	NRG1_ERBB4	NRG	KEGG: hsa04012	Endothelial cells	Schwann cells	Grn	Sort1	0.0223386	0	GRN_SORT1	GRN	PMID: 29555433
Schwann cells	Transitional cells	NRG1	ERBB4	0.0290255	0	NRG1_ERBB4	NRG	KEGG: hsa04012	Epithelium-associated POM	Schwann cells	Grn	Sort1	0.0194947	0	GRN_SORT1	GRN	PMID: 29555433
Transitional cells	Transitional cells	NRG1	ERBB4	0.0266868	0	NRG1_ERBB4	NRG	KEGG: hsa04012	Glial cells	Schwann cells	Grn	Sort1	0.015488	0	GRN_SORT1	GRN	PMID: 29555433
Hair cells	Schwann cells	NRG1	ERBB2_ERBB4	0.00737878	0	NRG1_ERBB2_ERBB4	NRG	KEGG: hsa04012	Melanocytes	Schwann cells	Grn	Sort1	0.0240045	0	GRN_SORT1	GRN	PMID: 29555433
Neurons	Schwann cells	NRG1	ERBB2_ERBB4	0.0222879	0	NRG1_ERBB2_ERBB4	NRG	KEGG: hsa04012	Schwann cells	Schwann cells	Grn	Sort1	0.0197764	0	GRN_SORT1	GRN	PMID: 29555433
Schwann cells	Schwann cells	NRG1	ERBB2_ERBB4	0.004953	0	NRG1_ERBB2_ERBB4	NRG	KEGG: hsa04012	Supporting cells	Schwann cells	Grn	Sort1	0.016836	0	GRN_SORT1	GRN	PMID: 29555433
Transitional cells	Schwann cells	NRG1	ERBB2_ERBB4	0.00454484	0	NRG1_ERBB2_ERBB4	NRG	KEGG: hsa04012	Endothelial cells	Hair cells	Lgals9	Ighm	0.0917328	0	LGALS9_IGHM	GALECTIN	PMID: 30120235
Hair cells	Transitional cells	NRG1	ERBB2_ERBB4	0.0133728	0	NRG1_ERBB2_ERBB4	NRG	KEGG: hsa04012	Epithelium-associated POM	Glial cells	Pros1	Tyro3	0.017233	0	PROS1_TYRO3	PROS	PMID: 30501104
Neurons	Transitional cells	NRG1	ERBB2_ERBB4	0.0399062	0	NRG1_ERBB2_ERBB4	NRG	KEGG: hsa04012	Epithelium-associated POM	Melanocytes	Pros1	Tyro3	0.0192692	0	PROS1_TYRO3	PROS	PMID: 30501104
Schwann cells	Transitional cells	NRG1	ERBB2_ERBB4	0.00899436	0	NRG1_ERBB2_ERBB4	NRG	KEGG: hsa04012	Capsule-associated POM	Neurons	Psap	Gpr37l1	0.171331	0	PSAP_GPR37L1	PSAP	PMID: 23690594
Transitional cells	Transitional cells	NRG1	ERBB2_ERBB4	0.00825592	0	NRG1_ERBB2_ERBB4	NRG	KEGG: hsa04012	Chondrocytes	Neurons	Psap	Gpr37l1	0.161046	0	PSAP_GPR37L1	PSAP	PMID: 23690594
Neurons	Marginal cells	NRG2	ERBB3	0.000953462	0	NRG2_ERBB3	NRG	KEGG: hsa04012	Endothelial cells	Neurons	Psap	Gpr37l1	0.0735803	0	PSAP_GPR37L1	PSAP	PMID: 23690594
Neurons	Melanocytes	NRG2	ERBB3	0.0021907	0	NRG2_ERBB3	NRG	KEGG: hsa04012	Epithelium-associated POM	Neurons	Psap	Gpr37l1	0.169104	0	PSAP_GPR37L1	PSAP	PMID: 23690594
Neurons	Schwann cells	NRG2	ERBB3	0.0095397	0	NRG2_ERBB3	NRG	KEGG: hsa04012	Glial cells	Neurons	Psap	Gpr37l1	0.223477	0	PSAP_GPR37L1	PSAP	PMID: 23690594
Neurons	Supporting cells	NRG2	ERBB3	0.00163165	0	NRG2_ERBB3	NRG	KEGG: hsa04012	Hair cells	Neurons	Psap	Gpr37l1	0.168961	0	PSAP_GPR37L1	PSAP	PMID: 23690594
Neurons	Transitional cells	NRG2	ERBB3	0.00238209	0	NRG2_ERBB3	NRG	KEGG: hsa04012	Marginal cells	Neurons	Psap	Gpr37l1	0.190528	0	PSAP_GPR37L1	PSAP	PMID: 23690594
Neurons	Marginal cells	NRG2	ERBB2_ERBB3	0.00174501	0	NRG2_ERBB2_ERBB3	NRG	KEGG: hsa04012	Melanocytes	Neurons	Psap	Gpr37l1	0.263105	0	PSAP_GPR37L1	PSAP	PMID: 23690594
Neurons	Schwann cells	NRG2	ERBB2_ERBB3	0.00338469	0	NRG2_ERBB2_ERBB3	NRG	KEGG: hsa04012	Neurons	Neurons	Psap	Gpr37l1	0.163181	0	PSAP_GPR37L1	PSAP	PMID: 23690594
Neurons	Supporting cells	NRG2	ERBB2_ERBB3	0.00163401	0	NRG2_ERBB2_ERBB3	NRG	KEGG: hsa04012	Schwann cells	Neurons	Psap	Gpr37l1	0.175226	0	PSAP_GPR37L1	PSAP	PMID: 23690594
Neurons	Transitional cells	NRG2	ERBB2_ERBB3	0.00184014	0	NRG2_ERBB2_ERBB3	NRG	KEGG: hsa04012	Supporting cells	Neurons	Psap	Gpr37l1	0.232131	0	PSAP_GPR37L1	PSAP	PMID: 23690594
Neurons	Hair cells	NRG2	ERBB4	0.0035187	0	NRG2_ERBB4	NRG	KEGG: hsa04012	Transitional cells	Neurons	Psap	Gpr37l1	0.0815834	0	PSAP_GPR37L1	PSAP	PMID: 23690594
Neurons	Neurons	NRG2	ERBB4	0.00198011	0	NRG2_ERBB4	NRG	KEGG: hsa04012	Capsule-associated POM	Schwann cells	Psap	Gpr37l1	0.159776	0	PSAP_GPR37L1	PSAP	PMID: 23690594
Neurons	Schwann cells	NRG2	ERBB4	0.00548986	0	NRG2_ERBB4	NRG	KEGG: hsa04012	Chondrocytes	Schwann cells	Psap	Gpr37l1	0.150059	0	PSAP_GPR37L1	PSAP	PMID: 23690594
Neurons	Transitional cells	NRG2	ERBB4	0.0152059	0	NRG2_ERBB4	NRG	KEGG: hsa04012	Endothelial cells	Schwann cells	Psap	Gpr37l1	0.0680763	0	PSAP_GPR37L1	PSAP	PMID: 23690594
Neurons	Schwann cells	NRG2	ERBB2_ERBB4	0.0025645	0	NRG2_ERBB2_ERBB4	NRG	KEGG: hsa04012	Epithelium-associated POM	Schwann cells	Psap	Gpr37l1	0.15767	0	PSAP_GPR37L1	PSAP	PMID: 23690594
Neurons	Transitional cells	NRG2	ERBB2_ERBB4	0.00466612	0	NRG2_ERBB2_ERBB4	NRG	KEGG: hsa04012	Glial cells	Schwann cells	Psap	Gpr37l1	0.209294	0	PSAP_GPR37L1	PSAP	PMID: 23690594
Hair cells	Hair cells	NRG3	ERBB4	0.00843426	0	NRG3_ERBB4	NRG	KEGG: hsa04012	Hair cells	Schwann cells	Psap	Gpr37l1	0.157535	0	PSAP_GPR37L1	PSAP	PMID: 23690594
Melanocytes	Hair cells	NRG3	ERBB4	0.00196549	0.01	NRG3_ERBB4	NRG	KEGG: hsa04012	Marginal cells	Schwann cells	Psap	Gpr37l1	0.177956	0	PSAP_GPR37L1	PSAP	PMID: 23690594
Neurons	Hair cells	NRG3	ERBB4	0.0510596	0	NRG3_ERBB4	NRG	KEGG: hsa04012	Melanocytes	Schwann cells	Psap	Gpr37l1	0.247207	0	PSAP_GPR37L1	PSAP	PMID: 23690594
Transitional cells	Hair cells	NRG3	ERBB4	0.0141674	0	NRG3_ERBB4	NRG	KEGG: hsa04012	Neurons	Schwann cells	Psap	Gpr37l1	0.152075	0	PSAP_GPR37L1	PSAP	PMID: 23690594
Hair cells	Neurons	NRG3	ERBB4	0.00475655	0	NRG3_ERBB4	NRG	KEGG: hsa04012	Schwann cells	Schwann cells	Psap	Gpr37l1	0.16346	0	PSAP_GPR37L1	PSAP	PMID: 23690594
Melanocytes	Neurons	NRG3	ERBB4	0.0011053	0	NRG3_ERBB4	NRG	KEGG: hsa04012	Supporting cells	Schwann cells	Psap	Gpr37l1	0.217552	0	PSAP_GPR37L1	PSAP	PMID: 23690594
Neurons	Neurons	NRG3	ERBB4	0.0293454	0	NRG3_ERBB4	NRG	KEGG: hsa04012	Transitional cells	Schwann cells	Psap	Gpr37l1	0.0755296	0	PSAP_GPR37L1	PSAP	PMID: 23690594
Transitional cells	Neurons	NRG3	ERBB4	0.00800997	0	NRG3_ERBB4	NRG	KEGG: hsa04012	Capsule-associated POM	Glial cells	Psap	Gpr37	0.168831	0	PSAP_GPR37	PSAP	PMID: 23690594
Hair cells	Schwann cells	NRG3	ERBB4	0.0131228	0	NRG3_ERBB4	NRG	KEGG: hsa04012	Chondrocytes	Glial cells	Psap	Gpr37	0.158667	0	PSAP_GPR37	PSAP	PMID: 23690594
Melanocytes	Schwann cells	NRG3	ERBB4	0.00306922	0	NRG3_ERBB4	NRG	KEGG: hsa04012	Endothelial cells	Glial cells	Psap	Gpr37	0.0723819	0	PSAP_GPR37	PSAP	PMID: 23690594
Neurons	Schwann cells	NRG3	ERBB4	0.0775893	0	NRG3_ERBB4	NRG	KEGG: hsa04012	Epithelium-associated POM	Glial cells	Psap	Gpr37	0.166629	0	PSAP_GPR37	PSAP	PMID: 23690594
Transitional cells	Schwann cells	NRG3	ERBB4	0.0219723	0	NRG3_ERBB4	NRG	KEGG: hsa04012	Glial cells	Glial cells	Psap	Gpr37	0.220418	0	PSAP_GPR37	PSAP	PMID: 23690594
Hair cells	Transitional cells	NRG3	ERBB4	0.0358607	0	NRG3_ERBB4	NRG	KEGG: hsa04012	Hair cells	Glial cells	Psap	Gpr37	0.166488	0	PSAP_GPR37	PSAP	PMID: 23690594
Melanocytes	Transitional cells	NRG3	ERBB4	0.00853795	0	NRG3_ERBB4	NRG	KEGG: hsa04012	Marginal cells	Glial cells	Psap	Gpr37	0.187811	0	PSAP_GPR37	PSAP	PMID: 23690594
Neurons	Transitional cells	NRG3	ERBB4	0.190469	0	NRG3_ERBB4	NRG	KEGG: hsa04012	Melanocytes	Glial cells	Psap	Gpr37	0.259685	0	PSAP_GPR37	PSAP	PMID: 23690594
Transitional cells	Transitional cells	NRG3	ERBB4	0.059125	0	NRG3_ERBB4	NRG	KEGG: hsa04012	Neurons	Glial cells	Psap	Gpr37	0.160777	0	PSAP_GPR37	PSAP	PMID: 23690594
Hair cells	Schwann cells	NRG3	ERBB2_ERBB4	0.00615531	0	NRG3_ERBB2_ERBB4	NRG	KEGG: hsa04012	Schwann cells	Glial cells	Psap	Gpr37	0.17268	0	PSAP_GPR37	PSAP	PMID: 23690594
Melanocytes	Schwann cells	NRG3	ERBB2_ERBB4	0.00143188	0	NRG3_ERBB2_ERBB4	NRG	KEGG: hsa04012	Supporting cells	Glial cells	Psap	Gpr37	0.228988	0	PSAP_GPR37	PSAP	PMID: 23690594
Neurons	Schwann cells	NRG3	ERBB2_ERBB4	0.0377011	0	NRG3_ERBB2_ERBB4	NRG	KEGG: hsa04012	Transitional cells	Glial cells	Psap	Gpr37	0.0802659	0	PSAP_GPR37	PSAP	PMID: 23690594
Transitional cells	Schwann cells	NRG3	ERBB2_ERBB4	0.0103555	0	NRG3_ERBB2_ERBB4	NRG	KEGG: hsa04012	Capsule-associated POM	Melanocytes	Psap	Gpr37	0.197323	0	PSAP_GPR37	PSAP	PMID: 23690594
Hair cells	Transitional cells	NRG3	ERBB2_ERBB4	0.0111667	0	NRG3_ERBB2_ERBB4	NRG	KEGG: hsa04012	Chondrocytes	Melanocytes	Psap	Gpr37	0.185828	0	PSAP_GPR37	PSAP	PMID: 23690594
Melanocytes	Transitional cells	NRG3	ERBB2_ERBB4	0.00260775	0	NRG3_ERBB2_ERBB4	NRG	KEGG: hsa04012	Endothelial cells	Melanocytes	Psap	Gpr37	0.0862871	0	PSAP_GPR37	PSAP	PMID: 23690594
Neurons	Transitional cells	NRG3	ERBB2_ERBB4	0.0666725	0	NRG3_ERBB2_ERBB4	NRG	KEGG: hsa04012	Epithelium-associated POM	Melanocytes	Psap	Gpr37	0.194837	0	PSAP_GPR37	PSAP	PMID: 23690594
Transitional cells	Transitional cells	NRG3	ERBB2_ERBB4	0.018722	0	NRG3_ERBB2_ERBB4	NRG	KEGG: hsa04012	Glial cells	Melanocytes	Psap	Gpr37	0.254947	0	PSAP_GPR37	PSAP	PMID: 23690594
Hair cells	Hair cells	NRG4	ERBB4	0.00199646	0	NRG4_ERBB4	NRG	KEGG: hsa04012	Hair cells	Melanocytes	Psap	Gpr37	0.194678	0	PSAP_GPR37	PSAP	PMID: 23690594
Hair cells	Neurons	NRG4	ERBB4	0.00112274	0	NRG4_ERBB4	NRG	KEGG: hsa04012	Marginal cells	Melanocytes	Psap	Gpr37	0.218663	0	PSAP_GPR37	PSAP	PMID: 23690594
Hair cells	Schwann cells	NRG4	ERBB4	0.00311754	0	NRG4_ERBB4	NRG	KEGG: hsa04012	Melanocytes	Melanocytes	Psap	Gpr37	0.298013	0	PSAP_GPR37	PSAP	PMID: 23690594
Hair cells	Transitional cells	NRG4	ERBB4	0.00867162	0	NRG4_ERBB4	NRG	KEGG: hsa04012	Neurons	Melanocytes	Psap	Gpr37	0.188218	0	PSAP_GPR37	PSAP	PMID: 23690594
Hair cells	Schwann cells	NRG4	ERBB2_ERBB4	0.00145446	0	NRG4_ERBB2_ERBB4	NRG	KEGG: hsa04012	Schwann cells	Melanocytes	Psap	Gpr37	0.201665	0	PSAP_GPR37	PSAP	PMID: 23690594
Hair cells	Transitional cells	NRG4	ERBB2_ERBB4	0.00264882	0	NRG4_ERBB2_ERBB4	NRG	KEGG: hsa04012	Supporting cells	Melanocytes	Psap	Gpr37	0.264403	0	PSAP_GPR37	PSAP	PMID: 23690594
Hair cells	Capsule-associated POM	FGF10	FGFR1	0.0049333	0	FGF10_FGFR1	FGF	PMC: 4393358	Transitional cells	Melanocytes	Psap	Gpr37	0.0955298	0	PSAP_GPR37	PSAP	PMID: 23690594
Neurons	Capsule-associated POM	FGF10	FGFR1	0.0404771	0	FGF10_FGFR1	FGF	PMC: 4393358	Endothelial cells	Melanocytes	Lgals9	Cd44	0.0699131	0	LGALS9_CD44	GALECTIN	PMID: 25065622
Supporting cells	Capsule-associated POM	FGF10	FGFR1	0.00495379	0	FGF10_FGFR1	FGF	PMC: 4393358	Capsule-associated POM	Endothelial cells	Col1a2	ITGA1_ITGB1	0.18869	0	COL1A2_ITGA1_ITGB1	COLLAGEN	KEGG: mmu04512
Transitional cells	Capsule-associated POM	FGF10	FGFR1	0.00921765	0	FGF10_FGFR1	FGF	PMC: 4393358	Chondrocytes	Endothelial cells	Col1a2	ITGA1_ITGB1	0.126601	0	COL1A2_ITGA1_ITGB1	COLLAGEN	KEGG: mmu04512
Hair cells	Chondrocytes	FGF10	FGFR1	0.000823997	0	FGF10_FGFR1	FGF	PMC: 4393358	Epithelium-associated POM	Endothelial cells	Col1a2	ITGA1_ITGB1	0.174103	0	COL1A2_ITGA1_ITGB1	COLLAGEN	KEGG: mmu04512
Neurons	Chondrocytes	FGF10	FGFR1	0.00696811	0	FGF10_FGFR1	FGF	PMC: 4393358	Schwann cells	Endothelial cells	Col1a2	ITGA1_ITGB1	0.184647	0	COL1A2_ITGA1_ITGB1	COLLAGEN	KEGG: mmu04512
Supporting cells	Chondrocytes	FGF10	FGFR1	0.000827434	0	FGF10_FGFR1	FGF	PMC: 4393358	Capsule-associated POM	Endothelial cells	Col2a1	ITGA1_ITGB1	0.143623	0	COL2A1_ITGA1_ITGB1	COLLAGEN	KEGG: mmu04512
Transitional cells	Chondrocytes	FGF10	FGFR1	0.00154514	0	FGF10_FGFR1	FGF	PMC: 4393358	Chondrocytes	Endothelial cells	Col2a1	ITGA1_ITGB1	0.0658513	0	COL2A1_ITGA1_ITGB1	COLLAGEN	KEGG: mmu04512
Hair cells	Endothelial cells	FGF10	FGFR1	0.00322	0	FGF10_FGFR1	FGF	PMC: 4393358	Endothelial cells	Endothelial cells	Col2a1	ITGA1_ITGB1	0.0182934	0	COL2A1_ITGA1_ITGB1	COLLAGEN	KEGG: mmu04512
Neurons	Endothelial cells	FGF10	FGFR1	0.0267515	0	FGF10_FGFR1	FGF	PMC: 4393358	Epithelium-associated POM	Endothelial cells	Col2a1	ITGA1_ITGB1	0.127882	0	COL2A1_ITGA1_ITGB1	COLLAGEN	KEGG: mmu04512
Supporting cells	Endothelial cells	FGF10	FGFR1	0.0032334	0	FGF10_FGFR1	FGF	PMC: 4393358	Schwann cells	Endothelial cells	Col2a1	ITGA1_ITGB1	0.0427944	0	COL2A1_ITGA1_ITGB1	COLLAGEN	KEGG: mmu04512
Transitional cells	Endothelial cells	FGF10	FGFR1	0.00602543	0	FGF10_FGFR1	FGF	PMC: 4393358	Supporting cells	Endothelial cells	Col2a1	ITGA1_ITGB1	0.0491058	0	COL2A1_ITGA1_ITGB1	COLLAGEN	KEGG: mmu04512
Hair cells	Epithelium-associated POM	FGF10	FGFR1	0.00140639	0	FGF10_FGFR1	FGF	PMC: 4393358	Transitional cells	Endothelial cells	Col2a1	ITGA1_ITGB1	0.170673	0	COL2A1_ITGA1_ITGB1	COLLAGEN	KEGG: mmu04512
Neurons	Epithelium-associated POM	FGF10	FGFR1	0.0118417	0	FGF10_FGFR1	FGF	PMC: 4393358	Capsule-associated POM	Endothelial cells	Col4a1	ITGA1_ITGB1	0.0459388	0	COL4A1_ITGA1_ITGB1	COLLAGEN	KEGG: mmu04512
Supporting cells	Epithelium-associated POM	FGF10	FGFR1	0.00141226	0	FGF10_FGFR1	FGF	PMC: 4393358	Endothelial cells	Endothelial cells	Col4a1	ITGA1_ITGB1	0.201398	0	COL4A1_ITGA1_ITGB1	COLLAGEN	KEGG: mmu04512
Transitional cells	Epithelium-associated POM	FGF10	FGFR1	0.00263589	0	FGF10_FGFR1	FGF	PMC: 4393358	Schwann cells	Endothelial cells	Col4a1	ITGA1_ITGB1	0.133457	0	COL4A1_ITGA1_ITGB1	COLLAGEN	KEGG: mmu04512
Hair cells	Hair cells	FGF10	FGFR1	0.000783221	0	FGF10_FGFR1	FGF	PMC: 4393358	Capsule-associated POM	Endothelial cells	Col4a2	ITGA1_ITGB1	0.0441671	0	COL4A2_ITGA1_ITGB1	COLLAGEN	KEGG: mmu04512
Neurons	Hair cells	FGF10	FGFR1	0.00662531	0	FGF10_FGFR1	FGF	PMC: 4393358	Endothelial cells	Endothelial cells	Col4a2	ITGA1_ITGB1	0.191686	0	COL4A2_ITGA1_ITGB1	COLLAGEN	KEGG: mmu04512
Supporting cells	Hair cells	FGF10	FGFR1	0.000786489	0	FGF10_FGFR1	FGF	PMC: 4393358	Schwann cells	Endothelial cells	Col4a2	ITGA1_ITGB1	0.114639	0	COL4A2_ITGA1_ITGB1	COLLAGEN	KEGG: mmu04512
Transitional cells	Hair cells	FGF10	FGFR1	0.00146873	0	FGF10_FGFR1	FGF	PMC: 4393358	Capsule-associated POM	Endothelial cells	Col6a1	ITGA1_ITGB1	0.0380777	0	COL6A1_ITGA1_ITGB1	COLLAGEN	KEGG: mmu04512
Hair cells	Marginal cells	FGF10	FGFR1	0.000182967	0	FGF10_FGFR1	FGF	PMC: 4393358	Capsule-associated POM	Endothelial cells	Col9a1	ITGA1_ITGB1	0.137748	0	COL9A1_ITGA1_ITGB1	COLLAGEN	KEGG: mmu04512
Neurons	Marginal cells	FGF10	FGFR1	0.0015547	0	FGF10_FGFR1	FGF	PMC: 4393358	Chondrocytes	Endothelial cells	Col9a1	ITGA1_ITGB1	0.0531542	0	COL9A1_ITGA1_ITGB1	COLLAGEN	KEGG: mmu04512
Supporting cells	Marginal cells	FGF10	FGFR1	0.000183731	0	FGF10_FGFR1	FGF	PMC: 4393358	Epithelium-associated POM	Endothelial cells	Col9a1	ITGA1_ITGB1	0.0466823	0	COL9A1_ITGA1_ITGB1	COLLAGEN	KEGG: mmu04512
Transitional cells	Marginal cells	FGF10	FGFR1	0.000343289	0	FGF10_FGFR1	FGF	PMC: 4393358	Neurons	Endothelial cells	Col9a1	ITGA1_ITGB1	0.0319463	0	COL9A1_ITGA1_ITGB1	COLLAGEN	KEGG: mmu04512
Hair cells	Melanocytes	FGF10	FGFR1	0.0010445	0	FGF10_FGFR1	FGF	PMC: 4393358	Schwann cells	Endothelial cells	Col9a1	ITGA1_ITGB1	0.0336098	0	COL9A1_ITGA1_ITGB1	COLLAGEN	KEGG: mmu04512
Neurons	Melanocytes	FGF10	FGFR1	0.00881825	0	FGF10_FGFR1	FGF	PMC: 4393358	Supporting cells	Endothelial cells	Col9a1	ITGA1_ITGB1	0.0498265	0	COL9A1_ITGA1_ITGB1	COLLAGEN	KEGG: mmu04512
Supporting cells	Melanocytes	FGF10	FGFR1	0.00104885	0	FGF10_FGFR1	FGF	PMC: 4393358	Transitional cells	Endothelial cells	Col9a1	ITGA1_ITGB1	0.0659289	0	COL9A1_ITGA1_ITGB1	COLLAGEN	KEGG: mmu04512
Transitional cells	Melanocytes	FGF10	FGFR1	0.00195824	0	FGF10_FGFR1	FGF	PMC: 4393358	Capsule-associated POM	Endothelial cells	Col9a2	ITGA1_ITGB1	0.136175	0	COL9A2_ITGA1_ITGB1	COLLAGEN	KEGG: mmu04512
Hair cells	Neurons	FGF10	FGFR1	0.00290558	0	FGF10_FGFR1	FGF	PMC: 4393358	Chondrocytes	Endothelial cells	Col9a2	ITGA1_ITGB1	0.0341529	0	COL9A2_ITGA1_ITGB1	COLLAGEN	KEGG: mmu04512
Neurons	Neurons	FGF10	FGFR1	0.0241951	0	FGF10_FGFR1	FGF	PMC: 4393358	Epithelium-associated POM	Endothelial cells	Col9a2	ITGA1_ITGB1	0.118474	0	COL9A2_ITGA1_ITGB1	COLLAGEN	KEGG: mmu04512
Supporting cells	Neurons	FGF10	FGFR1	0.00291768	0	FGF10_FGFR1	FGF	PMC: 4393358	Supporting cells	Endothelial cells	Col9a2	ITGA1_ITGB1	0.116153	0	COL9A2_ITGA1_ITGB1	COLLAGEN	KEGG: mmu04512
Transitional cells	Neurons	FGF10	FGFR1	0.00543857	0	FGF10_FGFR1	FGF	PMC: 4393358	Transitional cells	Endothelial cells	Col9a2	ITGA1_ITGB1	0.0658724	0	COL9A2_ITGA1_ITGB1	COLLAGEN	KEGG: mmu04512
Hair cells	Schwann cells	FGF10	FGFR1	0.000930761	0	FGF10_FGFR1	FGF	PMC: 4393358	Capsule-associated POM	Endothelial cells	Col9a3	ITGA1_ITGB1	0.122754	0	COL9A3_ITGA1_ITGB1	COLLAGEN	KEGG: mmu04512
Neurons	Schwann cells	FGF10	FGFR1	0.0078647	0	FGF10_FGFR1	FGF	PMC: 4393358	Chondrocytes	Endothelial cells	Col9a3	ITGA1_ITGB1	0.0476407	0	COL9A3_ITGA1_ITGB1	COLLAGEN	KEGG: mmu04512
Supporting cells	Schwann cells	FGF10	FGFR1	0.000934644	0	FGF10_FGFR1	FGF	PMC: 4393358	Epithelium-associated POM	Endothelial cells	Col9a3	ITGA1_ITGB1	0.0409315	0	COL9A3_ITGA1_ITGB1	COLLAGEN	KEGG: mmu04512
Transitional cells	Schwann cells	FGF10	FGFR1	0.00174518	0	FGF10_FGFR1	FGF	PMC: 4393358	Neurons	Endothelial cells	Col9a3	ITGA1_ITGB1	0.0398079	0	COL9A3_ITGA1_ITGB1	COLLAGEN	KEGG: mmu04512
Hair cells	Supporting cells	FGF10	FGFR1	0.000656722	0	FGF10_FGFR1	FGF	PMC: 4393358	Schwann cells	Endothelial cells	Col9a3	ITGA1_ITGB1	0.047025	0	COL9A3_ITGA1_ITGB1	COLLAGEN	KEGG: mmu04512
Neurons	Supporting cells	FGF10	FGFR1	0.0055605	0	FGF10_FGFR1	FGF	PMC: 4393358	Supporting cells	Endothelial cells	Col9a3	ITGA1_ITGB1	0.121464	0	COL9A3_ITGA1_ITGB1	COLLAGEN	KEGG: mmu04512
Supporting cells	Supporting cells	FGF10	FGFR1	0.000659462	0	FGF10_FGFR1	FGF	PMC: 4393358	Transitional cells	Endothelial cells	Col9a3	ITGA1_ITGB1	0.169733	0	COL9A3_ITGA1_ITGB1	COLLAGEN	KEGG: mmu04512
Transitional cells	Supporting cells	FGF10	FGFR1	0.00123165	0	FGF10_FGFR1	FGF	PMC: 4393358	Capsule-associated POM	Capsule-associated POM	Fn1	ITGA8_ITGB1	0.032242	0	FN1_ITGA8_ITGB1	FN1	KEGG: mmu04512
Hair cells	Transitional cells	FGF10	FGFR1	0.00318494	0	FGF10_FGFR1	FGF	PMC: 4393358	Endothelial cells	Capsule-associated POM	Fn1	ITGA8_ITGB1	0.0379562	0	FN1_ITGA8_ITGB1	FN1	KEGG: mmu04512
Neurons	Transitional cells	FGF10	FGFR1	0.0264671	0	FGF10_FGFR1	FGF	PMC: 4393358	Epithelium-associated POM	Capsule-associated POM	Fn1	ITGA8_ITGB1	0.141443	0	FN1_ITGA8_ITGB1	FN1	KEGG: mmu04512
Supporting cells	Transitional cells	FGF10	FGFR1	0.0031982	0	FGF10_FGFR1	FGF	PMC: 4393358	Capsule-associated POM	Epithelium-associated POM	Fn1	ITGA8_ITGB1	0.0324227	0	FN1_ITGA8_ITGB1	FN1	KEGG: mmu04512
Transitional cells	Transitional cells	FGF10	FGFR1	0.00596001	0	FGF10_FGFR1	FGF	PMC: 4393358	Endothelial cells	Epithelium-associated POM	Fn1	ITGA8_ITGB1	0.0381678	0	FN1_ITGA8_ITGB1	FN1	KEGG: mmu04512
Hair cells	Capsule-associated POM	FGF10	FGFR2	0.00201882	0	FGF10_FGFR2	FGF	PMC: 4393358	Epithelium-associated POM	Epithelium-associated POM	Fn1	ITGA8_ITGB1	0.142146	0	FN1_ITGA8_ITGB1	FN1	KEGG: mmu04512
Neurons	Capsule-associated POM	FGF10	FGFR2	0.0169212	0	FGF10_FGFR2	FGF	PMC: 4393358	Capsule-associated POM	Endothelial cells	Lama2	ITGA1_ITGB1	0.120326	0	LAMA2_ITGA1_ITGB1	LAMININ	KEGG: mmu04512
Supporting cells	Capsule-associated POM	FGF10	FGFR2	0.00202723	0	FGF10_FGFR2	FGF	PMC: 4393358	Epithelium-associated POM	Endothelial cells	Lama2	ITGA1_ITGB1	0.0384595	0	LAMA2_ITGA1_ITGB1	LAMININ	KEGG: mmu04512
Transitional cells	Capsule-associated POM	FGF10	FGFR2	0.00378169	0	FGF10_FGFR2	FGF	PMC: 4393358	Schwann cells	Endothelial cells	Lama2	ITGA1_ITGB1	0.124988	0	LAMA2_ITGA1_ITGB1	LAMININ	KEGG: mmu04512
Hair cells	Chondrocytes	FGF10	FGFR2	0.000939582	0	FGF10_FGFR2	FGF	PMC: 4393358	Endothelial cells	Endothelial cells	Lama4	ITGA1_ITGB1	0.122802	0	LAMA4_ITGA1_ITGB1	LAMININ	KEGG: mmu04512
Neurons	Chondrocytes	FGF10	FGFR2	0.00793871	0	FGF10_FGFR2	FGF	PMC: 4393358	Schwann cells	Endothelial cells	Lama4	ITGA1_ITGB1	0.131444	0	LAMA4_ITGA1_ITGB1	LAMININ	KEGG: mmu04512
Supporting cells	Chondrocytes	FGF10	FGFR2	0.000943501	0	FGF10_FGFR2	FGF	PMC: 4393358	Capsule-associated POM	Endothelial cells	Lamb1	ITGA1_ITGB1	0.0421149	0	LAMB1_ITGA1_ITGB1	LAMININ	KEGG: mmu04512
Transitional cells	Chondrocytes	FGF10	FGFR2	0.00176171	0	FGF10_FGFR2	FGF	PMC: 4393358	Endothelial cells	Endothelial cells	Lamb1	ITGA1_ITGB1	0.0482548	0	LAMB1_ITGA1_ITGB1	LAMININ	KEGG: mmu04512
Hair cells	Glial cells	FGF10	FGFR2	0.000925143	0	FGF10_FGFR2	FGF	PMC: 4393358	Schwann cells	Endothelial cells	Lamb1	ITGA1_ITGB1	0.167759	0	LAMB1_ITGA1_ITGB1	LAMININ	KEGG: mmu04512
Neurons	Glial cells	FGF10	FGFR2	0.00781756	0	FGF10_FGFR2	FGF	PMC: 4393358	Capsule-associated POM	Endothelial cells	Lamb2	ITGA1_ITGB1	0.041555	0	LAMB2_ITGA1_ITGB1	LAMININ	KEGG: mmu04512
Supporting cells	Glial cells	FGF10	FGFR2	0.000929002	0	FGF10_FGFR2	FGF	PMC: 4393358	Endothelial cells	Endothelial cells	Lamb2	ITGA1_ITGB1	0.0388177	0	LAMB2_ITGA1_ITGB1	LAMININ	KEGG: mmu04512
Transitional cells	Glial cells	FGF10	FGFR2	0.00173466	0	FGF10_FGFR2	FGF	PMC: 4393358	Epithelium-associated POM	Endothelial cells	Lamb2	ITGA1_ITGB1	0.0424096	0	LAMB2_ITGA1_ITGB1	LAMININ	KEGG: mmu04512
Hair cells	Marginal cells	FGF10	FGFR2	0.00187075	0	FGF10_FGFR2	FGF	PMC: 4393358	Capsule-associated POM	Endothelial cells	Lamc1	ITGA1_ITGB1	0.119302	0	LAMC1_ITGA1_ITGB1	LAMININ	KEGG: mmu04512
Neurons	Marginal cells	FGF10	FGFR2	0.0156973	0	FGF10_FGFR2	FGF	PMC: 4393358	Chondrocytes	Endothelial cells	Lamc1	ITGA1_ITGB1	0.0303349	0	LAMC1_ITGA1_ITGB1	LAMININ	KEGG: mmu04512
Supporting cells	Marginal cells	FGF10	FGFR2	0.00187855	0	FGF10_FGFR2	FGF	PMC: 4393358	Endothelial cells	Endothelial cells	Lamc1	ITGA1_ITGB1	0.0528561	0	LAMC1_ITGA1_ITGB1	LAMININ	KEGG: mmu04512
Transitional cells	Marginal cells	FGF10	FGFR2	0.00350478	0	FGF10_FGFR2	FGF	PMC: 4393358	Epithelium-associated POM	Endothelial cells	Lamc1	ITGA1_ITGB1	0.120431	0	LAMC1_ITGA1_ITGB1	LAMININ	KEGG: mmu04512
Hair cells	Neurons	FGF10	FGFR2	0.000926831	0	FGF10_FGFR2	FGF	PMC: 4393358	Glial cells	Endothelial cells	Lamc1	ITGA1_ITGB1	0.0353045	0	LAMC1_ITGA1_ITGB1	LAMININ	KEGG: mmu04512
Neurons	Neurons	FGF10	FGFR2	0.00783172	0	FGF10_FGFR2	FGF	PMC: 4393358	Schwann cells	Endothelial cells	Lamc1	ITGA1_ITGB1	0.134722	0	LAMC1_ITGA1_ITGB1	LAMININ	KEGG: mmu04512
Supporting cells	Neurons	FGF10	FGFR2	0.000930697	0	FGF10_FGFR2	FGF	PMC: 4393358	Capsule-associated POM	Endothelial cells	Lama2	ITGA6_ITGB1	0.19114	0	LAMA2_ITGA6_ITGB1	LAMININ	KEGG: mmu04512
Transitional cells	Neurons	FGF10	FGFR2	0.00173782	0	FGF10_FGFR2	FGF	PMC: 4393358	Epithelium-associated POM	Endothelial cells	Lama2	ITGA6_ITGB1	0.0646336	0	LAMA2_ITGA6_ITGB1	LAMININ	KEGG: mmu04512
Hair cells	Transitional cells	FGF10	FGFR2	0.00609483	0	FGF10_FGFR2	FGF	PMC: 4393358	Schwann cells	Endothelial cells	Lama2	ITGA6_ITGB1	0.197929	0	LAMA2_ITGA6_ITGB1	LAMININ	KEGG: mmu04512
Neurons	Transitional cells	FGF10	FGFR2	0.0495902	0	FGF10_FGFR2	FGF	PMC: 4393358	Capsule-associated POM	Schwann cells	Lama2	ITGA6_ITGB1	0.23139	0	LAMA2_ITGA6_ITGB1	LAMININ	KEGG: mmu04512
Supporting cells	Transitional cells	FGF10	FGFR2	0.00612012	0	FGF10_FGFR2	FGF	PMC: 4393358	Epithelium-associated POM	Schwann cells	Lama2	ITGA6_ITGB1	0.080909	0	LAMA2_ITGA6_ITGB1	LAMININ	KEGG: mmu04512
Transitional cells	Transitional cells	FGF10	FGFR2	0.0113764	0	FGF10_FGFR2	FGF	PMC: 4393358	Schwann cells	Schwann cells	Lama2	ITGA6_ITGB1	0.239186	0	LAMA2_ITGA6_ITGB1	LAMININ	KEGG: mmu04512
Neurons	Capsule-associated POM	FGF9	FGFR1	0.00383256	0	FGF9_FGFR1	FGF	PMC: 4393358	Endothelial cells	Endothelial cells	Lama4	ITGA6_ITGB1	0.194751	0	LAMA4_ITGA6_ITGB1	LAMININ	KEGG: mmu04512
Schwann cells	Capsule-associated POM	FGF9	FGFR1	0.010567	0	FGF9_FGFR1	FGF	PMC: 4393358	Schwann cells	Endothelial cells	Lama4	ITGA6_ITGB1	0.20726	0	LAMA4_ITGA6_ITGB1	LAMININ	KEGG: mmu04512
Transitional cells	Capsule-associated POM	FGF9	FGFR1	0.00380178	0	FGF9_FGFR1	FGF	PMC: 4393358	Endothelial cells	Schwann cells	Lama4	ITGA6_ITGB1	0.23554	0	LAMA4_ITGA6_ITGB1	LAMININ	KEGG: mmu04512
Neurons	Chondrocytes	FGF9	FGFR1	0.000639554	0	FGF9_FGFR1	FGF	PMC: 4393358	Schwann cells	Schwann cells	Lama4	ITGA6_ITGB1	0.249857	0	LAMA4_ITGA6_ITGB1	LAMININ	KEGG: mmu04512
Schwann cells	Chondrocytes	FGF9	FGFR1	0.00177334	0	FGF9_FGFR1	FGF	PMC: 4393358	Capsule-associated POM	Endothelial cells	Lamb1	ITGA6_ITGB1	0.0705942	0	LAMB1_ITGA6_ITGB1	LAMININ	KEGG: mmu04512
Transitional cells	Chondrocytes	FGF9	FGFR1	0.000634401	0	FGF9_FGFR1	FGF	PMC: 4393358	Endothelial cells	Endothelial cells	Lamb1	ITGA6_ITGB1	0.0805369	0	LAMB1_ITGA6_ITGB1	LAMININ	KEGG: mmu04512
Neurons	Endothelial cells	FGF9	FGFR1	0.00250058	0	FGF9_FGFR1	FGF	PMC: 4393358	Schwann cells	Endothelial cells	Lamb1	ITGA6_ITGB1	0.258292	0	LAMB1_ITGA6_ITGB1	LAMININ	KEGG: mmu04512
Schwann cells	Endothelial cells	FGF9	FGFR1	0.00691071	0	FGF9_FGFR1	FGF	PMC: 4393358	Capsule-associated POM	Schwann cells	Lamb1	ITGA6_ITGB1	0.0882289	0	LAMB1_ITGA6_ITGB1	LAMININ	KEGG: mmu04512
Transitional cells	Endothelial cells	FGF9	FGFR1	0.00248047	0	FGF9_FGFR1	FGF	PMC: 4393358	Endothelial cells	Schwann cells	Lamb1	ITGA6_ITGB1	0.100387	0	LAMB1_ITGA6_ITGB1	LAMININ	KEGG: mmu04512
Neurons	Epithelium-associated POM	FGF9	FGFR1	0.00109173	0	FGF9_FGFR1	FGF	PMC: 4393358	Schwann cells	Schwann cells	Lamb1	ITGA6_ITGB1	0.307311	0	LAMB1_ITGA6_ITGB1	LAMININ	KEGG: mmu04512
Schwann cells	Epithelium-associated POM	FGF9	FGFR1	0.00302469	0	FGF9_FGFR1	FGF	PMC: 4393358	Capsule-associated POM	Endothelial cells	Lamb2	ITGA6_ITGB1	0.0696831	0	LAMB2_ITGA6_ITGB1	LAMININ	KEGG: mmu04512
Transitional cells	Epithelium-associated POM	FGF9	FGFR1	0.00108294	0	FGF9_FGFR1	FGF	PMC: 4393358	Endothelial cells	Endothelial cells	Lamb2	ITGA6_ITGB1	0.0652191	0	LAMB2_ITGA6_ITGB1	LAMININ	KEGG: mmu04512
Neurons	Hair cells	FGF9	FGFR1	0.0006079	0	FGF9_FGFR1	FGF	PMC: 4393358	Epithelium-associated POM	Endothelial cells	Lamb2	ITGA6_ITGB1	0.0710734	0	LAMB2_ITGA6_ITGB1	LAMININ	KEGG: mmu04512
Schwann cells	Hair cells	FGF9	FGFR1	0.00168566	0	FGF9_FGFR1	FGF	PMC: 4393358	Capsule-associated POM	Schwann cells	Lamb2	ITGA6_ITGB1	0.0871115	0	LAMB2_ITGA6_ITGB1	LAMININ	KEGG: mmu04512
Transitional cells	Hair cells	FGF9	FGFR1	0.000603002	0	FGF9_FGFR1	FGF	PMC: 4393358	Endothelial cells	Schwann cells	Lamb2	ITGA6_ITGB1	0.081629	0	LAMB2_ITGA6_ITGB1	LAMININ	KEGG: mmu04512
Neurons	Marginal cells	FGF9	FGFR1	0.000141992	0	FGF9_FGFR1	FGF	PMC: 4393358	Epithelium-associated POM	Schwann cells	Lamb2	ITGA6_ITGB1	0.0888164	0	LAMB2_ITGA6_ITGB1	LAMININ	KEGG: mmu04512
Schwann cells	Marginal cells	FGF9	FGFR1	0.000394058	0	FGF9_FGFR1	FGF	PMC: 4393358	Capsule-associated POM	Endothelial cells	Lamc1	ITGA6_ITGB1	0.189643	0	LAMC1_ITGA6_ITGB1	LAMININ	KEGG: mmu04512
Transitional cells	Marginal cells	FGF9	FGFR1	0.000140847	0	FGF9_FGFR1	FGF	PMC: 4393358	Chondrocytes	Endothelial cells	Lamc1	ITGA6_ITGB1	0.0512746	0	LAMC1_ITGA6_ITGB1	LAMININ	KEGG: mmu04512
Neurons	Melanocytes	FGF9	FGFR1	0.000810737	0	FGF9_FGFR1	FGF	PMC: 4393358	Endothelial cells	Endothelial cells	Lamc1	ITGA6_ITGB1	0.0879321	0	LAMC1_ITGA6_ITGB1	LAMININ	KEGG: mmu04512
Schwann cells	Melanocytes	FGF9	FGFR1	0.0022473	0	FGF9_FGFR1	FGF	PMC: 4393358	Epithelium-associated POM	Endothelial cells	Lamc1	ITGA6_ITGB1	0.191294	0	LAMC1_ITGA6_ITGB1	LAMININ	KEGG: mmu04512
Transitional cells	Melanocytes	FGF9	FGFR1	0.000804205	0	FGF9_FGFR1	FGF	PMC: 4393358	Glial cells	Endothelial cells	Lamc1	ITGA6_ITGB1	0.0594643	0	LAMC1_ITGA6_ITGB1	LAMININ	KEGG: mmu04512
Neurons	Neurons	FGF9	FGFR1	0.00225625	0	FGF9_FGFR1	FGF	PMC: 4393358	Schwann cells	Endothelial cells	Lamc1	ITGA6_ITGB1	0.211966	0	LAMC1_ITGA6_ITGB1	LAMININ	KEGG: mmu04512
Schwann cells	Neurons	FGF9	FGFR1	0.00623817	0	FGF9_FGFR1	FGF	PMC: 4393358	Capsule-associated POM	Schwann cells	Lamc1	ITGA6_ITGB1	0.229668	0	LAMC1_ITGA6_ITGB1	LAMININ	KEGG: mmu04512
Transitional cells	Neurons	FGF9	FGFR1	0.0022381	0	FGF9_FGFR1	FGF	PMC: 4393358	Chondrocytes	Schwann cells	Lamc1	ITGA6_ITGB1	0.0644177	0	LAMC1_ITGA6_ITGB1	LAMININ	KEGG: mmu04512
Neurons	Schwann cells	FGF9	FGFR1	0.000722438	0	FGF9_FGFR1	FGF	PMC: 4393358	Endothelial cells	Schwann cells	Lamc1	ITGA6_ITGB1	0.109388	0	LAMC1_ITGA6_ITGB1	LAMININ	KEGG: mmu04512
Schwann cells	Schwann cells	FGF9	FGFR1	0.00200286	0	FGF9_FGFR1	FGF	PMC: 4393358	Epithelium-associated POM	Schwann cells	Lamc1	ITGA6_ITGB1	0.231567	0	LAMC1_ITGA6_ITGB1	LAMININ	KEGG: mmu04512
Transitional cells	Schwann cells	FGF9	FGFR1	0.000716617	0	FGF9_FGFR1	FGF	PMC: 4393358	Glial cells	Schwann cells	Lamc1	ITGA6_ITGB1	0.0745417	0	LAMC1_ITGA6_ITGB1	LAMININ	KEGG: mmu04512
Neurons	Supporting cells	FGF9	FGFR1	0.000509703	0	FGF9_FGFR1	FGF	PMC: 4393358	Schwann cells	Schwann cells	Lamc1	ITGA6_ITGB1	0.255218	0	LAMC1_ITGA6_ITGB1	LAMININ	KEGG: mmu04512
Schwann cells	Supporting cells	FGF9	FGFR1	0.00141361	0	FGF9_FGFR1	FGF	PMC: 4393358	Neurons	Capsule-associated POM	Tnr	ITGA8_ITGB1	0.0979294	0	TNR_ITGA8_ITGB1	TENASCIN	KEGG: mmu04512
Transitional cells	Supporting cells	FGF9	FGFR1	0.000505596	0	FGF9_FGFR1	FGF	PMC: 4393358	Neurons	Epithelium-associated POM	Tnr	ITGA8_ITGB1	0.098441	0	TNR_ITGA8_ITGB1	TENASCIN	KEGG: mmu04512
Neurons	Transitional cells	FGF9	FGFR1	0.00247334	0	FGF9_FGFR1	FGF	PMC: 4393358	Capsule-associated POM	Epithelium-associated POM	Col1a2	ITGA10_ITGB1	0.15269	0	COL1A2_ITGA10_ITGB1	COLLAGEN	KEGG: mmu04512
Schwann cells	Transitional cells	FGF9	FGFR1	0.00683575	0	FGF9_FGFR1	FGF	PMC: 4393358	Chondrocytes	Epithelium-associated POM	Col1a2	ITGA10_ITGB1	0.100972	0	COL1A2_ITGA10_ITGB1	COLLAGEN	KEGG: mmu04512
Transitional cells	Transitional cells	FGF9	FGFR1	0.00245344	0	FGF9_FGFR1	FGF	PMC: 4393358	Epithelium-associated POM	Epithelium-associated POM	Col1a2	ITGA10_ITGB1	0.140405	0	COL1A2_ITGA10_ITGB1	COLLAGEN	KEGG: mmu04512
Neurons	Capsule-associated POM	FGF9	FGFR2	0.00156735	0	FGF9_FGFR2	FGF	PMC: 4393358	Schwann cells	Epithelium-associated POM	Col1a2	ITGA10_ITGB1	0.149277	0	COL1A2_ITGA10_ITGB1	COLLAGEN	KEGG: mmu04512
Schwann cells	Capsule-associated POM	FGF9	FGFR2	0.00433876	0	FGF9_FGFR2	FGF	PMC: 4393358	Capsule-associated POM	Epithelium-associated POM	Col2a1	ITGA10_ITGB1	0.115003	0	COL2A1_ITGA10_ITGB1	COLLAGEN	KEGG: mmu04512
Transitional cells	Capsule-associated POM	FGF9	FGFR2	0.00155473	0	FGF9_FGFR2	FGF	PMC: 4393358	Chondrocytes	Epithelium-associated POM	Col2a1	ITGA10_ITGB1	0.0517916	0	COL2A1_ITGA10_ITGB1	COLLAGEN	KEGG: mmu04512
Neurons	Chondrocytes	FGF9	FGFR2	0.000729286	0	FGF9_FGFR2	FGF	PMC: 4393358	Endothelial cells	Epithelium-associated POM	Col2a1	ITGA10_ITGB1	0.0142329	0	COL2A1_ITGA10_ITGB1	COLLAGEN	KEGG: mmu04512
Schwann cells	Chondrocytes	FGF9	FGFR2	0.00202182	0	FGF9_FGFR2	FGF	PMC: 4393358	Epithelium-associated POM	Epithelium-associated POM	Col2a1	ITGA10_ITGB1	0.102025	0	COL2A1_ITGA10_ITGB1	COLLAGEN	KEGG: mmu04512
Transitional cells	Chondrocytes	FGF9	FGFR2	0.00072341	0	FGF9_FGFR2	FGF	PMC: 4393358	Schwann cells	Epithelium-associated POM	Col2a1	ITGA10_ITGB1	0.033481	0	COL2A1_ITGA10_ITGB1	COLLAGEN	KEGG: mmu04512
Neurons	Glial cells	FGF9	FGFR2	0.000718077	0	FGF9_FGFR2	FGF	PMC: 4393358	Supporting cells	Epithelium-associated POM	Col2a1	ITGA10_ITGB1	0.0384741	0	COL2A1_ITGA10_ITGB1	COLLAGEN	KEGG: mmu04512
Schwann cells	Glial cells	FGF9	FGFR2	0.00199078	0	FGF9_FGFR2	FGF	PMC: 4393358	Transitional cells	Epithelium-associated POM	Col2a1	ITGA10_ITGB1	0.137528	0	COL2A1_ITGA10_ITGB1	COLLAGEN	KEGG: mmu04512
Transitional cells	Glial cells	FGF9	FGFR2	0.000712291	0	FGF9_FGFR2	FGF	PMC: 4393358	Capsule-associated POM	Epithelium-associated POM	Col4a1	ITGA10_ITGB1	0.0359668	0	COL4A1_ITGA10_ITGB1	COLLAGEN	KEGG: mmu04512
Neurons	Marginal cells	FGF9	FGFR2	0.00145234	0	FGF9_FGFR2	FGF	PMC: 4393358	Endothelial cells	Epithelium-associated POM	Col4a1	ITGA10_ITGB1	0.163462	0	COL4A1_ITGA10_ITGB1	COLLAGEN	KEGG: mmu04512
Schwann cells	Marginal cells	FGF9	FGFR2	0.00402122	0	FGF9_FGFR2	FGF	PMC: 4393358	Schwann cells	Epithelium-associated POM	Col4a1	ITGA10_ITGB1	0.10661	0	COL4A1_ITGA10_ITGB1	COLLAGEN	KEGG: mmu04512
Transitional cells	Marginal cells	FGF9	FGFR2	0.00144065	0	FGF9_FGFR2	FGF	PMC: 4393358	Capsule-associated POM	Epithelium-associated POM	Col4a2	ITGA10_ITGB1	0.0345658	0	COL4A2_ITGA10_ITGB1	COLLAGEN	KEGG: mmu04512
Neurons	Neurons	FGF9	FGFR2	0.000719387	0	FGF9_FGFR2	FGF	PMC: 4393358	Endothelial cells	Epithelium-associated POM	Col4a2	ITGA10_ITGB1	0.155224	0	COL4A2_ITGA10_ITGB1	COLLAGEN	KEGG: mmu04512
Schwann cells	Neurons	FGF9	FGFR2	0.00199441	0	FGF9_FGFR2	FGF	PMC: 4393358	Schwann cells	Epithelium-associated POM	Col4a2	ITGA10_ITGB1	0.0911797	0	COL4A2_ITGA10_ITGB1	COLLAGEN	KEGG: mmu04512
Transitional cells	Neurons	FGF9	FGFR2	0.000713591	0	FGF9_FGFR2	FGF	PMC: 4393358	Capsule-associated POM	Epithelium-associated POM	Col6a1	ITGA10_ITGB1	0.0297589	0	COL6A1_ITGA10_ITGB1	COLLAGEN	KEGG: mmu04512
Neurons	Transitional cells	FGF9	FGFR2	0.00473616	0	FGF9_FGFR2	FGF	PMC: 4393358	Capsule-associated POM	Epithelium-associated POM	Col9a1	ITGA10_ITGB1	0.110148	0	COL9A1_ITGA10_ITGB1	COLLAGEN	KEGG: mmu04512
Schwann cells	Transitional cells	FGF9	FGFR2	0.0130375	0	FGF9_FGFR2	FGF	PMC: 4393358	Chondrocytes	Epithelium-associated POM	Col9a1	ITGA10_ITGB1	0.0416844	0	COL9A1_ITGA10_ITGB1	COLLAGEN	KEGG: mmu04512
Transitional cells	Transitional cells	FGF9	FGFR2	0.00469815	0	FGF9_FGFR2	FGF	PMC: 4393358	Epithelium-associated POM	Epithelium-associated POM	Col9a1	ITGA10_ITGB1	0.0365552	0	COL9A1_ITGA10_ITGB1	COLLAGEN	KEGG: mmu04512
Endothelial cells	Capsule-associated POM	PDGFB	PDGFRA	0.00219627	0	PDGFB_PDGFRA	PDGF	PMID: 15207812	Neurons	Epithelium-associated POM	Col9a1	ITGA10_ITGB1	0.0249323	0	COL9A1_ITGA10_ITGB1	COLLAGEN	KEGG: mmu04512
Endothelial cells	Chondrocytes	PDGFB	PDGFRA	0.000631172	0	PDGFB_PDGFRA	PDGF	PMID: 15207812	Schwann cells	Epithelium-associated POM	Col9a1	ITGA10_ITGB1	0.0262405	0	COL9A1_ITGA10_ITGB1	COLLAGEN	KEGG: mmu04512
Endothelial cells	Epithelium-associated POM	PDGFB	PDGFRA	0.00305525	0	PDGFB_PDGFRA	PDGF	PMID: 15207812	Supporting cells	Epithelium-associated POM	Col9a1	ITGA10_ITGB1	0.0390452	0	COL9A1_ITGA10_ITGB1	COLLAGEN	KEGG: mmu04512
Endothelial cells	Glial cells	PDGFB	PDGFRA	0.000455905	0	PDGFB_PDGFRA	PDGF	PMID: 15207812	Transitional cells	Epithelium-associated POM	Col9a1	ITGA10_ITGB1	0.0518535	0	COL9A1_ITGA10_ITGB1	COLLAGEN	KEGG: mmu04512
Endothelial cells	Capsule-associated POM	PDGFB	PDGFRB	0.00051087	0	PDGFB_PDGFRB	PDGF	PMID: 15207812	Capsule-associated POM	Epithelium-associated POM	Col9a2	ITGA10_ITGB1	0.10885	0	COL9A2_ITGA10_ITGB1	COLLAGEN	KEGG: mmu04512
Endothelial cells	Epithelium-associated POM	PDGFB	PDGFRB	0.000668504	0	PDGFB_PDGFRB	PDGF	PMID: 15207812	Chondrocytes	Epithelium-associated POM	Col9a2	ITGA10_ITGB1	0.0266678	0	COL9A2_ITGA10_ITGB1	COLLAGEN	KEGG: mmu04512
Endothelial cells	Schwann cells	PDGFB	PDGFRB	0.000366655	0	PDGFB_PDGFRB	PDGF	PMID: 15207812	Epithelium-associated POM	Epithelium-associated POM	Col9a2	ITGA10_ITGB1	0.0943136	0	COL9A2_ITGA10_ITGB1	COLLAGEN	KEGG: mmu04512
Hair cells	Capsule-associated POM	PDGFC	PDGFRA	0.00441925	0	PDGFC_PDGFRA	PDGF	PMID: 15207812	Supporting cells	Epithelium-associated POM	Col9a2	ITGA10_ITGB1	0.0924157	0	COL9A2_ITGA10_ITGB1	COLLAGEN	KEGG: mmu04512
Schwann cells	Capsule-associated POM	PDGFC	PDGFRA	0.0140998	0	PDGFC_PDGFRA	PDGF	PMID: 15207812	Transitional cells	Epithelium-associated POM	Col9a2	ITGA10_ITGB1	0.0518084	0	COL9A2_ITGA10_ITGB1	COLLAGEN	KEGG: mmu04512
Supporting cells	Capsule-associated POM	PDGFC	PDGFRA	0.00260773	0	PDGFC_PDGFRA	PDGF	PMID: 15207812	Capsule-associated POM	Epithelium-associated POM	Col9a3	ITGA10_ITGB1	0.0978177	0	COL9A3_ITGA10_ITGB1	COLLAGEN	KEGG: mmu04512
Transitional cells	Capsule-associated POM	PDGFC	PDGFRA	0.0242173	0	PDGFC_PDGFRA	PDGF	PMID: 15207812	Chondrocytes	Epithelium-associated POM	Col9a3	ITGA10_ITGB1	0.0373138	0	COL9A3_ITGA10_ITGB1	COLLAGEN	KEGG: mmu04512
Hair cells	Chondrocytes	PDGFC	PDGFRA	0.00127344	0.01	PDGFC_PDGFRA	PDGF	PMID: 15207812	Epithelium-associated POM	Epithelium-associated POM	Col9a3	ITGA10_ITGB1	0.03201	0	COL9A3_ITGA10_ITGB1	COLLAGEN	KEGG: mmu04512
Schwann cells	Chondrocytes	PDGFC	PDGFRA	0.00412277	0	PDGFC_PDGFRA	PDGF	PMID: 15207812	Neurons	Epithelium-associated POM	Col9a3	ITGA10_ITGB1	0.0311234	0	COL9A3_ITGA10_ITGB1	COLLAGEN	KEGG: mmu04512
Supporting cells	Chondrocytes	PDGFC	PDGFRA	0.000750623	0	PDGFC_PDGFRA	PDGF	PMID: 15207812	Schwann cells	Epithelium-associated POM	Col9a3	ITGA10_ITGB1	0.0368263	0	COL9A3_ITGA10_ITGB1	COLLAGEN	KEGG: mmu04512
Transitional cells	Chondrocytes	PDGFC	PDGFRA	0.00713451	0	PDGFC_PDGFRA	PDGF	PMID: 15207812	Supporting cells	Epithelium-associated POM	Col9a3	ITGA10_ITGB1	0.0967607	0	COL9A3_ITGA10_ITGB1	COLLAGEN	KEGG: mmu04512
Hair cells	Epithelium-associated POM	PDGFC	PDGFRA	0.0061392	0	PDGFC_PDGFRA	PDGF	PMID: 15207812	Transitional cells	Epithelium-associated POM	Col9a3	ITGA10_ITGB1	0.13674	0	COL9A3_ITGA10_ITGB1	COLLAGEN	KEGG: mmu04512
Schwann cells	Epithelium-associated POM	PDGFC	PDGFRA	0.0194428	0	PDGFC_PDGFRA	PDGF	PMID: 15207812	Capsule-associated POM	Glial cells	Fn1	ITGAV_ITGB1	0.0271393	0	FN1_ITGAV_ITGB1	FN1	KEGG: mmu04512
Supporting cells	Epithelium-associated POM	PDGFC	PDGFRA	0.00362466	0	PDGFC_PDGFRA	PDGF	PMID: 15207812	Endothelial cells	Glial cells	Fn1	ITGAV_ITGB1	0.0319791	0	FN1_ITGAV_ITGB1	FN1	KEGG: mmu04512
Transitional cells	Epithelium-associated POM	PDGFC	PDGFRA	0.0332696	0	PDGFC_PDGFRA	PDGF	PMID: 15207812	Epithelium-associated POM	Glial cells	Fn1	ITGAV_ITGB1	0.121223	0	FN1_ITGAV_ITGB1	FN1	KEGG: mmu04512
Hair cells	Glial cells	PDGFC	PDGFRA	0.000920112	0.02	PDGFC_PDGFRA	PDGF	PMID: 15207812	Capsule-associated POM	Melanocytes	Fn1	ITGAV_ITGB1	0.0378762	0	FN1_ITGAV_ITGB1	FN1	KEGG: mmu04512
Schwann cells	Glial cells	PDGFC	PDGFRA	0.00298404	0	PDGFC_PDGFRA	PDGF	PMID: 15207812	Endothelial cells	Melanocytes	Fn1	ITGAV_ITGB1	0.044543	0	FN1_ITGAV_ITGB1	FN1	KEGG: mmu04512
Supporting cells	Glial cells	PDGFC	PDGFRA	0.000542288	0	PDGFC_PDGFRA	PDGF	PMID: 15207812	Epithelium-associated POM	Melanocytes	Fn1	ITGAV_ITGB1	0.162947	0	FN1_ITGAV_ITGB1	FN1	KEGG: mmu04512
Transitional cells	Glial cells	PDGFC	PDGFRA	0.00516858	0	PDGFC_PDGFRA	PDGF	PMID: 15207812	Capsule-associated POM	Glial cells	Fn1	ITGAV_ITGB8	0.0162184	0	FN1_ITGAV_ITGB8	FN1	KEGG: mmu04512
Melanocytes	Capsule-associated POM	PDGFD	PDGFRB	0.000800952	0	PDGFD_PDGFRB	PDGF	PMID: 15207812	Endothelial cells	Glial cells	Fn1	ITGAV_ITGB8	0.019149	0	FN1_ITGAV_ITGB8	FN1	KEGG: mmu04512
Schwann cells	Capsule-associated POM	PDGFD	PDGFRB	0.000943729	0	PDGFD_PDGFRB	PDGF	PMID: 15207812	Epithelium-associated POM	Glial cells	Fn1	ITGAV_ITGB8	0.0753758	0	FN1_ITGAV_ITGB8	FN1	KEGG: mmu04512
Melanocytes	Epithelium-associated POM	PDGFD	PDGFRB	0.00104792	0	PDGFD_PDGFRB	PDGF	PMID: 15207812	Capsule-associated POM	Glial cells	Lama2	ITGAV_ITGB8	0.0528922	0	LAMA2_ITGAV_ITGB8	LAMININ	KEGG: mmu04512
Schwann cells	Epithelium-associated POM	PDGFD	PDGFRB	0.00123464	0	PDGFD_PDGFRB	PDGF	PMID: 15207812	Epithelium-associated POM	Glial cells	Lama2	ITGAV_ITGB8	0.0160678	0	LAMA2_ITGAV_ITGB8	LAMININ	KEGG: mmu04512
Melanocytes	Schwann cells	PDGFD	PDGFRB	0.00057494	0	PDGFD_PDGFRB	PDGF	PMID: 15207812	Schwann cells	Glial cells	Lama2	ITGAV_ITGB8	0.0551053	0	LAMA2_ITGAV_ITGB8	LAMININ	KEGG: mmu04512
Schwann cells	Schwann cells	PDGFD	PDGFRB	0.00067747	0	PDGFD_PDGFRB	PDGF	PMID: 15207812	Endothelial cells	Glial cells	Lama4	ITGAV_ITGB8	0.0540659	0	LAMA4_ITGAV_ITGB8	LAMININ	KEGG: mmu04512
Marginal cells	Endothelial cells	VEGFA	FLT1	0.00446445	0	VEGFA_VEGFR1	VEGF	KEGG: hsa04370; PMID: 16633338	Schwann cells	Glial cells	Lama4	ITGAV_ITGB8	0.0581918	0	LAMA4_ITGAV_ITGB8	LAMININ	KEGG: mmu04512
Marginal cells	Endothelial cells	VEGFA	KDR	0.00610511	0	VEGFA_VEGFR2	VEGF	KEGG: hsa04370; PMID: 16633338	Capsule-associated POM	Glial cells	Lamb1	ITGAV_ITGB8	0.017634	0	LAMB1_ITGAV_ITGB8	LAMININ	KEGG: mmu04512
Marginal cells	Endothelial cells	VEGFB	FLT1	0.00428543	0	VEGFB_VEGFR1	VEGF	KEGG: hsa04370; PMID: 16633338	Endothelial cells	Glial cells	Lamb1	ITGAV_ITGB8	0.0202804	0	LAMB1_ITGAV_ITGB8	LAMININ	KEGG: mmu04512
Melanocytes	Endothelial cells	VEGFB	FLT1	0.00497925	0	VEGFB_VEGFR1	VEGF	KEGG: hsa04370; PMID: 16633338	Schwann cells	Glial cells	Lamb1	ITGAV_ITGB8	0.0760406	0	LAMB1_ITGAV_ITGB8	LAMININ	KEGG: mmu04512
Supporting cells	Endothelial cells	VEGFB	FLT1	0.00138981	0	VEGFB_VEGFR1	VEGF	KEGG: hsa04370; PMID: 16633338	Capsule-associated POM	Glial cells	Lamb2	ITGAV_ITGB8	0.0173936	0	LAMB2_ITGAV_ITGB8	LAMININ	KEGG: mmu04512
Hair cells	Endothelial cells	PGF	FLT1	0.00336417	0	PGF_VEGFR1	VEGF	KEGG: hsa04370; PMID: 16633338	Endothelial cells	Glial cells	Lamb2	ITGAV_ITGB8	0.016221	0	LAMB2_ITGAV_ITGB8	LAMININ	KEGG: mmu04512
Marginal cells	Endothelial cells	VEGFA	FLT1_KDR	0.00603915	0	VEGFA_VEGFR1R2	VEGF	PMID: 16633338	Epithelium-associated POM	Glial cells	Lamb2	ITGAV_ITGB8	0.0177606	0	LAMB2_ITGAV_ITGB8	LAMININ	KEGG: mmu04512
Marginal cells	Capsule-associated POM	IGF1	IGF1R	0.0470428	0	IGF1_IGF1R	IGF	PMID: 14604834	Capsule-associated POM	Glial cells	Lamc1	ITGAV_ITGB8	0.0524079	0	LAMC1_ITGAV_ITGB8	LAMININ	KEGG: mmu04512
Melanocytes	Capsule-associated POM	IGF1	IGF1R	0.0029378	0	IGF1_IGF1R	IGF	PMID: 14604834	Chondrocytes	Glial cells	Lamc1	ITGAV_ITGB8	0.0126114	0	LAMC1_ITGAV_ITGB8	LAMININ	KEGG: mmu04512
Supporting cells	Capsule-associated POM	IGF1	IGF1R	0.00937303	0	IGF1_IGF1R	IGF	PMID: 14604834	Endothelial cells	Glial cells	Lamc1	ITGAV_ITGB8	0.0222767	0	LAMC1_ITGAV_ITGB8	LAMININ	KEGG: mmu04512
Marginal cells	Endothelial cells	IGF1	IGF1R	0.0189909	0	IGF1_IGF1R	IGF	PMID: 14604834	Epithelium-associated POM	Glial cells	Lamc1	ITGAV_ITGB8	0.0529421	0	LAMC1_ITGAV_ITGB8	LAMININ	KEGG: mmu04512
Melanocytes	Endothelial cells	IGF1	IGF1R	0.00114484	0	IGF1_IGF1R	IGF	PMID: 14604834	Glial cells	Glial cells	Lamc1	ITGAV_ITGB8	0.0147216	0	LAMC1_ITGAV_ITGB8	LAMININ	KEGG: mmu04512
Supporting cells	Endothelial cells	IGF1	IGF1R	0.0036926	0	IGF1_IGF1R	IGF	PMID: 14604834	Schwann cells	Glial cells	Lamc1	ITGAV_ITGB8	0.0597683	0	LAMC1_ITGAV_ITGB8	LAMININ	KEGG: mmu04512
Marginal cells	Epithelium-associated POM	IGF1	IGF1R	0.0261093	0	IGF1_IGF1R	IGF	PMID: 14604834	Capsule-associated POM	Glial cells	Col1a2	ITGAV_ITGB8	0.0867202	0	COL1A2_ITGAV_ITGB8	COLLAGEN	KEGG: mmu04512
Melanocytes	Epithelium-associated POM	IGF1	IGF1R	0.00158974	0	IGF1_IGF1R	IGF	PMID: 14604834	Chondrocytes	Glial cells	Col1a2	ITGAV_ITGB8	0.0558738	0	COL1A2_ITGAV_ITGB8	COLLAGEN	KEGG: mmu04512
Supporting cells	Epithelium-associated POM	IGF1	IGF1R	0.00511199	0	IGF1_IGF1R	IGF	PMID: 14604834	Epithelium-associated POM	Glial cells	Col1a2	ITGAV_ITGB8	0.0792463	0	COL1A2_ITGAV_ITGB8	COLLAGEN	KEGG: mmu04512
Marginal cells	Hair cells	IGF1	IGF1R	0.059499	0	IGF1_IGF1R	IGF	PMID: 14604834	Schwann cells	Glial cells	Col1a2	ITGAV_ITGB8	0.0846344	0	COL1A2_ITGAV_ITGB8	COLLAGEN	KEGG: mmu04512
Melanocytes	Hair cells	IGF1	IGF1R	0.00379809	0	IGF1_IGF1R	IGF	PMID: 14604834	Capsule-associated POM	Glial cells	Col2a1	ITGAV_ITGB8	0.0640843	0	COL2A1_ITGAV_ITGB8	COLLAGEN	KEGG: mmu04512
Supporting cells	Hair cells	IGF1	IGF1R	0.0120344	0	IGF1_IGF1R	IGF	PMID: 14604834	Chondrocytes	Glial cells	Col2a1	ITGAV_ITGB8	0.0279757	0	COL2A1_ITGAV_ITGB8	COLLAGEN	KEGG: mmu04512
Marginal cells	Marginal cells	IGF1	IGF1R	0.0138836	0	IGF1_IGF1R	IGF	PMID: 14604834	Endothelial cells	Glial cells	Col2a1	ITGAV_ITGB8	0.00755052	0	COL2A1_ITGAV_ITGB8	COLLAGEN	KEGG: mmu04512
Melanocytes	Marginal cells	IGF1	IGF1R	0.000819532	0	IGF1_IGF1R	IGF	PMID: 14604834	Epithelium-associated POM	Glial cells	Col2a1	ITGAV_ITGB8	0.0564856	0	COL2A1_ITGAV_ITGB8	COLLAGEN	KEGG: mmu04512
Supporting cells	Marginal cells	IGF1	IGF1R	0.00266023	0	IGF1_IGF1R	IGF	PMID: 14604834	Schwann cells	Glial cells	Col2a1	ITGAV_ITGB8	0.0179259	0	COL2A1_ITGAV_ITGB8	COLLAGEN	KEGG: mmu04512
Marginal cells	Melanocytes	IGF1	IGF1R	0.019733	0	IGF1_IGF1R	IGF	PMID: 14604834	Supporting cells	Glial cells	Col2a1	ITGAV_ITGB8	0.0206488	0	COL2A1_ITGAV_ITGB8	COLLAGEN	KEGG: mmu04512
Melanocytes	Melanocytes	IGF1	IGF1R	0.00117286	0	IGF1_IGF1R	IGF	PMID: 14604834	Transitional cells	Glial cells	Col2a1	ITGAV_ITGB8	0.0775096	0	COL2A1_ITGAV_ITGB8	COLLAGEN	KEGG: mmu04512
Supporting cells	Melanocytes	IGF1	IGF1R	0.00379928	0	IGF1_IGF1R	IGF	PMID: 14604834	Capsule-associated POM	Glial cells	Col4a1	ITGAV_ITGB8	0.0192799	0	COL4A1_ITGAV_ITGB8	COLLAGEN	KEGG: mmu04512
Marginal cells	Neurons	IGF1	IGF1R	0.123413	0	IGF1_IGF1R	IGF	PMID: 14604834	Endothelial cells	Glial cells	Col4a1	ITGAV_ITGB8	0.0933512	0	COL4A1_ITGAV_ITGB8	COLLAGEN	KEGG: mmu04512
Melanocytes	Neurons	IGF1	IGF1R	0.00827211	0	IGF1_IGF1R	IGF	PMID: 14604834	Schwann cells	Glial cells	Col4a1	ITGAV_ITGB8	0.0591592	0	COL4A1_ITGAV_ITGB8	COLLAGEN	KEGG: mmu04512
Supporting cells	Neurons	IGF1	IGF1R	0.0258012	0	IGF1_IGF1R	IGF	PMID: 14604834	Capsule-associated POM	Glial cells	Col4a2	ITGAV_ITGB8	0.0185164	0	COL4A2_ITGAV_ITGB8	COLLAGEN	KEGG: mmu04512
Marginal cells	Schwann cells	IGF1	IGF1R	0.0301496	0	IGF1_IGF1R	IGF	PMID: 14604834	Endothelial cells	Glial cells	Col4a2	ITGAV_ITGB8	0.0882732	0	COL4A2_ITGAV_ITGB8	COLLAGEN	KEGG: mmu04512
Melanocytes	Schwann cells	IGF1	IGF1R	0.00183346	0	IGF1_IGF1R	IGF	PMID: 14604834	Schwann cells	Glial cells	Col4a2	ITGAV_ITGB8	0.0502107	0	COL4A2_ITGAV_ITGB8	COLLAGEN	KEGG: mmu04512
Supporting cells	Schwann cells	IGF1	IGF1R	0.00589796	0	IGF1_IGF1R	IGF	PMID: 14604834	Capsule-associated POM	Glial cells	Col6a1	ITGAV_ITGB8	0.0159046	0	COL6A1_ITGAV_ITGB8	COLLAGEN	KEGG: mmu04512
Marginal cells	Supporting cells	IGF1	IGF1R	0.00389816	0	IGF1_IGF1R	IGF	PMID: 14604834	Capsule-associated POM	Glial cells	Col9a1	ITGAV_ITGB8	0.0612303	0	COL9A1_ITGAV_ITGB8	COLLAGEN	KEGG: mmu04512
Melanocytes	Supporting cells	IGF1	IGF1R	0.000228227	0	IGF1_IGF1R	IGF	PMID: 14604834	Chondrocytes	Glial cells	Col9a1	ITGAV_ITGB8	0.0224064	0	COL9A1_ITGAV_ITGB8	COLLAGEN	KEGG: mmu04512
Supporting cells	Supporting cells	IGF1	IGF1R	0.000742652	0	IGF1_IGF1R	IGF	PMID: 14604834	Epithelium-associated POM	Glial cells	Col9a1	ITGAV_ITGB8	0.0196008	0	COL9A1_ITGAV_ITGB8	COLLAGEN	KEGG: mmu04512
Marginal cells	Transitional cells	IGF1	IGF1R	0.158056	0	IGF1_IGF1R	IGF	PMID: 14604834	Neurons	Glial cells	Col9a1	ITGAV_ITGB8	0.0132943	0	COL9A1_ITGAV_ITGB8	COLLAGEN	KEGG: mmu04512
Melanocytes	Transitional cells	IGF1	IGF1R	0.0112554	0	IGF1_IGF1R	IGF	PMID: 14604834	Schwann cells	Glial cells	Col9a1	ITGAV_ITGB8	0.0140006	0	COL9A1_ITGAV_ITGB8	COLLAGEN	KEGG: mmu04512
Supporting cells	Transitional cells	IGF1	IGF1R	0.0344024	0	IGF1_IGF1R	IGF	PMID: 14604834	Supporting cells	Glial cells	Col9a1	ITGAV_ITGB8	0.020961	0	COL9A1_ITGAV_ITGB8	COLLAGEN	KEGG: mmu04512
Supporting cells	Capsule-associated POM	IGF2	IGF1R	0.00337178	0	IGF2_IGF1R	IGF	PMID: 14604834	Transitional cells	Glial cells	Col9a1	ITGAV_ITGB8	0.02801	0	COL9A1_ITGAV_ITGB8	COLLAGEN	KEGG: mmu04512
Supporting cells	Endothelial cells	IGF2	IGF1R	0.00131715	0	IGF2_IGF1R	IGF	PMID: 14604834	Capsule-associated POM	Glial cells	Col9a2	ITGAV_ITGB8	0.0604696	0	COL9A2_ITGAV_ITGB8	COLLAGEN	KEGG: mmu04512
Supporting cells	Epithelium-associated POM	IGF2	IGF1R	0.00182777	0	IGF2_IGF1R	IGF	PMID: 14604834	Chondrocytes	Glial cells	Col9a2	ITGAV_ITGB8	0.0142315	0	COL9A2_ITGAV_ITGB8	COLLAGEN	KEGG: mmu04512
Supporting cells	Hair cells	IGF2	IGF1R	0.00435241	0	IGF2_IGF1R	IGF	PMID: 14604834	Epithelium-associated POM	Glial cells	Col9a2	ITGAV_ITGB8	0.052017	0	COL9A2_ITGAV_ITGB8	COLLAGEN	KEGG: mmu04512
Supporting cells	Marginal cells	IGF2	IGF1R	0.000944209	0	IGF2_IGF1R	IGF	PMID: 14604834	Supporting cells	Glial cells	Col9a2	ITGAV_ITGB8	0.0509224	0	COL9A2_ITGAV_ITGB8	COLLAGEN	KEGG: mmu04512
Supporting cells	Melanocytes	IGF2	IGF1R	0.00135068	0	IGF2_IGF1R	IGF	PMID: 14604834	Transitional cells	Glial cells	Col9a2	ITGAV_ITGB8	0.027985	0	COL9A2_ITGAV_ITGB8	COLLAGEN	KEGG: mmu04512
Supporting cells	Neurons	IGF2	IGF1R	0.0094457	0	IGF2_IGF1R	IGF	PMID: 14604834	Capsule-associated POM	Glial cells	Col9a3	ITGAV_ITGB8	0.0540434	0	COL9A3_ITGAV_ITGB8	COLLAGEN	KEGG: mmu04512
Supporting cells	Schwann cells	IGF2	IGF1R	0.00210817	0	IGF2_IGF1R	IGF	PMID: 14604834	Chondrocytes	Glial cells	Col9a3	ITGAV_ITGB8	0.0200148	0	COL9A3_ITGAV_ITGB8	COLLAGEN	KEGG: mmu04512
Supporting cells	Supporting cells	IGF2	IGF1R	0.000263089	0	IGF2_IGF1R	IGF	PMID: 14604834	Epithelium-associated POM	Glial cells	Col9a3	ITGAV_ITGB8	0.0171262	0	COL9A3_ITGAV_ITGB8	COLLAGEN	KEGG: mmu04512
Supporting cells	Transitional cells	IGF2	IGF1R	0.0127927	0	IGF2_IGF1R	IGF	PMID: 14604834	Neurons	Glial cells	Col9a3	ITGAV_ITGB8	0.0166447	0	COL9A3_ITGAV_ITGB8	COLLAGEN	KEGG: mmu04512
Supporting cells	Hair cells	IGF2	IGF2R	0.000919217	0	IGF2_IGF2R	IGF	PMID: 14604834	Schwann cells	Glial cells	Col9a3	ITGAV_ITGB8	0.0197487	0	COL9A3_ITGAV_ITGB8	COLLAGEN	KEGG: mmu04512
Supporting cells	Marginal cells	IGF2	IGF2R	0.00072228	0	IGF2_IGF2R	IGF	PMID: 14604834	Supporting cells	Glial cells	Col9a3	ITGAV_ITGB8	0.0534314	0	COL9A3_ITGAV_ITGB8	COLLAGEN	KEGG: mmu04512
Supporting cells	Melanocytes	IGF2	IGF2R	0.0010027	0	IGF2_IGF2R	IGF	PMID: 14604834	Transitional cells	Glial cells	Col9a3	ITGAV_ITGB8	0.0770351	0	COL9A3_ITGAV_ITGB8	COLLAGEN	KEGG: mmu04512
Supporting cells	Neurons	IGF2	IGF2R	0.00154547	0	IGF2_IGF2R	IGF	PMID: 14604834	Capsule-associated POM	Melanocytes	Fn1	Cd44	0.0634274	0	FN1_CD44	FN1	KEGG: mmu04512
Supporting cells	Transitional cells	IGF2	IGF2R	0.00187044	0	IGF2_IGF2R	IGF	PMID: 14604834	Endothelial cells	Melanocytes	Fn1	Cd44	0.0742447	0	FN1_CD44	FN1	KEGG: mmu04512
Endothelial cells	Endothelial cells	APLN	APLNR	0.00662928	0	APLN_APLNR	APELIN	KEGG: hsa04371	Epithelium-associated POM	Melanocytes	Fn1	Cd44	0.250871	0	FN1_CD44	FN1	KEGG: mmu04512
Schwann cells	Transitional cells	DHH	PTCH1_SMO	0.00258109	0	DHH_PTCH1	HH	KEGG: hsa04340; PMID: 25701396	Capsule-associated POM	Melanocytes	Col1a2	Cd44	0.280612	0	COL1A2_CD44	COLLAGEN	KEGG: mmu04512
Capsule-associated POM	Supporting cells	CXCL12	CXCR4	0.00181485	0	CXCL12_CXCR4	CXCL	KEGG: hsa04060	Chondrocytes	Melanocytes	Col1a2	Cd44	0.195566	0	COL1A2_CD44	COLLAGEN	KEGG: mmu04512
Epithelium-associated POM	Supporting cells	CXCL12	CXCR4	0.00190125	0	CXCL12_CXCR4	CXCL	KEGG: hsa04060	Epithelium-associated POM	Melanocytes	Col1a2	Cd44	0.261207	0	COL1A2_CD44	COLLAGEN	KEGG: mmu04512
Supporting cells	Supporting cells	CXCL12	CXCR4	0.000591073	0	CXCL12_CXCR4	CXCL	KEGG: hsa04060	Schwann cells	Melanocytes	Col1a2	Cd44	0.275268	0	COL1A2_CD44	COLLAGEN	KEGG: mmu04512
Capsule-associated POM	Supporting cells	MIF	CD74_CXCR4	0.00264097	0	MIF_CD74_CXCR4	MIF	PMID: 29637711; PMID: 24760155	Capsule-associated POM	Melanocytes	Col2a1	Cd44	0.219531	0	COL2A1_CD44	COLLAGEN	KEGG: mmu04512
Chondrocytes	Supporting cells	MIF	CD74_CXCR4	0.00767275	0	MIF_CD74_CXCR4	MIF	PMID: 29637711; PMID: 24760155	Chondrocytes	Melanocytes	Col2a1	Cd44	0.10573	0	COL2A1_CD44	COLLAGEN	KEGG: mmu04512
Endothelial cells	Supporting cells	MIF	CD74_CXCR4	0.00591479	0	MIF_CD74_CXCR4	MIF	PMID: 29637711; PMID: 24760155	Endothelial cells	Melanocytes	Col2a1	Cd44	0.030306	0	COL2A1_CD44	COLLAGEN	KEGG: mmu04512
Epithelium-associated POM	Supporting cells	MIF	CD74_CXCR4	0.00281755	0	MIF_CD74_CXCR4	MIF	PMID: 29637711; PMID: 24760155	Epithelium-associated POM	Melanocytes	Col2a1	Cd44	0.197388	0	COL2A1_CD44	COLLAGEN	KEGG: mmu04512
Glial cells	Supporting cells	MIF	CD74_CXCR4	0.00276466	0	MIF_CD74_CXCR4	MIF	PMID: 29637711; PMID: 24760155	Schwann cells	Melanocytes	Col2a1	Cd44	0.0697527	0	COL2A1_CD44	COLLAGEN	KEGG: mmu04512
Hair cells	Supporting cells	MIF	CD74_CXCR4	0.00737926	0	MIF_CD74_CXCR4	MIF	PMID: 29637711; PMID: 24760155	Supporting cells	Melanocytes	Col2a1	Cd44	0.079709	0	COL2A1_CD44	COLLAGEN	KEGG: mmu04512
Marginal cells	Supporting cells	MIF	CD74_CXCR4	0.0163737	0	MIF_CD74_CXCR4	MIF	PMID: 29637711; PMID: 24760155	Transitional cells	Melanocytes	Col2a1	Cd44	0.256594	0	COL2A1_CD44	COLLAGEN	KEGG: mmu04512
Melanocytes	Supporting cells	MIF	CD74_CXCR4	0.00852775	0	MIF_CD74_CXCR4	MIF	PMID: 29637711; PMID: 24760155	Capsule-associated POM	Melanocytes	Col4a1	Cd44	0.0747233	0	COL4A1_CD44	COLLAGEN	KEGG: mmu04512
Neurons	Supporting cells	MIF	CD74_CXCR4	0.00192088	0	MIF_CD74_CXCR4	MIF	PMID: 29637711; PMID: 24760155	Endothelial cells	Melanocytes	Col4a1	Cd44	0.297243	0	COL4A1_CD44	COLLAGEN	KEGG: mmu04512
Schwann cells	Supporting cells	MIF	CD74_CXCR4	0.00280612	0	MIF_CD74_CXCR4	MIF	PMID: 29637711; PMID: 24760155	Schwann cells	Melanocytes	Col4a1	Cd44	0.20528	0	COL4A1_CD44	COLLAGEN	KEGG: mmu04512
Supporting cells	Supporting cells	MIF	CD74_CXCR4	0.0123391	0	MIF_CD74_CXCR4	MIF	PMID: 29637711; PMID: 24760155	Capsule-associated POM	Melanocytes	Col4a2	Cd44	0.0719253	0	COL4A2_CD44	COLLAGEN	KEGG: mmu04512
Transitional cells	Supporting cells	MIF	CD74_CXCR4	0.00190286	0	MIF_CD74_CXCR4	MIF	PMID: 29637711; PMID: 24760155	Endothelial cells	Melanocytes	Col4a2	Cd44	0.284555	0	COL4A2_CD44	COLLAGEN	KEGG: mmu04512
Capsule-associated POM	Marginal cells	MIF	CD74_CD44	0.00643517	0	MIF_CD74_CD44	MIF	PMID: 29637711; PMID: 26175090	Schwann cells	Melanocytes	Col4a2	Cd44	0.17842	0	COL4A2_CD44	COLLAGEN	KEGG: mmu04512
Chondrocytes	Marginal cells	MIF	CD74_CD44	0.0185614	0	MIF_CD74_CD44	MIF	PMID: 29637711; PMID: 26175090	Capsule-associated POM	Melanocytes	Col6a1	Cd44	0.062258	0	COL6A1_CD44	COLLAGEN	KEGG: mmu04512
Endothelial cells	Marginal cells	MIF	CD74_CD44	0.0143447	0	MIF_CD74_CD44	MIF	PMID: 29637711; PMID: 26175090	Capsule-associated POM	Melanocytes	Col9a1	Cd44	0.211317	0	COL9A1_CD44	COLLAGEN	KEGG: mmu04512
Epithelium-associated POM	Marginal cells	MIF	CD74_CD44	0.0068637	0	MIF_CD74_CD44	MIF	PMID: 29637711; PMID: 26175090	Chondrocytes	Melanocytes	Col9a1	Cd44	0.0860521	0	COL9A1_CD44	COLLAGEN	KEGG: mmu04512
Glial cells	Marginal cells	MIF	CD74_CD44	0.00673537	0	MIF_CD74_CD44	MIF	PMID: 29637711; PMID: 26175090	Epithelium-associated POM	Melanocytes	Col9a1	Cd44	0.0758957	0	COL9A1_CD44	COLLAGEN	KEGG: mmu04512
Hair cells	Marginal cells	MIF	CD74_CD44	0.0178589	0	MIF_CD74_CD44	MIF	PMID: 29637711; PMID: 26175090	Neurons	Melanocytes	Col9a1	Cd44	0.0524453	0	COL9A1_CD44	COLLAGEN	KEGG: mmu04512
Marginal cells	Marginal cells	MIF	CD74_CD44	0.0391234	0	MIF_CD74_CD44	MIF	PMID: 29637711; PMID: 26175090	Schwann cells	Melanocytes	Col9a1	Cd44	0.0551154	0	COL9A1_CD44	COLLAGEN	KEGG: mmu04512
Melanocytes	Marginal cells	MIF	CD74_CD44	0.0206046	0	MIF_CD74_CD44	MIF	PMID: 29637711; PMID: 26175090	Supporting cells	Melanocytes	Col9a1	Cd44	0.0808406	0	COL9A1_CD44	COLLAGEN	KEGG: mmu04512
Neurons	Marginal cells	MIF	CD74_CD44	0.0046854	0	MIF_CD74_CD44	MIF	PMID: 29637711; PMID: 26175090	Transitional cells	Melanocytes	Col9a1	Cd44	0.105849	0	COL9A1_CD44	COLLAGEN	KEGG: mmu04512
Schwann cells	Marginal cells	MIF	CD74_CD44	0.00683597	0	MIF_CD74_CD44	MIF	PMID: 29637711; PMID: 26175090	Capsule-associated POM	Melanocytes	Col9a2	Cd44	0.209107	0	COL9A2_CD44	COLLAGEN	KEGG: mmu04512
Supporting cells	Marginal cells	MIF	CD74_CD44	0.0296521	0	MIF_CD74_CD44	MIF	PMID: 29637711; PMID: 26175090	Chondrocytes	Melanocytes	Col9a2	Cd44	0.0559859	0	COL9A2_CD44	COLLAGEN	KEGG: mmu04512
Transitional cells	Marginal cells	MIF	CD74_CD44	0.00464156	0	MIF_CD74_CD44	MIF	PMID: 29637711; PMID: 26175090	Epithelium-associated POM	Melanocytes	Col9a2	Cd44	0.183946	0	COL9A2_CD44	COLLAGEN	KEGG: mmu04512
Capsule-associated POM	Melanocytes	MIF	CD74_CD44	0.00941723	0	MIF_CD74_CD44	MIF	PMID: 29637711; PMID: 26175090	Supporting cells	Melanocytes	Col9a2	Cd44	0.180604	0	COL9A2_CD44	COLLAGEN	KEGG: mmu04512
Chondrocytes	Melanocytes	MIF	CD74_CD44	0.02701	0	MIF_CD74_CD44	MIF	PMID: 29637711; PMID: 26175090	Transitional cells	Melanocytes	Col9a2	Cd44	0.105762	0	COL9A2_CD44	COLLAGEN	KEGG: mmu04512
Endothelial cells	Melanocytes	MIF	CD74_CD44	0.0209149	0	MIF_CD74_CD44	MIF	PMID: 29637711; PMID: 26175090	Capsule-associated POM	Melanocytes	Col9a3	Cd44	0.190081	0	COL9A3_CD44	COLLAGEN	KEGG: mmu04512
Epithelium-associated POM	Melanocytes	MIF	CD74_CD44	0.0100423	0	MIF_CD74_CD44	MIF	PMID: 29637711; PMID: 26175090	Chondrocytes	Melanocytes	Col9a3	Cd44	0.0774051	0	COL9A3_CD44	COLLAGEN	KEGG: mmu04512
Glial cells	Melanocytes	MIF	CD74_CD44	0.00985516	0	MIF_CD74_CD44	MIF	PMID: 29637711; PMID: 26175090	Epithelium-associated POM	Melanocytes	Col9a3	Cd44	0.0667982	0	COL9A3_CD44	COLLAGEN	KEGG: mmu04512
Hair cells	Melanocytes	MIF	CD74_CD44	0.0259962	0	MIF_CD74_CD44	MIF	PMID: 29637711; PMID: 26175090	Neurons	Melanocytes	Col9a3	Cd44	0.0650127	0	COL9A3_CD44	COLLAGEN	KEGG: mmu04512
Marginal cells	Melanocytes	MIF	CD74_CD44	0.0563935	0	MIF_CD74_CD44	MIF	PMID: 29637711; PMID: 26175090	Schwann cells	Melanocytes	Col9a3	Cd44	0.0764355	0	COL9A3_CD44	COLLAGEN	KEGG: mmu04512
Melanocytes	Melanocytes	MIF	CD74_CD44	0.0299548	0	MIF_CD74_CD44	MIF	PMID: 29637711; PMID: 26175090	Supporting cells	Melanocytes	Col9a3	Cd44	0.188235	0	COL9A3_CD44	COLLAGEN	KEGG: mmu04512
Neurons	Melanocytes	MIF	CD74_CD44	0.00686221	0	MIF_CD74_CD44	MIF	PMID: 29637711; PMID: 26175090	Transitional cells	Melanocytes	Col9a3	Cd44	0.255326	0	COL9A3_CD44	COLLAGEN	KEGG: mmu04512
Schwann cells	Melanocytes	MIF	CD74_CD44	0.0100019	0	MIF_CD74_CD44	MIF	PMID: 29637711; PMID: 26175090	Capsule-associated POM	Melanocytes	Lama2	Cd44	0.186604	0	LAMA2_CD44	LAMININ	KEGG: mmu04512
Supporting cells	Melanocytes	MIF	CD74_CD44	0.0429281	0	MIF_CD74_CD44	MIF	PMID: 29637711; PMID: 26175090	Epithelium-associated POM	Melanocytes	Lama2	Cd44	0.0628664	0	LAMA2_CD44	LAMININ	KEGG: mmu04512
Transitional cells	Melanocytes	MIF	CD74_CD44	0.00679815	0	MIF_CD74_CD44	MIF	PMID: 29637711; PMID: 26175090	Schwann cells	Melanocytes	Lama2	Cd44	0.19327	0	LAMA2_CD44	LAMININ	KEGG: mmu04512
Marginal cells	Marginal cells	SPP1	CD44	0.0295792	0	SPP1_CD44	SPP1	PMID: 21907263	Endothelial cells	Melanocytes	Lama4	Cd44	0.190149	0	LAMA4_CD44	LAMININ	KEGG: mmu04512
Melanocytes	Marginal cells	SPP1	CD44	0.0248162	0	SPP1_CD44	SPP1	PMID: 21907263	Schwann cells	Melanocytes	Lama4	Cd44	0.202437	0	LAMA4_CD44	LAMININ	KEGG: mmu04512
Supporting cells	Marginal cells	SPP1	CD44	0.00114949	0	SPP1_CD44	SPP1	PMID: 21907263	Capsule-associated POM	Melanocytes	Lamb1	Cd44	0.068676	0	LAMB1_CD44	LAMININ	KEGG: mmu04512
Marginal cells	Melanocytes	SPP1	CD44	0.108988	0	SPP1_CD44	SPP1	PMID: 21907263	Endothelial cells	Melanocytes	Lamb1	Cd44	0.0783713	0	LAMB1_CD44	LAMININ	KEGG: mmu04512
Melanocytes	Melanocytes	SPP1	CD44	0.0926594	0	SPP1_CD44	SPP1	PMID: 21907263	Schwann cells	Melanocytes	Lamb1	Cd44	0.25266	0	LAMB1_CD44	LAMININ	KEGG: mmu04512
Supporting cells	Melanocytes	SPP1	CD44	0.00459698	0	SPP1_CD44	SPP1	PMID: 21907263	Capsule-associated POM	Melanocytes	Lamb2	Cd44	0.0677878	0	LAMB2_CD44	LAMININ	KEGG: mmu04512
Marginal cells	Endothelial cells	SPP1	ITGAV_ITGB1	0.0358326	0	SPP1_ITGAV_ITGB1	SPP1	PMID: 21907263	Endothelial cells	Melanocytes	Lamb2	Cd44	0.063437	0	LAMB2_CD44	LAMININ	KEGG: mmu04512
Melanocytes	Endothelial cells	SPP1	ITGAV_ITGB1	0.0300938	0	SPP1_ITGAV_ITGB1	SPP1	PMID: 21907263	Epithelium-associated POM	Melanocytes	Lamb2	Cd44	0.0691431	0	LAMB2_CD44	LAMININ	KEGG: mmu04512
Supporting cells	Endothelial cells	SPP1	ITGAV_ITGB1	0.00140118	0	SPP1_ITGAV_ITGB1	SPP1	PMID: 21907263	Capsule-associated POM	Melanocytes	Lamc1	Cd44	0.185134	0	LAMC1_CD44	LAMININ	KEGG: mmu04512
Marginal cells	Schwann cells	SPP1	ITGAV_ITGB1	0.0410273	0	SPP1_ITGAV_ITGB1	SPP1	PMID: 21907263	Chondrocytes	Melanocytes	Lamc1	Cd44	0.0498532	0	LAMC1_CD44	LAMININ	KEGG: mmu04512
Melanocytes	Schwann cells	SPP1	ITGAV_ITGB1	0.0344864	0	SPP1_ITGAV_ITGB1	SPP1	PMID: 21907263	Endothelial cells	Melanocytes	Lamc1	Cd44	0.0855861	0	LAMC1_CD44	LAMININ	KEGG: mmu04512
Supporting cells	Schwann cells	SPP1	ITGAV_ITGB1	0.00161266	0	SPP1_ITGAV_ITGB1	SPP1	PMID: 21907263	Epithelium-associated POM	Melanocytes	Lamc1	Cd44	0.186755	0	LAMC1_CD44	LAMININ	KEGG: mmu04512
Marginal cells	Transitional cells	SPP1	ITGAV_ITGB1	0.023366	0	SPP1_ITGAV_ITGB1	SPP1	PMID: 21907263	Glial cells	Melanocytes	Lamc1	Cd44	0.0578297	0	LAMC1_CD44	LAMININ	KEGG: mmu04512
Melanocytes	Transitional cells	SPP1	ITGAV_ITGB1	0.0195833	0	SPP1_ITGAV_ITGB1	SPP1	PMID: 21907263	Schwann cells	Melanocytes	Lamc1	Cd44	0.207062	0	LAMC1_CD44	LAMININ	KEGG: mmu04512
Supporting cells	Transitional cells	SPP1	ITGAV_ITGB1	0.000902477	0	SPP1_ITGAV_ITGB1	SPP1	PMID: 21907263	Capsule-associated POM	Capsule-associated POM	Col1a2	Sdc4	0.236061	0	COL1A2_SDC4	COLLAGEN	KEGG: mmu04512
Marginal cells	Transitional cells	SPP1	ITGAV_ITGB5	0.0211269	0	SPP1_ITGAV_ITGB5	SPP1	PMID: 21907263	Epithelium-associated POM	Capsule-associated POM	Col1a2	Sdc4	0.2188	0	COL1A2_SDC4	COLLAGEN	KEGG: mmu04512
Melanocytes	Transitional cells	SPP1	ITGAV_ITGB5	0.0177001	0	SPP1_ITGAV_ITGB5	SPP1	PMID: 21907263	Schwann cells	Capsule-associated POM	Col1a2	Sdc4	0.231293	0	COL1A2_SDC4	COLLAGEN	KEGG: mmu04512
Supporting cells	Transitional cells	SPP1	ITGAV_ITGB5	0.000814201	0	SPP1_ITGAV_ITGB5	SPP1	PMID: 21907263	Capsule-associated POM	Epithelium-associated POM	Col1a2	Sdc4	0.243187	0	COL1A2_SDC4	COLLAGEN	KEGG: mmu04512
Marginal cells	Schwann cells	SPP1	ITGA4_ITGB1	0.0569496	0	SPP1_ITGA4_ITGB1	SPP1	PMID: 21907263	Epithelium-associated POM	Epithelium-associated POM	Col1a2	Sdc4	0.225558	0	COL1A2_SDC4	COLLAGEN	KEGG: mmu04512
Melanocytes	Schwann cells	SPP1	ITGA4_ITGB1	0.0479972	0	SPP1_ITGA4_ITGB1	SPP1	PMID: 21907263	Schwann cells	Epithelium-associated POM	Col1a2	Sdc4	0.23832	0	COL1A2_SDC4	COLLAGEN	KEGG: mmu04512
Supporting cells	Schwann cells	SPP1	ITGA4_ITGB1	0.0022748	0	SPP1_ITGA4_ITGB1	SPP1	PMID: 21907263	Capsule-associated POM	Hair cells	Col1a2	Sdc4	0.31437	0	COL1A2_SDC4	COLLAGEN	KEGG: mmu04512
Marginal cells	Neurons	SPP1	ITGA9_ITGB1	0.0260196	0	SPP1_ITGA9_ITGB1	SPP1	PMID: 21907263	Chondrocytes	Hair cells	Col1a2	Sdc4	0.222255	0	COL1A2_SDC4	COLLAGEN	KEGG: mmu04512
Melanocytes	Neurons	SPP1	ITGA9_ITGB1	0.0218169	0	SPP1_ITGA9_ITGB1	SPP1	PMID: 21907263	Epithelium-associated POM	Hair cells	Col1a2	Sdc4	0.293584	0	COL1A2_SDC4	COLLAGEN	KEGG: mmu04512
Supporting cells	Neurons	SPP1	ITGA9_ITGB1	0.0010076	0	SPP1_ITGA9_ITGB1	SPP1	PMID: 21907263	Schwann cells	Hair cells	Col1a2	Sdc4	0.30866	0	COL1A2_SDC4	COLLAGEN	KEGG: mmu04512
Marginal cells	Capsule-associated POM	SPP1	ITGA8_ITGB1	0.0233757	0	SPP1_ITGA8_ITGB1	SPP1	PMID: 21907263	Capsule-associated POM	Marginal cells	Col1a2	Sdc4	0.282727	0	COL1A2_SDC4	COLLAGEN	KEGG: mmu04512
Melanocytes	Capsule-associated POM	SPP1	ITGA8_ITGB1	0.0195915	0	SPP1_ITGA8_ITGB1	SPP1	PMID: 21907263	Chondrocytes	Marginal cells	Col1a2	Sdc4	0.197217	0	COL1A2_SDC4	COLLAGEN	KEGG: mmu04512
Supporting cells	Capsule-associated POM	SPP1	ITGA8_ITGB1	0.000902863	0	SPP1_ITGA8_ITGB1	SPP1	PMID: 21907263	Epithelium-associated POM	Marginal cells	Col1a2	Sdc4	0.26323	0	COL1A2_SDC4	COLLAGEN	KEGG: mmu04512
Marginal cells	Epithelium-associated POM	SPP1	ITGA8_ITGB1	0.0619946	0	SPP1_ITGA8_ITGB1	SPP1	PMID: 21907263	Schwann cells	Marginal cells	Col1a2	Sdc4	0.277359	0	COL1A2_SDC4	COLLAGEN	KEGG: mmu04512
Melanocytes	Epithelium-associated POM	SPP1	ITGA8_ITGB1	0.0522931	0	SPP1_ITGA8_ITGB1	SPP1	PMID: 21907263	Capsule-associated POM	Melanocytes	Col1a2	Sdc4	0.281561	0	COL1A2_SDC4	COLLAGEN	KEGG: mmu04512
Supporting cells	Epithelium-associated POM	SPP1	ITGA8_ITGB1	0.0024891	0	SPP1_ITGA8_ITGB1	SPP1	PMID: 21907263	Chondrocytes	Melanocytes	Col1a2	Sdc4	0.196307	0	COL1A2_SDC4	COLLAGEN	KEGG: mmu04512
Marginal cells	Supporting cells	SPP1	ITGA8_ITGB1	0.0770237	0	SPP1_ITGA8_ITGB1	SPP1	PMID: 21907263	Epithelium-associated POM	Melanocytes	Col1a2	Sdc4	0.262115	0	COL1A2_SDC4	COLLAGEN	KEGG: mmu04512
Melanocytes	Supporting cells	SPP1	ITGA8_ITGB1	0.0651336	0	SPP1_ITGA8_ITGB1	SPP1	PMID: 21907263	Schwann cells	Melanocytes	Col1a2	Sdc4	0.276207	0	COL1A2_SDC4	COLLAGEN	KEGG: mmu04512
Supporting cells	Supporting cells	SPP1	ITGA8_ITGB1	0.00314083	0	SPP1_ITGA8_ITGB1	SPP1	PMID: 21907263	Capsule-associated POM	Schwann cells	Col1a2	Sdc4	0.258643	0	COL1A2_SDC4	COLLAGEN	KEGG: mmu04512
Marginal cells	Transitional cells	SPP1	ITGA8_ITGB1	0.0544496	0	SPP1_ITGA8_ITGB1	SPP1	PMID: 21907263	Epithelium-associated POM	Schwann cells	Col1a2	Sdc4	0.24025	0	COL1A2_SDC4	COLLAGEN	KEGG: mmu04512
Melanocytes	Transitional cells	SPP1	ITGA8_ITGB1	0.0458711	0	SPP1_ITGA8_ITGB1	SPP1	PMID: 21907263	Schwann cells	Schwann cells	Col1a2	Sdc4	0.25357	0	COL1A2_SDC4	COLLAGEN	KEGG: mmu04512
Supporting cells	Transitional cells	SPP1	ITGA8_ITGB1	0.00216942	0	SPP1_ITGA8_ITGB1	SPP1	PMID: 21907263	Capsule-associated POM	Supporting cells	Col1a2	Sdc4	0.347948	0	COL1A2_SDC4	COLLAGEN	KEGG: mmu04512
Marginal cells	Endothelial cells	SPP1	ITGA5_ITGB1	0.0549531	0	SPP1_ITGA5_ITGB1	SPP1	PMID: 21907263	Chondrocytes	Supporting cells	Col1a2	Sdc4	0.249575	0	COL1A2_SDC4	COLLAGEN	KEGG: mmu04512
Melanocytes	Endothelial cells	SPP1	ITGA5_ITGB1	0.0462991	0	SPP1_ITGA5_ITGB1	SPP1	PMID: 21907263	Epithelium-associated POM	Supporting cells	Col1a2	Sdc4	0.325997	0	COL1A2_SDC4	COLLAGEN	KEGG: mmu04512
Supporting cells	Endothelial cells	SPP1	ITGA5_ITGB1	0.0021906	0	SPP1_ITGA5_ITGB1	SPP1	PMID: 21907263	Schwann cells	Supporting cells	Col1a2	Sdc4	0.341932	0	COL1A2_SDC4	COLLAGEN	KEGG: mmu04512
Endothelial cells	Capsule-associated POM	NAMPT	INSR	0.00220743	0	NAMPT_INSR	VISFATIN	PMID: 28490838	Capsule-associated POM	Capsule-associated POM	Col2a1	Sdc4	0.182222	0	COL2A1_SDC4	COLLAGEN	KEGG: mmu04512
Hair cells	Capsule-associated POM	NAMPT	INSR	0.00138361	0	NAMPT_INSR	VISFATIN	PMID: 28490838	Chondrocytes	Capsule-associated POM	Col2a1	Sdc4	0.0856388	0	COL2A1_SDC4	COLLAGEN	KEGG: mmu04512
Marginal cells	Capsule-associated POM	NAMPT	INSR	0.00146216	0	NAMPT_INSR	VISFATIN	PMID: 28490838	Epithelium-associated POM	Capsule-associated POM	Col2a1	Sdc4	0.163055	0	COL2A1_SDC4	COLLAGEN	KEGG: mmu04512
Endothelial cells	Endothelial cells	NAMPT	INSR	0.00207738	0	NAMPT_INSR	VISFATIN	PMID: 28490838	Transitional cells	Capsule-associated POM	Col2a1	Sdc4	0.214718	0	COL2A1_SDC4	COLLAGEN	KEGG: mmu04512
Hair cells	Endothelial cells	NAMPT	INSR	0.00130203	0	NAMPT_INSR	VISFATIN	PMID: 28490838	Capsule-associated POM	Chondrocytes	Col2a1	Sdc4	0.0868968	0	COL2A1_SDC4	COLLAGEN	KEGG: mmu04512
Marginal cells	Endothelial cells	NAMPT	INSR	0.00137596	0	NAMPT_INSR	VISFATIN	PMID: 28490838	Epithelium-associated POM	Chondrocytes	Col2a1	Sdc4	0.0768151	0	COL2A1_SDC4	COLLAGEN	KEGG: mmu04512
Endothelial cells	Epithelium-associated POM	NAMPT	INSR	0.00134999	0	NAMPT_INSR	VISFATIN	PMID: 28490838	Transitional cells	Chondrocytes	Col2a1	Sdc4	0.104567	0	COL2A1_SDC4	COLLAGEN	KEGG: mmu04512
Hair cells	Epithelium-associated POM	NAMPT	INSR	0.0008459	0	NAMPT_INSR	VISFATIN	PMID: 28490838	Capsule-associated POM	Epithelium-associated POM	Col2a1	Sdc4	0.188122	0	COL2A1_SDC4	COLLAGEN	KEGG: mmu04512
Marginal cells	Epithelium-associated POM	NAMPT	INSR	0.000893955	0	NAMPT_INSR	VISFATIN	PMID: 28490838	Chondrocytes	Epithelium-associated POM	Col2a1	Sdc4	0.0887514	0	COL2A1_SDC4	COLLAGEN	KEGG: mmu04512
Endothelial cells	Hair cells	NAMPT	INSR	0.00268276	0	NAMPT_INSR	VISFATIN	PMID: 28490838	Epithelium-associated POM	Epithelium-associated POM	Col2a1	Sdc4	0.168463	0	COL2A1_SDC4	COLLAGEN	KEGG: mmu04512
Hair cells	Hair cells	NAMPT	INSR	0.00168184	0	NAMPT_INSR	VISFATIN	PMID: 28490838	Transitional cells	Epithelium-associated POM	Col2a1	Sdc4	0.221386	0	COL2A1_SDC4	COLLAGEN	KEGG: mmu04512
Marginal cells	Hair cells	NAMPT	INSR	0.0017773	0	NAMPT_INSR	VISFATIN	PMID: 28490838	Capsule-associated POM	Hair cells	Col2a1	Sdc4	0.24848	0	COL2A1_SDC4	COLLAGEN	KEGG: mmu04512
Endothelial cells	Marginal cells	NAMPT	INSR	0.000732437	0	NAMPT_INSR	VISFATIN	PMID: 28490838	Chondrocytes	Hair cells	Col2a1	Sdc4	0.122018	0	COL2A1_SDC4	COLLAGEN	KEGG: mmu04512
Hair cells	Marginal cells	NAMPT	INSR	0.000458836	0	NAMPT_INSR	VISFATIN	PMID: 28490838	Epithelium-associated POM	Hair cells	Col2a1	Sdc4	0.224256	0	COL2A1_SDC4	COLLAGEN	KEGG: mmu04512
Marginal cells	Marginal cells	NAMPT	INSR	0.000484913	0	NAMPT_INSR	VISFATIN	PMID: 28490838	Schwann cells	Hair cells	Col2a1	Sdc4	0.0810005	0	COL2A1_SDC4	COLLAGEN	KEGG: mmu04512
Endothelial cells	Neurons	NAMPT	INSR	0.00586244	0	NAMPT_INSR	VISFATIN	PMID: 28490838	Supporting cells	Hair cells	Col2a1	Sdc4	0.0924028	0	COL2A1_SDC4	COLLAGEN	KEGG: mmu04512
Hair cells	Neurons	NAMPT	INSR	0.00367959	0	NAMPT_INSR	VISFATIN	PMID: 28490838	Transitional cells	Hair cells	Col2a1	Sdc4	0.288622	0	COL2A1_SDC4	COLLAGEN	KEGG: mmu04512
Marginal cells	Neurons	NAMPT	INSR	0.003888	0	NAMPT_INSR	VISFATIN	PMID: 28490838	Capsule-associated POM	Marginal cells	Col2a1	Sdc4	0.221328	0	COL2A1_SDC4	COLLAGEN	KEGG: mmu04512
Endothelial cells	Schwann cells	NAMPT	INSR	0.00178276	0	NAMPT_INSR	VISFATIN	PMID: 28490838	Chondrocytes	Marginal cells	Col2a1	Sdc4	0.106723	0	COL2A1_SDC4	COLLAGEN	KEGG: mmu04512
Hair cells	Schwann cells	NAMPT	INSR	0.00111725	0	NAMPT_INSR	VISFATIN	PMID: 28490838	Epithelium-associated POM	Marginal cells	Col2a1	Sdc4	0.19905	0	COL2A1_SDC4	COLLAGEN	KEGG: mmu04512
Marginal cells	Schwann cells	NAMPT	INSR	0.0011807	0	NAMPT_INSR	VISFATIN	PMID: 28490838	Supporting cells	Marginal cells	Col2a1	Sdc4	0.0804795	0	COL2A1_SDC4	COLLAGEN	KEGG: mmu04512
Endothelial cells	Transitional cells	NAMPT	INSR	0.00535522	0	NAMPT_INSR	VISFATIN	PMID: 28490838	Transitional cells	Marginal cells	Col2a1	Sdc4	0.258594	0	COL2A1_SDC4	COLLAGEN	KEGG: mmu04512
Hair cells	Transitional cells	NAMPT	INSR	0.00336059	0	NAMPT_INSR	VISFATIN	PMID: 28490838	Capsule-associated POM	Melanocytes	Col2a1	Sdc4	0.220338	0	COL2A1_SDC4	COLLAGEN	KEGG: mmu04512
Marginal cells	Transitional cells	NAMPT	INSR	0.003551	0	NAMPT_INSR	VISFATIN	PMID: 28490838	Chondrocytes	Melanocytes	Col2a1	Sdc4	0.106175	0	COL2A1_SDC4	COLLAGEN	KEGG: mmu04512
Endothelial cells	Endothelial cells	NAMPT	ITGA5_ITGB1	0.00338236	0	NAMPT_ITGA5_ITGB1	VISFATIN	PMID: 28490838	Epithelium-associated POM	Melanocytes	Col2a1	Sdc4	0.198134	0	COL2A1_SDC4	COLLAGEN	KEGG: mmu04512
Hair cells	Endothelial cells	NAMPT	ITGA5_ITGB1	0.00212098	0	NAMPT_ITGA5_ITGB1	VISFATIN	PMID: 28490838	Supporting cells	Melanocytes	Col2a1	Sdc4	0.0800544	0	COL2A1_SDC4	COLLAGEN	KEGG: mmu04512
Marginal cells	Endothelial cells	NAMPT	ITGA5_ITGB1	0.00224131	0	NAMPT_ITGA5_ITGB1	VISFATIN	PMID: 28490838	Transitional cells	Melanocytes	Col2a1	Sdc4	0.257491	0	COL2A1_SDC4	COLLAGEN	KEGG: mmu04512
Neurons	Endothelial cells	ANGPTL1	ITGA1_ITGB1	0.00355133	0	ANGPTL1_ITGA1_ITGB1	ANGPTL	PMID: 24478758	Capsule-associated POM	Schwann cells	Col2a1	Sdc4	0.201008	0	COL2A1_SDC4	COLLAGEN	KEGG: mmu04512
Glial cells	Endothelial cells	ANGPT1	TEK	0.00197189	0	ANGPT1_TEK	ANGPT	PMID: 20651738	Chondrocytes	Schwann cells	Col2a1	Sdc4	0.0956324	0	COL2A1_SDC4	COLLAGEN	KEGG: mmu04512
Capsule-associated POM	Capsule-associated POM	MDK	SDC2	0.0376393	0	MDK_SDC2	MK	PMID: 28356350	Epithelium-associated POM	Schwann cells	Col2a1	Sdc4	0.180302	0	COL2A1_SDC4	COLLAGEN	KEGG: mmu04512
Chondrocytes	Capsule-associated POM	MDK	SDC2	0.0550481	0	MDK_SDC2	MK	PMID: 28356350	Transitional cells	Schwann cells	Col2a1	Sdc4	0.235889	0	COL2A1_SDC4	COLLAGEN	KEGG: mmu04512
Endothelial cells	Capsule-associated POM	MDK	SDC2	0.0516766	0	MDK_SDC2	MK	PMID: 28356350	Capsule-associated POM	Supporting cells	Col2a1	Sdc4	0.277873	0	COL2A1_SDC4	COLLAGEN	KEGG: mmu04512
Epithelium-associated POM	Capsule-associated POM	MDK	SDC2	0.0595832	0	MDK_SDC2	MK	PMID: 28356350	Chondrocytes	Supporting cells	Col2a1	Sdc4	0.139223	0	COL2A1_SDC4	COLLAGEN	KEGG: mmu04512
Glial cells	Capsule-associated POM	MDK	SDC2	0.0566816	0	MDK_SDC2	MK	PMID: 28356350	Epithelium-associated POM	Supporting cells	Col2a1	Sdc4	0.251743	0	COL2A1_SDC4	COLLAGEN	KEGG: mmu04512
Hair cells	Capsule-associated POM	MDK	SDC2	0.0384122	0	MDK_SDC2	MK	PMID: 28356350	Schwann cells	Supporting cells	Col2a1	Sdc4	0.0930345	0	COL2A1_SDC4	COLLAGEN	KEGG: mmu04512
Marginal cells	Capsule-associated POM	MDK	SDC2	0.0307589	0	MDK_SDC2	MK	PMID: 28356350	Supporting cells	Supporting cells	Col2a1	Sdc4	0.105936	0	COL2A1_SDC4	COLLAGEN	KEGG: mmu04512
Melanocytes	Capsule-associated POM	MDK	SDC2	0.0266407	0	MDK_SDC2	MK	PMID: 28356350	Transitional cells	Supporting cells	Col2a1	Sdc4	0.320737	0	COL2A1_SDC4	COLLAGEN	KEGG: mmu04512
Supporting cells	Capsule-associated POM	MDK	SDC2	0.0581933	0	MDK_SDC2	MK	PMID: 28356350	Capsule-associated POM	Transitional cells	Col2a1	Sdc4	0.0975329	0	COL2A1_SDC4	COLLAGEN	KEGG: mmu04512
Chondrocytes	Chondrocytes	MDK	SDC2	0.0300687	0	MDK_SDC2	MK	PMID: 28356350	Epithelium-associated POM	Transitional cells	Col2a1	Sdc4	0.0863338	0	COL2A1_SDC4	COLLAGEN	KEGG: mmu04512
Endothelial cells	Chondrocytes	MDK	SDC2	0.0281814	0	MDK_SDC2	MK	PMID: 28356350	Transitional cells	Transitional cells	Col2a1	Sdc4	0.117089	0	COL2A1_SDC4	COLLAGEN	KEGG: mmu04512
Epithelium-associated POM	Chondrocytes	MDK	SDC2	0.0326169	0	MDK_SDC2	MK	PMID: 28356350	Capsule-associated POM	Capsule-associated POM	Col4a1	Sdc4	0.060128	0	COL4A1_SDC4	COLLAGEN	KEGG: mmu04512
Glial cells	Chondrocytes	MDK	SDC2	0.0309853	0.02	MDK_SDC2	MK	PMID: 28356350	Endothelial cells	Capsule-associated POM	Col4a1	Sdc4	0.250973	0	COL4A1_SDC4	COLLAGEN	KEGG: mmu04512
Supporting cells	Chondrocytes	MDK	SDC2	0.0318347	0	MDK_SDC2	MK	PMID: 28356350	Schwann cells	Capsule-associated POM	Col4a1	Sdc4	0.169865	0	COL4A1_SDC4	COLLAGEN	KEGG: mmu04512
Capsule-associated POM	Marginal cells	MDK	SDC2	0.0229643	0.03	MDK_SDC2	MK	PMID: 28356350	Capsule-associated POM	Chondrocytes	Col4a1	Sdc4	0.0265963	0	COL4A1_SDC4	COLLAGEN	KEGG: mmu04512
Chondrocytes	Marginal cells	MDK	SDC2	0.0338242	0.03	MDK_SDC2	MK	PMID: 28356350	Endothelial cells	Chondrocytes	Col4a1	Sdc4	0.125188	0	COL4A1_SDC4	COLLAGEN	KEGG: mmu04512
Endothelial cells	Marginal cells	MDK	SDC2	0.0317089	0.03	MDK_SDC2	MK	PMID: 28356350	Schwann cells	Chondrocytes	Col4a1	Sdc4	0.080369	0	COL4A1_SDC4	COLLAGEN	KEGG: mmu04512
Epithelium-associated POM	Marginal cells	MDK	SDC2	0.0366786	0.03	MDK_SDC2	MK	PMID: 28356350	Capsule-associated POM	Epithelium-associated POM	Col4a1	Sdc4	0.0623766	0	COL4A1_SDC4	COLLAGEN	KEGG: mmu04512
Glial cells	Marginal cells	MDK	SDC2	0.0348511	0.03	MDK_SDC2	MK	PMID: 28356350	Endothelial cells	Epithelium-associated POM	Col4a1	Sdc4	0.258397	0	COL4A1_SDC4	COLLAGEN	KEGG: mmu04512
Supporting cells	Marginal cells	MDK	SDC2	0.0358027	0.03	MDK_SDC2	MK	PMID: 28356350	Schwann cells	Epithelium-associated POM	Col4a1	Sdc4	0.175451	0	COL4A1_SDC4	COLLAGEN	KEGG: mmu04512
Capsule-associated POM	Supporting cells	MDK	SDC2	0.0765447	0	MDK_SDC2	MK	PMID: 28356350	Capsule-associated POM	Hair cells	Col4a1	Sdc4	0.0866979	0	COL4A1_SDC4	COLLAGEN	KEGG: mmu04512
Chondrocytes	Supporting cells	MDK	SDC2	0.109893	0	MDK_SDC2	MK	PMID: 28356350	Endothelial cells	Hair cells	Col4a1	Sdc4	0.332079	0	COL4A1_SDC4	COLLAGEN	KEGG: mmu04512
Endothelial cells	Supporting cells	MDK	SDC2	0.10353	0	MDK_SDC2	MK	PMID: 28356350	Schwann cells	Hair cells	Col4a1	Sdc4	0.23291	0	COL4A1_SDC4	COLLAGEN	KEGG: mmu04512
Epithelium-associated POM	Supporting cells	MDK	SDC2	0.11838	0	MDK_SDC2	MK	PMID: 28356350	Capsule-associated POM	Marginal cells	Col4a1	Sdc4	0.0754496	0	COL4A1_SDC4	COLLAGEN	KEGG: mmu04512
Glial cells	Supporting cells	MDK	SDC2	0.112959	0	MDK_SDC2	MK	PMID: 28356350	Endothelial cells	Marginal cells	Col4a1	Sdc4	0.299432	0	COL4A1_SDC4	COLLAGEN	KEGG: mmu04512
Hair cells	Supporting cells	MDK	SDC2	0.0780516	0	MDK_SDC2	MK	PMID: 28356350	Schwann cells	Marginal cells	Col4a1	Sdc4	0.206991	0	COL4A1_SDC4	COLLAGEN	KEGG: mmu04512
Marginal cells	Supporting cells	MDK	SDC2	0.0630181	0	MDK_SDC2	MK	PMID: 28356350	Capsule-associated POM	Melanocytes	Col4a1	Sdc4	0.0750489	0	COL4A1_SDC4	COLLAGEN	KEGG: mmu04512
Melanocytes	Supporting cells	MDK	SDC2	0.0548251	0	MDK_SDC2	MK	PMID: 28356350	Endothelial cells	Melanocytes	Col4a1	Sdc4	0.298226	0	COL4A1_SDC4	COLLAGEN	KEGG: mmu04512
Supporting cells	Supporting cells	MDK	SDC2	0.115788	0	MDK_SDC2	MK	PMID: 28356350	Schwann cells	Melanocytes	Col4a1	Sdc4	0.206047	0	COL4A1_SDC4	COLLAGEN	KEGG: mmu04512
Chondrocytes	Transitional cells	MDK	SDC2	0.0233882	0	MDK_SDC2	MK	PMID: 28356350	Capsule-associated POM	Schwann cells	Col4a1	Sdc4	0.0673639	0	COL4A1_SDC4	COLLAGEN	KEGG: mmu04512
Epithelium-associated POM	Transitional cells	MDK	SDC2	0.0253851	0	MDK_SDC2	MK	PMID: 28356350	Endothelial cells	Schwann cells	Col4a1	Sdc4	0.274469	0	COL4A1_SDC4	COLLAGEN	KEGG: mmu04512
Supporting cells	Transitional cells	MDK	SDC2	0.024772	0	MDK_SDC2	MK	PMID: 28356350	Schwann cells	Schwann cells	Col4a1	Sdc4	0.18767	0	COL4A1_SDC4	COLLAGEN	KEGG: mmu04512
Capsule-associated POM	Marginal cells	MDK	SDC4	0.0330087	0	MDK_SDC4	MK	PMID: 28356350	Capsule-associated POM	Supporting cells	Col4a1	Sdc4	0.0994868	0	COL4A1_SDC4	COLLAGEN	KEGG: mmu04512
Chondrocytes	Marginal cells	MDK	SDC4	0.0483834	0	MDK_SDC4	MK	PMID: 28356350	Endothelial cells	Supporting cells	Col4a1	Sdc4	0.366538	0	COL4A1_SDC4	COLLAGEN	KEGG: mmu04512
Endothelial cells	Marginal cells	MDK	SDC4	0.0454005	0	MDK_SDC4	MK	PMID: 28356350	Schwann cells	Supporting cells	Col4a1	Sdc4	0.261101	0	COL4A1_SDC4	COLLAGEN	KEGG: mmu04512
Epithelium-associated POM	Marginal cells	MDK	SDC4	0.0523999	0	MDK_SDC4	MK	PMID: 28356350	Capsule-associated POM	Transitional cells	Col4a1	Sdc4	0.0300949	0	COL4A1_SDC4	COLLAGEN	KEGG: mmu04512
Glial cells	Marginal cells	MDK	SDC4	0.0498296	0	MDK_SDC4	MK	PMID: 28356350	Endothelial cells	Transitional cells	Col4a1	Sdc4	0.139794	0	COL4A1_SDC4	COLLAGEN	KEGG: mmu04512
Hair cells	Marginal cells	MDK	SDC4	0.0336898	0	MDK_SDC4	MK	PMID: 28356350	Schwann cells	Transitional cells	Col4a1	Sdc4	0.090285	0	COL4A1_SDC4	COLLAGEN	KEGG: mmu04512
Marginal cells	Marginal cells	MDK	SDC4	0.026951	0	MDK_SDC4	MK	PMID: 28356350	Capsule-associated POM	Capsule-associated POM	Col4a2	Sdc4	0.0578423	0	COL4A2_SDC4	COLLAGEN	KEGG: mmu04512
Melanocytes	Marginal cells	MDK	SDC4	0.0233304	0	MDK_SDC4	MK	PMID: 28356350	Endothelial cells	Capsule-associated POM	Col4a2	Sdc4	0.239587	0	COL4A2_SDC4	COLLAGEN	KEGG: mmu04512
Neurons	Marginal cells	MDK	SDC4	0.00405164	0	MDK_SDC4	MK	PMID: 28356350	Schwann cells	Capsule-associated POM	Col4a2	Sdc4	0.146784	0	COL4A2_SDC4	COLLAGEN	KEGG: mmu04512
Schwann cells	Marginal cells	MDK	SDC4	0.00863438	0	MDK_SDC4	MK	PMID: 28356350	Capsule-associated POM	Chondrocytes	Col4a2	Sdc4	0.0255506	0	COL4A2_SDC4	COLLAGEN	KEGG: mmu04512
Supporting cells	Marginal cells	MDK	SDC4	0.0511684	0	MDK_SDC4	MK	PMID: 28356350	Endothelial cells	Chondrocytes	Col4a2	Sdc4	0.118605	0	COL4A2_SDC4	COLLAGEN	KEGG: mmu04512
Transitional cells	Marginal cells	MDK	SDC4	0.00673379	0	MDK_SDC4	MK	PMID: 28356350	Schwann cells	Chondrocytes	Col4a2	Sdc4	0.0684456	0	COL4A2_SDC4	COLLAGEN	KEGG: mmu04512
Capsule-associated POM	Supporting cells	MDK	SDC4	0.0244946	0	MDK_SDC4	MK	PMID: 28356350	Capsule-associated POM	Epithelium-associated POM	Col4a2	Sdc4	0.0600109	0	COL4A2_SDC4	COLLAGEN	KEGG: mmu04512
Chondrocytes	Supporting cells	MDK	SDC4	0.0360514	0	MDK_SDC4	MK	PMID: 28356350	Endothelial cells	Epithelium-associated POM	Col4a2	Sdc4	0.246785	0	COL4A2_SDC4	COLLAGEN	KEGG: mmu04512
Endothelial cells	Supporting cells	MDK	SDC4	0.0338018	0	MDK_SDC4	MK	PMID: 28356350	Schwann cells	Epithelium-associated POM	Col4a2	Sdc4	0.151749	0	COL4A2_SDC4	COLLAGEN	KEGG: mmu04512
Epithelium-associated POM	Supporting cells	MDK	SDC4	0.0390862	0	MDK_SDC4	MK	PMID: 28356350	Capsule-associated POM	Hair cells	Col4a2	Sdc4	0.083492	0	COL4A2_SDC4	COLLAGEN	KEGG: mmu04512
Glial cells	Supporting cells	MDK	SDC4	0.0371434	0	MDK_SDC4	MK	PMID: 28356350	Endothelial cells	Hair cells	Col4a2	Sdc4	0.318578	0	COL4A2_SDC4	COLLAGEN	KEGG: mmu04512
Hair cells	Supporting cells	MDK	SDC4	0.0250045	0	MDK_SDC4	MK	PMID: 28356350	Schwann cells	Hair cells	Col4a2	Sdc4	0.20336	0	COL4A2_SDC4	COLLAGEN	KEGG: mmu04512
Marginal cells	Supporting cells	MDK	SDC4	0.0199671	0	MDK_SDC4	MK	PMID: 28356350	Capsule-associated POM	Marginal cells	Col4a2	Sdc4	0.0726264	0	COL4A2_SDC4	COLLAGEN	KEGG: mmu04512
Melanocytes	Supporting cells	MDK	SDC4	0.0172681	0	MDK_SDC4	MK	PMID: 28356350	Endothelial cells	Marginal cells	Col4a2	Sdc4	0.286689	0	COL4A2_SDC4	COLLAGEN	KEGG: mmu04512
Neurons	Supporting cells	MDK	SDC4	0.00298353	0	MDK_SDC4	MK	PMID: 28356350	Schwann cells	Marginal cells	Col4a2	Sdc4	0.179958	0	COL4A2_SDC4	COLLAGEN	KEGG: mmu04512
Schwann cells	Supporting cells	MDK	SDC4	0.00636587	0	MDK_SDC4	MK	PMID: 28356350	Capsule-associated POM	Melanocytes	Col4a2	Sdc4	0.0722396	0	COL4A2_SDC4	COLLAGEN	KEGG: mmu04512
Supporting cells	Supporting cells	MDK	SDC4	0.038155	0	MDK_SDC4	MK	PMID: 28356350	Endothelial cells	Melanocytes	Col4a2	Sdc4	0.285513	0	COL4A2_SDC4	COLLAGEN	KEGG: mmu04512
Transitional cells	Supporting cells	MDK	SDC4	0.00496212	0	MDK_SDC4	MK	PMID: 28356350	Schwann cells	Melanocytes	Col4a2	Sdc4	0.17911	0	COL4A2_SDC4	COLLAGEN	KEGG: mmu04512
Capsule-associated POM	Hair cells	MDK	PTPRZ1	0.0121361	0	MDK_PTPRZ1	MK	PMID: 28356350	Capsule-associated POM	Schwann cells	Col4a2	Sdc4	0.0648221	0	COL4A2_SDC4	COLLAGEN	KEGG: mmu04512
Chondrocytes	Hair cells	MDK	PTPRZ1	0.0179695	0	MDK_PTPRZ1	MK	PMID: 28356350	Endothelial cells	Schwann cells	Col4a2	Sdc4	0.26239	0	COL4A2_SDC4	COLLAGEN	KEGG: mmu04512
Endothelial cells	Hair cells	MDK	PTPRZ1	0.0168285	0	MDK_PTPRZ1	MK	PMID: 28356350	Schwann cells	Schwann cells	Col4a2	Sdc4	0.162643	0	COL4A2_SDC4	COLLAGEN	KEGG: mmu04512
Epithelium-associated POM	Hair cells	MDK	PTPRZ1	0.0195129	0	MDK_PTPRZ1	MK	PMID: 28356350	Capsule-associated POM	Supporting cells	Col4a2	Sdc4	0.0958575	0	COL4A2_SDC4	COLLAGEN	KEGG: mmu04512
Glial cells	Hair cells	MDK	PTPRZ1	0.0185243	0	MDK_PTPRZ1	MK	PMID: 28356350	Endothelial cells	Supporting cells	Col4a2	Sdc4	0.352375	0	COL4A2_SDC4	COLLAGEN	KEGG: mmu04512
Hair cells	Hair cells	MDK	PTPRZ1	0.012392	0	MDK_PTPRZ1	MK	PMID: 28356350	Schwann cells	Supporting cells	Col4a2	Sdc4	0.229042	0	COL4A2_SDC4	COLLAGEN	KEGG: mmu04512
Marginal cells	Hair cells	MDK	PTPRZ1	0.00986982	0	MDK_PTPRZ1	MK	PMID: 28356350	Capsule-associated POM	Transitional cells	Col4a2	Sdc4	0.0289157	0	COL4A2_SDC4	COLLAGEN	KEGG: mmu04512
Melanocytes	Hair cells	MDK	PTPRZ1	0.00852379	0	MDK_PTPRZ1	MK	PMID: 28356350	Endothelial cells	Transitional cells	Col4a2	Sdc4	0.132559	0	COL4A2_SDC4	COLLAGEN	KEGG: mmu04512
Neurons	Hair cells	MDK	PTPRZ1	0.00146196	0	MDK_PTPRZ1	MK	PMID: 28356350	Schwann cells	Transitional cells	Col4a2	Sdc4	0.0770137	0	COL4A2_SDC4	COLLAGEN	KEGG: mmu04512
Schwann cells	Hair cells	MDK	PTPRZ1	0.00312474	0	MDK_PTPRZ1	MK	PMID: 28356350	Capsule-associated POM	Capsule-associated POM	Col6a1	Sdc4	0.049966	0	COL6A1_SDC4	COLLAGEN	KEGG: mmu04512
Supporting cells	Hair cells	MDK	PTPRZ1	0.0190388	0	MDK_PTPRZ1	MK	PMID: 28356350	Capsule-associated POM	Chondrocytes	Col6a1	Sdc4	0.0219689	0	COL6A1_SDC4	COLLAGEN	KEGG: mmu04512
Transitional cells	Hair cells	MDK	PTPRZ1	0.00243395	0	MDK_PTPRZ1	MK	PMID: 28356350	Capsule-associated POM	Epithelium-associated POM	Col6a1	Sdc4	0.0518556	0	COL6A1_SDC4	COLLAGEN	KEGG: mmu04512
Capsule-associated POM	Marginal cells	MDK	PTPRZ1	0.0658861	0	MDK_PTPRZ1	MK	PMID: 28356350	Capsule-associated POM	Hair cells	Col6a1	Sdc4	0.0723914	0	COL6A1_SDC4	COLLAGEN	KEGG: mmu04512
Chondrocytes	Marginal cells	MDK	PTPRZ1	0.0950687	0	MDK_PTPRZ1	MK	PMID: 28356350	Capsule-associated POM	Marginal cells	Col6a1	Sdc4	0.0628714	0	COL6A1_SDC4	COLLAGEN	KEGG: mmu04512
Endothelial cells	Marginal cells	MDK	PTPRZ1	0.0894782	0	MDK_PTPRZ1	MK	PMID: 28356350	Capsule-associated POM	Melanocytes	Col6a1	Sdc4	0.062533	0	COL6A1_SDC4	COLLAGEN	KEGG: mmu04512
Epithelium-associated POM	Marginal cells	MDK	PTPRZ1	0.102543	0	MDK_PTPRZ1	MK	PMID: 28356350	Capsule-associated POM	Schwann cells	Col6a1	Sdc4	0.0560519	0	COL6A1_SDC4	COLLAGEN	KEGG: mmu04512
Glial cells	Marginal cells	MDK	PTPRZ1	0.0977671	0	MDK_PTPRZ1	MK	PMID: 28356350	Capsule-associated POM	Supporting cells	Col6a1	Sdc4	0.0832622	0	COL6A1_SDC4	COLLAGEN	KEGG: mmu04512
Hair cells	Marginal cells	MDK	PTPRZ1	0.0671985	0	MDK_PTPRZ1	MK	PMID: 28356350	Capsule-associated POM	Transitional cells	Col6a1	Sdc4	0.0248743	0	COL6A1_SDC4	COLLAGEN	KEGG: mmu04512
Marginal cells	Marginal cells	MDK	PTPRZ1	0.0541326	0	MDK_PTPRZ1	MK	PMID: 28356350	Capsule-associated POM	Capsule-associated POM	Col9a1	Sdc4	0.175091	0	COL9A1_SDC4	COLLAGEN	KEGG: mmu04512
Melanocytes	Marginal cells	MDK	PTPRZ1	0.0470369	0	MDK_PTPRZ1	MK	PMID: 28356350	Chondrocytes	Capsule-associated POM	Col9a1	Sdc4	0.06941	0	COL9A1_SDC4	COLLAGEN	KEGG: mmu04512
Neurons	Marginal cells	MDK	PTPRZ1	0.00833578	0	MDK_PTPRZ1	MK	PMID: 28356350	Transitional cells	Capsule-associated POM	Col9a1	Sdc4	0.0857376	0	COL9A1_SDC4	COLLAGEN	KEGG: mmu04512
Schwann cells	Marginal cells	MDK	PTPRZ1	0.0176782	0	MDK_PTPRZ1	MK	PMID: 28356350	Capsule-associated POM	Chondrocytes	Col9a1	Sdc4	0.083117	0	COL9A1_SDC4	COLLAGEN	KEGG: mmu04512
Supporting cells	Marginal cells	MDK	PTPRZ1	0.100258	0	MDK_PTPRZ1	MK	PMID: 28356350	Capsule-associated POM	Epithelium-associated POM	Col9a1	Sdc4	0.180811	0	COL9A1_SDC4	COLLAGEN	KEGG: mmu04512
Transitional cells	Marginal cells	MDK	PTPRZ1	0.0138147	0	MDK_PTPRZ1	MK	PMID: 28356350	Chondrocytes	Epithelium-associated POM	Col9a1	Sdc4	0.0719791	0	COL9A1_SDC4	COLLAGEN	KEGG: mmu04512
Capsule-associated POM	Melanocytes	MDK	PTPRZ1	0.0134047	0	MDK_PTPRZ1	MK	PMID: 28356350	Transitional cells	Epithelium-associated POM	Col9a1	Sdc4	0.0888534	0	COL9A1_SDC4	COLLAGEN	KEGG: mmu04512
Chondrocytes	Melanocytes	MDK	PTPRZ1	0.0198356	0	MDK_PTPRZ1	MK	PMID: 28356350	Capsule-associated POM	Hair cells	Col9a1	Sdc4	0.239515	0	COL9A1_SDC4	COLLAGEN	KEGG: mmu04512
Endothelial cells	Melanocytes	MDK	PTPRZ1	0.0185783	0	MDK_PTPRZ1	MK	PMID: 28356350	Chondrocytes	Hair cells	Col9a1	Sdc4	0.0996466	0	COL9A1_SDC4	COLLAGEN	KEGG: mmu04512
Epithelium-associated POM	Melanocytes	MDK	PTPRZ1	0.0215358	0	MDK_PTPRZ1	MK	PMID: 28356350	Epithelium-associated POM	Hair cells	Col9a1	Sdc4	0.0880403	0	COL9A1_SDC4	COLLAGEN	KEGG: mmu04512
Glial cells	Melanocytes	MDK	PTPRZ1	0.0204468	0	MDK_PTPRZ1	MK	PMID: 28356350	Supporting cells	Hair cells	Col9a1	Sdc4	0.0936962	0	COL9A1_SDC4	COLLAGEN	KEGG: mmu04512
Hair cells	Melanocytes	MDK	PTPRZ1	0.013687	0	MDK_PTPRZ1	MK	PMID: 28356350	Transitional cells	Hair cells	Col9a1	Sdc4	0.122153	0	COL9A1_SDC4	COLLAGEN	KEGG: mmu04512
Marginal cells	Melanocytes	MDK	PTPRZ1	0.0109041	0	MDK_PTPRZ1	MK	PMID: 28356350	Capsule-associated POM	Marginal cells	Col9a1	Sdc4	0.213066	0	COL9A1_SDC4	COLLAGEN	KEGG: mmu04512
Melanocytes	Melanocytes	MDK	PTPRZ1	0.00941839	0	MDK_PTPRZ1	MK	PMID: 28356350	Chondrocytes	Marginal cells	Col9a1	Sdc4	0.0868781	0	COL9A1_SDC4	COLLAGEN	KEGG: mmu04512
Neurons	Melanocytes	MDK	PTPRZ1	0.0016166	0	MDK_PTPRZ1	MK	PMID: 28356350	Epithelium-associated POM	Marginal cells	Col9a1	Sdc4	0.0766324	0	COL9A1_SDC4	COLLAGEN	KEGG: mmu04512
Schwann cells	Melanocytes	MDK	PTPRZ1	0.00345467	0	MDK_PTPRZ1	MK	PMID: 28356350	Supporting cells	Marginal cells	Col9a1	Sdc4	0.081621	0	COL9A1_SDC4	COLLAGEN	KEGG: mmu04512
Supporting cells	Melanocytes	MDK	PTPRZ1	0.0210136	0	MDK_PTPRZ1	MK	PMID: 28356350	Transitional cells	Marginal cells	Col9a1	Sdc4	0.106843	0	COL9A1_SDC4	COLLAGEN	KEGG: mmu04512
Transitional cells	Melanocytes	MDK	PTPRZ1	0.00269113	0	MDK_PTPRZ1	MK	PMID: 28356350	Capsule-associated POM	Melanocytes	Col9a1	Sdc4	0.212102	0	COL9A1_SDC4	COLLAGEN	KEGG: mmu04512
Capsule-associated POM	Schwann cells	MDK	PTPRZ1	0.0577306	0	MDK_PTPRZ1	MK	PMID: 28356350	Chondrocytes	Melanocytes	Col9a1	Sdc4	0.0864224	0	COL9A1_SDC4	COLLAGEN	KEGG: mmu04512
Chondrocytes	Schwann cells	MDK	PTPRZ1	0.0836244	0	MDK_PTPRZ1	MK	PMID: 28356350	Epithelium-associated POM	Melanocytes	Col9a1	Sdc4	0.0762259	0	COL9A1_SDC4	COLLAGEN	KEGG: mmu04512
Endothelial cells	Schwann cells	MDK	PTPRZ1	0.0786484	0	MDK_PTPRZ1	MK	PMID: 28356350	Supporting cells	Melanocytes	Col9a1	Sdc4	0.0811905	0	COL9A1_SDC4	COLLAGEN	KEGG: mmu04512
Epithelium-associated POM	Schwann cells	MDK	PTPRZ1	0.0902888	0	MDK_PTPRZ1	MK	PMID: 28356350	Transitional cells	Melanocytes	Col9a1	Sdc4	0.106295	0	COL9A1_SDC4	COLLAGEN	KEGG: mmu04512
Glial cells	Schwann cells	MDK	PTPRZ1	0.0860288	0	MDK_PTPRZ1	MK	PMID: 28356350	Capsule-associated POM	Schwann cells	Col9a1	Sdc4	0.193316	0	COL9A1_SDC4	COLLAGEN	KEGG: mmu04512
Hair cells	Schwann cells	MDK	PTPRZ1	0.0588908	0	MDK_PTPRZ1	MK	PMID: 28356350	Chondrocytes	Schwann cells	Col9a1	Sdc4	0.0776705	0	COL9A1_SDC4	COLLAGEN	KEGG: mmu04512
Marginal cells	Schwann cells	MDK	PTPRZ1	0.0473583	0	MDK_PTPRZ1	MK	PMID: 28356350	Epithelium-associated POM	Schwann cells	Col9a1	Sdc4	0.0684293	0	COL9A1_SDC4	COLLAGEN	KEGG: mmu04512
Melanocytes	Schwann cells	MDK	PTPRZ1	0.0411119	0	MDK_PTPRZ1	MK	PMID: 28356350	Supporting cells	Schwann cells	Col9a1	Sdc4	0.0729261	0	COL9A1_SDC4	COLLAGEN	KEGG: mmu04512
Neurons	Schwann cells	MDK	PTPRZ1	0.00724869	0	MDK_PTPRZ1	MK	PMID: 28356350	Transitional cells	Schwann cells	Col9a1	Sdc4	0.0957415	0	COL9A1_SDC4	COLLAGEN	KEGG: mmu04512
Schwann cells	Schwann cells	MDK	PTPRZ1	0.0153917	0	MDK_PTPRZ1	MK	PMID: 28356350	Capsule-associated POM	Supporting cells	Col9a1	Sdc4	0.268226	0	COL9A1_SDC4	COLLAGEN	KEGG: mmu04512
Supporting cells	Schwann cells	MDK	PTPRZ1	0.0882499	0	MDK_PTPRZ1	MK	PMID: 28356350	Chondrocytes	Supporting cells	Col9a1	Sdc4	0.114107	0	COL9A1_SDC4	COLLAGEN	KEGG: mmu04512
Transitional cells	Schwann cells	MDK	PTPRZ1	0.0120217	0	MDK_PTPRZ1	MK	PMID: 28356350	Epithelium-associated POM	Supporting cells	Col9a1	Sdc4	0.101005	0	COL9A1_SDC4	COLLAGEN	KEGG: mmu04512
Capsule-associated POM	Transitional cells	MDK	PTPRZ1	0.0170681	0	MDK_PTPRZ1	MK	PMID: 28356350	Neurons	Supporting cells	Col9a1	Sdc4	0.0703875	0.01	COL9A1_SDC4	COLLAGEN	KEGG: mmu04512
Chondrocytes	Transitional cells	MDK	PTPRZ1	0.0252116	0	MDK_PTPRZ1	MK	PMID: 28356350	Schwann cells	Supporting cells	Col9a1	Sdc4	0.0738998	0	COL9A1_SDC4	COLLAGEN	KEGG: mmu04512
Endothelial cells	Transitional cells	MDK	PTPRZ1	0.0236218	0	MDK_PTPRZ1	MK	PMID: 28356350	Supporting cells	Supporting cells	Col9a1	Sdc4	0.107396	0	COL9A1_SDC4	COLLAGEN	KEGG: mmu04512
Epithelium-associated POM	Transitional cells	MDK	PTPRZ1	0.0273598	0	MDK_PTPRZ1	MK	PMID: 28356350	Transitional cells	Supporting cells	Col9a1	Sdc4	0.139374	0	COL9A1_SDC4	COLLAGEN	KEGG: mmu04512
Glial cells	Transitional cells	MDK	PTPRZ1	0.0259841	0	MDK_PTPRZ1	MK	PMID: 28356350	Capsule-associated POM	Transitional cells	Col9a1	Sdc4	0.0933377	0	COL9A1_SDC4	COLLAGEN	KEGG: mmu04512
Hair cells	Transitional cells	MDK	PTPRZ1	0.0174262	0	MDK_PTPRZ1	MK	PMID: 28356350	Capsule-associated POM	Capsule-associated POM	Col9a2	Sdc4	0.173176	0	COL9A2_SDC4	COLLAGEN	KEGG: mmu04512
Marginal cells	Transitional cells	MDK	PTPRZ1	0.0138938	0	MDK_PTPRZ1	MK	PMID: 28356350	Epithelium-associated POM	Capsule-associated POM	Col9a2	Sdc4	0.15151	0	COL9A2_SDC4	COLLAGEN	KEGG: mmu04512
Melanocytes	Transitional cells	MDK	PTPRZ1	0.0120056	0	MDK_PTPRZ1	MK	PMID: 28356350	Supporting cells	Capsule-associated POM	Col9a2	Sdc4	0.14865	0	COL9A2_SDC4	COLLAGEN	KEGG: mmu04512
Neurons	Transitional cells	MDK	PTPRZ1	0.00206515	0	MDK_PTPRZ1	MK	PMID: 28356350	Transitional cells	Capsule-associated POM	Col9a2	Sdc4	0.0856657	0	COL9A2_SDC4	COLLAGEN	KEGG: mmu04512
Schwann cells	Transitional cells	MDK	PTPRZ1	0.00441096	0	MDK_PTPRZ1	MK	PMID: 28356350	Capsule-associated POM	Chondrocytes	Col9a2	Sdc4	0.0821082	0	COL9A2_SDC4	COLLAGEN	KEGG: mmu04512
Supporting cells	Transitional cells	MDK	PTPRZ1	0.0267002	0	MDK_PTPRZ1	MK	PMID: 28356350	Epithelium-associated POM	Chondrocytes	Col9a2	Sdc4	0.0708591	0	COL9A2_SDC4	COLLAGEN	KEGG: mmu04512
Transitional cells	Transitional cells	MDK	PTPRZ1	0.0034368	0	MDK_PTPRZ1	MK	PMID: 28356350	Supporting cells	Chondrocytes	Col9a2	Sdc4	0.069397	0	COL9A2_SDC4	COLLAGEN	KEGG: mmu04512
Capsule-associated POM	Schwann cells	MDK	ITGA4_ITGB1	0.0290003	0	MDK_ITGA4_ITGB1	MK	PMID: 28356350	Capsule-associated POM	Epithelium-associated POM	Col9a2	Sdc4	0.178848	0	COL9A2_SDC4	COLLAGEN	KEGG: mmu04512
Chondrocytes	Schwann cells	MDK	ITGA4_ITGB1	0.0425902	0	MDK_ITGA4_ITGB1	MK	PMID: 28356350	Epithelium-associated POM	Epithelium-associated POM	Col9a2	Sdc4	0.156607	0	COL9A2_SDC4	COLLAGEN	KEGG: mmu04512
Endothelial cells	Schwann cells	MDK	ITGA4_ITGB1	0.0399494	0	MDK_ITGA4_ITGB1	MK	PMID: 28356350	Supporting cells	Epithelium-associated POM	Col9a2	Sdc4	0.153668	0	COL9A2_SDC4	COLLAGEN	KEGG: mmu04512
Epithelium-associated POM	Schwann cells	MDK	ITGA4_ITGB1	0.046149	0	MDK_ITGA4_ITGB1	MK	PMID: 28356350	Transitional cells	Epithelium-associated POM	Col9a2	Sdc4	0.0887791	0	COL9A2_SDC4	COLLAGEN	KEGG: mmu04512
Glial cells	Schwann cells	MDK	ITGA4_ITGB1	0.0438712	0	MDK_ITGA4_ITGB1	MK	PMID: 28356350	Capsule-associated POM	Hair cells	Col9a2	Sdc4	0.237099	0	COL9A2_SDC4	COLLAGEN	KEGG: mmu04512
Hair cells	Schwann cells	MDK	ITGA4_ITGB1	0.0296012	0	MDK_ITGA4_ITGB1	MK	PMID: 28356350	Epithelium-associated POM	Hair cells	Col9a2	Sdc4	0.209461	0	COL9A2_SDC4	COLLAGEN	KEGG: mmu04512
Marginal cells	Schwann cells	MDK	ITGA4_ITGB1	0.0236602	0	MDK_ITGA4_ITGB1	MK	PMID: 28356350	Supporting cells	Hair cells	Col9a2	Sdc4	0.205773	0	COL9A2_SDC4	COLLAGEN	KEGG: mmu04512
Melanocytes	Schwann cells	MDK	ITGA4_ITGB1	0.0204724	0	MDK_ITGA4_ITGB1	MK	PMID: 28356350	Transitional cells	Hair cells	Col9a2	Sdc4	0.122055	0	COL9A2_SDC4	COLLAGEN	KEGG: mmu04512
Neurons	Schwann cells	MDK	ITGA4_ITGB1	0.00354673	0	MDK_ITGA4_ITGB1	MK	PMID: 28356350	Capsule-associated POM	Marginal cells	Col9a2	Sdc4	0.210842	0	COL9A2_SDC4	COLLAGEN	KEGG: mmu04512
Schwann cells	Schwann cells	MDK	ITGA4_ITGB1	0.00756271	0	MDK_ITGA4_ITGB1	MK	PMID: 28356350	Epithelium-associated POM	Marginal cells	Col9a2	Sdc4	0.185521	0	COL9A2_SDC4	COLLAGEN	KEGG: mmu04512
Supporting cells	Schwann cells	MDK	ITGA4_ITGB1	0.0450575	0	MDK_ITGA4_ITGB1	MK	PMID: 28356350	Supporting cells	Marginal cells	Col9a2	Sdc4	0.182157	0	COL9A2_SDC4	COLLAGEN	KEGG: mmu04512
Transitional cells	Schwann cells	MDK	ITGA4_ITGB1	0.00589661	0	MDK_ITGA4_ITGB1	MK	PMID: 28356350	Transitional cells	Marginal cells	Col9a2	Sdc4	0.106756	0	COL9A2_SDC4	COLLAGEN	KEGG: mmu04512
Capsule-associated POM	Endothelial cells	MDK	ITGA6_ITGB1	0.0550493	0	MDK_ITGA6_ITGB1	MK	PMID: 28356350	Capsule-associated POM	Melanocytes	Col9a2	Sdc4	0.209886	0	COL9A2_SDC4	COLLAGEN	KEGG: mmu04512
Chondrocytes	Endothelial cells	MDK	ITGA6_ITGB1	0.0798423	0	MDK_ITGA6_ITGB1	MK	PMID: 28356350	Epithelium-associated POM	Melanocytes	Col9a2	Sdc4	0.184652	0	COL9A2_SDC4	COLLAGEN	KEGG: mmu04512
Endothelial cells	Endothelial cells	MDK	ITGA6_ITGB1	0.0750729	0	MDK_ITGA6_ITGB1	MK	PMID: 28356350	Supporting cells	Melanocytes	Col9a2	Sdc4	0.1813	0	COL9A2_SDC4	COLLAGEN	KEGG: mmu04512
Epithelium-associated POM	Endothelial cells	MDK	ITGA6_ITGB1	0.0862336	0	MDK_ITGA6_ITGB1	MK	PMID: 28356350	Transitional cells	Melanocytes	Col9a2	Sdc4	0.106208	0	COL9A2_SDC4	COLLAGEN	KEGG: mmu04512
Glial cells	Endothelial cells	MDK	ITGA6_ITGB1	0.0821477	0	MDK_ITGA6_ITGB1	MK	PMID: 28356350	Capsule-associated POM	Schwann cells	Col9a2	Sdc4	0.191248	0	COL9A2_SDC4	COLLAGEN	KEGG: mmu04512
Hair cells	Endothelial cells	MDK	ITGA6_ITGB1	0.0561588	0	MDK_ITGA6_ITGB1	MK	PMID: 28356350	Epithelium-associated POM	Schwann cells	Col9a2	Sdc4	0.16778	0	COL9A2_SDC4	COLLAGEN	KEGG: mmu04512
Marginal cells	Endothelial cells	MDK	ITGA6_ITGB1	0.0451356	0	MDK_ITGA6_ITGB1	MK	PMID: 28356350	Supporting cells	Schwann cells	Col9a2	Sdc4	0.164672	0	COL9A2_SDC4	COLLAGEN	KEGG: mmu04512
Melanocytes	Endothelial cells	MDK	ITGA6_ITGB1	0.0391703	0	MDK_ITGA6_ITGB1	MK	PMID: 28356350	Transitional cells	Schwann cells	Col9a2	Sdc4	0.095662	0	COL9A2_SDC4	COLLAGEN	KEGG: mmu04512
Neurons	Endothelial cells	MDK	ITGA6_ITGB1	0.00689486	0	MDK_ITGA6_ITGB1	MK	PMID: 28356350	Capsule-associated POM	Supporting cells	Col9a2	Sdc4	0.265621	0	COL9A2_SDC4	COLLAGEN	KEGG: mmu04512
Schwann cells	Endothelial cells	MDK	ITGA6_ITGB1	0.0146462	0	MDK_ITGA6_ITGB1	MK	PMID: 28356350	Chondrocytes	Supporting cells	Col9a2	Sdc4	0.0750434	0	COL9A2_SDC4	COLLAGEN	KEGG: mmu04512
Supporting cells	Endothelial cells	MDK	ITGA6_ITGB1	0.0842778	0	MDK_ITGA6_ITGB1	MK	PMID: 28356350	Epithelium-associated POM	Supporting cells	Col9a2	Sdc4	0.235686	0	COL9A2_SDC4	COLLAGEN	KEGG: mmu04512
Transitional cells	Endothelial cells	MDK	ITGA6_ITGB1	0.0114376	0	MDK_ITGA6_ITGB1	MK	PMID: 28356350	Supporting cells	Supporting cells	Col9a2	Sdc4	0.231671	0	COL9A2_SDC4	COLLAGEN	KEGG: mmu04512
Capsule-associated POM	Marginal cells	MDK	ITGA6_ITGB1	0.0129936	0	MDK_ITGA6_ITGB1	MK	PMID: 28356350	Transitional cells	Supporting cells	Col9a2	Sdc4	0.139264	0	COL9A2_SDC4	COLLAGEN	KEGG: mmu04512
Chondrocytes	Marginal cells	MDK	ITGA6_ITGB1	0.0192311	0	MDK_ITGA6_ITGB1	MK	PMID: 28356350	Capsule-associated POM	Transitional cells	Col9a2	Sdc4	0.0922173	0	COL9A2_SDC4	COLLAGEN	KEGG: mmu04512
Endothelial cells	Marginal cells	MDK	ITGA6_ITGB1	0.0180115	0	MDK_ITGA6_ITGB1	MK	PMID: 28356350	Epithelium-associated POM	Transitional cells	Col9a2	Sdc4	0.0797035	0	COL9A2_SDC4	COLLAGEN	KEGG: mmu04512
Epithelium-associated POM	Marginal cells	MDK	ITGA6_ITGB1	0.0208807	0	MDK_ITGA6_ITGB1	MK	PMID: 28356350	Supporting cells	Transitional cells	Col9a2	Sdc4	0.0780742	0	COL9A2_SDC4	COLLAGEN	KEGG: mmu04512
Glial cells	Marginal cells	MDK	ITGA6_ITGB1	0.0198241	0	MDK_ITGA6_ITGB1	MK	PMID: 28356350	Capsule-associated POM	Capsule-associated POM	Col9a3	Sdc4	0.156771	0	COL9A3_SDC4	COLLAGEN	KEGG: mmu04512
Hair cells	Marginal cells	MDK	ITGA6_ITGB1	0.0132674	0	MDK_ITGA6_ITGB1	MK	PMID: 28356350	Supporting cells	Capsule-associated POM	Col9a3	Sdc4	0.155187	0	COL9A3_SDC4	COLLAGEN	KEGG: mmu04512
Marginal cells	Marginal cells	MDK	ITGA6_ITGB1	0.0105689	0	MDK_ITGA6_ITGB1	MK	PMID: 28356350	Transitional cells	Capsule-associated POM	Col9a3	Sdc4	0.213598	0	COL9A3_SDC4	COLLAGEN	KEGG: mmu04512
Melanocytes	Marginal cells	MDK	ITGA6_ITGB1	0.00912842	0	MDK_ITGA6_ITGB1	MK	PMID: 28356350	Capsule-associated POM	Chondrocytes	Col9a3	Sdc4	0.0735625	0	COL9A3_SDC4	COLLAGEN	KEGG: mmu04512
Neurons	Marginal cells	MDK	ITGA6_ITGB1	0.00156645	0	MDK_ITGA6_ITGB1	MK	PMID: 28356350	Supporting cells	Chondrocytes	Col9a3	Sdc4	0.0727465	0	COL9A3_SDC4	COLLAGEN	KEGG: mmu04512
Schwann cells	Marginal cells	MDK	ITGA6_ITGB1	0.00334769	0	MDK_ITGA6_ITGB1	MK	PMID: 28356350	Transitional cells	Chondrocytes	Col9a3	Sdc4	0.103946	0	COL9A3_SDC4	COLLAGEN	KEGG: mmu04512
Supporting cells	Marginal cells	MDK	ITGA6_ITGB1	0.020374	0	MDK_ITGA6_ITGB1	MK	PMID: 28356350	Capsule-associated POM	Epithelium-associated POM	Col9a3	Sdc4	0.162011	0	COL9A3_SDC4	COLLAGEN	KEGG: mmu04512
Transitional cells	Marginal cells	MDK	ITGA6_ITGB1	0.00260773	0	MDK_ITGA6_ITGB1	MK	PMID: 28356350	Supporting cells	Epithelium-associated POM	Col9a3	Sdc4	0.160384	0	COL9A3_SDC4	COLLAGEN	KEGG: mmu04512
Capsule-associated POM	Schwann cells	MDK	ITGA6_ITGB1	0.0534648	0	MDK_ITGA6_ITGB1	MK	PMID: 28356350	Transitional cells	Epithelium-associated POM	Col9a3	Sdc4	0.220241	0	COL9A3_SDC4	COLLAGEN	KEGG: mmu04512
Chondrocytes	Schwann cells	MDK	ITGA6_ITGB1	0.0776029	0	MDK_ITGA6_ITGB1	MK	PMID: 28356350	Capsule-associated POM	Hair cells	Col9a3	Sdc4	0.216222	0	COL9A3_SDC4	COLLAGEN	KEGG: mmu04512
Endothelial cells	Schwann cells	MDK	ITGA6_ITGB1	0.0729566	0	MDK_ITGA6_ITGB1	MK	PMID: 28356350	Chondrocytes	Hair cells	Col9a3	Sdc4	0.0897678	0	COL9A3_SDC4	COLLAGEN	KEGG: mmu04512
Epithelium-associated POM	Schwann cells	MDK	ITGA6_ITGB1	0.0838313	0	MDK_ITGA6_ITGB1	MK	PMID: 28356350	Epithelium-associated POM	Hair cells	Col9a3	Sdc4	0.0776093	0	COL9A3_SDC4	COLLAGEN	KEGG: mmu04512
Glial cells	Schwann cells	MDK	ITGA6_ITGB1	0.0798492	0	MDK_ITGA6_ITGB1	MK	PMID: 28356350	Neurons	Hair cells	Col9a3	Sdc4	0.0755582	0	COL9A3_SDC4	COLLAGEN	KEGG: mmu04512
Hair cells	Schwann cells	MDK	ITGA6_ITGB1	0.0545442	0	MDK_ITGA6_ITGB1	MK	PMID: 28356350	Schwann cells	Hair cells	Col9a3	Sdc4	0.0886583	0	COL9A3_SDC4	COLLAGEN	KEGG: mmu04512
Marginal cells	Schwann cells	MDK	ITGA6_ITGB1	0.0438232	0	MDK_ITGA6_ITGB1	MK	PMID: 28356350	Supporting cells	Hair cells	Col9a3	Sdc4	0.21419	0	COL9A3_SDC4	COLLAGEN	KEGG: mmu04512
Melanocytes	Schwann cells	MDK	ITGA6_ITGB1	0.0380245	0	MDK_ITGA6_ITGB1	MK	PMID: 28356350	Transitional cells	Hair cells	Col9a3	Sdc4	0.287258	0	COL9A3_SDC4	COLLAGEN	KEGG: mmu04512
Neurons	Schwann cells	MDK	ITGA6_ITGB1	0.0066866	0	MDK_ITGA6_ITGB1	MK	PMID: 28356350	Capsule-associated POM	Marginal cells	Col9a3	Sdc4	0.191696	0	COL9A3_SDC4	COLLAGEN	KEGG: mmu04512
Schwann cells	Schwann cells	MDK	ITGA6_ITGB1	0.0142072	0	MDK_ITGA6_ITGB1	MK	PMID: 28356350	Chondrocytes	Marginal cells	Col9a3	Sdc4	0.0781552	0	COL9A3_SDC4	COLLAGEN	KEGG: mmu04512
Supporting cells	Schwann cells	MDK	ITGA6_ITGB1	0.081925	0	MDK_ITGA6_ITGB1	MK	PMID: 28356350	Epithelium-associated POM	Marginal cells	Col9a3	Sdc4	0.067453	0	COL9A3_SDC4	COLLAGEN	KEGG: mmu04512
Transitional cells	Schwann cells	MDK	ITGA6_ITGB1	0.0110936	0	MDK_ITGA6_ITGB1	MK	PMID: 28356350	Schwann cells	Marginal cells	Col9a3	Sdc4	0.077177	0	COL9A3_SDC4	COLLAGEN	KEGG: mmu04512
Capsule-associated POM	Supporting cells	MDK	ITGA6_ITGB1	0.0153245	0	MDK_ITGA6_ITGB1	MK	PMID: 28356350	Supporting cells	Marginal cells	Col9a3	Sdc4	0.189838	0	COL9A3_SDC4	COLLAGEN	KEGG: mmu04512
Chondrocytes	Supporting cells	MDK	ITGA6_ITGB1	0.0226553	0	MDK_ITGA6_ITGB1	MK	PMID: 28356350	Transitional cells	Marginal cells	Col9a3	Sdc4	0.25732	0	COL9A3_SDC4	COLLAGEN	KEGG: mmu04512
Endothelial cells	Supporting cells	MDK	ITGA6_ITGB1	0.0212232	0	MDK_ITGA6_ITGB1	MK	PMID: 28356350	Capsule-associated POM	Melanocytes	Col9a3	Sdc4	0.190806	0	COL9A3_SDC4	COLLAGEN	KEGG: mmu04512
Epithelium-associated POM	Supporting cells	MDK	ITGA6_ITGB1	0.0245912	0	MDK_ITGA6_ITGB1	MK	PMID: 28356350	Chondrocytes	Melanocytes	Col9a3	Sdc4	0.0777414	0	COL9A3_SDC4	COLLAGEN	KEGG: mmu04512
Glial cells	Supporting cells	MDK	ITGA6_ITGB1	0.0233514	0	MDK_ITGA6_ITGB1	MK	PMID: 28356350	Epithelium-associated POM	Melanocytes	Col9a3	Sdc4	0.0670918	0	COL9A3_SDC4	COLLAGEN	KEGG: mmu04512
Hair cells	Supporting cells	MDK	ITGA6_ITGB1	0.0156467	0	MDK_ITGA6_ITGB1	MK	PMID: 28356350	Schwann cells	Melanocytes	Col9a3	Sdc4	0.076768	0	COL9A3_SDC4	COLLAGEN	KEGG: mmu04512
Marginal cells	Supporting cells	MDK	ITGA6_ITGB1	0.0124704	0	MDK_ITGA6_ITGB1	MK	PMID: 28356350	Supporting cells	Melanocytes	Col9a3	Sdc4	0.188954	0	COL9A3_SDC4	COLLAGEN	KEGG: mmu04512
Melanocytes	Supporting cells	MDK	ITGA6_ITGB1	0.0107735	0	MDK_ITGA6_ITGB1	MK	PMID: 28356350	Transitional cells	Melanocytes	Col9a3	Sdc4	0.256221	0	COL9A3_SDC4	COLLAGEN	KEGG: mmu04512
Neurons	Supporting cells	MDK	ITGA6_ITGB1	0.0018513	0	MDK_ITGA6_ITGB1	MK	PMID: 28356350	Capsule-associated POM	Schwann cells	Col9a3	Sdc4	0.17349	0	COL9A3_SDC4	COLLAGEN	KEGG: mmu04512
Schwann cells	Supporting cells	MDK	ITGA6_ITGB1	0.00395516	0	MDK_ITGA6_ITGB1	MK	PMID: 28356350	Chondrocytes	Schwann cells	Col9a3	Sdc4	0.0698015	0	COL9A3_SDC4	COLLAGEN	KEGG: mmu04512
Supporting cells	Supporting cells	MDK	ITGA6_ITGB1	0.0239967	0	MDK_ITGA6_ITGB1	MK	PMID: 28356350	Schwann cells	Schwann cells	Col9a3	Sdc4	0.06892	0	COL9A3_SDC4	COLLAGEN	KEGG: mmu04512
Transitional cells	Supporting cells	MDK	ITGA6_ITGB1	0.00308136	0	MDK_ITGA6_ITGB1	MK	PMID: 28356350	Supporting cells	Schwann cells	Col9a3	Sdc4	0.171772	0	COL9A3_SDC4	COLLAGEN	KEGG: mmu04512
Capsule-associated POM	Transitional cells	MDK	ITGA6_ITGB1	0.0162016	0	MDK_ITGA6_ITGB1	MK	PMID: 28356350	Transitional cells	Schwann cells	Col9a3	Sdc4	0.234691	0	COL9A3_SDC4	COLLAGEN	KEGG: mmu04512
Chondrocytes	Transitional cells	MDK	ITGA6_ITGB1	0.0239417	0	MDK_ITGA6_ITGB1	MK	PMID: 28356350	Capsule-associated POM	Supporting cells	Col9a3	Sdc4	0.243033	0	COL9A3_SDC4	COLLAGEN	KEGG: mmu04512
Endothelial cells	Transitional cells	MDK	ITGA6_ITGB1	0.0224302	0	MDK_ITGA6_ITGB1	MK	PMID: 28356350	Chondrocytes	Supporting cells	Col9a3	Sdc4	0.102958	0	COL9A3_SDC4	COLLAGEN	KEGG: mmu04512
Epithelium-associated POM	Transitional cells	MDK	ITGA6_ITGB1	0.0259846	0	MDK_ITGA6_ITGB1	MK	PMID: 28356350	Epithelium-associated POM	Supporting cells	Col9a3	Sdc4	0.0891884	0	COL9A3_SDC4	COLLAGEN	KEGG: mmu04512
Glial cells	Transitional cells	MDK	ITGA6_ITGB1	0.0246763	0	MDK_ITGA6_ITGB1	MK	PMID: 28356350	Neurons	Supporting cells	Col9a3	Sdc4	0.0868601	0	COL9A3_SDC4	COLLAGEN	KEGG: mmu04512
Hair cells	Transitional cells	MDK	ITGA6_ITGB1	0.0165418	0	MDK_ITGA6_ITGB1	MK	PMID: 28356350	Schwann cells	Supporting cells	Col9a3	Sdc4	0.101704	0	COL9A3_SDC4	COLLAGEN	KEGG: mmu04512
Marginal cells	Transitional cells	MDK	ITGA6_ITGB1	0.0131863	0	MDK_ITGA6_ITGB1	MK	PMID: 28356350	Supporting cells	Supporting cells	Col9a3	Sdc4	0.240826	0	COL9A3_SDC4	COLLAGEN	KEGG: mmu04512
Melanocytes	Transitional cells	MDK	ITGA6_ITGB1	0.0113931	0	MDK_ITGA6_ITGB1	MK	PMID: 28356350	Transitional cells	Supporting cells	Col9a3	Sdc4	0.319289	0	COL9A3_SDC4	COLLAGEN	KEGG: mmu04512
Neurons	Transitional cells	MDK	ITGA6_ITGB1	0.00195879	0	MDK_ITGA6_ITGB1	MK	PMID: 28356350	Capsule-associated POM	Transitional cells	Col9a3	Sdc4	0.0827143	0	COL9A3_SDC4	COLLAGEN	KEGG: mmu04512
Schwann cells	Transitional cells	MDK	ITGA6_ITGB1	0.00418429	0	MDK_ITGA6_ITGB1	MK	PMID: 28356350	Supporting cells	Transitional cells	Col9a3	Sdc4	0.0818057	0	COL9A3_SDC4	COLLAGEN	KEGG: mmu04512
Supporting cells	Transitional cells	MDK	ITGA6_ITGB1	0.0253573	0	MDK_ITGA6_ITGB1	MK	PMID: 28356350	Transitional cells	Transitional cells	Col9a3	Sdc4	0.116403	0	COL9A3_SDC4	COLLAGEN	KEGG: mmu04512
Transitional cells	Transitional cells	MDK	ITGA6_ITGB1	0.00326003	0	MDK_ITGA6_ITGB1	MK	PMID: 28356350	Epithelium-associated POM	Capsule-associated POM	Fn1	Sdc4	0.209666	0	FN1_SDC4	FN1	KEGG: mmu04512
Capsule-associated POM	Capsule-associated POM	MDK	LRP1	0.0444879	0	MDK_LRP1	MK	PMID: 28356350	Epithelium-associated POM	Chondrocytes	Fn1	Sdc4	0.101771	0	FN1_SDC4	FN1	KEGG: mmu04512
Chondrocytes	Capsule-associated POM	MDK	LRP1	0.0648507	0	MDK_LRP1	MK	PMID: 28356350	Endothelial cells	Epithelium-associated POM	Fn1	Sdc4	0.0619718	0	FN1_SDC4	FN1	KEGG: mmu04512
Endothelial cells	Capsule-associated POM	MDK	LRP1	0.0609175	0	MDK_LRP1	MK	PMID: 28356350	Epithelium-associated POM	Epithelium-associated POM	Fn1	Sdc4	0.21622	0	FN1_SDC4	FN1	KEGG: mmu04512
Epithelium-associated POM	Capsule-associated POM	MDK	LRP1	0.0701334	0	MDK_LRP1	MK	PMID: 28356350	Capsule-associated POM	Hair cells	Fn1	Sdc4	0.0737361	0	FN1_SDC4	FN1	KEGG: mmu04512
Glial cells	Capsule-associated POM	MDK	LRP1	0.0667546	0	MDK_LRP1	MK	PMID: 28356350	Endothelial cells	Hair cells	Fn1	Sdc4	0.0861498	0	FN1_SDC4	FN1	KEGG: mmu04512
Hair cells	Capsule-associated POM	MDK	LRP1	0.0453947	0	MDK_LRP1	MK	PMID: 28356350	Epithelium-associated POM	Hair cells	Fn1	Sdc4	0.282456	0	FN1_SDC4	FN1	KEGG: mmu04512
Marginal cells	Capsule-associated POM	MDK	LRP1	0.0364029	0	MDK_LRP1	MK	PMID: 28356350	Capsule-associated POM	Marginal cells	Fn1	Sdc4	0.0640515	0	FN1_SDC4	FN1	KEGG: mmu04512
Melanocytes	Capsule-associated POM	MDK	LRP1	0.0315536	0	MDK_LRP1	MK	PMID: 28356350	Endothelial cells	Marginal cells	Fn1	Sdc4	0.0749667	0	FN1_SDC4	FN1	KEGG: mmu04512
Supporting cells	Capsule-associated POM	MDK	LRP1	0.0685153	0	MDK_LRP1	MK	PMID: 28356350	Epithelium-associated POM	Marginal cells	Fn1	Sdc4	0.252841	0	FN1_SDC4	FN1	KEGG: mmu04512
Chondrocytes	Chondrocytes	MDK	LRP1	0.0192163	0	MDK_LRP1	MK	PMID: 28356350	Capsule-associated POM	Melanocytes	Fn1	Sdc4	0.0637072	0	FN1_SDC4	FN1	KEGG: mmu04512
Endothelial cells	Chondrocytes	MDK	LRP1	0.0179975	0.02	MDK_LRP1	MK	PMID: 28356350	Endothelial cells	Melanocytes	Fn1	Sdc4	0.0745684	0	FN1_SDC4	FN1	KEGG: mmu04512
Epithelium-associated POM	Chondrocytes	MDK	LRP1	0.0208646	0	MDK_LRP1	MK	PMID: 28356350	Epithelium-associated POM	Melanocytes	Fn1	Sdc4	0.251755	0	FN1_SDC4	FN1	KEGG: mmu04512
Supporting cells	Chondrocytes	MDK	LRP1	0.0203583	0	MDK_LRP1	MK	PMID: 28356350	Endothelial cells	Schwann cells	Fn1	Sdc4	0.066929	0	FN1_SDC4	FN1	KEGG: mmu04512
Capsule-associated POM	Epithelium-associated POM	MDK	LRP1	0.0343648	0	MDK_LRP1	MK	PMID: 28356350	Epithelium-associated POM	Schwann cells	Fn1	Sdc4	0.230484	0	FN1_SDC4	FN1	KEGG: mmu04512
Chondrocytes	Epithelium-associated POM	MDK	LRP1	0.0503383	0	MDK_LRP1	MK	PMID: 28356350	Capsule-associated POM	Supporting cells	Fn1	Sdc4	0.0847905	0	FN1_SDC4	FN1	KEGG: mmu04512
Endothelial cells	Epithelium-associated POM	MDK	LRP1	0.0472408	0	MDK_LRP1	MK	PMID: 28356350	Endothelial cells	Supporting cells	Fn1	Sdc4	0.0988665	0	FN1_SDC4	FN1	KEGG: mmu04512
Epithelium-associated POM	Epithelium-associated POM	MDK	LRP1	0.0545077	0	MDK_LRP1	MK	PMID: 28356350	Epithelium-associated POM	Supporting cells	Fn1	Sdc4	0.314188	0	FN1_SDC4	FN1	KEGG: mmu04512
Glial cells	Epithelium-associated POM	MDK	LRP1	0.0518398	0	MDK_LRP1	MK	PMID: 28356350	Epithelium-associated POM	Transitional cells	Fn1	Sdc4	0.114	0	FN1_SDC4	FN1	KEGG: mmu04512
Hair cells	Epithelium-associated POM	MDK	LRP1	0.0350729	0	MDK_LRP1	MK	PMID: 28356350	Neurons	Capsule-associated POM	Tnr	Sdc4	0.148802	0	TNR_SDC4	TENASCIN	KEGG: mmu04512
Marginal cells	Epithelium-associated POM	MDK	LRP1	0.0280655	0	MDK_LRP1	MK	PMID: 28356350	Neurons	Chondrocytes	Tnr	Sdc4	0.0694744	0	TNR_SDC4	TENASCIN	KEGG: mmu04512
Melanocytes	Epithelium-associated POM	MDK	LRP1	0.0242989	0	MDK_LRP1	MK	PMID: 28356350	Neurons	Epithelium-associated POM	Tnr	Sdc4	0.153824	0	TNR_SDC4	TENASCIN	KEGG: mmu04512
Supporting cells	Epithelium-associated POM	MDK	LRP1	0.0532295	0	MDK_LRP1	MK	PMID: 28356350	Neurons	Hair cells	Tnr	Sdc4	0.205969	0	TNR_SDC4	TENASCIN	KEGG: mmu04512
Chondrocytes	Neurons	MDK	LRP1	0.0183428	0	MDK_LRP1	MK	PMID: 28356350	Neurons	Marginal cells	Tnr	Sdc4	0.182335	0	TNR_SDC4	TENASCIN	KEGG: mmu04512
Epithelium-associated POM	Neurons	MDK	LRP1	0.0199177	0	MDK_LRP1	MK	PMID: 28356350	Neurons	Melanocytes	Tnr	Sdc4	0.181478	0	TNR_SDC4	TENASCIN	KEGG: mmu04512
Supporting cells	Neurons	MDK	LRP1	0.0194339	0	MDK_LRP1	MK	PMID: 28356350	Neurons	Schwann cells	Tnr	Sdc4	0.164837	0	TNR_SDC4	TENASCIN	KEGG: mmu04512
Chondrocytes	Schwann cells	MDK	LRP1	0.0195575	0	MDK_LRP1	MK	PMID: 28356350	Neurons	Supporting cells	Tnr	Sdc4	0.231884	0	TNR_SDC4	TENASCIN	KEGG: mmu04512
Endothelial cells	Schwann cells	MDK	LRP1	0.0183176	0.03	MDK_LRP1	MK	PMID: 28356350	Neurons	Transitional cells	Tnr	Sdc4	0.0781605	0	TNR_SDC4	TENASCIN	KEGG: mmu04512
Epithelium-associated POM	Schwann cells	MDK	LRP1	0.0212345	0	MDK_LRP1	MK	PMID: 28356350	Capsule-associated POM	Glial cells	Lama2	Sv2a	0.167094	0	LAMA2_SV2A	LAMININ	KEGG: mmu04512
Supporting cells	Schwann cells	MDK	LRP1	0.0207194	0	MDK_LRP1	MK	PMID: 28356350	Epithelium-associated POM	Glial cells	Lama2	Sv2a	0.0554124	0	LAMA2_SV2A	LAMININ	KEGG: mmu04512
Chondrocytes	Capsule-associated POM	MDK	NCL	0.0846182	0	MDK_NCL	MK	PMID: 28356350	Schwann cells	Glial cells	Lama2	Sv2a	0.173212	0	LAMA2_SV2A	LAMININ	KEGG: mmu04512
Endothelial cells	Capsule-associated POM	MDK	NCL	0.0795882	0	MDK_NCL	MK	PMID: 28356350	Capsule-associated POM	Neurons	Lama2	Sv2a	0.0490746	0	LAMA2_SV2A	LAMININ	KEGG: mmu04512
Epithelium-associated POM	Capsule-associated POM	MDK	NCL	0.0913539	0	MDK_NCL	MK	PMID: 28356350	Epithelium-associated POM	Neurons	Lama2	Sv2a	0.0148664	0	LAMA2_SV2A	LAMININ	KEGG: mmu04512
Glial cells	Capsule-associated POM	MDK	NCL	0.0870485	0.02	MDK_NCL	MK	PMID: 28356350	Schwann cells	Neurons	Lama2	Sv2a	0.0511367	0	LAMA2_SV2A	LAMININ	KEGG: mmu04512
Supporting cells	Capsule-associated POM	MDK	NCL	0.0892933	0	MDK_NCL	MK	PMID: 28356350	Endothelial cells	Glial cells	Lama4	Sv2a	0.170346	0	LAMA4_SV2A	LAMININ	KEGG: mmu04512
Capsule-associated POM	Chondrocytes	MDK	NCL	0.064536	0	MDK_NCL	MK	PMID: 28356350	Schwann cells	Glial cells	Lama4	Sv2a	0.181642	0	LAMA4_SV2A	LAMININ	KEGG: mmu04512
Chondrocytes	Chondrocytes	MDK	NCL	0.0931803	0	MDK_NCL	MK	PMID: 28356350	Endothelial cells	Neurons	Lama4	Sv2a	0.0501681	0	LAMA4_SV2A	LAMININ	KEGG: mmu04512
Endothelial cells	Chondrocytes	MDK	NCL	0.0876901	0	MDK_NCL	MK	PMID: 28356350	Schwann cells	Neurons	Lama4	Sv2a	0.0540136	0	LAMA4_SV2A	LAMININ	KEGG: mmu04512
Epithelium-associated POM	Chondrocytes	MDK	NCL	0.100523	0	MDK_NCL	MK	PMID: 28356350	Capsule-associated POM	Glial cells	Lamb1	Sv2a	0.0605776	0	LAMB1_SV2A	LAMININ	KEGG: mmu04512
Glial cells	Chondrocytes	MDK	NCL	0.0958307	0	MDK_NCL	MK	PMID: 28356350	Endothelial cells	Glial cells	Lamb1	Sv2a	0.0692146	0	LAMB1_SV2A	LAMININ	KEGG: mmu04512
Supporting cells	Chondrocytes	MDK	NCL	0.0982776	0	MDK_NCL	MK	PMID: 28356350	Schwann cells	Glial cells	Lamb1	Sv2a	0.228182	0	LAMB1_SV2A	LAMININ	KEGG: mmu04512
Capsule-associated POM	Endothelial cells	MDK	NCL	0.0776682	0	MDK_NCL	MK	PMID: 28356350	Capsule-associated POM	Neurons	Lamb1	Sv2a	0.0163174	0	LAMB1_SV2A	LAMININ	KEGG: mmu04512
Chondrocytes	Endothelial cells	MDK	NCL	0.111447	0	MDK_NCL	MK	PMID: 28356350	Endothelial cells	Neurons	Lamb1	Sv2a	0.01877	0	LAMB1_SV2A	LAMININ	KEGG: mmu04512
Endothelial cells	Endothelial cells	MDK	NCL	0.105005	0	MDK_NCL	MK	PMID: 28356350	Schwann cells	Neurons	Lamb1	Sv2a	0.070677	0	LAMB1_SV2A	LAMININ	KEGG: mmu04512
Epithelium-associated POM	Endothelial cells	MDK	NCL	0.120038	0	MDK_NCL	MK	PMID: 28356350	Capsule-associated POM	Glial cells	Lamb2	Sv2a	0.0597875	0	LAMB2_SV2A	LAMININ	KEGG: mmu04512
Glial cells	Endothelial cells	MDK	NCL	0.114551	0	MDK_NCL	MK	PMID: 28356350	Endothelial cells	Glial cells	Lamb2	Sv2a	0.0559193	0	LAMB2_SV2A	LAMININ	KEGG: mmu04512
Hair cells	Endothelial cells	MDK	NCL	0.0791953	0.01	MDK_NCL	MK	PMID: 28356350	Epithelium-associated POM	Glial cells	Lamb2	Sv2a	0.0609933	0	LAMB2_SV2A	LAMININ	KEGG: mmu04512
Supporting cells	Endothelial cells	MDK	NCL	0.117414	0	MDK_NCL	MK	PMID: 28356350	Capsule-associated POM	Neurons	Lamb2	Sv2a	0.0160947	0	LAMB2_SV2A	LAMININ	KEGG: mmu04512
Capsule-associated POM	Epithelium-associated POM	MDK	NCL	0.0780556	0	MDK_NCL	MK	PMID: 28356350	Endothelial cells	Neurons	Lamb2	Sv2a	0.0150083	0	LAMB2_SV2A	LAMININ	KEGG: mmu04512
Chondrocytes	Epithelium-associated POM	MDK	NCL	0.111982	0	MDK_NCL	MK	PMID: 28356350	Epithelium-associated POM	Neurons	Lamb2	Sv2a	0.0164347	0	LAMB2_SV2A	LAMININ	KEGG: mmu04512
Endothelial cells	Epithelium-associated POM	MDK	NCL	0.105513	0	MDK_NCL	MK	PMID: 28356350	Capsule-associated POM	Glial cells	Lamc1	Sv2a	0.165747	0	LAMC1_SV2A	LAMININ	KEGG: mmu04512
Epithelium-associated POM	Epithelium-associated POM	MDK	NCL	0.120609	0	MDK_NCL	MK	PMID: 28356350	Chondrocytes	Glial cells	Lamc1	Sv2a	0.0438699	0	LAMC1_SV2A	LAMININ	KEGG: mmu04512
Glial cells	Epithelium-associated POM	MDK	NCL	0.1151	0	MDK_NCL	MK	PMID: 28356350	Endothelial cells	Glial cells	Lamc1	Sv2a	0.0756557	0	LAMC1_SV2A	LAMININ	KEGG: mmu04512
Hair cells	Epithelium-associated POM	MDK	NCL	0.0795897	0	MDK_NCL	MK	PMID: 28356350	Epithelium-associated POM	Glial cells	Lamc1	Sv2a	0.167233	0	LAMC1_SV2A	LAMININ	KEGG: mmu04512
Supporting cells	Epithelium-associated POM	MDK	NCL	0.117974	0	MDK_NCL	MK	PMID: 28356350	Glial cells	Glial cells	Lamc1	Sv2a	0.0509404	0	LAMC1_SV2A	LAMININ	KEGG: mmu04512
Chondrocytes	Glial cells	MDK	NCL	0.0931833	0	MDK_NCL	MK	PMID: 28356350	Schwann cells	Glial cells	Lamc1	Sv2a	0.185903	0	LAMC1_SV2A	LAMININ	KEGG: mmu04512
Endothelial cells	Glial cells	MDK	NCL	0.0876929	0.02	MDK_NCL	MK	PMID: 28356350	Capsule-associated POM	Neurons	Lamc1	Sv2a	0.0486235	0	LAMC1_SV2A	LAMININ	KEGG: mmu04512
Epithelium-associated POM	Glial cells	MDK	NCL	0.100526	0	MDK_NCL	MK	PMID: 28356350	Chondrocytes	Neurons	Lamc1	Sv2a	0.0116654	0	LAMC1_SV2A	LAMININ	KEGG: mmu04512
Supporting cells	Glial cells	MDK	NCL	0.0982808	0	MDK_NCL	MK	PMID: 28356350	Endothelial cells	Neurons	Lamc1	Sv2a	0.0206207	0	LAMC1_SV2A	LAMININ	KEGG: mmu04512
Chondrocytes	Hair cells	MDK	NCL	0.078245	0	MDK_NCL	MK	PMID: 28356350	Epithelium-associated POM	Neurons	Lamc1	Sv2a	0.0491211	0	LAMC1_SV2A	LAMININ	KEGG: mmu04512
Endothelial cells	Hair cells	MDK	NCL	0.0735634	0	MDK_NCL	MK	PMID: 28356350	Glial cells	Neurons	Lamc1	Sv2a	0.0136194	0	LAMC1_SV2A	LAMININ	KEGG: mmu04512
Epithelium-associated POM	Hair cells	MDK	NCL	0.0845203	0	MDK_NCL	MK	PMID: 28356350	Schwann cells	Neurons	Lamc1	Sv2a	0.0554836	0	LAMC1_SV2A	LAMININ	KEGG: mmu04512
Supporting cells	Hair cells	MDK	NCL	0.0825997	0	MDK_NCL	MK	PMID: 28356350	Endothelial cells	Capsule-associated POM	Agrn	Dag1	0.0224925	0	AGRN_DAG1	AGRN	KEGG: mmu04512
Chondrocytes	Marginal cells	MDK	NCL	0.0922582	0	MDK_NCL	MK	PMID: 28356350	Endothelial cells	Chondrocytes	Agrn	Dag1	0.0158317	0	AGRN_DAG1	AGRN	KEGG: mmu04512
Endothelial cells	Marginal cells	MDK	NCL	0.0868171	0	MDK_NCL	MK	PMID: 28356350	Endothelial cells	Epithelium-associated POM	Agrn	Dag1	0.022636	0	AGRN_DAG1	AGRN	KEGG: mmu04512
Epithelium-associated POM	Marginal cells	MDK	NCL	0.0995359	0	MDK_NCL	MK	PMID: 28356350	Endothelial cells	Hair cells	Agrn	Dag1	0.0199051	0	AGRN_DAG1	AGRN	KEGG: mmu04512
Glial cells	Marginal cells	MDK	NCL	0.0948851	0	MDK_NCL	MK	PMID: 28356350	Endothelial cells	Melanocytes	Agrn	Dag1	0.0284345	0	AGRN_DAG1	AGRN	KEGG: mmu04512
Supporting cells	Marginal cells	MDK	NCL	0.0973105	0	MDK_NCL	MK	PMID: 28356350	Endothelial cells	Neurons	Agrn	Dag1	0.019508	0	AGRN_DAG1	AGRN	KEGG: mmu04512
Capsule-associated POM	Melanocytes	MDK	NCL	0.0700919	0	MDK_NCL	MK	PMID: 28356350	Endothelial cells	Schwann cells	Agrn	Dag1	0.0992911	0	AGRN_DAG1	AGRN	KEGG: mmu04512
Chondrocytes	Melanocytes	MDK	NCL	0.100936	0	MDK_NCL	MK	PMID: 28356350	Endothelial cells	Supporting cells	Agrn	Dag1	0.0219501	0	AGRN_DAG1	AGRN	KEGG: mmu04512
Endothelial cells	Melanocytes	MDK	NCL	0.0950368	0	MDK_NCL	MK	PMID: 28356350	Endothelial cells	Capsule-associated POM	Hspg2	Dag1	0.0664086	0	HSPG2_DAG1	HSPG	KEGG: mmu04512
Epithelium-associated POM	Melanocytes	MDK	NCL	0.108816	0	MDK_NCL	MK	PMID: 28356350	Schwann cells	Capsule-associated POM	Hspg2	Dag1	0.0652603	0	HSPG2_DAG1	HSPG	KEGG: mmu04512
Glial cells	Melanocytes	MDK	NCL	0.103782	0	MDK_NCL	MK	PMID: 28356350	Endothelial cells	Chondrocytes	Hspg2	Dag1	0.0473729	0	HSPG2_DAG1	HSPG	KEGG: mmu04512
Supporting cells	Melanocytes	MDK	NCL	0.106408	0	MDK_NCL	MK	PMID: 28356350	Schwann cells	Chondrocytes	Hspg2	Dag1	0.0465373	0	HSPG2_DAG1	HSPG	KEGG: mmu04512
Chondrocytes	Schwann cells	MDK	NCL	0.0874342	0	MDK_NCL	MK	PMID: 28356350	Endothelial cells	Epithelium-associated POM	Hspg2	Dag1	0.0668131	0	HSPG2_DAG1	HSPG	KEGG: mmu04512
Endothelial cells	Schwann cells	MDK	NCL	0.0822518	0	MDK_NCL	MK	PMID: 28356350	Schwann cells	Epithelium-associated POM	Hspg2	Dag1	0.0656584	0	HSPG2_DAG1	HSPG	KEGG: mmu04512
Epithelium-associated POM	Schwann cells	MDK	NCL	0.0943709	0	MDK_NCL	MK	PMID: 28356350	Endothelial cells	Hair cells	Hspg2	Dag1	0.0590744	0	HSPG2_DAG1	HSPG	KEGG: mmu04512
Glial cells	Schwann cells	MDK	NCL	0.0899374	0.03	MDK_NCL	MK	PMID: 28356350	Schwann cells	Hair cells	Hspg2	Dag1	0.0580451	0	HSPG2_DAG1	HSPG	KEGG: mmu04512
Supporting cells	Schwann cells	MDK	NCL	0.0922491	0	MDK_NCL	MK	PMID: 28356350	Endothelial cells	Melanocytes	Hspg2	Dag1	0.0829672	0	HSPG2_DAG1	HSPG	KEGG: mmu04512
Capsule-associated POM	Supporting cells	MDK	NCL	0.0723049	0	MDK_NCL	MK	PMID: 28356350	Schwann cells	Melanocytes	Hspg2	Dag1	0.0815577	0	HSPG2_DAG1	HSPG	KEGG: mmu04512
Chondrocytes	Supporting cells	MDK	NCL	0.104014	0	MDK_NCL	MK	PMID: 28356350	Endothelial cells	Neurons	Hspg2	Dag1	0.0579423	0	HSPG2_DAG1	HSPG	KEGG: mmu04512
Endothelial cells	Supporting cells	MDK	NCL	0.0979545	0	MDK_NCL	MK	PMID: 28356350	Schwann cells	Neurons	Hspg2	Dag1	0.0569315	0	HSPG2_DAG1	HSPG	KEGG: mmu04512
Epithelium-associated POM	Supporting cells	MDK	NCL	0.112105	0	MDK_NCL	MK	PMID: 28356350	Endothelial cells	Schwann cells	Hspg2	Dag1	0.254166	0	HSPG2_DAG1	HSPG	KEGG: mmu04512
Glial cells	Supporting cells	MDK	NCL	0.106936	0	MDK_NCL	MK	PMID: 28356350	Schwann cells	Schwann cells	Hspg2	Dag1	0.250643	0	HSPG2_DAG1	HSPG	KEGG: mmu04512
Hair cells	Supporting cells	MDK	NCL	0.0737351	0.02	MDK_NCL	MK	PMID: 28356350	Endothelial cells	Supporting cells	Hspg2	Dag1	0.0648775	0	HSPG2_DAG1	HSPG	KEGG: mmu04512
Supporting cells	Supporting cells	MDK	NCL	0.109632	0	MDK_NCL	MK	PMID: 28356350	Schwann cells	Supporting cells	Hspg2	Dag1	0.0637539	0	HSPG2_DAG1	HSPG	KEGG: mmu04512
Capsule-associated POM	Transitional cells	MDK	ALK	0.00552827	0	MDK_ALK	MK	PMID: 19459784	Capsule-associated POM	Capsule-associated POM	Lama2	Dag1	0.0581306	0	LAMA2_DAG1	LAMININ	KEGG: mmu04512
Chondrocytes	Transitional cells	MDK	ALK	0.0082119	0	MDK_ALK	MK	PMID: 19459784	Schwann cells	Capsule-associated POM	Lama2	Dag1	0.0605489	0	LAMA2_DAG1	LAMININ	KEGG: mmu04512
Endothelial cells	Transitional cells	MDK	ALK	0.00768562	0	MDK_ALK	MK	PMID: 19459784	Capsule-associated POM	Chondrocytes	Lama2	Dag1	0.0413626	0	LAMA2_DAG1	LAMININ	KEGG: mmu04512
Epithelium-associated POM	Transitional cells	MDK	ALK	0.00892488	0	MDK_ALK	MK	PMID: 19459784	Schwann cells	Chondrocytes	Lama2	Dag1	0.0431153	0	LAMA2_DAG1	LAMININ	KEGG: mmu04512
Glial cells	Transitional cells	MDK	ALK	0.00846805	0	MDK_ALK	MK	PMID: 19459784	Capsule-associated POM	Epithelium-associated POM	Lama2	Dag1	0.0584879	0	LAMA2_DAG1	LAMININ	KEGG: mmu04512
Hair cells	Transitional cells	MDK	ALK	0.00564565	0	MDK_ALK	MK	PMID: 19459784	Schwann cells	Epithelium-associated POM	Lama2	Dag1	0.0609201	0	LAMA2_DAG1	LAMININ	KEGG: mmu04512
Marginal cells	Transitional cells	MDK	ALK	0.00449032	0	MDK_ALK	MK	PMID: 19459784	Capsule-associated POM	Hair cells	Lama2	Dag1	0.05166	0	LAMA2_DAG1	LAMININ	KEGG: mmu04512
Melanocytes	Transitional cells	MDK	ALK	0.00387506	0	MDK_ALK	MK	PMID: 19459784	Schwann cells	Hair cells	Lama2	Dag1	0.0538246	0	LAMA2_DAG1	LAMININ	KEGG: mmu04512
Neurons	Transitional cells	MDK	ALK	0.000662059	0	MDK_ALK	MK	PMID: 19459784	Capsule-associated POM	Melanocytes	Lama2	Dag1	0.0727861	0	LAMA2_DAG1	LAMININ	KEGG: mmu04512
Schwann cells	Transitional cells	MDK	ALK	0.00141636	0	MDK_ALK	MK	PMID: 19459784	Epithelium-associated POM	Melanocytes	Lama2	Dag1	0.0224394	0	LAMA2_DAG1	LAMININ	KEGG: mmu04512
Supporting cells	Transitional cells	MDK	ALK	0.00870575	0	MDK_ALK	MK	PMID: 19459784	Schwann cells	Melanocytes	Lama2	Dag1	0.0757651	0	LAMA2_DAG1	LAMININ	KEGG: mmu04512
Transitional cells	Transitional cells	MDK	ALK	0.00110282	0	MDK_ALK	MK	PMID: 19459784	Capsule-associated POM	Neurons	Lama2	Dag1	0.0506623	0	LAMA2_DAG1	LAMININ	KEGG: mmu04512
Capsule-associated POM	Hair cells	PTN	PTPRZ1	0.0172327	0	PTN_PTPRZ1	PTN	PMID: 28356350; PMID: 25620911	Schwann cells	Neurons	Lama2	Dag1	0.0527874	0	LAMA2_DAG1	LAMININ	KEGG: mmu04512
Chondrocytes	Hair cells	PTN	PTPRZ1	0.0178289	0	PTN_PTPRZ1	PTN	PMID: 28356350; PMID: 25620911	Capsule-associated POM	Schwann cells	Lama2	Dag1	0.228204	0	LAMA2_DAG1	LAMININ	KEGG: mmu04512
Endothelial cells	Hair cells	PTN	PTPRZ1	0.0061016	0	PTN_PTPRZ1	PTN	PMID: 28356350; PMID: 25620911	Epithelium-associated POM	Schwann cells	Lama2	Dag1	0.0795805	0	LAMA2_DAG1	LAMININ	KEGG: mmu04512
Epithelium-associated POM	Hair cells	PTN	PTPRZ1	0.0270815	0	PTN_PTPRZ1	PTN	PMID: 28356350; PMID: 25620911	Schwann cells	Schwann cells	Lama2	Dag1	0.235926	0	LAMA2_DAG1	LAMININ	KEGG: mmu04512
Glial cells	Hair cells	PTN	PTPRZ1	0.0193746	0	PTN_PTPRZ1	PTN	PMID: 28356350; PMID: 25620911	Capsule-associated POM	Supporting cells	Lama2	Dag1	0.0567787	0	LAMA2_DAG1	LAMININ	KEGG: mmu04512
Hair cells	Hair cells	PTN	PTPRZ1	0.00554019	0	PTN_PTPRZ1	PTN	PMID: 28356350; PMID: 25620911	Schwann cells	Supporting cells	Lama2	Dag1	0.0591443	0	LAMA2_DAG1	LAMININ	KEGG: mmu04512
Marginal cells	Hair cells	PTN	PTPRZ1	0.00575212	0	PTN_PTPRZ1	PTN	PMID: 28356350; PMID: 25620911	Endothelial cells	Capsule-associated POM	Lama4	Dag1	0.0594132	0	LAMA4_DAG1	LAMININ	KEGG: mmu04512
Melanocytes	Hair cells	PTN	PTPRZ1	0.0119337	0	PTN_PTPRZ1	PTN	PMID: 28356350; PMID: 25620911	Schwann cells	Capsule-associated POM	Lama4	Dag1	0.0639197	0	LAMA4_DAG1	LAMININ	KEGG: mmu04512
Neurons	Hair cells	PTN	PTPRZ1	0.0157064	0	PTN_PTPRZ1	PTN	PMID: 28356350; PMID: 25620911	Endothelial cells	Chondrocytes	Lama4	Dag1	0.0422919	0	LAMA4_DAG1	LAMININ	KEGG: mmu04512
Schwann cells	Hair cells	PTN	PTPRZ1	0.0168872	0	PTN_PTPRZ1	PTN	PMID: 28356350; PMID: 25620911	Schwann cells	Chondrocytes	Lama4	Dag1	0.0455626	0	LAMA4_DAG1	LAMININ	KEGG: mmu04512
Supporting cells	Hair cells	PTN	PTPRZ1	0.0216973	0	PTN_PTPRZ1	PTN	PMID: 28356350; PMID: 25620911	Endothelial cells	Epithelium-associated POM	Lama4	Dag1	0.0597779	0	LAMA4_DAG1	LAMININ	KEGG: mmu04512
Transitional cells	Hair cells	PTN	PTPRZ1	0.00783731	0	PTN_PTPRZ1	PTN	PMID: 28356350; PMID: 25620911	Schwann cells	Epithelium-associated POM	Lama4	Dag1	0.0643101	0	LAMA4_DAG1	LAMININ	KEGG: mmu04512
Capsule-associated POM	Marginal cells	PTN	PTPRZ1	0.0914654	0	PTN_PTPRZ1	PTN	PMID: 28356350; PMID: 25620911	Endothelial cells	Hair cells	Lama4	Dag1	0.0528079	0	LAMA4_DAG1	LAMININ	KEGG: mmu04512
Chondrocytes	Marginal cells	PTN	PTPRZ1	0.0943828	0	PTN_PTPRZ1	PTN	PMID: 28356350; PMID: 25620911	Schwann cells	Hair cells	Lama4	Dag1	0.0568436	0	LAMA4_DAG1	LAMININ	KEGG: mmu04512
Endothelial cells	Marginal cells	PTN	PTPRZ1	0.0340463	0	PTN_PTPRZ1	PTN	PMID: 28356350; PMID: 25620911	Endothelial cells	Melanocytes	Lama4	Dag1	0.0743666	0	LAMA4_DAG1	LAMININ	KEGG: mmu04512
Epithelium-associated POM	Marginal cells	PTN	PTPRZ1	0.137791	0	PTN_PTPRZ1	PTN	PMID: 28356350; PMID: 25620911	Schwann cells	Melanocytes	Lama4	Dag1	0.0799108	0	LAMA4_DAG1	LAMININ	KEGG: mmu04512
Glial cells	Marginal cells	PTN	PTPRZ1	0.101877	0	PTN_PTPRZ1	PTN	PMID: 28356350; PMID: 25620911	Endothelial cells	Neurons	Lama4	Dag1	0.0517893	0	LAMA4_DAG1	LAMININ	KEGG: mmu04512
Hair cells	Marginal cells	PTN	PTPRZ1	0.0309939	0	PTN_PTPRZ1	PTN	PMID: 28356350; PMID: 25620911	Schwann cells	Neurons	Lama4	Dag1	0.0557517	0	LAMA4_DAG1	LAMININ	KEGG: mmu04512
Marginal cells	Marginal cells	PTN	PTPRZ1	0.032148	0	PTN_PTPRZ1	PTN	PMID: 28356350; PMID: 25620911	Endothelial cells	Schwann cells	Lama4	Dag1	0.232314	0	LAMA4_DAG1	LAMININ	KEGG: mmu04512
Melanocytes	Marginal cells	PTN	PTPRZ1	0.064846	0	PTN_PTPRZ1	PTN	PMID: 28356350; PMID: 25620911	Schwann cells	Schwann cells	Lama4	Dag1	0.246498	0	LAMA4_DAG1	LAMININ	KEGG: mmu04512
Neurons	Marginal cells	PTN	PTPRZ1	0.0839255	0	PTN_PTPRZ1	PTN	PMID: 28356350; PMID: 25620911	Endothelial cells	Supporting cells	Lama4	Dag1	0.0580334	0	LAMA4_DAG1	LAMININ	KEGG: mmu04512
Schwann cells	Marginal cells	PTN	PTPRZ1	0.0897676	0	PTN_PTPRZ1	PTN	PMID: 28356350; PMID: 25620911	Schwann cells	Supporting cells	Lama4	Dag1	0.0624421	0	LAMA4_DAG1	LAMININ	KEGG: mmu04512
Supporting cells	Marginal cells	PTN	PTPRZ1	0.112951	0	PTN_PTPRZ1	PTN	PMID: 28356350; PMID: 25620911	Capsule-associated POM	Capsule-associated POM	Lamb1	Dag1	0.0194522	0	LAMB1_DAG1	LAMININ	KEGG: mmu04512
Transitional cells	Marginal cells	PTN	PTPRZ1	0.0433844	0	PTN_PTPRZ1	PTN	PMID: 28356350; PMID: 25620911	Endothelial cells	Capsule-associated POM	Lamb1	Dag1	0.0223652	0	LAMB1_DAG1	LAMININ	KEGG: mmu04512
Capsule-associated POM	Melanocytes	PTN	PTPRZ1	0.0190238	0	PTN_PTPRZ1	PTN	PMID: 28356350; PMID: 25620911	Schwann cells	Capsule-associated POM	Lamb1	Dag1	0.0833698	0	LAMB1_DAG1	LAMININ	KEGG: mmu04512
Chondrocytes	Melanocytes	PTN	PTPRZ1	0.0196807	0	PTN_PTPRZ1	PTN	PMID: 28356350; PMID: 25620911	Capsule-associated POM	Chondrocytes	Lamb1	Dag1	0.0136791	0	LAMB1_DAG1	LAMININ	KEGG: mmu04512
Endothelial cells	Melanocytes	PTN	PTPRZ1	0.00674371	0	PTN_PTPRZ1	PTN	PMID: 28356350; PMID: 25620911	Endothelial cells	Chondrocytes	Lamb1	Dag1	0.0157415	0.02	LAMB1_DAG1	LAMININ	KEGG: mmu04512
Epithelium-associated POM	Melanocytes	PTN	PTPRZ1	0.0298652	0	PTN_PTPRZ1	PTN	PMID: 28356350; PMID: 25620911	Schwann cells	Chondrocytes	Lamb1	Dag1	0.0597835	0	LAMB1_DAG1	LAMININ	KEGG: mmu04512
Glial cells	Melanocytes	PTN	PTPRZ1	0.0213835	0	PTN_PTPRZ1	PTN	PMID: 28356350; PMID: 25620911	Capsule-associated POM	Epithelium-associated POM	Lamb1	Dag1	0.0195767	0	LAMB1_DAG1	LAMININ	KEGG: mmu04512
Hair cells	Melanocytes	PTN	PTPRZ1	0.00612358	0	PTN_PTPRZ1	PTN	PMID: 28356350; PMID: 25620911	Endothelial cells	Epithelium-associated POM	Lamb1	Dag1	0.022508	0	LAMB1_DAG1	LAMININ	KEGG: mmu04512
Marginal cells	Melanocytes	PTN	PTPRZ1	0.00635769	0	PTN_PTPRZ1	PTN	PMID: 28356350; PMID: 25620911	Schwann cells	Epithelium-associated POM	Lamb1	Dag1	0.0838684	0	LAMB1_DAG1	LAMININ	KEGG: mmu04512
Melanocytes	Melanocytes	PTN	PTPRZ1	0.0131814	0	PTN_PTPRZ1	PTN	PMID: 28356350; PMID: 25620911	Capsule-associated POM	Hair cells	Lamb1	Dag1	0.0172083	0	LAMB1_DAG1	LAMININ	KEGG: mmu04512
Neurons	Melanocytes	PTN	PTPRZ1	0.0173416	0	PTN_PTPRZ1	PTN	PMID: 28356350; PMID: 25620911	Endothelial cells	Hair cells	Lamb1	Dag1	0.0197921	0	LAMB1_DAG1	LAMININ	KEGG: mmu04512
Schwann cells	Melanocytes	PTN	PTPRZ1	0.0186431	0	PTN_PTPRZ1	PTN	PMID: 28356350; PMID: 25620911	Schwann cells	Hair cells	Lamb1	Dag1	0.0743115	0	LAMB1_DAG1	LAMININ	KEGG: mmu04512
Supporting cells	Melanocytes	PTN	PTPRZ1	0.0239411	0	PTN_PTPRZ1	PTN	PMID: 28356350; PMID: 25620911	Capsule-associated POM	Melanocytes	Lamb1	Dag1	0.0246112	0	LAMB1_DAG1	LAMININ	KEGG: mmu04512
Transitional cells	Melanocytes	PTN	PTPRZ1	0.00866048	0	PTN_PTPRZ1	PTN	PMID: 28356350; PMID: 25620911	Endothelial cells	Melanocytes	Lamb1	Dag1	0.0282745	0	LAMB1_DAG1	LAMININ	KEGG: mmu04512
Capsule-associated POM	Schwann cells	PTN	PTPRZ1	0.0804163	0	PTN_PTPRZ1	PTN	PMID: 28356350; PMID: 25620911	Schwann cells	Melanocytes	Lamb1	Dag1	0.103688	0	LAMB1_DAG1	LAMININ	KEGG: mmu04512
Chondrocytes	Schwann cells	PTN	PTPRZ1	0.0830135	0	PTN_PTPRZ1	PTN	PMID: 28356350; PMID: 25620911	Capsule-associated POM	Neurons	Lamb1	Dag1	0.0168641	0	LAMB1_DAG1	LAMININ	KEGG: mmu04512
Endothelial cells	Schwann cells	PTN	PTPRZ1	0.0297067	0	PTN_PTPRZ1	PTN	PMID: 28356350; PMID: 25620911	Endothelial cells	Neurons	Lamb1	Dag1	0.0193973	0	LAMB1_DAG1	LAMININ	KEGG: mmu04512
Epithelium-associated POM	Schwann cells	PTN	PTPRZ1	0.121897	0	PTN_PTPRZ1	PTN	PMID: 28356350; PMID: 25620911	Schwann cells	Neurons	Lamb1	Dag1	0.07291	0	LAMB1_DAG1	LAMININ	KEGG: mmu04512
Glial cells	Schwann cells	PTN	PTPRZ1	0.0896947	0	PTN_PTPRZ1	PTN	PMID: 28356350; PMID: 25620911	Capsule-associated POM	Schwann cells	Lamb1	Dag1	0.0867916	0	LAMB1_DAG1	LAMININ	KEGG: mmu04512
Hair cells	Schwann cells	PTN	PTPRZ1	0.0270324	0	PTN_PTPRZ1	PTN	PMID: 28356350; PMID: 25620911	Endothelial cells	Schwann cells	Lamb1	Dag1	0.0987731	0	LAMB1_DAG1	LAMININ	KEGG: mmu04512
Marginal cells	Schwann cells	PTN	PTPRZ1	0.0280433	0	PTN_PTPRZ1	PTN	PMID: 28356350; PMID: 25620911	Schwann cells	Schwann cells	Lamb1	Dag1	0.303492	0	LAMB1_DAG1	LAMININ	KEGG: mmu04512
Melanocytes	Schwann cells	PTN	PTPRZ1	0.0568115	0	PTN_PTPRZ1	PTN	PMID: 28356350; PMID: 25620911	Capsule-associated POM	Supporting cells	Lamb1	Dag1	0.0189817	0	LAMB1_DAG1	LAMININ	KEGG: mmu04512
Neurons	Schwann cells	PTN	PTPRZ1	0.0737133	0	PTN_PTPRZ1	PTN	PMID: 28356350; PMID: 25620911	Endothelial cells	Supporting cells	Lamb1	Dag1	0.0218259	0	LAMB1_DAG1	LAMININ	KEGG: mmu04512
Schwann cells	Schwann cells	PTN	PTPRZ1	0.0789058	0	PTN_PTPRZ1	PTN	PMID: 28356350; PMID: 25620911	Schwann cells	Supporting cells	Lamb1	Dag1	0.0814818	0	LAMB1_DAG1	LAMININ	KEGG: mmu04512
Supporting cells	Schwann cells	PTN	PTPRZ1	0.0995912	0	PTN_PTPRZ1	PTN	PMID: 28356350; PMID: 25620911	Capsule-associated POM	Capsule-associated POM	Lamb2	Dag1	0.0191875	0	LAMB2_DAG1	LAMININ	KEGG: mmu04512
Transitional cells	Schwann cells	PTN	PTPRZ1	0.0379012	0	PTN_PTPRZ1	PTN	PMID: 28356350; PMID: 25620911	Epithelium-associated POM	Capsule-associated POM	Lamb2	Dag1	0.0195916	0	LAMB2_DAG1	LAMININ	KEGG: mmu04512
Capsule-associated POM	Transitional cells	PTN	PTPRZ1	0.0241852	0	PTN_PTPRZ1	PTN	PMID: 28356350; PMID: 25620911	Capsule-associated POM	Epithelium-associated POM	Lamb2	Dag1	0.0193104	0	LAMB2_DAG1	LAMININ	KEGG: mmu04512
Chondrocytes	Transitional cells	PTN	PTPRZ1	0.0250158	0	PTN_PTPRZ1	PTN	PMID: 28356350; PMID: 25620911	Epithelium-associated POM	Epithelium-associated POM	Lamb2	Dag1	0.0197169	0	LAMB2_DAG1	LAMININ	KEGG: mmu04512
Endothelial cells	Transitional cells	PTN	PTPRZ1	0.00860259	0	PTN_PTPRZ1	PTN	PMID: 28356350; PMID: 25620911	Capsule-associated POM	Melanocytes	Lamb2	Dag1	0.024278	0	LAMB2_DAG1	LAMININ	KEGG: mmu04512
Epithelium-associated POM	Transitional cells	PTN	PTPRZ1	0.0378545	0	PTN_PTPRZ1	PTN	PMID: 28356350; PMID: 25620911	Endothelial cells	Melanocytes	Lamb2	Dag1	0.0226519	0	LAMB2_DAG1	LAMININ	KEGG: mmu04512
Glial cells	Transitional cells	PTN	PTPRZ1	0.0271674	0	PTN_PTPRZ1	PTN	PMID: 28356350; PMID: 25620911	Epithelium-associated POM	Melanocytes	Lamb2	Dag1	0.0247866	0	LAMB2_DAG1	LAMININ	KEGG: mmu04512
Hair cells	Transitional cells	PTN	PTPRZ1	0.00781287	0	PTN_PTPRZ1	PTN	PMID: 28356350; PMID: 25620911	Capsule-associated POM	Schwann cells	Lamb2	Dag1	0.0856907	0	LAMB2_DAG1	LAMININ	KEGG: mmu04512
Marginal cells	Transitional cells	PTN	PTPRZ1	0.00811103	0	PTN_PTPRZ1	PTN	PMID: 28356350; PMID: 25620911	Endothelial cells	Schwann cells	Lamb2	Dag1	0.0802898	0	LAMB2_DAG1	LAMININ	KEGG: mmu04512
Melanocytes	Transitional cells	PTN	PTPRZ1	0.0167848	0	PTN_PTPRZ1	PTN	PMID: 28356350; PMID: 25620911	Epithelium-associated POM	Schwann cells	Lamb2	Dag1	0.0873704	0	LAMB2_DAG1	LAMININ	KEGG: mmu04512
Neurons	Transitional cells	PTN	PTPRZ1	0.0220569	0	PTN_PTPRZ1	PTN	PMID: 28356350; PMID: 25620911	Capsule-associated POM	Supporting cells	Lamb2	Dag1	0.0187233	0	LAMB2_DAG1	LAMININ	KEGG: mmu04512
Schwann cells	Transitional cells	PTN	PTPRZ1	0.0237037	0	PTN_PTPRZ1	PTN	PMID: 28356350; PMID: 25620911	Epithelium-associated POM	Supporting cells	Lamb2	Dag1	0.0191178	0	LAMB2_DAG1	LAMININ	KEGG: mmu04512
Supporting cells	Transitional cells	PTN	PTPRZ1	0.0303953	0	PTN_PTPRZ1	PTN	PMID: 28356350; PMID: 25620911	Capsule-associated POM	Capsule-associated POM	Lamc1	Dag1	0.0576013	0	LAMC1_DAG1	LAMININ	KEGG: mmu04512
Transitional cells	Transitional cells	PTN	PTPRZ1	0.0110418	0	PTN_PTPRZ1	PTN	PMID: 28356350; PMID: 25620911	Endothelial cells	Capsule-associated POM	Lamc1	Dag1	0.0245616	0	LAMC1_DAG1	LAMININ	KEGG: mmu04512
Capsule-associated POM	Capsule-associated POM	PTN	SDC2	0.052873	0	PTN_SDC2	PTN	PMID: 28356350; PMID: 25620911	Epithelium-associated POM	Capsule-associated POM	Lamc1	Dag1	0.0581851	0	LAMC1_DAG1	LAMININ	KEGG: mmu04512
Chondrocytes	Capsule-associated POM	PTN	SDC2	0.0546335	0	PTN_SDC2	PTN	PMID: 28356350; PMID: 25620911	Schwann cells	Capsule-associated POM	Lamc1	Dag1	0.0656405	0	LAMC1_DAG1	LAMININ	KEGG: mmu04512
Epithelium-associated POM	Capsule-associated POM	PTN	SDC2	0.0814036	0	PTN_SDC2	PTN	PMID: 28356350; PMID: 25620911	Capsule-associated POM	Chondrocytes	Lamc1	Dag1	0.0409793	0	LAMC1_DAG1	LAMININ	KEGG: mmu04512
Glial cells	Capsule-associated POM	PTN	SDC2	0.0591779	0	PTN_SDC2	PTN	PMID: 28356350; PMID: 25620911	Epithelium-associated POM	Chondrocytes	Lamc1	Dag1	0.0414021	0	LAMC1_DAG1	LAMININ	KEGG: mmu04512
Melanocytes	Capsule-associated POM	PTN	SDC2	0.0370275	0	PTN_SDC2	PTN	PMID: 28356350; PMID: 25620911	Schwann cells	Chondrocytes	Lamc1	Dag1	0.0468139	0	LAMC1_DAG1	LAMININ	KEGG: mmu04512
Neurons	Capsule-associated POM	PTN	SDC2	0.0483451	0	PTN_SDC2	PTN	PMID: 28356350; PMID: 25620911	Capsule-associated POM	Epithelium-associated POM	Lamc1	Dag1	0.0579555	0	LAMC1_DAG1	LAMININ	KEGG: mmu04512
Schwann cells	Capsule-associated POM	PTN	SDC2	0.0518506	0	PTN_SDC2	PTN	PMID: 28356350; PMID: 25620911	Endothelial cells	Epithelium-associated POM	Lamc1	Dag1	0.024718	0	LAMC1_DAG1	LAMININ	KEGG: mmu04512
Supporting cells	Capsule-associated POM	PTN	SDC2	0.0659513	0	PTN_SDC2	PTN	PMID: 28356350; PMID: 25620911	Epithelium-associated POM	Epithelium-associated POM	Lamc1	Dag1	0.0585427	0	LAMC1_DAG1	LAMININ	KEGG: mmu04512
Capsule-associated POM	Chondrocytes	PTN	SDC2	0.0288504	0	PTN_SDC2	PTN	PMID: 28356350; PMID: 25620911	Schwann cells	Epithelium-associated POM	Lamc1	Dag1	0.0660408	0	LAMC1_DAG1	LAMININ	KEGG: mmu04512
Chondrocytes	Chondrocytes	PTN	SDC2	0.0298362	0	PTN_SDC2	PTN	PMID: 28356350; PMID: 25620911	Capsule-associated POM	Hair cells	Lamc1	Dag1	0.0511864	0	LAMC1_DAG1	LAMININ	KEGG: mmu04512
Epithelium-associated POM	Chondrocytes	PTN	SDC2	0.0450347	0	PTN_SDC2	PTN	PMID: 28356350; PMID: 25620911	Epithelium-associated POM	Hair cells	Lamc1	Dag1	0.0517089	0	LAMC1_DAG1	LAMININ	KEGG: mmu04512
Schwann cells	Chondrocytes	PTN	SDC2	0.0282787	0.02	PTN_SDC2	PTN	PMID: 28356350; PMID: 25620911	Schwann cells	Hair cells	Lamc1	Dag1	0.0583859	0	LAMC1_DAG1	LAMININ	KEGG: mmu04512
Supporting cells	Chondrocytes	PTN	SDC2	0.0362139	0	PTN_SDC2	PTN	PMID: 28356350; PMID: 25620911	Capsule-associated POM	Melanocytes	Lamc1	Dag1	0.0721335	0	LAMC1_DAG1	LAMININ	KEGG: mmu04512
Capsule-associated POM	Marginal cells	PTN	SDC2	0.0324589	0.03	PTN_SDC2	PTN	PMID: 28356350; PMID: 25620911	Endothelial cells	Melanocytes	Lamc1	Dag1	0.0310327	0	LAMC1_DAG1	LAMININ	KEGG: mmu04512
Chondrocytes	Marginal cells	PTN	SDC2	0.0335637	0.03	PTN_SDC2	PTN	PMID: 28356350; PMID: 25620911	Epithelium-associated POM	Melanocytes	Lamc1	Dag1	0.0728533	0	LAMC1_DAG1	LAMININ	KEGG: mmu04512
Epithelium-associated POM	Marginal cells	PTN	SDC2	0.050562	0.01	PTN_SDC2	PTN	PMID: 28356350; PMID: 25620911	Schwann cells	Melanocytes	Lamc1	Dag1	0.0820245	0	LAMC1_DAG1	LAMININ	KEGG: mmu04512
Neurons	Marginal cells	PTN	SDC2	0.0296245	0.04	PTN_SDC2	PTN	PMID: 28356350; PMID: 25620911	Capsule-associated POM	Neurons	Lamc1	Dag1	0.0501974	0	LAMC1_DAG1	LAMININ	KEGG: mmu04512
Schwann cells	Marginal cells	PTN	SDC2	0.031818	0.03	PTN_SDC2	PTN	PMID: 28356350; PMID: 25620911	Epithelium-associated POM	Neurons	Lamc1	Dag1	0.0507103	0	LAMC1_DAG1	LAMININ	KEGG: mmu04512
Supporting cells	Marginal cells	PTN	SDC2	0.0407047	0.03	PTN_SDC2	PTN	PMID: 28356350; PMID: 25620911	Schwann cells	Neurons	Lamc1	Dag1	0.0572662	0	LAMC1_DAG1	LAMININ	KEGG: mmu04512
Capsule-associated POM	Supporting cells	PTN	SDC2	0.105793	0	PTN_SDC2	PTN	PMID: 28356350; PMID: 25620911	Capsule-associated POM	Schwann cells	Lamc1	Dag1	0.226499	0	LAMC1_DAG1	LAMININ	KEGG: mmu04512
Chondrocytes	Supporting cells	PTN	SDC2	0.109113	0	PTN_SDC2	PTN	PMID: 28356350; PMID: 25620911	Chondrocytes	Schwann cells	Lamc1	Dag1	0.0633413	0	LAMC1_DAG1	LAMININ	KEGG: mmu04512
Endothelial cells	Supporting cells	PTN	SDC2	0.0397734	0	PTN_SDC2	PTN	PMID: 28356350; PMID: 25620911	Endothelial cells	Schwann cells	Lamc1	Dag1	0.107647	0	LAMC1_DAG1	LAMININ	KEGG: mmu04512
Epithelium-associated POM	Supporting cells	PTN	SDC2	0.158113	0	PTN_SDC2	PTN	PMID: 28356350; PMID: 25620911	Epithelium-associated POM	Schwann cells	Lamc1	Dag1	0.22838	0	LAMC1_DAG1	LAMININ	KEGG: mmu04512
Glial cells	Supporting cells	PTN	SDC2	0.117625	0	PTN_SDC2	PTN	PMID: 28356350; PMID: 25620911	Glial cells	Schwann cells	Lamc1	Dag1	0.0733095	0	LAMC1_DAG1	LAMININ	KEGG: mmu04512
Hair cells	Supporting cells	PTN	SDC2	0.0362268	0	PTN_SDC2	PTN	PMID: 28356350; PMID: 25620911	Schwann cells	Schwann cells	Lamc1	Dag1	0.251812	0	LAMC1_DAG1	LAMININ	KEGG: mmu04512
Marginal cells	Supporting cells	PTN	SDC2	0.0375682	0	PTN_SDC2	PTN	PMID: 28356350; PMID: 25620911	Capsule-associated POM	Supporting cells	Lamc1	Dag1	0.056261	0	LAMC1_DAG1	LAMININ	KEGG: mmu04512
Melanocytes	Supporting cells	PTN	SDC2	0.0753499	0	PTN_SDC2	PTN	PMID: 28356350; PMID: 25620911	Endothelial cells	Supporting cells	Lamc1	Dag1	0.0239705	0	LAMC1_DAG1	LAMININ	KEGG: mmu04512
Neurons	Supporting cells	PTN	SDC2	0.0971987	0	PTN_SDC2	PTN	PMID: 28356350; PMID: 25620911	Epithelium-associated POM	Supporting cells	Lamc1	Dag1	0.0568321	0	LAMC1_DAG1	LAMININ	KEGG: mmu04512
Schwann cells	Supporting cells	PTN	SDC2	0.10386	0	PTN_SDC2	PTN	PMID: 28356350; PMID: 25620911	Schwann cells	Supporting cells	Lamc1	Dag1	0.0641259	0	LAMC1_DAG1	LAMININ	KEGG: mmu04512
Supporting cells	Supporting cells	PTN	SDC2	0.130163	0	PTN_SDC2	PTN	PMID: 28356350; PMID: 25620911	Neurons	Neurons	Cadm1	Cadm1	0.0168285	0	CADM1_CADM1	CADM	PMID: 24503895
Transitional cells	Supporting cells	PTN	SDC2	0.0506	0	PTN_SDC2	PTN	PMID: 28356350; PMID: 25620911	Schwann cells	Neurons	Cadm1	Cadm1	0.0208691	0	CADM1_CADM1	CADM	PMID: 24503895
Epithelium-associated POM	Transitional cells	PTN	SDC2	0.0351497	0	PTN_SDC2	PTN	PMID: 28356350; PMID: 25620911	Neurons	Schwann cells	Cadm1	Cadm1	0.0208691	0	CADM1_CADM1	CADM	PMID: 24503895
Supporting cells	Transitional cells	PTN	SDC2	0.0282079	0.02	PTN_SDC2	PTN	PMID: 28356350; PMID: 25620911	Schwann cells	Schwann cells	Cadm1	Cadm1	0.0258543	0	CADM1_CADM1	CADM	PMID: 24503895
Capsule-associated POM	Melanocytes	PTN	SDC3	0.00390258	0	PTN_SDC3	PTN	PMID: 28356350; PMID: 25620911	Endothelial cells	Glial cells	Entpd1	Adora1	0.0190824	0	ENTPD1_ADORA1	CD39	PMID: 21677139
Chondrocytes	Melanocytes	PTN	SDC3	0.00403948	0	PTN_SDC3	PTN	PMID: 28356350; PMID: 25620911	Glial cells	Glial cells	Cdh2	Cdh2	0.0170201	0	CDH2_CDH2	CDH	KEGG: mmu04514
Endothelial cells	Melanocytes	PTN	SDC3	0.00136979	0	PTN_SDC3	PTN	PMID: 28356350; PMID: 25620911	Melanocytes	Glial cells	Cdh2	Cdh2	0.0229115	0	CDH2_CDH2	CDH	KEGG: mmu04514
Epithelium-associated POM	Melanocytes	PTN	SDC3	0.00618089	0	PTN_SDC3	PTN	PMID: 28356350; PMID: 25620911	Neurons	Glial cells	Cdh2	Cdh2	0.0429354	0	CDH2_CDH2	CDH	KEGG: mmu04514
Glial cells	Melanocytes	PTN	SDC3	0.00439505	0	PTN_SDC3	PTN	PMID: 28356350; PMID: 25620911	Glial cells	Melanocytes	Cdh2	Cdh2	0.0229115	0	CDH2_CDH2	CDH	KEGG: mmu04514
Hair cells	Melanocytes	PTN	SDC3	0.00124321	0	PTN_SDC3	PTN	PMID: 28356350; PMID: 25620911	Melanocytes	Melanocytes	Cdh2	Cdh2	0.0307783	0	CDH2_CDH2	CDH	KEGG: mmu04514
Marginal cells	Melanocytes	PTN	SDC3	0.00129098	0	PTN_SDC3	PTN	PMID: 28356350; PMID: 25620911	Neurons	Melanocytes	Cdh2	Cdh2	0.0572745	0	CDH2_CDH2	CDH	KEGG: mmu04514
Melanocytes	Melanocytes	PTN	SDC3	0.00269131	0	PTN_SDC3	PTN	PMID: 28356350; PMID: 25620911	Glial cells	Neurons	Cdh2	Cdh2	0.0429354	0	CDH2_CDH2	CDH	KEGG: mmu04514
Neurons	Melanocytes	PTN	SDC3	0.00355265	0	PTN_SDC3	PTN	PMID: 28356350; PMID: 25620911	Melanocytes	Neurons	Cdh2	Cdh2	0.0572745	0	CDH2_CDH2	CDH	KEGG: mmu04514
Schwann cells	Melanocytes	PTN	SDC3	0.0038233	0	PTN_SDC3	PTN	PMID: 28356350; PMID: 25620911	Neurons	Neurons	Cdh2	Cdh2	0.10413	0	CDH2_CDH2	CDH	KEGG: mmu04514
Supporting cells	Melanocytes	PTN	SDC3	0.00493096	0	PTN_SDC3	PTN	PMID: 28356350; PMID: 25620911	Endothelial cells	Endothelial cells	Cdh5	Cdh5	0.343976	0	CDH5_CDH5	CDH5	KEGG: mmu04514
Transitional cells	Melanocytes	PTN	SDC3	0.00176183	0	PTN_SDC3	PTN	PMID: 28356350; PMID: 25620911	Capsule-associated POM	Capsule-associated POM	Cldn11	Cldn11	0.0186951	0	CLDN11_CLDN11	CLDN	KEGG: mmu04514
Capsule-associated POM	Marginal cells	PTN	SDC4	0.0464587	0	PTN_SDC4	PTN	PMID: 28356350; PMID: 25620911	Epithelium-associated POM	Capsule-associated POM	Cldn11	Cldn11	0.02137	0	CLDN11_CLDN11	CLDN	KEGG: mmu04514
Chondrocytes	Marginal cells	PTN	SDC4	0.0480165	0	PTN_SDC4	PTN	PMID: 28356350; PMID: 25620911	Glial cells	Capsule-associated POM	Cldn11	Cldn11	0.0968502	0	CLDN11_CLDN11	CLDN	KEGG: mmu04514
Endothelial cells	Marginal cells	PTN	SDC4	0.0167718	0	PTN_SDC4	PTN	PMID: 28356350; PMID: 25620911	Marginal cells	Capsule-associated POM	Cldn11	Cldn11	0.0169211	0	CLDN11_CLDN11	CLDN	KEGG: mmu04514
Epithelium-associated POM	Marginal cells	PTN	SDC4	0.0717905	0	PTN_SDC4	PTN	PMID: 28356350; PMID: 25620911	Neurons	Capsule-associated POM	Cldn11	Cldn11	0.0154533	0	CLDN11_CLDN11	CLDN	KEGG: mmu04514
Glial cells	Marginal cells	PTN	SDC4	0.0520408	0	PTN_SDC4	PTN	PMID: 28356350; PMID: 25620911	Capsule-associated POM	Epithelium-associated POM	Cldn11	Cldn11	0.02137	0	CLDN11_CLDN11	CLDN	KEGG: mmu04514
Hair cells	Marginal cells	PTN	SDC4	0.0152437	0	PTN_SDC4	PTN	PMID: 28356350; PMID: 25620911	Epithelium-associated POM	Epithelium-associated POM	Cldn11	Cldn11	0.0244182	0	CLDN11_CLDN11	CLDN	KEGG: mmu04514
Marginal cells	Marginal cells	PTN	SDC4	0.0158209	0	PTN_SDC4	PTN	PMID: 28356350; PMID: 25620911	Glial cells	Epithelium-associated POM	Cldn11	Cldn11	0.109461	0	CLDN11_CLDN11	CLDN	KEGG: mmu04514
Melanocytes	Marginal cells	PTN	SDC4	0.0324696	0	PTN_SDC4	PTN	PMID: 28356350; PMID: 25620911	Marginal cells	Epithelium-associated POM	Cldn11	Cldn11	0.0193473	0	CLDN11_CLDN11	CLDN	KEGG: mmu04514
Neurons	Marginal cells	PTN	SDC4	0.0424556	0	PTN_SDC4	PTN	PMID: 28356350; PMID: 25620911	Neurons	Epithelium-associated POM	Cldn11	Cldn11	0.0176727	0	CLDN11_CLDN11	CLDN	KEGG: mmu04514
Schwann cells	Marginal cells	PTN	SDC4	0.0455544	0	PTN_SDC4	PTN	PMID: 28356350; PMID: 25620911	Capsule-associated POM	Glial cells	Cldn11	Cldn11	0.0968502	0	CLDN11_CLDN11	CLDN	KEGG: mmu04514
Supporting cells	Marginal cells	PTN	SDC4	0.0580477	0	PTN_SDC4	PTN	PMID: 28356350; PMID: 25620911	Epithelium-associated POM	Glial cells	Cldn11	Cldn11	0.109461	0	CLDN11_CLDN11	CLDN	KEGG: mmu04514
Transitional cells	Marginal cells	PTN	SDC4	0.0214773	0	PTN_SDC4	PTN	PMID: 28356350; PMID: 25620911	Glial cells	Glial cells	Cldn11	Cldn11	0.376408	0	CLDN11_CLDN11	CLDN	KEGG: mmu04514
Capsule-associated POM	Supporting cells	PTN	SDC4	0.0345994	0	PTN_SDC4	PTN	PMID: 28356350; PMID: 25620911	Marginal cells	Glial cells	Cldn11	Cldn11	0.0883278	0	CLDN11_CLDN11	CLDN	KEGG: mmu04514
Chondrocytes	Supporting cells	PTN	SDC4	0.0357745	0	PTN_SDC4	PTN	PMID: 28356350; PMID: 25620911	Neurons	Glial cells	Cldn11	Cldn11	0.081177	0	CLDN11_CLDN11	CLDN	KEGG: mmu04514
Endothelial cells	Supporting cells	PTN	SDC4	0.0123921	0	PTN_SDC4	PTN	PMID: 28356350; PMID: 25620911	Capsule-associated POM	Marginal cells	Cldn11	Cldn11	0.0169211	0	CLDN11_CLDN11	CLDN	KEGG: mmu04514
Epithelium-associated POM	Supporting cells	PTN	SDC4	0.05383	0	PTN_SDC4	PTN	PMID: 28356350; PMID: 25620911	Epithelium-associated POM	Marginal cells	Cldn11	Cldn11	0.0193473	0	CLDN11_CLDN11	CLDN	KEGG: mmu04514
Glial cells	Supporting cells	PTN	SDC4	0.0388146	0	PTN_SDC4	PTN	PMID: 28356350; PMID: 25620911	Glial cells	Marginal cells	Cldn11	Cldn11	0.0883278	0	CLDN11_CLDN11	CLDN	KEGG: mmu04514
Hair cells	Supporting cells	PTN	SDC4	0.0112584	0	PTN_SDC4	PTN	PMID: 28356350; PMID: 25620911	Capsule-associated POM	Neurons	Cldn11	Cldn11	0.0154533	0	CLDN11_CLDN11	CLDN	KEGG: mmu04514
Marginal cells	Supporting cells	PTN	SDC4	0.0116865	0	PTN_SDC4	PTN	PMID: 28356350; PMID: 25620911	Epithelium-associated POM	Neurons	Cldn11	Cldn11	0.0176727	0	CLDN11_CLDN11	CLDN	KEGG: mmu04514
Melanocytes	Supporting cells	PTN	SDC4	0.024091	0	PTN_SDC4	PTN	PMID: 28356350; PMID: 25620911	Glial cells	Neurons	Cldn11	Cldn11	0.081177	0	CLDN11_CLDN11	CLDN	KEGG: mmu04514
Neurons	Supporting cells	PTN	SDC4	0.0315843	0	PTN_SDC4	PTN	PMID: 28356350; PMID: 25620911	Glial cells	Glial cells	Cntn2	Cntn2	0.162995	0	CNTN2_CNTN2	CNTN	KEGG: mmu04514
Schwann cells	Supporting cells	PTN	SDC4	0.0339178	0	PTN_SDC4	PTN	PMID: 28356350; PMID: 25620911	Neurons	Melanocytes	Cntn1	Nrcam	0.22818	0	CNTN1_NRCAM	CNTN	KEGG: mmu04514
Supporting cells	Supporting cells	PTN	SDC4	0.0433647	0	PTN_SDC4	PTN	PMID: 28356350; PMID: 25620911	Neurons	Neurons	Cntn1	Nrcam	0.065423	0	CNTN1_NRCAM	CNTN	KEGG: mmu04514
Transitional cells	Supporting cells	PTN	SDC4	0.0158886	0	PTN_SDC4	PTN	PMID: 28356350; PMID: 25620911	Neurons	Supporting cells	Cntn1	Nrcam	0.0601209	0	CNTN1_NRCAM	CNTN	KEGG: mmu04514
Capsule-associated POM	Capsule-associated POM	PTN	NCL	0.0813754	0	PTN_NCL	PTN	PMID: 28356350; PMID: 25620911	Endothelial cells	Hair cells	Efna1	Epha1	0.0239301	0	EFNA1_EPHA1	EPHA	PMID: 15114347
Chondrocytes	Capsule-associated POM	PTN	NCL	0.0840007	0	PTN_NCL	PTN	PMID: 28356350; PMID: 25620911	Supporting cells	Hair cells	Efna1	Epha1	0.0188017	0	EFNA1_EPHA1	EPHA	PMID: 15114347
Epithelium-associated POM	Capsule-associated POM	PTN	NCL	0.123284	0	PTN_NCL	PTN	PMID: 28356350; PMID: 25620911	Endothelial cells	Epithelium-associated POM	Efna1	Epha3	0.0682287	0	EFNA1_EPHA3	EPHA	PMID: 15114347
Supporting cells	Capsule-associated POM	PTN	NCL	0.100754	0	PTN_NCL	PTN	PMID: 28356350; PMID: 25620911	Supporting cells	Epithelium-associated POM	Efna1	Epha3	0.0541332	0	EFNA1_EPHA3	EPHA	PMID: 15114347
Capsule-associated POM	Chondrocytes	PTN	NCL	0.0896415	0	PTN_NCL	PTN	PMID: 28356350; PMID: 25620911	Endothelial cells	Epithelium-associated POM	Efna1	Epha4	0.0230232	0	EFNA1_EPHA4	EPHA	PMID: 15114347
Chondrocytes	Chondrocytes	PTN	NCL	0.0925066	0	PTN_NCL	PTN	PMID: 28356350; PMID: 25620911	Supporting cells	Epithelium-associated POM	Efna1	Epha4	0.0180855	0	EFNA1_EPHA4	EPHA	PMID: 15114347
Epithelium-associated POM	Chondrocytes	PTN	NCL	0.135181	0	PTN_NCL	PTN	PMID: 28356350; PMID: 25620911	Endothelial cells	Hair cells	Efna1	Epha4	0.0212178	0	EFNA1_EPHA4	EPHA	PMID: 15114347
Neurons	Chondrocytes	PTN	NCL	0.0822383	0.01	PTN_NCL	PTN	PMID: 28356350; PMID: 25620911	Supporting cells	Hair cells	Efna1	Epha4	0.0166608	0	EFNA1_EPHA4	EPHA	PMID: 15114347
Schwann cells	Chondrocytes	PTN	NCL	0.0879742	0	PTN_NCL	PTN	PMID: 28356350; PMID: 25620911	Endothelial cells	Neurons	Efna1	Epha4	0.0177245	0	EFNA1_EPHA4	EPHA	PMID: 15114347
Supporting cells	Chondrocytes	PTN	NCL	0.110751	0	PTN_NCL	PTN	PMID: 28356350; PMID: 25620911	Supporting cells	Neurons	Efna1	Epha4	0.013907	0	EFNA1_EPHA4	EPHA	PMID: 15114347
Capsule-associated POM	Endothelial cells	PTN	NCL	0.107296	0	PTN_NCL	PTN	PMID: 28356350; PMID: 25620911	Endothelial cells	Capsule-associated POM	Efna1	Epha5	0.0249243	0	EFNA1_EPHA5	EPHA	PMID: 15114347
Chondrocytes	Endothelial cells	PTN	NCL	0.110657	0	PTN_NCL	PTN	PMID: 28356350; PMID: 25620911	Supporting cells	Capsule-associated POM	Efna1	Epha5	0.0195871	0	EFNA1_EPHA5	EPHA	PMID: 15114347
Epithelium-associated POM	Endothelial cells	PTN	NCL	0.160226	0	PTN_NCL	PTN	PMID: 28356350; PMID: 25620911	Endothelial cells	Epithelium-associated POM	Efna1	Epha5	0.0761077	0	EFNA1_EPHA5	EPHA	PMID: 15114347
Glial cells	Endothelial cells	PTN	NCL	0.119274	0	PTN_NCL	PTN	PMID: 28356350; PMID: 25620911	Supporting cells	Epithelium-associated POM	Efna1	Epha5	0.0604902	0	EFNA1_EPHA5	EPHA	PMID: 15114347
Neurons	Endothelial cells	PTN	NCL	0.098593	0	PTN_NCL	PTN	PMID: 28356350; PMID: 25620911	Endothelial cells	Neurons	Efna1	Epha5	0.0203036	0	EFNA1_EPHA5	EPHA	PMID: 15114347
Schwann cells	Endothelial cells	PTN	NCL	0.105339	0	PTN_NCL	PTN	PMID: 28356350; PMID: 25620911	Supporting cells	Neurons	Efna1	Epha5	0.0159397	0	EFNA1_EPHA5	EPHA	PMID: 15114347
Supporting cells	Endothelial cells	PTN	NCL	0.131961	0	PTN_NCL	PTN	PMID: 28356350; PMID: 25620911	Endothelial cells	Schwann cells	Efna1	Epha5	0.0257167	0	EFNA1_EPHA5	EPHA	PMID: 15114347
Capsule-associated POM	Epithelium-associated POM	PTN	NCL	0.107814	0	PTN_NCL	PTN	PMID: 28356350; PMID: 25620911	Supporting cells	Schwann cells	Efna1	Epha5	0.0202133	0	EFNA1_EPHA5	EPHA	PMID: 15114347
Chondrocytes	Epithelium-associated POM	PTN	NCL	0.111189	0	PTN_NCL	PTN	PMID: 28356350; PMID: 25620911	Endothelial cells	Epithelium-associated POM	Efna1	Epha7	0.0196003	0	EFNA1_EPHA7	EPHA	PMID: 15114347
Epithelium-associated POM	Epithelium-associated POM	PTN	NCL	0.160953	0	PTN_NCL	PTN	PMID: 28356350; PMID: 25620911	Supporting cells	Epithelium-associated POM	Efna1	Epha7	0.0153851	0	EFNA1_EPHA7	EPHA	PMID: 15114347
Glial cells	Epithelium-associated POM	PTN	NCL	0.119842	0	PTN_NCL	PTN	PMID: 28356350; PMID: 25620911	Endothelial cells	Supporting cells	Efna1	Epha7	0.0216943	0	EFNA1_EPHA7	EPHA	PMID: 15114347
Neurons	Epithelium-associated POM	PTN	NCL	0.0990736	0	PTN_NCL	PTN	PMID: 28356350; PMID: 25620911	Supporting cells	Supporting cells	Efna1	Epha7	0.0170367	0	EFNA1_EPHA7	EPHA	PMID: 15114347
Schwann cells	Epithelium-associated POM	PTN	NCL	0.105848	0	PTN_NCL	PTN	PMID: 28356350; PMID: 25620911	Endothelial cells	Transitional cells	Efna1	Epha7	0.0265842	0	EFNA1_EPHA7	EPHA	PMID: 15114347
Supporting cells	Epithelium-associated POM	PTN	NCL	0.13258	0	PTN_NCL	PTN	PMID: 28356350; PMID: 25620911	Supporting cells	Transitional cells	Efna1	Epha7	0.0208991	0	EFNA1_EPHA7	EPHA	PMID: 15114347
Epithelium-associated POM	Glial cells	PTN	NCL	0.135185	0	PTN_NCL	PTN	PMID: 28356350; PMID: 25620911	Endothelial cells	Epithelium-associated POM	Efnb2	Epha4	0.0212216	0	EFNB2_EPHA4	EPHB	PMID: 15114347
Supporting cells	Glial cells	PTN	NCL	0.110755	0	PTN_NCL	PTN	PMID: 28356350; PMID: 25620911	Supporting cells	Epithelium-associated POM	Efnb2	Epha4	0.016762	0	EFNB2_EPHA4	EPHB	PMID: 15114347
Epithelium-associated POM	Hair cells	PTN	NCL	0.114363	0	PTN_NCL	PTN	PMID: 28356350; PMID: 25620911	Endothelial cells	Hair cells	Efnb2	Epha4	0.0195547	0	EFNB2_EPHA4	EPHB	PMID: 15114347
Supporting cells	Hair cells	PTN	NCL	0.0932893	0	PTN_NCL	PTN	PMID: 28356350; PMID: 25620911	Supporting cells	Hair cells	Efnb2	Epha4	0.0154398	0	EFNB2_EPHA4	EPHB	PMID: 15114347
Capsule-associated POM	Marginal cells	PTN	NCL	0.0887509	0	PTN_NCL	PTN	PMID: 28356350; PMID: 25620911	Endothelial cells	Neurons	Efnb2	Epha4	0.0163306	0	EFNB2_EPHA4	EPHB	PMID: 15114347
Chondrocytes	Marginal cells	PTN	NCL	0.0915905	0	PTN_NCL	PTN	PMID: 28356350; PMID: 25620911	Supporting cells	Neurons	Efnb2	Epha4	0.0128853	0	EFNB2_EPHA4	EPHB	PMID: 15114347
Epithelium-associated POM	Marginal cells	PTN	NCL	0.133904	0	PTN_NCL	PTN	PMID: 28356350; PMID: 25620911	Endothelial cells	Glial cells	Efnb2	Ephb1	0.0555176	0	EFNB2_EPHB1	EPHB	PMID: 15114347
Neurons	Marginal cells	PTN	NCL	0.0814148	0.04	PTN_NCL	PTN	PMID: 28356350; PMID: 25620911	Supporting cells	Glial cells	Efnb2	Ephb1	0.0441762	0	EFNB2_EPHB1	EPHB	PMID: 15114347
Schwann cells	Marginal cells	PTN	NCL	0.0870987	0	PTN_NCL	PTN	PMID: 28356350; PMID: 25620911	Glial cells	Epithelium-associated POM	Efnb3	Epha4	0.0806099	0	EFNB3_EPHA4	EPHB	PMID: 15114347
Supporting cells	Marginal cells	PTN	NCL	0.109676	0	PTN_NCL	PTN	PMID: 28356350; PMID: 25620911	Glial cells	Hair cells	Efnb3	Epha4	0.0746339	0	EFNB3_EPHA4	EPHB	PMID: 15114347
Capsule-associated POM	Melanocytes	PTN	NCL	0.0971342	0	PTN_NCL	PTN	PMID: 28356350; PMID: 25620911	Glial cells	Neurons	Efnb3	Epha4	0.0629114	0	EFNB3_EPHA4	EPHB	PMID: 15114347
Chondrocytes	Melanocytes	PTN	NCL	0.100213	0	PTN_NCL	PTN	PMID: 28356350; PMID: 25620911	Glial cells	Glial cells	Efnb3	Ephb1	0.192051	0	EFNB3_EPHB1	EPHB	PMID: 15114347
Epithelium-associated POM	Melanocytes	PTN	NCL	0.14587	0	PTN_NCL	PTN	PMID: 28356350; PMID: 25620911	Endothelial cells	Endothelial cells	Esam	Esam	0.344391	0	ESAM_ESAM	ESAM	KEGG: mmu04514; PMID: 11279107
Glial cells	Melanocytes	PTN	NCL	0.108115	0.01	PTN_NCL	PTN	PMID: 28356350; PMID: 25620911	Capsule-associated POM	Glial cells	Jam2	ITGAV_ITGB1	0.0282116	0	JAM2_ITGAV_ITGB1	JAM	KEGG: mmu04514
Neurons	Melanocytes	PTN	NCL	0.0891729	0.01	PTN_NCL	PTN	PMID: 28356350; PMID: 25620911	Endothelial cells	Glial cells	Jam2	ITGAV_ITGB1	0.0337788	0	JAM2_ITGAV_ITGB1	JAM	KEGG: mmu04514
Schwann cells	Melanocytes	PTN	NCL	0.0953422	0	PTN_NCL	PTN	PMID: 28356350; PMID: 25620911	Epithelium-associated POM	Glial cells	Jam2	ITGAV_ITGB1	0.0230624	0	JAM2_ITGAV_ITGB1	JAM	KEGG: mmu04514
Supporting cells	Melanocytes	PTN	NCL	0.119776	0	PTN_NCL	PTN	PMID: 28356350; PMID: 25620911	Melanocytes	Glial cells	Jam2	ITGAV_ITGB1	0.100888	0	JAM2_ITGAV_ITGB1	JAM	KEGG: mmu04514
Capsule-associated POM	Schwann cells	PTN	NCL	0.0840933	0	PTN_NCL	PTN	PMID: 28356350; PMID: 25620911	Neurons	Glial cells	Jam2	ITGAV_ITGB1	0.0254155	0	JAM2_ITGAV_ITGB1	JAM	KEGG: mmu04514
Chondrocytes	Schwann cells	PTN	NCL	0.0867981	0	PTN_NCL	PTN	PMID: 28356350; PMID: 25620911	Capsule-associated POM	Melanocytes	Jam2	ITGAV_ITGB1	0.0393555	0	JAM2_ITGAV_ITGB1	JAM	KEGG: mmu04514
Epithelium-associated POM	Schwann cells	PTN	NCL	0.127208	0	PTN_NCL	PTN	PMID: 28356350; PMID: 25620911	Endothelial cells	Melanocytes	Jam2	ITGAV_ITGB1	0.0470155	0	JAM2_ITGAV_ITGB1	JAM	KEGG: mmu04514
Supporting cells	Schwann cells	PTN	NCL	0.104046	0	PTN_NCL	PTN	PMID: 28356350; PMID: 25620911	Epithelium-associated POM	Melanocytes	Jam2	ITGAV_ITGB1	0.0322398	0	JAM2_ITGAV_ITGB1	JAM	KEGG: mmu04514
Capsule-associated POM	Supporting cells	PTN	NCL	0.100109	0	PTN_NCL	PTN	PMID: 28356350; PMID: 25620911	Melanocytes	Melanocytes	Jam2	ITGAV_ITGB1	0.136702	0	JAM2_ITGAV_ITGB1	JAM	KEGG: mmu04514
Chondrocytes	Supporting cells	PTN	NCL	0.103271	0	PTN_NCL	PTN	PMID: 28356350; PMID: 25620911	Neurons	Melanocytes	Jam2	ITGAV_ITGB1	0.0354953	0	JAM2_ITGAV_ITGB1	JAM	KEGG: mmu04514
Epithelium-associated POM	Supporting cells	PTN	NCL	0.15009	0	PTN_NCL	PTN	PMID: 28356350; PMID: 25620911	Capsule-associated POM	Capsule-associated POM	Jam2	Jam3	0.0179175	0	JAM2_JAM3	JAM	PMC1237098; PMID: 11590146
Glial cells	Supporting cells	PTN	NCL	0.111385	0.01	PTN_NCL	PTN	PMID: 28356350; PMID: 25620911	Endothelial cells	Capsule-associated POM	Jam2	Jam3	0.0214983	0	JAM2_JAM3	JAM	PMC1237098; PMID: 11590146
Neurons	Supporting cells	PTN	NCL	0.0919289	0	PTN_NCL	PTN	PMID: 28356350; PMID: 25620911	Epithelium-associated POM	Capsule-associated POM	Jam2	Jam3	0.0146189	0.01	JAM2_JAM3	JAM	PMC1237098; PMID: 11590146
Schwann cells	Supporting cells	PTN	NCL	0.0982683	0	PTN_NCL	PTN	PMID: 28356350; PMID: 25620911	Melanocytes	Capsule-associated POM	Jam2	Jam3	0.0658729	0	JAM2_JAM3	JAM	PMC1237098; PMID: 11590146
Supporting cells	Supporting cells	PTN	NCL	0.12335	0	PTN_NCL	PTN	PMID: 28356350; PMID: 25620911	Neurons	Capsule-associated POM	Jam2	Jam3	0.0161248	0	JAM2_JAM3	JAM	PMC1237098; PMID: 11590146
Capsule-associated POM	Transitional cells	PTN	ALK	0.00787201	0	PTN_ALK	PTN	PMID: 28356350; PMID: 25620911	Capsule-associated POM	Glial cells	Jam2	Jam3	0.0575113	0	JAM2_JAM3	JAM	PMC1237098; PMID: 11590146
Chondrocytes	Transitional cells	PTN	ALK	0.00814701	0	PTN_ALK	PTN	PMID: 28356350; PMID: 25620911	Endothelial cells	Glial cells	Jam2	Jam3	0.0684532	0	JAM2_JAM3	JAM	PMC1237098; PMID: 11590146
Endothelial cells	Transitional cells	PTN	ALK	0.00277021	0	PTN_ALK	PTN	PMID: 28356350; PMID: 25620911	Epithelium-associated POM	Glial cells	Jam2	Jam3	0.0472744	0	JAM2_JAM3	JAM	PMC1237098; PMID: 11590146
Epithelium-associated POM	Transitional cells	PTN	ALK	0.0124387	0	PTN_ALK	PTN	PMID: 28356350; PMID: 25620911	Melanocytes	Glial cells	Jam2	Jam3	0.190845	0	JAM2_JAM3	JAM	PMC1237098; PMID: 11590146
Glial cells	Transitional cells	PTN	ALK	0.00886093	0	PTN_ALK	PTN	PMID: 28356350; PMID: 25620911	Neurons	Glial cells	Jam2	Jam3	0.0519666	0	JAM2_JAM3	JAM	PMC1237098; PMID: 11590146
Hair cells	Transitional cells	PTN	ALK	0.00251454	0	PTN_ALK	PTN	PMID: 28356350; PMID: 25620911	Endothelial cells	Neurons	Jam2	Jam3	0.0198527	0	JAM2_JAM3	JAM	PMC1237098; PMID: 11590146
Marginal cells	Transitional cells	PTN	ALK	0.00261103	0	PTN_ALK	PTN	PMID: 28356350; PMID: 25620911	Melanocytes	Neurons	Jam2	Jam3	0.0610426	0	JAM2_JAM3	JAM	PMC1237098; PMID: 11590146
Melanocytes	Transitional cells	PTN	ALK	0.00543545	0	PTN_ALK	PTN	PMID: 28356350; PMID: 25620911	Capsule-associated POM	Schwann cells	Jam2	Jam3	0.0579425	0	JAM2_JAM3	JAM	PMC1237098; PMID: 11590146
Neurons	Transitional cells	PTN	ALK	0.00716872	0	PTN_ALK	PTN	PMID: 28356350; PMID: 25620911	Endothelial cells	Schwann cells	Jam2	Jam3	0.0689604	0	JAM2_JAM3	JAM	PMC1237098; PMID: 11590146
Schwann cells	Transitional cells	PTN	ALK	0.00771272	0	PTN_ALK	PTN	PMID: 28356350; PMID: 25620911	Epithelium-associated POM	Schwann cells	Jam2	Jam3	0.0476328	0	JAM2_JAM3	JAM	PMC1237098; PMID: 11590146
Supporting cells	Transitional cells	PTN	ALK	0.00993596	0	PTN_ALK	PTN	PMID: 28356350; PMID: 25620911	Melanocytes	Schwann cells	Jam2	Jam3	0.192072	0	JAM2_JAM3	JAM	PMC1237098; PMID: 11590146
Transitional cells	Transitional cells	PTN	ALK	0.00356163	0	PTN_ALK	PTN	PMID: 28356350; PMID: 25620911	Neurons	Schwann cells	Jam2	Jam3	0.0523585	0	JAM2_JAM3	JAM	PMC1237098; PMID: 11590146
Capsule-associated POM	Transitional cells	POSTN	ITGAV_ITGB5	0.0104259	0	POSTN_ITGAV_ITGB5	PERIOSTIN	PMID: 26721738	Endothelial cells	Endothelial cells	F11r	F11r	0.0246691	0	F11R_F11R	JAM	KEGG: mmu04514
Chondrocytes	Transitional cells	POSTN	ITGAV_ITGB5	0.0101765	0	POSTN_ITGAV_ITGB5	PERIOSTIN	PMID: 26721738	Marginal cells	Endothelial cells	F11r	F11r	0.0213786	0	F11R_F11R	JAM	KEGG: mmu04514
Endothelial cells	Transitional cells	POSTN	ITGAV_ITGB5	0.0017575	0	POSTN_ITGAV_ITGB5	PERIOSTIN	PMID: 26721738	Supporting cells	Endothelial cells	F11r	F11r	0.0228953	0	F11R_F11R	JAM	KEGG: mmu04514
Epithelium-associated POM	Transitional cells	POSTN	ITGAV_ITGB5	0.0175559	0	POSTN_ITGAV_ITGB5	PERIOSTIN	PMID: 26721738	Endothelial cells	Marginal cells	F11r	F11r	0.0213786	0	F11R_F11R	JAM	KEGG: mmu04514
Glial cells	Transitional cells	POSTN	ITGAV_ITGB5	0.00939908	0	POSTN_ITGAV_ITGB5	PERIOSTIN	PMID: 26721738	Marginal cells	Marginal cells	F11r	F11r	0.0185186	0	F11R_F11R	JAM	KEGG: mmu04514
Hair cells	Transitional cells	POSTN	ITGAV_ITGB5	0.00113585	0	POSTN_ITGAV_ITGB5	PERIOSTIN	PMID: 26721738	Supporting cells	Marginal cells	F11r	F11r	0.0198366	0	F11R_F11R	JAM	KEGG: mmu04514
Melanocytes	Transitional cells	POSTN	ITGAV_ITGB5	0.0156781	0	POSTN_ITGAV_ITGB5	PERIOSTIN	PMID: 26721738	Endothelial cells	Supporting cells	F11r	F11r	0.0228953	0	F11R_F11R	JAM	KEGG: mmu04514
Neurons	Transitional cells	POSTN	ITGAV_ITGB5	0.00138011	0	POSTN_ITGAV_ITGB5	PERIOSTIN	PMID: 26721738	Marginal cells	Supporting cells	F11r	F11r	0.0198366	0	F11R_F11R	JAM	KEGG: mmu04514
Schwann cells	Transitional cells	POSTN	ITGAV_ITGB5	0.00232322	0	POSTN_ITGAV_ITGB5	PERIOSTIN	PMID: 26721738	Supporting cells	Supporting cells	F11r	F11r	0.0212463	0	F11R_F11R	JAM	KEGG: mmu04514
Transitional cells	Transitional cells	POSTN	ITGAV_ITGB5	0.0018321	0	POSTN_ITGAV_ITGB5	PERIOSTIN	PMID: 26721738	Endothelial cells	Capsule-associated POM	F11r	Jam2	0.0210157	0	F11R_JAM2	JAM	KEGG: mmu04514
Endothelial cells	Capsule-associated POM	EDN1	EDNRA	0.00181806	0	EDN1_EDNRA	EDN	KEGG: hsa04080	Marginal cells	Capsule-associated POM	F11r	Jam2	0.0182034	0	F11R_JAM2	JAM	KEGG: mmu04514
Endothelial cells	Epithelium-associated POM	EDN1	EDNRA	0.00240161	0	EDN1_EDNRA	EDN	KEGG: hsa04080	Supporting cells	Capsule-associated POM	F11r	Jam2	0.0194994	0	F11R_JAM2	JAM	KEGG: mmu04514
Marginal cells	Capsule-associated POM	EDN3	EDNRA	0.00502752	0	EDN3_EDNRA	EDN	KEGG: hsa04080	Endothelial cells	Endothelial cells	F11r	Jam2	0.0251998	0	F11R_JAM2	JAM	KEGG: mmu04514
Marginal cells	Epithelium-associated POM	EDN3	EDNRA	0.00663435	0	EDN3_EDNRA	EDN	KEGG: hsa04080	Marginal cells	Endothelial cells	F11r	Jam2	0.02184	0	F11R_JAM2	JAM	KEGG: mmu04514
Endothelial cells	Melanocytes	EDN1	EDNRB	0.012735	0	EDN1_EDNRB	EDN	KEGG: hsa04080	Supporting cells	Endothelial cells	F11r	Jam2	0.0233887	0	F11R_JAM2	JAM	KEGG: mmu04514
Endothelial cells	Schwann cells	EDN1	EDNRB	0.0100949	0	EDN1_EDNRB	EDN	KEGG: hsa04080	Endothelial cells	Epithelium-associated POM	F11r	Jam2	0.0171567	0	F11R_JAM2	JAM	KEGG: mmu04514
Endothelial cells	Supporting cells	EDN1	EDNRB	0.00113461	0	EDN1_EDNRB	EDN	KEGG: hsa04080	Marginal cells	Epithelium-associated POM	F11r	Jam2	0.014853	0	F11R_JAM2	JAM	KEGG: mmu04514
Marginal cells	Melanocytes	EDN3	EDNRB	0.0345492	0	EDN3_EDNRB	EDN	KEGG: hsa04080	Supporting cells	Epithelium-associated POM	F11r	Jam2	0.0159143	0	F11R_JAM2	JAM	KEGG: mmu04514
Marginal cells	Schwann cells	EDN3	EDNRB	0.0275128	0	EDN3_EDNRB	EDN	KEGG: hsa04080	Endothelial cells	Melanocytes	F11r	Jam2	0.0766164	0	F11R_JAM2	JAM	KEGG: mmu04514
Marginal cells	Supporting cells	EDN3	EDNRB	0.00314135	0	EDN3_EDNRB	EDN	KEGG: hsa04080	Marginal cells	Melanocytes	F11r	Jam2	0.0668719	0	F11R_JAM2	JAM	KEGG: mmu04514
Hair cells	Capsule-associated POM	BDNF	NTRK2	0.0156044	0	BDNF_NTRK2	NT	PMID: 27908981	Supporting cells	Melanocytes	F11r	Jam2	0.0713808	0	F11R_JAM2	JAM	KEGG: mmu04514
Hair cells	Epithelium-associated POM	BDNF	NTRK2	0.0325736	0	BDNF_NTRK2	NT	PMID: 27908981	Endothelial cells	Neurons	F11r	Jam2	0.018919	0	F11R_JAM2	JAM	KEGG: mmu04514
Hair cells	Neurons	BDNF	NTRK2	0.100988	0	BDNF_NTRK2	NT	PMID: 27908981	Marginal cells	Neurons	F11r	Jam2	0.0163825	0	F11R_JAM2	JAM	KEGG: mmu04514
Hair cells	Schwann cells	BDNF	NTRK2	0.0163643	0	BDNF_NTRK2	NT	PMID: 27908981	Supporting cells	Neurons	F11r	Jam2	0.0175512	0	F11R_JAM2	JAM	KEGG: mmu04514
Hair cells	Supporting cells	BDNF	NTRK2	0.0425213	0	BDNF_NTRK2	NT	PMID: 27908981	Endothelial cells	Capsule-associated POM	F11r	Jam3	0.0210439	0	F11R_JAM3	JAM	KEGG: mmu04514
Hair cells	Transitional cells	BDNF	NTRK2	0.0172852	0	BDNF_NTRK2	NT	PMID: 27908981	Marginal cells	Capsule-associated POM	F11r	Jam3	0.0182279	0	F11R_JAM3	JAM	KEGG: mmu04514
Marginal cells	Melanocytes	HGF	MET	0.0377368	0	HGF_MET	HGF	PMID: 28475121	Supporting cells	Capsule-associated POM	F11r	Jam3	0.0195255	0	F11R_JAM3	JAM	KEGG: mmu04514
Transitional cells	Capsule-associated POM	NTF3	NTRK2	0.00239032	0	NTF3_NTRK2	NT	PMID: 27908981	Endothelial cells	Glial cells	F11r	Jam3	0.0670744	0	F11R_JAM3	JAM	KEGG: mmu04514
Transitional cells	Epithelium-associated POM	NTF3	NTRK2	0.00506363	0	NTF3_NTRK2	NT	PMID: 27908981	Marginal cells	Glial cells	F11r	Jam3	0.0584666	0	F11R_JAM3	JAM	KEGG: mmu04514
Transitional cells	Neurons	NTF3	NTRK2	0.016696	0	NTF3_NTRK2	NT	PMID: 27908981	Supporting cells	Glial cells	F11r	Jam3	0.0624467	0	F11R_JAM3	JAM	KEGG: mmu04514
Transitional cells	Schwann cells	NTF3	NTRK2	0.00250837	0	NTF3_NTRK2	NT	PMID: 27908981	Endothelial cells	Neurons	F11r	Jam3	0.0194324	0	F11R_JAM3	JAM	KEGG: mmu04514
Transitional cells	Supporting cells	NTF3	NTRK2	0.00666791	0	NTF3_NTRK2	NT	PMID: 27908981	Marginal cells	Neurons	F11r	Jam3	0.0168283	0	F11R_JAM3	JAM	KEGG: mmu04514
Transitional cells	Transitional cells	NTF3	NTRK2	0.00265163	0	NTF3_NTRK2	NT	PMID: 27908981	Supporting cells	Neurons	F11r	Jam3	0.0180282	0	F11R_JAM3	JAM	KEGG: mmu04514
Transitional cells	Neurons	NTF3	NTRK3	0.0167723	0	NTF3_NTRK3	NT	PMID: 27908981	Endothelial cells	Schwann cells	F11r	Jam3	0.0675721	0	F11R_JAM3	JAM	KEGG: mmu04514
Capsule-associated POM	Endothelial cells	SEMA3A	NRP1_PLXNA2	0.00564705	0	SEMA3A_NRP1_PLXNA2	SEMA3	PMID: 27533782	Marginal cells	Schwann cells	F11r	Jam3	0.0589045	0	F11R_JAM3	JAM	KEGG: mmu04514
Epithelium-associated POM	Endothelial cells	SEMA3A	NRP1_PLXNA2	0.00452303	0	SEMA3A_NRP1_PLXNA2	SEMA3	PMID: 27533782	Supporting cells	Schwann cells	F11r	Jam3	0.0629125	0	F11R_JAM3	JAM	KEGG: mmu04514
Hair cells	Endothelial cells	SEMA3A	NRP1_PLXNA2	0.00796986	0	SEMA3A_NRP1_PLXNA2	SEMA3	PMID: 27533782	Capsule-associated POM	Endothelial cells	Jam2	F11r	0.0210157	0	JAM2_F11R	JAM	KEGG: mmu04514
Marginal cells	Endothelial cells	SEMA3A	NRP1_PLXNA2	0.000968309	0	SEMA3A_NRP1_PLXNA2	SEMA3	PMID: 27533782	Endothelial cells	Endothelial cells	Jam2	F11r	0.0251998	0	JAM2_F11R	JAM	KEGG: mmu04514
Neurons	Endothelial cells	SEMA3A	NRP1_PLXNA2	0.0312719	0	SEMA3A_NRP1_PLXNA2	SEMA3	PMID: 27533782	Epithelium-associated POM	Endothelial cells	Jam2	F11r	0.0171567	0	JAM2_F11R	JAM	KEGG: mmu04514
Supporting cells	Endothelial cells	SEMA3A	NRP1_PLXNA2	0.00145373	0	SEMA3A_NRP1_PLXNA2	SEMA3	PMID: 27533782	Melanocytes	Endothelial cells	Jam2	F11r	0.0766164	0	JAM2_F11R	JAM	KEGG: mmu04514
Transitional cells	Endothelial cells	SEMA3A	NRP1_PLXNA2	0.0132297	0	SEMA3A_NRP1_PLXNA2	SEMA3	PMID: 27533782	Neurons	Endothelial cells	Jam2	F11r	0.018919	0	JAM2_F11R	JAM	KEGG: mmu04514
Marginal cells	Endothelial cells	SEMA3B	NRP1_PLXNA2	0.00293929	0	SEMA3B_NRP1_PLXNA2	SEMA3	PMID: 27533782	Capsule-associated POM	Marginal cells	Jam2	F11r	0.0182034	0	JAM2_F11R	JAM	KEGG: mmu04514
Schwann cells	Endothelial cells	SEMA3B	NRP1_PLXNA2	0.0125105	0	SEMA3B_NRP1_PLXNA2	SEMA3	PMID: 27533782	Endothelial cells	Marginal cells	Jam2	F11r	0.02184	0	JAM2_F11R	JAM	KEGG: mmu04514
Supporting cells	Endothelial cells	SEMA3B	NRP1_PLXNA2	0.00285036	0	SEMA3B_NRP1_PLXNA2	SEMA3	PMID: 27533782	Epithelium-associated POM	Marginal cells	Jam2	F11r	0.014853	0	JAM2_F11R	JAM	KEGG: mmu04514
Melanocytes	Endothelial cells	SEMA3C	NRP1_PLXNA2	0.00255074	0	SEMA3C_NRP1_PLXNA2	SEMA3	PMID: 27533782	Melanocytes	Marginal cells	Jam2	F11r	0.0668719	0	JAM2_F11R	JAM	KEGG: mmu04514
Schwann cells	Endothelial cells	SEMA3C	NRP1_PLXNA2	0.00527998	0	SEMA3C_NRP1_PLXNA2	SEMA3	PMID: 27533782	Neurons	Marginal cells	Jam2	F11r	0.0163825	0	JAM2_F11R	JAM	KEGG: mmu04514
Supporting cells	Endothelial cells	SEMA3C	NRP1_PLXNA2	0.00276016	0	SEMA3C_NRP1_PLXNA2	SEMA3	PMID: 27533782	Capsule-associated POM	Supporting cells	Jam2	F11r	0.0194994	0	JAM2_F11R	JAM	KEGG: mmu04514
Transitional cells	Endothelial cells	SEMA3C	NRP1_PLXNA2	0.00424674	0	SEMA3C_NRP1_PLXNA2	SEMA3	PMID: 27533782	Endothelial cells	Supporting cells	Jam2	F11r	0.0233887	0	JAM2_F11R	JAM	KEGG: mmu04514
Capsule-associated POM	Endothelial cells	SEMA3D	NRP1_PLXNA2	0.00369396	0	SEMA3D_NRP1_PLXNA2	SEMA3	PMID: 27533782	Epithelium-associated POM	Supporting cells	Jam2	F11r	0.0159143	0	JAM2_F11R	JAM	KEGG: mmu04514
Epithelium-associated POM	Endothelial cells	SEMA3D	NRP1_PLXNA2	0.00196984	0	SEMA3D_NRP1_PLXNA2	SEMA3	PMID: 27533782	Melanocytes	Supporting cells	Jam2	F11r	0.0713808	0	JAM2_F11R	JAM	KEGG: mmu04514
Transitional cells	Endothelial cells	SEMA3D	NRP1_PLXNA2	0.00301379	0	SEMA3D_NRP1_PLXNA2	SEMA3	PMID: 27533782	Neurons	Supporting cells	Jam2	F11r	0.0175512	0	JAM2_F11R	JAM	KEGG: mmu04514
Marginal cells	Melanocytes	SEMA3B	NRP2_PLXNA1	0.00230989	0	SEMA3B_NRP2_PLXNA1	SEMA3	PMID: 27533782	Endothelial cells	Capsule-associated POM	Jam2	Jam2	0.0214695	0	JAM2_JAM2	JAM	KEGG: mmu04514
Schwann cells	Melanocytes	SEMA3B	NRP2_PLXNA1	0.00985189	0	SEMA3B_NRP2_PLXNA1	SEMA3	PMID: 27533782	Melanocytes	Capsule-associated POM	Jam2	Jam2	0.0657889	0	JAM2_JAM2	JAM	KEGG: mmu04514
Supporting cells	Melanocytes	SEMA3B	NRP2_PLXNA1	0.00223997	0	SEMA3B_NRP2_PLXNA1	SEMA3	PMID: 27533782	Capsule-associated POM	Endothelial cells	Jam2	Jam2	0.0214695	0	JAM2_JAM2	JAM	KEGG: mmu04514
Marginal cells	Endothelial cells	SEMA3B	NRP2_PLXNA2	0.00319184	0	SEMA3B_NRP2_PLXNA2	SEMA3	PMID: 27533782	Endothelial cells	Endothelial cells	Jam2	Jam2	0.0257415	0	JAM2_JAM2	JAM	KEGG: mmu04514
Schwann cells	Endothelial cells	SEMA3B	NRP2_PLXNA2	0.0135743	0	SEMA3B_NRP2_PLXNA2	SEMA3	PMID: 27533782	Melanocytes	Endothelial cells	Jam2	Jam2	0.078175	0	JAM2_JAM2	JAM	KEGG: mmu04514
Supporting cells	Endothelial cells	SEMA3B	NRP2_PLXNA2	0.0030953	0	SEMA3B_NRP2_PLXNA2	SEMA3	PMID: 27533782	Melanocytes	Epithelium-associated POM	Jam2	Jam2	0.0541633	0	JAM2_JAM2	JAM	KEGG: mmu04514
Melanocytes	Melanocytes	SEMA3C	NRP2_PLXNA1	0.00200438	0	SEMA3C_NRP2_PLXNA1	SEMA3	PMID: 27533782	Capsule-associated POM	Melanocytes	Jam2	Jam2	0.0657889	0	JAM2_JAM2	JAM	KEGG: mmu04514
Schwann cells	Melanocytes	SEMA3C	NRP2_PLXNA1	0.00415146	0	SEMA3C_NRP2_PLXNA1	SEMA3	PMID: 27533782	Endothelial cells	Melanocytes	Jam2	Jam2	0.078175	0	JAM2_JAM2	JAM	KEGG: mmu04514
Supporting cells	Melanocytes	SEMA3C	NRP2_PLXNA1	0.00216904	0	SEMA3C_NRP2_PLXNA1	SEMA3	PMID: 27533782	Epithelium-associated POM	Melanocytes	Jam2	Jam2	0.0541633	0	JAM2_JAM2	JAM	KEGG: mmu04514
Transitional cells	Melanocytes	SEMA3C	NRP2_PLXNA1	0.00333832	0	SEMA3C_NRP2_PLXNA1	SEMA3	PMID: 27533782	Melanocytes	Melanocytes	Jam2	Jam2	0.213956	0	JAM2_JAM2	JAM	KEGG: mmu04514
Melanocytes	Endothelial cells	SEMA3C	NRP2_PLXNA2	0.00277001	0	SEMA3C_NRP2_PLXNA2	SEMA3	PMID: 27533782	Neurons	Melanocytes	Jam2	Jam2	0.0594965	0	JAM2_JAM2	JAM	KEGG: mmu04514
Schwann cells	Endothelial cells	SEMA3C	NRP2_PLXNA2	0.00573249	0	SEMA3C_NRP2_PLXNA2	SEMA3	PMID: 27533782	Melanocytes	Neurons	Jam2	Jam2	0.0594965	0	JAM2_JAM2	JAM	KEGG: mmu04514
Supporting cells	Endothelial cells	SEMA3C	NRP2_PLXNA2	0.00299737	0	SEMA3C_NRP2_PLXNA2	SEMA3	PMID: 27533782	Capsule-associated POM	Endothelial cells	Jam3	F11r	0.0210439	0	JAM3_F11R	JAM	KEGG: mmu04514
Transitional cells	Endothelial cells	SEMA3C	NRP2_PLXNA2	0.00461112	0	SEMA3C_NRP2_PLXNA2	SEMA3	PMID: 27533782	Glial cells	Endothelial cells	Jam3	F11r	0.0670744	0	JAM3_F11R	JAM	KEGG: mmu04514
Capsule-associated POM	Melanocytes	SEMA3D	NRP2_PLXNA1	0.00290344	0	SEMA3D_NRP2_PLXNA1	SEMA3	PMID: 27533782	Neurons	Endothelial cells	Jam3	F11r	0.0194324	0	JAM3_F11R	JAM	KEGG: mmu04514
Epithelium-associated POM	Melanocytes	SEMA3D	NRP2_PLXNA1	0.00154771	0	SEMA3D_NRP2_PLXNA1	SEMA3	PMID: 27533782	Schwann cells	Endothelial cells	Jam3	F11r	0.0675721	0	JAM3_F11R	JAM	KEGG: mmu04514
Transitional cells	Melanocytes	SEMA3D	NRP2_PLXNA1	0.00236849	0	SEMA3D_NRP2_PLXNA1	SEMA3	PMID: 27533782	Capsule-associated POM	Marginal cells	Jam3	F11r	0.0182279	0	JAM3_F11R	JAM	KEGG: mmu04514
Capsule-associated POM	Endothelial cells	SEMA3D	NRP2_PLXNA2	0.0040111	0	SEMA3D_NRP2_PLXNA2	SEMA3	PMID: 27533782	Glial cells	Marginal cells	Jam3	F11r	0.0584666	0	JAM3_F11R	JAM	KEGG: mmu04514
Epithelium-associated POM	Endothelial cells	SEMA3D	NRP2_PLXNA2	0.00213927	0	SEMA3D_NRP2_PLXNA2	SEMA3	PMID: 27533782	Neurons	Marginal cells	Jam3	F11r	0.0168283	0	JAM3_F11R	JAM	KEGG: mmu04514
Transitional cells	Endothelial cells	SEMA3D	NRP2_PLXNA2	0.00327273	0	SEMA3D_NRP2_PLXNA2	SEMA3	PMID: 27533782	Schwann cells	Marginal cells	Jam3	F11r	0.0589045	0	JAM3_F11R	JAM	KEGG: mmu04514
Melanocytes	Endothelial cells	SEMA3C	NRP1_NRP2	0.00733132	0	SEMA3C_NRP1_NRP2	SEMA3	PMID: 27533782	Capsule-associated POM	Supporting cells	Jam3	F11r	0.0195255	0	JAM3_F11R	JAM	KEGG: mmu04514
Schwann cells	Endothelial cells	SEMA3C	NRP1_NRP2	0.0150982	0	SEMA3C_NRP1_NRP2	SEMA3	PMID: 27533782	Glial cells	Supporting cells	Jam3	F11r	0.0624467	0	JAM3_F11R	JAM	KEGG: mmu04514
Supporting cells	Endothelial cells	SEMA3C	NRP1_NRP2	0.0079301	0	SEMA3C_NRP1_NRP2	SEMA3	PMID: 27533782	Neurons	Supporting cells	Jam3	F11r	0.0180282	0	JAM3_F11R	JAM	KEGG: mmu04514
Transitional cells	Endothelial cells	SEMA3C	NRP1_NRP2	0.0121672	0	SEMA3C_NRP1_NRP2	SEMA3	PMID: 27533782	Schwann cells	Supporting cells	Jam3	F11r	0.0629125	0	JAM3_F11R	JAM	KEGG: mmu04514
Melanocytes	Endothelial cells	SEMA3C	PLXND1	0.00594087	0	SEMA3C_PLXND1	SEMA3	PMID: 27533782	Capsule-associated POM	Capsule-associated POM	Jam3	Jam2	0.0179175	0	JAM3_JAM2	JAM	KEGG: mmu04514
Schwann cells	Endothelial cells	SEMA3C	PLXND1	0.0122529	0	SEMA3C_PLXND1	SEMA3	PMID: 27533782	Glial cells	Capsule-associated POM	Jam3	Jam2	0.0575113	0	JAM3_JAM2	JAM	KEGG: mmu04514
Supporting cells	Endothelial cells	SEMA3C	PLXND1	0.00642682	0	SEMA3C_PLXND1	SEMA3	PMID: 27533782	Schwann cells	Capsule-associated POM	Jam3	Jam2	0.0579425	0	JAM3_JAM2	JAM	KEGG: mmu04514
Transitional cells	Endothelial cells	SEMA3C	PLXND1	0.00986867	0	SEMA3C_PLXND1	SEMA3	PMID: 27533782	Capsule-associated POM	Endothelial cells	Jam3	Jam2	0.0214983	0	JAM3_JAM2	JAM	KEGG: mmu04514
Hair cells	Endothelial cells	SEMA3E	PLXND1	0.0057733	0	SEMA3E_PLXND1	SEMA3	PMID: 22325954	Glial cells	Endothelial cells	Jam3	Jam2	0.0684532	0	JAM3_JAM2	JAM	KEGG: mmu04514
Neurons	Endothelial cells	SEMA3E	PLXND1	0.0416468	0	SEMA3E_PLXND1	SEMA3	PMID: 22325954	Neurons	Endothelial cells	Jam3	Jam2	0.0198527	0	JAM3_JAM2	JAM	KEGG: mmu04514
Endothelial cells	Endothelial cells	ADM	CALCRL	0.00409379	0	ADM_CALCRL	CALCR	KEGG: hsa04080	Schwann cells	Endothelial cells	Jam3	Jam2	0.0689604	0	JAM3_JAM2	JAM	KEGG: mmu04514
Melanocytes	Endothelial cells	ADM	CALCRL	0.00868026	0	ADM_CALCRL	CALCR	KEGG: hsa04080	Capsule-associated POM	Epithelium-associated POM	Jam3	Jam2	0.0146189	0.01	JAM3_JAM2	JAM	KEGG: mmu04514
Endothelial cells	Marginal cells	ADM	CALCRL	0.000810089	0	ADM_CALCRL	CALCR	KEGG: hsa04080	Glial cells	Epithelium-associated POM	Jam3	Jam2	0.0472744	0	JAM3_JAM2	JAM	KEGG: mmu04514
Melanocytes	Marginal cells	ADM	CALCRL	0.00172404	0	ADM_CALCRL	CALCR	KEGG: hsa04080	Schwann cells	Epithelium-associated POM	Jam3	Jam2	0.0476328	0	JAM3_JAM2	JAM	KEGG: mmu04514
Hair cells	Endothelial cells	CALCB	CALCRL	0.00643052	0	CALCB_CALCRL	CALCR	KEGG: hsa04080	Capsule-associated POM	Melanocytes	Jam3	Jam2	0.0658729	0	JAM3_JAM2	JAM	KEGG: mmu04514
Hair cells	Marginal cells	CALCB	CALCRL	0.00127489	0	CALCB_CALCRL	CALCR	KEGG: hsa04080	Glial cells	Melanocytes	Jam3	Jam2	0.190845	0	JAM3_JAM2	JAM	KEGG: mmu04514
Capsule-associated POM	Hair cells	GRN	SORT1	0.000902467	0	GRN_SORT1	GRN	PMID: 29555433	Neurons	Melanocytes	Jam3	Jam2	0.0610426	0	JAM3_JAM2	JAM	KEGG: mmu04514
Chondrocytes	Hair cells	GRN	SORT1	0.00105977	0	GRN_SORT1	GRN	PMID: 29555433	Schwann cells	Melanocytes	Jam3	Jam2	0.192072	0	JAM3_JAM2	JAM	KEGG: mmu04514
Endothelial cells	Hair cells	GRN	SORT1	0.00364509	0	GRN_SORT1	GRN	PMID: 29555433	Capsule-associated POM	Neurons	Jam3	Jam2	0.0161248	0	JAM3_JAM2	JAM	KEGG: mmu04514
Epithelium-associated POM	Hair cells	GRN	SORT1	0.000957009	0	GRN_SORT1	GRN	PMID: 29555433	Glial cells	Neurons	Jam3	Jam2	0.0519666	0	JAM3_JAM2	JAM	KEGG: mmu04514
Hair cells	Hair cells	GRN	SORT1	0.000676052	0	GRN_SORT1	GRN	PMID: 29555433	Schwann cells	Neurons	Jam3	Jam2	0.0523585	0	JAM3_JAM2	JAM	KEGG: mmu04514
Marginal cells	Hair cells	GRN	SORT1	0.00405765	0	GRN_SORT1	GRN	PMID: 29555433	Capsule-associated POM	Capsule-associated POM	Jam3	Jam3	0.0179416	0	JAM3_JAM3	JAM	KEGG: mmu04514
Melanocytes	Hair cells	GRN	SORT1	0.00259003	0	GRN_SORT1	GRN	PMID: 29555433	Glial cells	Capsule-associated POM	Jam3	Jam3	0.0575854	0	JAM3_JAM3	JAM	KEGG: mmu04514
Schwann cells	Hair cells	GRN	SORT1	0.000558656	0	GRN_SORT1	GRN	PMID: 29555433	Neurons	Capsule-associated POM	Jam3	Jam3	0.0165637	0	JAM3_JAM3	JAM	KEGG: mmu04514
Supporting cells	Hair cells	GRN	SORT1	0.00338356	0	GRN_SORT1	GRN	PMID: 29555433	Schwann cells	Capsule-associated POM	Jam3	Jam3	0.0580172	0	JAM3_JAM3	JAM	KEGG: mmu04514
Capsule-associated POM	Marginal cells	GRN	SORT1	0.00107083	0	GRN_SORT1	GRN	PMID: 29555433	Capsule-associated POM	Glial cells	Jam3	Jam3	0.0575854	0	JAM3_JAM3	JAM	KEGG: mmu04514
Chondrocytes	Marginal cells	GRN	SORT1	0.00125744	0	GRN_SORT1	GRN	PMID: 29555433	Glial cells	Glial cells	Jam3	Jam3	0.169691	0	JAM3_JAM3	JAM	KEGG: mmu04514
Endothelial cells	Marginal cells	GRN	SORT1	0.00432289	0	GRN_SORT1	GRN	PMID: 29555433	Neurons	Glial cells	Jam3	Jam3	0.0533281	0	JAM3_JAM3	JAM	KEGG: mmu04514
Epithelium-associated POM	Marginal cells	GRN	SORT1	0.00113553	0	GRN_SORT1	GRN	PMID: 29555433	Schwann cells	Glial cells	Jam3	Jam3	0.17081	0	JAM3_JAM3	JAM	KEGG: mmu04514
Hair cells	Marginal cells	GRN	SORT1	0.000802207	0	GRN_SORT1	GRN	PMID: 29555433	Capsule-associated POM	Neurons	Jam3	Jam3	0.0165637	0	JAM3_JAM3	JAM	KEGG: mmu04514
Marginal cells	Marginal cells	GRN	SORT1	0.0048118	0	GRN_SORT1	GRN	PMID: 29555433	Glial cells	Neurons	Jam3	Jam3	0.0533281	0	JAM3_JAM3	JAM	KEGG: mmu04514
Melanocytes	Marginal cells	GRN	SORT1	0.00307225	0	GRN_SORT1	GRN	PMID: 29555433	Neurons	Neurons	Jam3	Jam3	0.0152899	0.03	JAM3_JAM3	JAM	KEGG: mmu04514
Schwann cells	Marginal cells	GRN	SORT1	0.00066292	0	GRN_SORT1	GRN	PMID: 29555433	Schwann cells	Neurons	Jam3	Jam3	0.0537298	0	JAM3_JAM3	JAM	KEGG: mmu04514
Supporting cells	Marginal cells	GRN	SORT1	0.00401292	0	GRN_SORT1	GRN	PMID: 29555433	Capsule-associated POM	Schwann cells	Jam3	Jam3	0.0580172	0	JAM3_JAM3	JAM	KEGG: mmu04514
Capsule-associated POM	Melanocytes	GRN	SORT1	0.00439892	0	GRN_SORT1	GRN	PMID: 29555433	Glial cells	Schwann cells	Jam3	Jam3	0.17081	0	JAM3_JAM3	JAM	KEGG: mmu04514
Chondrocytes	Melanocytes	GRN	SORT1	0.00516253	0	GRN_SORT1	GRN	PMID: 29555433	Neurons	Schwann cells	Jam3	Jam3	0.0537298	0	JAM3_JAM3	JAM	KEGG: mmu04514
Endothelial cells	Melanocytes	GRN	SORT1	0.0175804	0	GRN_SORT1	GRN	PMID: 29555433	Schwann cells	Schwann cells	Jam3	Jam3	0.171936	0	JAM3_JAM3	JAM	KEGG: mmu04514
Epithelium-associated POM	Melanocytes	GRN	SORT1	0.00466379	0	GRN_SORT1	GRN	PMID: 29555433	Glial cells	Glial cells	Mag	Mag	0.383747	0	MAG_MAG	MAG	KEGG: mmu04514
Hair cells	Melanocytes	GRN	SORT1	0.00329819	0	GRN_SORT1	GRN	PMID: 29555433	Schwann cells	Glial cells	Mag	Mag	0.113568	0	MAG_MAG	MAG	KEGG: mmu04514
Marginal cells	Melanocytes	GRN	SORT1	0.0195393	0	GRN_SORT1	GRN	PMID: 29555433	Glial cells	Schwann cells	Mag	Mag	0.113568	0	MAG_MAG	MAG	KEGG: mmu04514
Melanocytes	Melanocytes	GRN	SORT1	0.0125426	0	GRN_SORT1	GRN	PMID: 29555433	Schwann cells	Schwann cells	Mag	Mag	0.0256824	0	MAG_MAG	MAG	KEGG: mmu04514
Schwann cells	Melanocytes	GRN	SORT1	0.00272671	0	GRN_SORT1	GRN	PMID: 29555433	Chondrocytes	Capsule-associated POM	Mpz	Mpzl1	0.0209777	0	MPZ_MPZL1	MPZ	KEGG: mmu04514
Supporting cells	Melanocytes	GRN	SORT1	0.0163354	0	GRN_SORT1	GRN	PMID: 29555433	Endothelial cells	Capsule-associated POM	Mpz	Mpzl1	0.0194711	0.04	MPZ_MPZL1	MPZ	KEGG: mmu04514
Capsule-associated POM	Neurons	GRN	SORT1	0.00129069	0	GRN_SORT1	GRN	PMID: 29555433	Schwann cells	Capsule-associated POM	Mpz	Mpzl1	0.112118	0	MPZ_MPZL1	MPZ	KEGG: mmu04514
Chondrocytes	Neurons	GRN	SORT1	0.00151556	0	GRN_SORT1	GRN	PMID: 29555433	Transitional cells	Capsule-associated POM	Mpz	Mpzl1	0.0240449	0	MPZ_MPZL1	MPZ	KEGG: mmu04514
Endothelial cells	Neurons	GRN	SORT1	0.00520698	0	GRN_SORT1	GRN	PMID: 29555433	Chondrocytes	Chondrocytes	Mpz	Mpzl1	0.0150313	0.01	MPZ_MPZL1	MPZ	KEGG: mmu04514
Epithelium-associated POM	Neurons	GRN	SORT1	0.00136866	0	GRN_SORT1	GRN	PMID: 29555433	Schwann cells	Chondrocytes	Mpz	Mpzl1	0.0825138	0	MPZ_MPZL1	MPZ	KEGG: mmu04514
Hair cells	Neurons	GRN	SORT1	0.000966967	0	GRN_SORT1	GRN	PMID: 29555433	Chondrocytes	Endothelial cells	Mpz	Mpzl1	0.0601386	0	MPZ_MPZL1	MPZ	KEGG: mmu04514
Marginal cells	Neurons	GRN	SORT1	0.00579529	0	GRN_SORT1	GRN	PMID: 29555433	Endothelial cells	Endothelial cells	Mpz	Mpzl1	0.0559804	0	MPZ_MPZL1	MPZ	KEGG: mmu04514
Melanocytes	Neurons	GRN	SORT1	0.00370152	0	GRN_SORT1	GRN	PMID: 29555433	Schwann cells	Endothelial cells	Mpz	Mpzl1	0.27383	0	MPZ_MPZL1	MPZ	KEGG: mmu04514
Schwann cells	Neurons	GRN	SORT1	0.000799095	0	GRN_SORT1	GRN	PMID: 29555433	Transitional cells	Endothelial cells	Mpz	Mpzl1	0.0685309	0	MPZ_MPZL1	MPZ	KEGG: mmu04514
Supporting cells	Neurons	GRN	SORT1	0.00483392	0	GRN_SORT1	GRN	PMID: 29555433	Chondrocytes	Glial cells	Mpz	Mpzl1	0.0198251	0	MPZ_MPZL1	MPZ	KEGG: mmu04514
Capsule-associated POM	Transitional cells	GRN	SORT1	0.00140535	0	GRN_SORT1	GRN	PMID: 29555433	Endothelial cells	Glial cells	Mpz	Mpzl1	0.0183997	0.04	MPZ_MPZL1	MPZ	KEGG: mmu04514
Chondrocytes	Transitional cells	GRN	SORT1	0.00165016	0	GRN_SORT1	GRN	PMID: 29555433	Schwann cells	Glial cells	Mpz	Mpzl1	0.106502	0	MPZ_MPZL1	MPZ	KEGG: mmu04514
Endothelial cells	Transitional cells	GRN	SORT1	0.00566757	0	GRN_SORT1	GRN	PMID: 29555433	Transitional cells	Glial cells	Mpz	Mpzl1	0.0227277	0	MPZ_MPZL1	MPZ	KEGG: mmu04514
Epithelium-associated POM	Transitional cells	GRN	SORT1	0.00149023	0	GRN_SORT1	GRN	PMID: 29555433	Chondrocytes	Marginal cells	Mpz	Mpzl1	0.0163566	0.01	MPZ_MPZL1	MPZ	KEGG: mmu04514
Hair cells	Transitional cells	GRN	SORT1	0.0010529	0	GRN_SORT1	GRN	PMID: 29555433	Schwann cells	Marginal cells	Mpz	Mpzl1	0.0892503	0	MPZ_MPZL1	MPZ	KEGG: mmu04514
Marginal cells	Transitional cells	GRN	SORT1	0.00630759	0	GRN_SORT1	GRN	PMID: 29555433	Chondrocytes	Melanocytes	Mpz	Mpzl1	0.077022	0	MPZ_MPZL1	MPZ	KEGG: mmu04514
Melanocytes	Transitional cells	GRN	SORT1	0.00402948	0	GRN_SORT1	GRN	PMID: 29555433	Endothelial cells	Melanocytes	Mpz	Mpzl1	0.0717855	0	MPZ_MPZL1	MPZ	KEGG: mmu04514
Schwann cells	Transitional cells	GRN	SORT1	0.000870122	0	GRN_SORT1	GRN	PMID: 29555433	Schwann cells	Melanocytes	Mpz	Mpzl1	0.329663	0	MPZ_MPZL1	MPZ	KEGG: mmu04514
Supporting cells	Transitional cells	GRN	SORT1	0.00526169	0	GRN_SORT1	GRN	PMID: 29555433	Transitional cells	Melanocytes	Mpz	Mpzl1	0.0875508	0	MPZ_MPZL1	MPZ	KEGG: mmu04514
Endothelial cells	Marginal cells	LGALS9	CD44	0.00144761	0	LGALS9_CD44	GALECTIN	PMID: 25065622	Chondrocytes	Neurons	Mpz	Mpzl1	0.0197225	0	MPZ_MPZL1	MPZ	KEGG: mmu04514
Endothelial cells	Melanocytes	LGALS9	CD44	0.00578404	0	LGALS9_CD44	GALECTIN	PMID: 25065622	Schwann cells	Neurons	Mpz	Mpzl1	0.106	0	MPZ_MPZL1	MPZ	KEGG: mmu04514
Capsule-associated POM	Endothelial cells	COL1A1	ITGA1_ITGB1	0.0091752	0	COL1A1_ITGA1_ITGB1	COLLAGEN	KEGG: hsa04512	Transitional cells	Neurons	Mpz	Mpzl1	0.0226105	0	MPZ_MPZL1	MPZ	KEGG: mmu04514
Hair cells	Endothelial cells	COL1A1	ITGA1_ITGB1	0.00224253	0	COL1A1_ITGA1_ITGB1	COLLAGEN	KEGG: hsa04512	Chondrocytes	Schwann cells	Mpz	Mpzl1	0.0212742	0	MPZ_MPZL1	MPZ	KEGG: mmu04514
Marginal cells	Endothelial cells	COL1A1	ITGA1_ITGB1	0.00258699	0	COL1A1_ITGA1_ITGB1	COLLAGEN	KEGG: hsa04512	Endothelial cells	Schwann cells	Mpz	Mpzl1	0.0197468	0.03	MPZ_MPZL1	MPZ	KEGG: mmu04514
Schwann cells	Endothelial cells	COL1A1	ITGA1_ITGB1	0.0160943	0	COL1A1_ITGA1_ITGB1	COLLAGEN	KEGG: hsa04512	Schwann cells	Schwann cells	Mpz	Mpzl1	0.113553	0	MPZ_MPZL1	MPZ	KEGG: mmu04514
Supporting cells	Endothelial cells	COL1A1	ITGA1_ITGB1	0.00312183	0	COL1A1_ITGA1_ITGB1	COLLAGEN	KEGG: hsa04512	Transitional cells	Schwann cells	Mpz	Mpzl1	0.0243837	0	MPZ_MPZL1	MPZ	KEGG: mmu04514
Transitional cells	Endothelial cells	COL1A1	ITGA1_ITGB1	0.00270669	0	COL1A1_ITGA1_ITGB1	COLLAGEN	KEGG: hsa04512	Chondrocytes	Supporting cells	Mpz	Mpzl1	0.0185224	0	MPZ_MPZL1	MPZ	KEGG: mmu04514
Capsule-associated POM	Endothelial cells	COL1A2	ITGA1_ITGB1	0.041565	0	COL1A2_ITGA1_ITGB1	COLLAGEN	KEGG: hsa04512	Schwann cells	Supporting cells	Mpz	Mpzl1	0.100086	0	MPZ_MPZL1	MPZ	KEGG: mmu04514
Chondrocytes	Endothelial cells	COL1A2	ITGA1_ITGB1	0.0249558	0	COL1A2_ITGA1_ITGB1	COLLAGEN	KEGG: hsa04512	Transitional cells	Supporting cells	Mpz	Mpzl1	0.0212384	0	MPZ_MPZL1	MPZ	KEGG: mmu04514
Endothelial cells	Endothelial cells	COL1A2	ITGA1_ITGB1	0.00501403	0	COL1A2_ITGA1_ITGB1	COLLAGEN	KEGG: hsa04512	Chondrocytes	Chondrocytes	Mpz	Mpz	0.0209178	0	MPZ_MPZ	MPZ	KEGG: mmu04514
Epithelium-associated POM	Endothelial cells	COL1A2	ITGA1_ITGB1	0.0302162	0	COL1A2_ITGA1_ITGB1	COLLAGEN	KEGG: hsa04512	Endothelial cells	Chondrocytes	Mpz	Mpz	0.0194154	0	MPZ_MPZ	MPZ	KEGG: mmu04514
Glial cells	Endothelial cells	COL1A2	ITGA1_ITGB1	0.00582941	0	COL1A2_ITGA1_ITGB1	COLLAGEN	KEGG: hsa04512	Schwann cells	Chondrocytes	Mpz	Mpz	0.111827	0	MPZ_MPZ	MPZ	KEGG: mmu04514
Hair cells	Endothelial cells	COL1A2	ITGA1_ITGB1	0.00311469	0	COL1A2_ITGA1_ITGB1	COLLAGEN	KEGG: hsa04512	Transitional cells	Chondrocytes	Mpz	Mpz	0.0239764	0	MPZ_MPZ	MPZ	KEGG: mmu04514
Melanocytes	Endothelial cells	COL1A2	ITGA1_ITGB1	0.0140076	0	COL1A2_ITGA1_ITGB1	COLLAGEN	KEGG: hsa04512	Chondrocytes	Endothelial cells	Mpz	Mpz	0.0194154	0	MPZ_MPZ	MPZ	KEGG: mmu04514
Neurons	Endothelial cells	COL1A2	ITGA1_ITGB1	0.00486621	0	COL1A2_ITGA1_ITGB1	COLLAGEN	KEGG: hsa04512	Endothelial cells	Endothelial cells	Mpz	Mpz	0.018019	0	MPZ_MPZ	MPZ	KEGG: mmu04514
Schwann cells	Endothelial cells	COL1A2	ITGA1_ITGB1	0.0275154	0	COL1A2_ITGA1_ITGB1	COLLAGEN	KEGG: hsa04512	Schwann cells	Endothelial cells	Mpz	Mpz	0.104492	0	MPZ_MPZ	MPZ	KEGG: mmu04514
Supporting cells	Endothelial cells	COL1A2	ITGA1_ITGB1	0.00246069	0	COL1A2_ITGA1_ITGB1	COLLAGEN	KEGG: hsa04512	Transitional cells	Endothelial cells	Mpz	Mpz	0.0222594	0	MPZ_MPZ	MPZ	KEGG: mmu04514
Transitional cells	Endothelial cells	COL1A2	ITGA1_ITGB1	0.00552634	0	COL1A2_ITGA1_ITGB1	COLLAGEN	KEGG: hsa04512	Chondrocytes	Schwann cells	Mpz	Mpz	0.111827	0	MPZ_MPZ	MPZ	KEGG: mmu04514
Capsule-associated POM	Endothelial cells	COL2A1	ITGA1_ITGB1	0.0291732	0	COL2A1_ITGA1_ITGB1	COLLAGEN	KEGG: hsa04512	Endothelial cells	Schwann cells	Mpz	Mpz	0.104492	0	MPZ_MPZ	MPZ	KEGG: mmu04514
Chondrocytes	Endothelial cells	COL2A1	ITGA1_ITGB1	0.0379953	0	COL2A1_ITGA1_ITGB1	COLLAGEN	KEGG: hsa04512	Schwann cells	Schwann cells	Mpz	Mpz	0.425948	0	MPZ_MPZ	MPZ	KEGG: mmu04514
Endothelial cells	Endothelial cells	COL2A1	ITGA1_ITGB1	0.0109573	0	COL2A1_ITGA1_ITGB1	COLLAGEN	KEGG: hsa04512	Transitional cells	Schwann cells	Mpz	Mpz	0.126462	0	MPZ_MPZ	MPZ	KEGG: mmu04514
Epithelium-associated POM	Endothelial cells	COL2A1	ITGA1_ITGB1	0.0215592	0	COL2A1_ITGA1_ITGB1	COLLAGEN	KEGG: hsa04512	Chondrocytes	Transitional cells	Mpz	Mpz	0.0239764	0	MPZ_MPZ	MPZ	KEGG: mmu04514
Glial cells	Endothelial cells	COL2A1	ITGA1_ITGB1	0.0337767	0	COL2A1_ITGA1_ITGB1	COLLAGEN	KEGG: hsa04512	Endothelial cells	Transitional cells	Mpz	Mpz	0.0222594	0	MPZ_MPZ	MPZ	KEGG: mmu04514
Hair cells	Endothelial cells	COL2A1	ITGA1_ITGB1	0.0118431	0	COL2A1_ITGA1_ITGB1	COLLAGEN	KEGG: hsa04512	Schwann cells	Transitional cells	Mpz	Mpz	0.126462	0	MPZ_MPZ	MPZ	KEGG: mmu04514
Marginal cells	Endothelial cells	COL2A1	ITGA1_ITGB1	0.00870155	0	COL2A1_ITGA1_ITGB1	COLLAGEN	KEGG: hsa04512	Transitional cells	Transitional cells	Mpz	Mpz	0.0274698	0	MPZ_MPZ	MPZ	KEGG: mmu04514
Melanocytes	Endothelial cells	COL2A1	ITGA1_ITGB1	0.00598275	0	COL2A1_ITGA1_ITGB1	COLLAGEN	KEGG: hsa04512	Endothelial cells	Capsule-associated POM	Mpzl1	Mpzl1	0.0603039	0	MPZL1_MPZL1	MPZ	KEGG: mmu04514
Neurons	Endothelial cells	COL2A1	ITGA1_ITGB1	0.0177785	0	COL2A1_ITGA1_ITGB1	COLLAGEN	KEGG: hsa04512	Melanocytes	Capsule-associated POM	Mpzl1	Mpzl1	0.0772299	0	MPZL1_MPZL1	MPZ	KEGG: mmu04514
Schwann cells	Endothelial cells	COL2A1	ITGA1_ITGB1	0.0185605	0	COL2A1_ITGA1_ITGB1	COLLAGEN	KEGG: hsa04512	Endothelial cells	Chondrocytes	Mpzl1	Mpzl1	0.0437076	0	MPZL1_MPZL1	MPZ	KEGG: mmu04514
Supporting cells	Endothelial cells	COL2A1	ITGA1_ITGB1	0.038331	0	COL2A1_ITGA1_ITGB1	COLLAGEN	KEGG: hsa04512	Melanocytes	Chondrocytes	Mpzl1	Mpzl1	0.0562542	0	MPZL1_MPZL1	MPZ	KEGG: mmu04514
Transitional cells	Endothelial cells	COL2A1	ITGA1_ITGB1	0.0389586	0	COL2A1_ITGA1_ITGB1	COLLAGEN	KEGG: hsa04512	Capsule-associated POM	Endothelial cells	Mpzl1	Mpzl1	0.0603039	0	MPZL1_MPZL1	MPZ	KEGG: mmu04514
Capsule-associated POM	Endothelial cells	COL4A1	ITGA1_ITGB1	0.00492858	0	COL4A1_ITGA1_ITGB1	COLLAGEN	KEGG: hsa04512	Chondrocytes	Endothelial cells	Mpzl1	Mpzl1	0.0437076	0	MPZL1_MPZL1	MPZ	KEGG: mmu04514
Endothelial cells	Endothelial cells	COL4A1	ITGA1_ITGB1	0.0253507	0	COL4A1_ITGA1_ITGB1	COLLAGEN	KEGG: hsa04512	Endothelial cells	Endothelial cells	Mpzl1	Mpzl1	0.160819	0	MPZL1_MPZL1	MPZ	KEGG: mmu04514
Epithelium-associated POM	Endothelial cells	COL4A1	ITGA1_ITGB1	0.00407097	0	COL4A1_ITGA1_ITGB1	COLLAGEN	KEGG: hsa04512	Glial cells	Endothelial cells	Mpzl1	Mpzl1	0.0571167	0	MPZL1_MPZL1	MPZ	KEGG: mmu04514
Schwann cells	Endothelial cells	COL4A1	ITGA1_ITGB1	0.0119031	0	COL4A1_ITGA1_ITGB1	COLLAGEN	KEGG: hsa04512	Marginal cells	Endothelial cells	Mpzl1	Mpzl1	0.0474397	0	MPZL1_MPZL1	MPZ	KEGG: mmu04514
Capsule-associated POM	Endothelial cells	COL4A2	ITGA1_ITGB1	0.00737572	0	COL4A2_ITGA1_ITGB1	COLLAGEN	KEGG: hsa04512	Melanocytes	Endothelial cells	Mpzl1	Mpzl1	0.199955	0	MPZL1_MPZL1	MPZ	KEGG: mmu04514
Chondrocytes	Endothelial cells	COL4A2	ITGA1_ITGB1	0.00210466	0	COL4A2_ITGA1_ITGB1	COLLAGEN	KEGG: hsa04512	Neurons	Endothelial cells	Mpzl1	Mpzl1	0.0568324	0	MPZL1_MPZL1	MPZ	KEGG: mmu04514
Endothelial cells	Endothelial cells	COL4A2	ITGA1_ITGB1	0.0220181	0	COL4A2_ITGA1_ITGB1	COLLAGEN	KEGG: hsa04512	Schwann cells	Endothelial cells	Mpzl1	Mpzl1	0.0611217	0	MPZL1_MPZL1	MPZ	KEGG: mmu04514
Epithelium-associated POM	Endothelial cells	COL4A2	ITGA1_ITGB1	0.0055559	0	COL4A2_ITGA1_ITGB1	COLLAGEN	KEGG: hsa04512	Supporting cells	Endothelial cells	Mpzl1	Mpzl1	0.0534972	0	MPZL1_MPZL1	MPZ	KEGG: mmu04514
Glial cells	Endothelial cells	COL4A2	ITGA1_ITGB1	0.00422262	0	COL4A2_ITGA1_ITGB1	COLLAGEN	KEGG: hsa04512	Endothelial cells	Glial cells	Mpzl1	Mpzl1	0.0571167	0	MPZL1_MPZL1	MPZ	KEGG: mmu04514
Neurons	Endothelial cells	COL4A2	ITGA1_ITGB1	0.00193263	0	COL4A2_ITGA1_ITGB1	COLLAGEN	KEGG: hsa04512	Melanocytes	Glial cells	Mpzl1	Mpzl1	0.0732178	0	MPZL1_MPZL1	MPZ	KEGG: mmu04514
Schwann cells	Endothelial cells	COL4A2	ITGA1_ITGB1	0.0175959	0	COL4A2_ITGA1_ITGB1	COLLAGEN	KEGG: hsa04512	Endothelial cells	Marginal cells	Mpzl1	Mpzl1	0.0474397	0	MPZL1_MPZL1	MPZ	KEGG: mmu04514
Supporting cells	Endothelial cells	COL4A2	ITGA1_ITGB1	0.00205017	0	COL4A2_ITGA1_ITGB1	COLLAGEN	KEGG: hsa04512	Melanocytes	Marginal cells	Mpzl1	Mpzl1	0.0609894	0	MPZL1_MPZL1	MPZ	KEGG: mmu04514
Transitional cells	Endothelial cells	COL4A2	ITGA1_ITGB1	0.00512543	0	COL4A2_ITGA1_ITGB1	COLLAGEN	KEGG: hsa04512	Capsule-associated POM	Melanocytes	Mpzl1	Mpzl1	0.0772299	0	MPZL1_MPZL1	MPZ	KEGG: mmu04514
Capsule-associated POM	Endothelial cells	COL4A5	ITGA1_ITGB1	0.00295599	0	COL4A5_ITGA1_ITGB1	COLLAGEN	KEGG: hsa04512	Chondrocytes	Melanocytes	Mpzl1	Mpzl1	0.0562542	0	MPZL1_MPZL1	MPZ	KEGG: mmu04514
Endothelial cells	Endothelial cells	COL4A5	ITGA1_ITGB1	0.00147351	0	COL4A5_ITGA1_ITGB1	COLLAGEN	KEGG: hsa04512	Endothelial cells	Melanocytes	Mpzl1	Mpzl1	0.199955	0	MPZL1_MPZL1	MPZ	KEGG: mmu04514
Epithelium-associated POM	Endothelial cells	COL4A5	ITGA1_ITGB1	0.00277008	0	COL4A5_ITGA1_ITGB1	COLLAGEN	KEGG: hsa04512	Glial cells	Melanocytes	Mpzl1	Mpzl1	0.0732178	0	MPZL1_MPZL1	MPZ	KEGG: mmu04514
Hair cells	Endothelial cells	COL4A5	ITGA1_ITGB1	0.00265749	0	COL4A5_ITGA1_ITGB1	COLLAGEN	KEGG: hsa04512	Marginal cells	Melanocytes	Mpzl1	Mpzl1	0.0609894	0	MPZL1_MPZL1	MPZ	KEGG: mmu04514
Marginal cells	Endothelial cells	COL4A5	ITGA1_ITGB1	0.0025605	0	COL4A5_ITGA1_ITGB1	COLLAGEN	KEGG: hsa04512	Melanocytes	Melanocytes	Mpzl1	Mpzl1	0.245824	0	MPZL1_MPZL1	MPZ	KEGG: mmu04514
Schwann cells	Endothelial cells	COL4A5	ITGA1_ITGB1	0.00626922	0	COL4A5_ITGA1_ITGB1	COLLAGEN	KEGG: hsa04512	Neurons	Melanocytes	Mpzl1	Mpzl1	0.0728595	0	MPZL1_MPZL1	MPZ	KEGG: mmu04514
Supporting cells	Endothelial cells	COL4A5	ITGA1_ITGB1	0.000488238	0	COL4A5_ITGA1_ITGB1	COLLAGEN	KEGG: hsa04512	Schwann cells	Melanocytes	Mpzl1	Mpzl1	0.0782582	0	MPZL1_MPZL1	MPZ	KEGG: mmu04514
Transitional cells	Endothelial cells	COL4A5	ITGA1_ITGB1	0.0186586	0	COL4A5_ITGA1_ITGB1	COLLAGEN	KEGG: hsa04512	Supporting cells	Melanocytes	Mpzl1	Mpzl1	0.0686523	0	MPZL1_MPZL1	MPZ	KEGG: mmu04514
Capsule-associated POM	Endothelial cells	COL6A1	ITGA1_ITGB1	0.0117199	0	COL6A1_ITGA1_ITGB1	COLLAGEN	KEGG: hsa04512	Endothelial cells	Neurons	Mpzl1	Mpzl1	0.0568324	0	MPZL1_MPZL1	MPZ	KEGG: mmu04514
Chondrocytes	Endothelial cells	COL6A1	ITGA1_ITGB1	0.00587119	0	COL6A1_ITGA1_ITGB1	COLLAGEN	KEGG: hsa04512	Melanocytes	Neurons	Mpzl1	Mpzl1	0.0728595	0	MPZL1_MPZL1	MPZ	KEGG: mmu04514
Endothelial cells	Endothelial cells	COL6A1	ITGA1_ITGB1	0.0022947	0	COL6A1_ITGA1_ITGB1	COLLAGEN	KEGG: hsa04512	Endothelial cells	Schwann cells	Mpzl1	Mpzl1	0.0611217	0	MPZL1_MPZL1	MPZ	KEGG: mmu04514
Epithelium-associated POM	Endothelial cells	COL6A1	ITGA1_ITGB1	0.00548582	0	COL6A1_ITGA1_ITGB1	COLLAGEN	KEGG: hsa04512	Melanocytes	Schwann cells	Mpzl1	Mpzl1	0.0782582	0	MPZL1_MPZL1	MPZ	KEGG: mmu04514
Glial cells	Endothelial cells	COL6A1	ITGA1_ITGB1	0.00687501	0	COL6A1_ITGA1_ITGB1	COLLAGEN	KEGG: hsa04512	Endothelial cells	Supporting cells	Mpzl1	Mpzl1	0.0534972	0	MPZL1_MPZL1	MPZ	KEGG: mmu04514
Marginal cells	Endothelial cells	COL6A1	ITGA1_ITGB1	0.00275444	0	COL6A1_ITGA1_ITGB1	COLLAGEN	KEGG: hsa04512	Melanocytes	Supporting cells	Mpzl1	Mpzl1	0.0686523	0	MPZL1_MPZL1	MPZ	KEGG: mmu04514
Melanocytes	Endothelial cells	COL6A1	ITGA1_ITGB1	0.00284517	0	COL6A1_ITGA1_ITGB1	COLLAGEN	KEGG: hsa04512	Glial cells	Capsule-associated POM	Ncam1	Fgfr1	0.215204	0	NCAM1_FGFR1	NCAM	PMID: 12791257
Neurons	Endothelial cells	COL6A1	ITGA1_ITGB1	0.00403976	0	COL6A1_ITGA1_ITGB1	COLLAGEN	KEGG: hsa04512	Melanocytes	Capsule-associated POM	Ncam1	Fgfr1	0.191253	0	NCAM1_FGFR1	NCAM	PMID: 12791257
Schwann cells	Endothelial cells	COL6A1	ITGA1_ITGB1	0.00456317	0	COL6A1_ITGA1_ITGB1	COLLAGEN	KEGG: hsa04512	Neurons	Capsule-associated POM	Ncam1	Fgfr1	0.200003	0	NCAM1_FGFR1	NCAM	PMID: 12791257
Supporting cells	Endothelial cells	COL6A1	ITGA1_ITGB1	0.00258032	0	COL6A1_ITGA1_ITGB1	COLLAGEN	KEGG: hsa04512	Schwann cells	Capsule-associated POM	Ncam1	Fgfr1	0.0676046	0	NCAM1_FGFR1	NCAM	PMID: 12791257
Capsule-associated POM	Endothelial cells	COL6A2	ITGA1_ITGB1	0.0193397	0	COL6A2_ITGA1_ITGB1	COLLAGEN	KEGG: hsa04512	Glial cells	Chondrocytes	Ncam1	Fgfr1	0.070734	0	NCAM1_FGFR1	NCAM	PMID: 12791257
Chondrocytes	Endothelial cells	COL6A2	ITGA1_ITGB1	0.0149659	0	COL6A2_ITGA1_ITGB1	COLLAGEN	KEGG: hsa04512	Melanocytes	Chondrocytes	Ncam1	Fgfr1	0.0615996	0	NCAM1_FGFR1	NCAM	PMID: 12791257
Endothelial cells	Endothelial cells	COL6A2	ITGA1_ITGB1	0.0146323	0	COL6A2_ITGA1_ITGB1	COLLAGEN	KEGG: hsa04512	Neurons	Chondrocytes	Ncam1	Fgfr1	0.0648936	0	NCAM1_FGFR1	NCAM	PMID: 12791257
Epithelium-associated POM	Endothelial cells	COL6A2	ITGA1_ITGB1	0.0127735	0	COL6A2_ITGA1_ITGB1	COLLAGEN	KEGG: hsa04512	Schwann cells	Chondrocytes	Ncam1	Fgfr1	0.0197295	0	NCAM1_FGFR1	NCAM	PMID: 12791257
Glial cells	Endothelial cells	COL6A2	ITGA1_ITGB1	0.00677352	0	COL6A2_ITGA1_ITGB1	COLLAGEN	KEGG: hsa04512	Glial cells	Epithelium-associated POM	Ncam1	Fgfr1	0.078372	0	NCAM1_FGFR1	NCAM	PMID: 12791257
Melanocytes	Endothelial cells	COL6A2	ITGA1_ITGB1	0.00397564	0	COL6A2_ITGA1_ITGB1	COLLAGEN	KEGG: hsa04512	Melanocytes	Epithelium-associated POM	Ncam1	Fgfr1	0.0683238	0	NCAM1_FGFR1	NCAM	PMID: 12791257
Schwann cells	Endothelial cells	COL6A2	ITGA1_ITGB1	0.00251059	0	COL6A2_ITGA1_ITGB1	COLLAGEN	KEGG: hsa04512	Neurons	Epithelium-associated POM	Ncam1	Fgfr1	0.0719499	0	NCAM1_FGFR1	NCAM	PMID: 12791257
Supporting cells	Endothelial cells	COL6A2	ITGA1_ITGB1	0.00326476	0	COL6A2_ITGA1_ITGB1	COLLAGEN	KEGG: hsa04512	Schwann cells	Epithelium-associated POM	Ncam1	Fgfr1	0.0219903	0	NCAM1_FGFR1	NCAM	PMID: 12791257
Capsule-associated POM	Endothelial cells	COL9A1	ITGA1_ITGB1	0.0290885	0	COL9A1_ITGA1_ITGB1	COLLAGEN	KEGG: hsa04512	Glial cells	Glial cells	Ncam1	Ncam1	0.279915	0	NCAM1_NCAM1	NCAM	KEGG: mmu04514
Chondrocytes	Endothelial cells	COL9A1	ITGA1_ITGB1	0.0428857	0	COL9A1_ITGA1_ITGB1	COLLAGEN	KEGG: hsa04512	Melanocytes	Glial cells	Ncam1	Ncam1	0.251066	0	NCAM1_NCAM1	NCAM	KEGG: mmu04514
Endothelial cells	Endothelial cells	COL9A1	ITGA1_ITGB1	0.00976459	0	COL9A1_ITGA1_ITGB1	COLLAGEN	KEGG: hsa04512	Neurons	Glial cells	Ncam1	Ncam1	0.261666	0	NCAM1_NCAM1	NCAM	KEGG: mmu04514
Epithelium-associated POM	Endothelial cells	COL9A1	ITGA1_ITGB1	0.019949	0	COL9A1_ITGA1_ITGB1	COLLAGEN	KEGG: hsa04512	Schwann cells	Glial cells	Ncam1	Ncam1	0.093204	0	NCAM1_NCAM1	NCAM	KEGG: mmu04514
Glial cells	Endothelial cells	COL9A1	ITGA1_ITGB1	0.0377631	0	COL9A1_ITGA1_ITGB1	COLLAGEN	KEGG: hsa04512	Glial cells	Melanocytes	Ncam1	Ncam1	0.251066	0	NCAM1_NCAM1	NCAM	KEGG: mmu04514
Hair cells	Endothelial cells	COL9A1	ITGA1_ITGB1	0.00474861	0	COL9A1_ITGA1_ITGB1	COLLAGEN	KEGG: hsa04512	Melanocytes	Melanocytes	Ncam1	Ncam1	0.224264	0	NCAM1_NCAM1	NCAM	KEGG: mmu04514
Marginal cells	Endothelial cells	COL9A1	ITGA1_ITGB1	0.0165305	0	COL9A1_ITGA1_ITGB1	COLLAGEN	KEGG: hsa04512	Neurons	Melanocytes	Ncam1	Ncam1	0.234087	0	NCAM1_NCAM1	NCAM	KEGG: mmu04514
Melanocytes	Endothelial cells	COL9A1	ITGA1_ITGB1	0.00478238	0	COL9A1_ITGA1_ITGB1	COLLAGEN	KEGG: hsa04512	Schwann cells	Melanocytes	Ncam1	Ncam1	0.0814221	0	NCAM1_NCAM1	NCAM	KEGG: mmu04514
Neurons	Endothelial cells	COL9A1	ITGA1_ITGB1	0.0143819	0	COL9A1_ITGA1_ITGB1	COLLAGEN	KEGG: hsa04512	Glial cells	Neurons	Ncam1	Ncam1	0.261666	0	NCAM1_NCAM1	NCAM	KEGG: mmu04514
Schwann cells	Endothelial cells	COL9A1	ITGA1_ITGB1	0.00710277	0	COL9A1_ITGA1_ITGB1	COLLAGEN	KEGG: hsa04512	Melanocytes	Neurons	Ncam1	Ncam1	0.234087	0	NCAM1_NCAM1	NCAM	KEGG: mmu04514
Supporting cells	Endothelial cells	COL9A1	ITGA1_ITGB1	0.0446241	0	COL9A1_ITGA1_ITGB1	COLLAGEN	KEGG: hsa04512	Neurons	Neurons	Ncam1	Ncam1	0.244204	0	NCAM1_NCAM1	NCAM	KEGG: mmu04514
Transitional cells	Endothelial cells	COL9A1	ITGA1_ITGB1	0.0307851	0	COL9A1_ITGA1_ITGB1	COLLAGEN	KEGG: hsa04512	Schwann cells	Neurons	Ncam1	Ncam1	0.0856794	0	NCAM1_NCAM1	NCAM	KEGG: mmu04514
Capsule-associated POM	Endothelial cells	COL9A2	ITGA1_ITGB1	0.025975	0	COL9A2_ITGA1_ITGB1	COLLAGEN	KEGG: hsa04512	Glial cells	Schwann cells	Ncam1	Ncam1	0.093204	0	NCAM1_NCAM1	NCAM	KEGG: mmu04514
Chondrocytes	Endothelial cells	COL9A2	ITGA1_ITGB1	0.0280589	0	COL9A2_ITGA1_ITGB1	COLLAGEN	KEGG: hsa04512	Melanocytes	Schwann cells	Ncam1	Ncam1	0.0814221	0	NCAM1_NCAM1	NCAM	KEGG: mmu04514
Endothelial cells	Endothelial cells	COL9A2	ITGA1_ITGB1	0.00467715	0	COL9A2_ITGA1_ITGB1	COLLAGEN	KEGG: hsa04512	Neurons	Schwann cells	Ncam1	Ncam1	0.0856794	0	NCAM1_NCAM1	NCAM	KEGG: mmu04514
Epithelium-associated POM	Endothelial cells	COL9A2	ITGA1_ITGB1	0.0195542	0	COL9A2_ITGA1_ITGB1	COLLAGEN	KEGG: hsa04512	Schwann cells	Schwann cells	Ncam1	Ncam1	0.0264583	0	NCAM1_NCAM1	NCAM	KEGG: mmu04514
Glial cells	Endothelial cells	COL9A2	ITGA1_ITGB1	0.0288669	0	COL9A2_ITGA1_ITGB1	COLLAGEN	KEGG: hsa04512	Glial cells	Glial cells	Ncam1	Ncam2	0.178669	0	NCAM1_NCAM2	NCAM	KEGG: mmu04514
Hair cells	Endothelial cells	COL9A2	ITGA1_ITGB1	0.025922	0	COL9A2_ITGA1_ITGB1	COLLAGEN	KEGG: hsa04512	Melanocytes	Glial cells	Ncam1	Ncam2	0.157965	0	NCAM1_NCAM2	NCAM	KEGG: mmu04514
Marginal cells	Endothelial cells	COL9A2	ITGA1_ITGB1	0.00376227	0	COL9A2_ITGA1_ITGB1	COLLAGEN	KEGG: hsa04512	Neurons	Glial cells	Ncam1	Ncam2	0.165504	0	NCAM1_NCAM2	NCAM	KEGG: mmu04514
Melanocytes	Endothelial cells	COL9A2	ITGA1_ITGB1	0.00327871	0	COL9A2_ITGA1_ITGB1	COLLAGEN	KEGG: hsa04512	Schwann cells	Glial cells	Ncam1	Ncam2	0.0543907	0	NCAM1_NCAM2	NCAM	KEGG: mmu04514
Neurons	Endothelial cells	COL9A2	ITGA1_ITGB1	0.00574923	0	COL9A2_ITGA1_ITGB1	COLLAGEN	KEGG: hsa04512	Glial cells	Neurons	Ncam1	Ncam2	0.181967	0	NCAM1_NCAM2	NCAM	KEGG: mmu04514
Schwann cells	Endothelial cells	COL9A2	ITGA1_ITGB1	0.00580162	0	COL9A2_ITGA1_ITGB1	COLLAGEN	KEGG: hsa04512	Melanocytes	Neurons	Ncam1	Ncam2	0.160956	0	NCAM1_NCAM2	NCAM	KEGG: mmu04514
Supporting cells	Endothelial cells	COL9A2	ITGA1_ITGB1	0.0437731	0	COL9A2_ITGA1_ITGB1	COLLAGEN	KEGG: hsa04512	Neurons	Neurons	Ncam1	Ncam2	0.168609	0	NCAM1_NCAM2	NCAM	KEGG: mmu04514
Transitional cells	Endothelial cells	COL9A2	ITGA1_ITGB1	0.0201627	0	COL9A2_ITGA1_ITGB1	COLLAGEN	KEGG: hsa04512	Schwann cells	Neurons	Ncam1	Ncam2	0.0555499	0	NCAM1_NCAM2	NCAM	KEGG: mmu04514
Capsule-associated POM	Endothelial cells	COL9A3	ITGA1_ITGB1	0.00839658	0	COL9A3_ITGA1_ITGB1	COLLAGEN	KEGG: hsa04512	Hair cells	Hair cells	Negr1	Negr1	0.0199041	0	NEGR1_NEGR1	NEGR	KEGG: mmu04514
Chondrocytes	Endothelial cells	COL9A3	ITGA1_ITGB1	0.0226917	0	COL9A3_ITGA1_ITGB1	COLLAGEN	KEGG: hsa04512	Neurons	Schwann cells	Lrrc4c	Ntng1	0.0481434	0	LRRC4C_NTNG1	NGL	KEGG: mmu04514
Endothelial cells	Endothelial cells	COL9A3	ITGA1_ITGB1	0.0115523	0	COL9A3_ITGA1_ITGB1	COLLAGEN	KEGG: hsa04512	Glial cells	Glial cells	Lrrc4b	Ptprf	0.0115368	0	LRRC4B_PTPRF	NGL	KEGG: mmu04514
Epithelium-associated POM	Endothelial cells	COL9A3	ITGA1_ITGB1	0.00621397	0	COL9A3_ITGA1_ITGB1	COLLAGEN	KEGG: hsa04512	Neurons	Glial cells	Lrrc4b	Ptprf	0.0123248	0	LRRC4B_PTPRF	NGL	KEGG: mmu04514
Glial cells	Endothelial cells	COL9A3	ITGA1_ITGB1	0.012648	0	COL9A3_ITGA1_ITGB1	COLLAGEN	KEGG: hsa04512	Glial cells	Marginal cells	Lrrc4b	Ptprf	0.0167874	0	LRRC4B_PTPRF	NGL	KEGG: mmu04514
Hair cells	Endothelial cells	COL9A3	ITGA1_ITGB1	0.00402975	0	COL9A3_ITGA1_ITGB1	COLLAGEN	KEGG: hsa04512	Neurons	Marginal cells	Lrrc4b	Ptprf	0.0179275	0	LRRC4B_PTPRF	NGL	KEGG: mmu04514
Marginal cells	Endothelial cells	COL9A3	ITGA1_ITGB1	0.0259336	0	COL9A3_ITGA1_ITGB1	COLLAGEN	KEGG: hsa04512	Glial cells	Schwann cells	Lrrc4b	Ptprf	0.0164191	0	LRRC4B_PTPRF	NGL	KEGG: mmu04514
Melanocytes	Endothelial cells	COL9A3	ITGA1_ITGB1	0.0114732	0	COL9A3_ITGA1_ITGB1	COLLAGEN	KEGG: hsa04512	Neurons	Schwann cells	Lrrc4b	Ptprf	0.0175347	0	LRRC4B_PTPRF	NGL	KEGG: mmu04514
Neurons	Endothelial cells	COL9A3	ITGA1_ITGB1	0.00256391	0	COL9A3_ITGA1_ITGB1	COLLAGEN	KEGG: hsa04512	Glial cells	Supporting cells	Lrrc4b	Ptprf	0.0406779	0	LRRC4B_PTPRF	NGL	KEGG: mmu04514
Schwann cells	Endothelial cells	COL9A3	ITGA1_ITGB1	0.00567797	0	COL9A3_ITGA1_ITGB1	COLLAGEN	KEGG: hsa04512	Neurons	Supporting cells	Lrrc4b	Ptprf	0.043369	0	LRRC4B_PTPRF	NGL	KEGG: mmu04514
Supporting cells	Endothelial cells	COL9A3	ITGA1_ITGB1	0.0513402	0	COL9A3_ITGA1_ITGB1	COLLAGEN	KEGG: hsa04512	Glial cells	Transitional cells	Lrrc4b	Ptprf	0.0192747	0	LRRC4B_PTPRF	NGL	KEGG: mmu04514
Transitional cells	Endothelial cells	COL9A3	ITGA1_ITGB1	0.022558	0	COL9A3_ITGA1_ITGB1	COLLAGEN	KEGG: hsa04512	Neurons	Transitional cells	Lrrc4b	Ptprf	0.0205802	0	LRRC4B_PTPRF	NGL	KEGG: mmu04514
Capsule-associated POM	Endothelial cells	COL1A1	ITGA2_ITGB1	0.00781671	0	COL1A1_ITGA2_ITGB1	COLLAGEN	KEGG: hsa04512	Endothelial cells	Endothelial cells	Dll4	Notch1	0.0272764	0	DLL4_NOTCH1	NOTCH	PMID: 22353464
Hair cells	Endothelial cells	COL1A1	ITGA2_ITGB1	0.00190852	0	COL1A1_ITGA2_ITGB1	COLLAGEN	KEGG: hsa04512	Endothelial cells	Schwann cells	Dll4	Notch1	0.0222993	0	DLL4_NOTCH1	NOTCH	PMID: 22353464
Marginal cells	Endothelial cells	COL1A1	ITGA2_ITGB1	0.00220179	0	COL1A1_ITGA2_ITGB1	COLLAGEN	KEGG: hsa04512	Endothelial cells	Supporting cells	Dll4	Notch1	0.0199654	0	DLL4_NOTCH1	NOTCH	PMID: 22353464
Schwann cells	Endothelial cells	COL1A1	ITGA2_ITGB1	0.0137255	0	COL1A1_ITGA2_ITGB1	COLLAGEN	KEGG: hsa04512	Endothelial cells	Transitional cells	Dll4	Notch1	0.0170923	0	DLL4_NOTCH1	NOTCH	PMID: 22353464
Supporting cells	Endothelial cells	COL1A1	ITGA2_ITGB1	0.00265721	0	COL1A1_ITGA2_ITGB1	COLLAGEN	KEGG: hsa04512	Endothelial cells	Endothelial cells	Dll4	Notch4	0.0223694	0	DLL4_NOTCH4	NOTCH	PMID: 22353464
Transitional cells	Endothelial cells	COL1A1	ITGA2_ITGB1	0.00230371	0	COL1A1_ITGA2_ITGB1	COLLAGEN	KEGG: hsa04512	Supporting cells	Endothelial cells	Jag1	Notch1	0.0197382	0	JAG1_NOTCH1	NOTCH	PMID: 22353464
Capsule-associated POM	Schwann cells	COL1A1	ITGA2_ITGB1	0.00714727	0	COL1A1_ITGA2_ITGB1	COLLAGEN	KEGG: hsa04512	Supporting cells	Schwann cells	Jag1	Notch1	0.0161138	0	JAG1_NOTCH1	NOTCH	PMID: 22353464
Hair cells	Schwann cells	COL1A1	ITGA2_ITGB1	0.00174418	0	COL1A1_ITGA2_ITGB1	COLLAGEN	KEGG: hsa04512	Supporting cells	Supporting cells	Jag1	Notch1	0.0144177	0	JAG1_NOTCH1	NOTCH	PMID: 22353464
Marginal cells	Schwann cells	COL1A1	ITGA2_ITGB1	0.00201225	0	COL1A1_ITGA2_ITGB1	COLLAGEN	KEGG: hsa04512	Supporting cells	Transitional cells	Jag1	Notch1	0.012333	0	JAG1_NOTCH1	NOTCH	PMID: 22353464
Schwann cells	Schwann cells	COL1A1	ITGA2_ITGB1	0.0125565	0	COL1A1_ITGA2_ITGB1	COLLAGEN	KEGG: hsa04512	Supporting cells	Endothelial cells	Jag1	Notch4	0.0161648	0	JAG1_NOTCH4	NOTCH	PMID: 22353464
Supporting cells	Schwann cells	COL1A1	ITGA2_ITGB1	0.00242856	0	COL1A1_ITGA2_ITGB1	COLLAGEN	KEGG: hsa04512	Endothelial cells	Endothelial cells	Jag2	Notch1	0.0228254	0	JAG2_NOTCH1	NOTCH	PMID: 22353464
Transitional cells	Schwann cells	COL1A1	ITGA2_ITGB1	0.00210541	0	COL1A1_ITGA2_ITGB1	COLLAGEN	KEGG: hsa04512	Endothelial cells	Schwann cells	Jag2	Notch1	0.0186449	0	JAG2_NOTCH1	NOTCH	PMID: 22353464
Capsule-associated POM	Supporting cells	COL1A1	ITGA2_ITGB1	0.00558058	0	COL1A1_ITGA2_ITGB1	COLLAGEN	KEGG: hsa04512	Endothelial cells	Supporting cells	Jag2	Notch1	0.0166869	0	JAG2_NOTCH1	NOTCH	PMID: 22353464
Hair cells	Supporting cells	COL1A1	ITGA2_ITGB1	0.00136023	0	COL1A1_ITGA2_ITGB1	COLLAGEN	KEGG: hsa04512	Endothelial cells	Transitional cells	Jag2	Notch1	0.0142788	0	JAG2_NOTCH1	NOTCH	PMID: 22353464
Marginal cells	Supporting cells	COL1A1	ITGA2_ITGB1	0.00156938	0	COL1A1_ITGA2_ITGB1	COLLAGEN	KEGG: hsa04512	Endothelial cells	Endothelial cells	Jag2	Notch4	0.0187037	0	JAG2_NOTCH4	NOTCH	PMID: 22353464
Schwann cells	Supporting cells	COL1A1	ITGA2_ITGB1	0.00981579	0	COL1A1_ITGA2_ITGB1	COLLAGEN	KEGG: hsa04512	Neurons	Neurons	Nrxn1	Nlgn1	0.0584349	0	NRXN1_NLGN1	NRXN	KEGG: mmu04514
Supporting cells	Supporting cells	COL1A1	ITGA2_ITGB1	0.00189424	0	COL1A1_ITGA2_ITGB1	COLLAGEN	KEGG: hsa04512	Neurons	Neurons	Nrxn1	Nlgn2	0.0651887	0	NRXN1_NLGN2	NRXN	KEGG: mmu04514
Transitional cells	Supporting cells	COL1A1	ITGA2_ITGB1	0.00164207	0	COL1A1_ITGA2_ITGB1	COLLAGEN	KEGG: hsa04512	Neurons	Neurons	Nrxn1	Nlgn3	0.0668949	0	NRXN1_NLGN3	NRXN	KEGG: mmu04514
Capsule-associated POM	Transitional cells	COL1A1	ITGA2_ITGB1	0.00436206	0	COL1A1_ITGA2_ITGB1	COLLAGEN	KEGG: hsa04512	Epithelium-associated POM	Neurons	Nrxn2	Nlgn1	0.0149724	0	NRXN2_NLGN1	NRXN	KEGG: mmu04514
Hair cells	Transitional cells	COL1A1	ITGA2_ITGB1	0.00106224	0	COL1A1_ITGA2_ITGB1	COLLAGEN	KEGG: hsa04512	Glial cells	Neurons	Nrxn2	Nlgn1	0.0150838	0	NRXN2_NLGN1	NRXN	KEGG: mmu04514
Marginal cells	Transitional cells	COL1A1	ITGA2_ITGB1	0.00122563	0	COL1A1_ITGA2_ITGB1	COLLAGEN	KEGG: hsa04512	Hair cells	Neurons	Nrxn2	Nlgn1	0.0148769	0	NRXN2_NLGN1	NRXN	KEGG: mmu04514
Schwann cells	Transitional cells	COL1A1	ITGA2_ITGB1	0.00767965	0	COL1A1_ITGA2_ITGB1	COLLAGEN	KEGG: hsa04512	Neurons	Neurons	Nrxn2	Nlgn1	0.0390683	0	NRXN2_NLGN1	NRXN	KEGG: mmu04514
Supporting cells	Transitional cells	COL1A1	ITGA2_ITGB1	0.00147944	0	COL1A1_ITGA2_ITGB1	COLLAGEN	KEGG: hsa04512	Epithelium-associated POM	Neurons	Nrxn2	Nlgn2	0.0167925	0	NRXN2_NLGN2	NRXN	KEGG: mmu04514
Transitional cells	Transitional cells	COL1A1	ITGA2_ITGB1	0.00128242	0	COL1A1_ITGA2_ITGB1	COLLAGEN	KEGG: hsa04512	Glial cells	Neurons	Nrxn2	Nlgn2	0.0169172	0	NRXN2_NLGN2	NRXN	KEGG: mmu04514
Capsule-associated POM	Endothelial cells	COL1A2	ITGA2_ITGB1	0.0355831	0	COL1A2_ITGA2_ITGB1	COLLAGEN	KEGG: hsa04512	Hair cells	Neurons	Nrxn2	Nlgn2	0.0166855	0	NRXN2_NLGN2	NRXN	KEGG: mmu04514
Chondrocytes	Endothelial cells	COL1A2	ITGA2_ITGB1	0.0213111	0	COL1A2_ITGA2_ITGB1	COLLAGEN	KEGG: hsa04512	Neurons	Neurons	Nrxn2	Nlgn2	0.0436876	0	NRXN2_NLGN2	NRXN	KEGG: mmu04514
Endothelial cells	Endothelial cells	COL1A2	ITGA2_ITGB1	0.00426899	0	COL1A2_ITGA2_ITGB1	COLLAGEN	KEGG: hsa04512	Epithelium-associated POM	Neurons	Nrxn2	Nlgn3	0.0172553	0	NRXN2_NLGN3	NRXN	KEGG: mmu04514
Epithelium-associated POM	Endothelial cells	COL1A2	ITGA2_ITGB1	0.0258236	0	COL1A2_ITGA2_ITGB1	COLLAGEN	KEGG: hsa04512	Glial cells	Neurons	Nrxn2	Nlgn3	0.0173835	0	NRXN2_NLGN3	NRXN	KEGG: mmu04514
Glial cells	Endothelial cells	COL1A2	ITGA2_ITGB1	0.00496382	0	COL1A2_ITGA2_ITGB1	COLLAGEN	KEGG: hsa04512	Hair cells	Neurons	Nrxn2	Nlgn3	0.0171455	0	NRXN2_NLGN3	NRXN	KEGG: mmu04514
Hair cells	Endothelial cells	COL1A2	ITGA2_ITGB1	0.00265112	0	COL1A2_ITGA2_ITGB1	COLLAGEN	KEGG: hsa04512	Neurons	Neurons	Nrxn2	Nlgn3	0.044858	0	NRXN2_NLGN3	NRXN	KEGG: mmu04514
Melanocytes	Endothelial cells	COL1A2	ITGA2_ITGB1	0.0119423	0	COL1A2_ITGA2_ITGB1	COLLAGEN	KEGG: hsa04512	Hair cells	Neurons	Nrxn3	Nlgn1	0.0632584	0	NRXN3_NLGN1	NRXN	KEGG: mmu04514
Neurons	Endothelial cells	COL1A2	ITGA2_ITGB1	0.00414305	0	COL1A2_ITGA2_ITGB1	COLLAGEN	KEGG: hsa04512	Hair cells	Neurons	Nrxn3	Nlgn2	0.0705279	0	NRXN3_NLGN2	NRXN	KEGG: mmu04514
Schwann cells	Endothelial cells	COL1A2	ITGA2_ITGB1	0.0235058	0	COL1A2_ITGA2_ITGB1	COLLAGEN	KEGG: hsa04512	Hair cells	Neurons	Nrxn3	Nlgn3	0.072363	0	NRXN3_NLGN3	NRXN	KEGG: mmu04514
Supporting cells	Endothelial cells	COL1A2	ITGA2_ITGB1	0.00209426	0	COL1A2_ITGA2_ITGB1	COLLAGEN	KEGG: hsa04512	Endothelial cells	Endothelial cells	Pecam1	Pecam1	0.349072	0	PECAM1_PECAM1	PECAM1	KEGG: mmu04514
Transitional cells	Endothelial cells	COL1A2	ITGA2_ITGB1	0.00470554	0	COL1A2_ITGA2_ITGB1	COLLAGEN	KEGG: hsa04512	Endothelial cells	Endothelial cells	Ptprm	Ptprm	0.0232727	0	PTPRM_PTPRM	PTPRM	KEGG: mmu04514
Capsule-associated POM	Schwann cells	COL1A2	ITGA2_ITGB1	0.0326138	0	COL1A2_ITGA2_ITGB1	COLLAGEN	KEGG: hsa04512	Hair cells	Endothelial cells	Ptprm	Ptprm	0.0172677	0	PTPRM_PTPRM	PTPRM	KEGG: mmu04514
Chondrocytes	Schwann cells	COL1A2	ITGA2_ITGB1	0.0195087	0	COL1A2_ITGA2_ITGB1	COLLAGEN	KEGG: hsa04512	Endothelial cells	Hair cells	Ptprm	Ptprm	0.0172677	0	PTPRM_PTPRM	PTPRM	KEGG: mmu04514
Endothelial cells	Schwann cells	COL1A2	ITGA2_ITGB1	0.0039022	0	COL1A2_ITGA2_ITGB1	COLLAGEN	KEGG: hsa04512	Hair cells	Hair cells	Ptprm	Ptprm	0.0127918	0	PTPRM_PTPRM	PTPRM	KEGG: mmu04514
Epithelium-associated POM	Schwann cells	COL1A2	ITGA2_ITGB1	0.0236488	0	COL1A2_ITGA2_ITGB1	COLLAGEN	KEGG: hsa04512	Glial cells	Glial cells	Sema4d	Plxnb3	0.0690062	0	SEMA4D_PLXNB3	SEMA4	PMID: 27533782
Glial cells	Schwann cells	COL1A2	ITGA2_ITGB1	0.00453759	0	COL1A2_ITGA2_ITGB1	COLLAGEN	KEGG: hsa04512	Capsule-associated POM	Melanocytes	Sema5a	Plxna1	0.0169598	0	SEMA5A_PLXNA1	SEMA5	PMID: 27533782
Hair cells	Schwann cells	COL1A2	ITGA2_ITGB1	0.002423	0	COL1A2_ITGA2_ITGB1	COLLAGEN	KEGG: hsa04512	Epithelium-associated POM	Melanocytes	Sema5a	Plxna1	0.0174818	0	SEMA5A_PLXNA1	SEMA5	PMID: 27533782
Melanocytes	Schwann cells	COL1A2	ITGA2_ITGB1	0.0109234	0	COL1A2_ITGA2_ITGB1	COLLAGEN	KEGG: hsa04512	Glial cells	Melanocytes	Sema5a	Plxna1	0.0180066	0	SEMA5A_PLXNA1	SEMA5	PMID: 27533782
Neurons	Schwann cells	COL1A2	ITGA2_ITGB1	0.00378703	0	COL1A2_ITGA2_ITGB1	COLLAGEN	KEGG: hsa04512	Neurons	Melanocytes	Sema5a	Plxna1	0.0175838	0	SEMA5A_PLXNA1	SEMA5	PMID: 27533782
Schwann cells	Schwann cells	COL1A2	ITGA2_ITGB1	0.0215219	0	COL1A2_ITGA2_ITGB1	COLLAGEN	KEGG: hsa04512	Capsule-associated POM	Glial cells	Sema5a	Plxnb3	0.0152839	0	SEMA5A_PLXNB3	SEMA5	PMID: 27533782
Supporting cells	Schwann cells	COL1A2	ITGA2_ITGB1	0.00191395	0	COL1A2_ITGA2_ITGB1	COLLAGEN	KEGG: hsa04512	Epithelium-associated POM	Glial cells	Sema5a	Plxnb3	0.0157552	0	SEMA5A_PLXNB3	SEMA5	PMID: 27533782
Transitional cells	Schwann cells	COL1A2	ITGA2_ITGB1	0.00430139	0	COL1A2_ITGA2_ITGB1	COLLAGEN	KEGG: hsa04512	Glial cells	Glial cells	Sema5a	Plxnb3	0.016229	0	SEMA5A_PLXNB3	SEMA5	PMID: 27533782
Capsule-associated POM	Supporting cells	COL1A2	ITGA2_ITGB1	0.0256088	0	COL1A2_ITGA2_ITGB1	COLLAGEN	KEGG: hsa04512	Neurons	Glial cells	Sema5a	Plxnb3	0.0158472	0	SEMA5A_PLXNB3	SEMA5	PMID: 27533782
Chondrocytes	Supporting cells	COL1A2	ITGA2_ITGB1	0.015274	0	COL1A2_ITGA2_ITGB1	COLLAGEN	KEGG: hsa04512	Endothelial cells	Melanocytes	Sema6d	Plxna1	0.0176648	0	SEMA6D_PLXNA1	SEMA6	PMID: 27533782
Endothelial cells	Supporting cells	COL1A2	ITGA2_ITGB1	0.00304465	0	COL1A2_ITGA2_ITGB1	COLLAGEN	KEGG: hsa04512	Hair cells	Melanocytes	Sema6d	Plxna1	0.0182693	0	SEMA6D_PLXNA1	SEMA6	PMID: 27533782
Epithelium-associated POM	Supporting cells	COL1A2	ITGA2_ITGB1	0.0185325	0	COL1A2_ITGA2_ITGB1	COLLAGEN	KEGG: hsa04512	Melanocytes	Melanocytes	Sema6d	Plxna1	0.0207269	0	SEMA6D_PLXNA1	SEMA6	PMID: 27533782
Glial cells	Supporting cells	COL1A2	ITGA2_ITGB1	0.00354091	0	COL1A2_ITGA2_ITGB1	COLLAGEN	KEGG: hsa04512	Neurons	Melanocytes	Sema6d	Plxna1	0.0141249	0	SEMA6D_PLXNA1	SEMA6	PMID: 27533782
Hair cells	Supporting cells	COL1A2	ITGA2_ITGB1	0.0018899	0	COL1A2_ITGA2_ITGB1	COLLAGEN	KEGG: hsa04512	Endothelial cells	Hair cells	Sema6a	Plxna4	0.0256208	0	SEMA6A_PLXNA4	SEMA6	PMID: 27533782
Melanocytes	Supporting cells	COL1A2	ITGA2_ITGB1	0.00853611	0	COL1A2_ITGA2_ITGB1	COLLAGEN	KEGG: hsa04512	Glial cells	Hair cells	Sema6a	Plxna4	0.0201989	0	SEMA6A_PLXNA4	SEMA6	PMID: 27533782
Neurons	Supporting cells	COL1A2	ITGA2_ITGB1	0.00295472	0	COL1A2_ITGA2_ITGB1	COLLAGEN	KEGG: hsa04512	Neurons	Hair cells	Sema6a	Plxna4	0.0159702	0	SEMA6A_PLXNA4	SEMA6	PMID: 27533782
Schwann cells	Supporting cells	COL1A2	ITGA2_ITGB1	0.0168578	0	COL1A2_ITGA2_ITGB1	COLLAGEN	KEGG: hsa04512	Endothelial cells	Endothelial cells	Sema7a	ITGB1_ITGA1	0.0468683	0	SEMA7A_ITGB1_ITGA1	SEMA7	PMID: 22325954
Supporting cells	Supporting cells	COL1A2	ITGA2_ITGB1	0.00149269	0	COL1A2_ITGA2_ITGB1	COLLAGEN	KEGG: hsa04512	Melanocytes	Endothelial cells	Sema7a	ITGB1_ITGA1	0.0519478	0	SEMA7A_ITGB1_ITGA1	SEMA7	PMID: 22325954
Transitional cells	Supporting cells	COL1A2	ITGA2_ITGB1	0.00335641	0	COL1A2_ITGA2_ITGB1	COLLAGEN	KEGG: hsa04512	Endothelial cells	Melanocytes	Sema7a	Plxnc1	0.027647	0	SEMA7A_PLXNC1	SEMA7	PMID: 27533782
Capsule-associated POM	Transitional cells	COL1A2	ITGA2_ITGB1	0.0201055	0	COL1A2_ITGA2_ITGB1	COLLAGEN	KEGG: hsa04512	Melanocytes	Melanocytes	Sema7a	Plxnc1	0.0307104	0	SEMA7A_PLXNC1	SEMA7	PMID: 27533782
Chondrocytes	Transitional cells	COL1A2	ITGA2_ITGB1	0.0119644	0	COL1A2_ITGA2_ITGB1	COLLAGEN	KEGG: hsa04512
Endothelial cells	Transitional cells	COL1A2	ITGA2_ITGB1	0.00237852	0	COL1A2_ITGA2_ITGB1	COLLAGEN	KEGG: hsa04512
Epithelium-associated POM	Transitional cells	COL1A2	ITGA2_ITGB1	0.0145272	0	COL1A2_ITGA2_ITGB1	COLLAGEN	KEGG: hsa04512
Glial cells	Transitional cells	COL1A2	ITGA2_ITGB1	0.00276651	0	COL1A2_ITGA2_ITGB1	COLLAGEN	KEGG: hsa04512
Hair cells	Transitional cells	COL1A2	ITGA2_ITGB1	0.00147604	0	COL1A2_ITGA2_ITGB1	COLLAGEN	KEGG: hsa04512
Melanocytes	Transitional cells	COL1A2	ITGA2_ITGB1	0.00667658	0	COL1A2_ITGA2_ITGB1	COLLAGEN	KEGG: hsa04512
Neurons	Transitional cells	COL1A2	ITGA2_ITGB1	0.00230822	0	COL1A2_ITGA2_ITGB1	COLLAGEN	KEGG: hsa04512
Schwann cells	Transitional cells	COL1A2	ITGA2_ITGB1	0.0132096	0	COL1A2_ITGA2_ITGB1	COLLAGEN	KEGG: hsa04512
Supporting cells	Transitional cells	COL1A2	ITGA2_ITGB1	0.00116571	0	COL1A2_ITGA2_ITGB1	COLLAGEN	KEGG: hsa04512
Transitional cells	Transitional cells	COL1A2	ITGA2_ITGB1	0.00262226	0	COL1A2_ITGA2_ITGB1	COLLAGEN	KEGG: hsa04512
Capsule-associated POM	Endothelial cells	COL2A1	ITGA2_ITGB1	0.0249283	0	COL2A1_ITGA2_ITGB1	COLLAGEN	KEGG: hsa04512
Chondrocytes	Endothelial cells	COL2A1	ITGA2_ITGB1	0.0325097	0	COL2A1_ITGA2_ITGB1	COLLAGEN	KEGG: hsa04512
Endothelial cells	Endothelial cells	COL2A1	ITGA2_ITGB1	0.0093374	0	COL2A1_ITGA2_ITGB1	COLLAGEN	KEGG: hsa04512
Epithelium-associated POM	Endothelial cells	COL2A1	ITGA2_ITGB1	0.0184012	0	COL2A1_ITGA2_ITGB1	COLLAGEN	KEGG: hsa04512
Glial cells	Endothelial cells	COL2A1	ITGA2_ITGB1	0.0288819	0	COL2A1_ITGA2_ITGB1	COLLAGEN	KEGG: hsa04512
Hair cells	Endothelial cells	COL2A1	ITGA2_ITGB1	0.0100936	0	COL2A1_ITGA2_ITGB1	COLLAGEN	KEGG: hsa04512
Marginal cells	Endothelial cells	COL2A1	ITGA2_ITGB1	0.00741267	0	COL2A1_ITGA2_ITGB1	COLLAGEN	KEGG: hsa04512
Melanocytes	Endothelial cells	COL2A1	ITGA2_ITGB1	0.00509451	0	COL2A1_ITGA2_ITGB1	COLLAGEN	KEGG: hsa04512
Neurons	Endothelial cells	COL2A1	ITGA2_ITGB1	0.0151657	0	COL2A1_ITGA2_ITGB1	COLLAGEN	KEGG: hsa04512
Schwann cells	Endothelial cells	COL2A1	ITGA2_ITGB1	0.0158346	0	COL2A1_ITGA2_ITGB1	COLLAGEN	KEGG: hsa04512
Supporting cells	Endothelial cells	COL2A1	ITGA2_ITGB1	0.0327986	0	COL2A1_ITGA2_ITGB1	COLLAGEN	KEGG: hsa04512
Transitional cells	Endothelial cells	COL2A1	ITGA2_ITGB1	0.0333387	0	COL2A1_ITGA2_ITGB1	COLLAGEN	KEGG: hsa04512
Capsule-associated POM	Schwann cells	COL2A1	ITGA2_ITGB1	0.0228271	0	COL2A1_ITGA2_ITGB1	COLLAGEN	KEGG: hsa04512
Chondrocytes	Schwann cells	COL2A1	ITGA2_ITGB1	0.029789	0	COL2A1_ITGA2_ITGB1	COLLAGEN	KEGG: hsa04512
Endothelial cells	Schwann cells	COL2A1	ITGA2_ITGB1	0.00853885	0	COL2A1_ITGA2_ITGB1	COLLAGEN	KEGG: hsa04512
Epithelium-associated POM	Schwann cells	COL2A1	ITGA2_ITGB1	0.0168407	0	COL2A1_ITGA2_ITGB1	COLLAGEN	KEGG: hsa04512
Glial cells	Schwann cells	COL2A1	ITGA2_ITGB1	0.0264565	0	COL2A1_ITGA2_ITGB1	COLLAGEN	KEGG: hsa04512
Hair cells	Schwann cells	COL2A1	ITGA2_ITGB1	0.00923102	0	COL2A1_ITGA2_ITGB1	COLLAGEN	KEGG: hsa04512
Marginal cells	Schwann cells	COL2A1	ITGA2_ITGB1	0.0067776	0	COL2A1_ITGA2_ITGB1	COLLAGEN	KEGG: hsa04512
Melanocytes	Schwann cells	COL2A1	ITGA2_ITGB1	0.00465711	0	COL2A1_ITGA2_ITGB1	COLLAGEN	KEGG: hsa04512
Neurons	Schwann cells	COL2A1	ITGA2_ITGB1	0.0138757	0	COL2A1_ITGA2_ITGB1	COLLAGEN	KEGG: hsa04512
Schwann cells	Schwann cells	COL2A1	ITGA2_ITGB1	0.0144886	0	COL2A1_ITGA2_ITGB1	COLLAGEN	KEGG: hsa04512
Supporting cells	Schwann cells	COL2A1	ITGA2_ITGB1	0.0300545	0	COL2A1_ITGA2_ITGB1	COLLAGEN	KEGG: hsa04512
Transitional cells	Schwann cells	COL2A1	ITGA2_ITGB1	0.0305508	0	COL2A1_ITGA2_ITGB1	COLLAGEN	KEGG: hsa04512
Capsule-associated POM	Supporting cells	COL2A1	ITGA2_ITGB1	0.0178853	0	COL2A1_ITGA2_ITGB1	COLLAGEN	KEGG: hsa04512
Chondrocytes	Supporting cells	COL2A1	ITGA2_ITGB1	0.0233761	0	COL2A1_ITGA2_ITGB1	COLLAGEN	KEGG: hsa04512
Endothelial cells	Supporting cells	COL2A1	ITGA2_ITGB1	0.00666918	0	COL2A1_ITGA2_ITGB1	COLLAGEN	KEGG: hsa04512
Epithelium-associated POM	Supporting cells	COL2A1	ITGA2_ITGB1	0.0131774	0	COL2A1_ITGA2_ITGB1	COLLAGEN	KEGG: hsa04512
Glial cells	Supporting cells	COL2A1	ITGA2_ITGB1	0.0207456	0	COL2A1_ITGA2_ITGB1	COLLAGEN	KEGG: hsa04512
Hair cells	Supporting cells	COL2A1	ITGA2_ITGB1	0.00721089	0	COL2A1_ITGA2_ITGB1	COLLAGEN	KEGG: hsa04512
Marginal cells	Supporting cells	COL2A1	ITGA2_ITGB1	0.00529151	0	COL2A1_ITGA2_ITGB1	COLLAGEN	KEGG: hsa04512
Melanocytes	Supporting cells	COL2A1	ITGA2_ITGB1	0.00363427	0	COL2A1_ITGA2_ITGB1	COLLAGEN	KEGG: hsa04512
Neurons	Supporting cells	COL2A1	ITGA2_ITGB1	0.0108502	0	COL2A1_ITGA2_ITGB1	COLLAGEN	KEGG: hsa04512
Schwann cells	Supporting cells	COL2A1	ITGA2_ITGB1	0.011331	0	COL2A1_ITGA2_ITGB1	COLLAGEN	KEGG: hsa04512
Supporting cells	Supporting cells	COL2A1	ITGA2_ITGB1	0.0235858	0	COL2A1_ITGA2_ITGB1	COLLAGEN	KEGG: hsa04512
Transitional cells	Supporting cells	COL2A1	ITGA2_ITGB1	0.023978	0	COL2A1_ITGA2_ITGB1	COLLAGEN	KEGG: hsa04512
Capsule-associated POM	Transitional cells	COL2A1	ITGA2_ITGB1	0.0140179	0	COL2A1_ITGA2_ITGB1	COLLAGEN	KEGG: hsa04512
Chondrocytes	Transitional cells	COL2A1	ITGA2_ITGB1	0.0183436	0	COL2A1_ITGA2_ITGB1	COLLAGEN	KEGG: hsa04512
Endothelial cells	Transitional cells	COL2A1	ITGA2_ITGB1	0.00521421	0	COL2A1_ITGA2_ITGB1	COLLAGEN	KEGG: hsa04512
Epithelium-associated POM	Transitional cells	COL2A1	ITGA2_ITGB1	0.0103173	0	COL2A1_ITGA2_ITGB1	COLLAGEN	KEGG: hsa04512
Glial cells	Transitional cells	COL2A1	ITGA2_ITGB1	0.01627	0	COL2A1_ITGA2_ITGB1	COLLAGEN	KEGG: hsa04512
Hair cells	Transitional cells	COL2A1	ITGA2_ITGB1	0.00563841	0	COL2A1_ITGA2_ITGB1	COLLAGEN	KEGG: hsa04512
Marginal cells	Transitional cells	COL2A1	ITGA2_ITGB1	0.00413585	0	COL2A1_ITGA2_ITGB1	COLLAGEN	KEGG: hsa04512
Melanocytes	Transitional cells	COL2A1	ITGA2_ITGB1	0.00283951	0	COL2A1_ITGA2_ITGB1	COLLAGEN	KEGG: hsa04512
Neurons	Transitional cells	COL2A1	ITGA2_ITGB1	0.00849091	0	COL2A1_ITGA2_ITGB1	COLLAGEN	KEGG: hsa04512
Schwann cells	Transitional cells	COL2A1	ITGA2_ITGB1	0.00886808	0	COL2A1_ITGA2_ITGB1	COLLAGEN	KEGG: hsa04512
Supporting cells	Transitional cells	COL2A1	ITGA2_ITGB1	0.018509	0	COL2A1_ITGA2_ITGB1	COLLAGEN	KEGG: hsa04512
Transitional cells	Transitional cells	COL2A1	ITGA2_ITGB1	0.0188184	0	COL2A1_ITGA2_ITGB1	COLLAGEN	KEGG: hsa04512
Capsule-associated POM	Endothelial cells	COL4A1	ITGA2_ITGB1	0.00419619	0	COL4A1_ITGA2_ITGB1	COLLAGEN	KEGG: hsa04512
Endothelial cells	Endothelial cells	COL4A1	ITGA2_ITGB1	0.0216496	0	COL4A1_ITGA2_ITGB1	COLLAGEN	KEGG: hsa04512
Epithelium-associated POM	Endothelial cells	COL4A1	ITGA2_ITGB1	0.00346558	0	COL4A1_ITGA2_ITGB1	COLLAGEN	KEGG: hsa04512
Schwann cells	Endothelial cells	COL4A1	ITGA2_ITGB1	0.0101449	0	COL4A1_ITGA2_ITGB1	COLLAGEN	KEGG: hsa04512
Capsule-associated POM	Schwann cells	COL4A1	ITGA2_ITGB1	0.00383562	0	COL4A1_ITGA2_ITGB1	COLLAGEN	KEGG: hsa04512
Endothelial cells	Schwann cells	COL4A1	ITGA2_ITGB1	0.0198191	0	COL4A1_ITGA2_ITGB1	COLLAGEN	KEGG: hsa04512
Epithelium-associated POM	Schwann cells	COL4A1	ITGA2_ITGB1	0.00316759	0	COL4A1_ITGA2_ITGB1	COLLAGEN	KEGG: hsa04512
Schwann cells	Schwann cells	COL4A1	ITGA2_ITGB1	0.00927792	0	COL4A1_ITGA2_ITGB1	COLLAGEN	KEGG: hsa04512
Capsule-associated POM	Supporting cells	COL4A1	ITGA2_ITGB1	0.00299266	0	COL4A1_ITGA2_ITGB1	COLLAGEN	KEGG: hsa04512
Endothelial cells	Supporting cells	COL4A1	ITGA2_ITGB1	0.0155182	0	COL4A1_ITGA2_ITGB1	COLLAGEN	KEGG: hsa04512
Epithelium-associated POM	Supporting cells	COL4A1	ITGA2_ITGB1	0.00247108	0	COL4A1_ITGA2_ITGB1	COLLAGEN	KEGG: hsa04512
Schwann cells	Supporting cells	COL4A1	ITGA2_ITGB1	0.0072476	0	COL4A1_ITGA2_ITGB1	COLLAGEN	KEGG: hsa04512
Capsule-associated POM	Transitional cells	COL4A1	ITGA2_ITGB1	0.00233789	0	COL4A1_ITGA2_ITGB1	COLLAGEN	KEGG: hsa04512
Endothelial cells	Transitional cells	COL4A1	ITGA2_ITGB1	0.0121563	0	COL4A1_ITGA2_ITGB1	COLLAGEN	KEGG: hsa04512
Epithelium-associated POM	Transitional cells	COL4A1	ITGA2_ITGB1	0.0019302	0	COL4A1_ITGA2_ITGB1	COLLAGEN	KEGG: hsa04512
Schwann cells	Transitional cells	COL4A1	ITGA2_ITGB1	0.00566716	0	COL4A1_ITGA2_ITGB1	COLLAGEN	KEGG: hsa04512
Capsule-associated POM	Endothelial cells	COL4A2	ITGA2_ITGB1	0.00628198	0	COL4A2_ITGA2_ITGB1	COLLAGEN	KEGG: hsa04512
Chondrocytes	Endothelial cells	COL4A2	ITGA2_ITGB1	0.00179115	0	COL4A2_ITGA2_ITGB1	COLLAGEN	KEGG: hsa04512
Endothelial cells	Endothelial cells	COL4A2	ITGA2_ITGB1	0.0187942	0	COL4A2_ITGA2_ITGB1	COLLAGEN	KEGG: hsa04512
Epithelium-associated POM	Endothelial cells	COL4A2	ITGA2_ITGB1	0.00473073	0	COL4A2_ITGA2_ITGB1	COLLAGEN	KEGG: hsa04512
Glial cells	Endothelial cells	COL4A2	ITGA2_ITGB1	0.00359476	0	COL4A2_ITGA2_ITGB1	COLLAGEN	KEGG: hsa04512
Neurons	Endothelial cells	COL4A2	ITGA2_ITGB1	0.0016447	0	COL4A2_ITGA2_ITGB1	COLLAGEN	KEGG: hsa04512
Schwann cells	Endothelial cells	COL4A2	ITGA2_ITGB1	0.0150096	0	COL4A2_ITGA2_ITGB1	COLLAGEN	KEGG: hsa04512
Supporting cells	Endothelial cells	COL4A2	ITGA2_ITGB1	0.00174476	0	COL4A2_ITGA2_ITGB1	COLLAGEN	KEGG: hsa04512
Transitional cells	Endothelial cells	COL4A2	ITGA2_ITGB1	0.00436391	0	COL4A2_ITGA2_ITGB1	COLLAGEN	KEGG: hsa04512
Capsule-associated POM	Schwann cells	COL4A2	ITGA2_ITGB1	0.00574322	0	COL4A2_ITGA2_ITGB1	COLLAGEN	KEGG: hsa04512
Chondrocytes	Schwann cells	COL4A2	ITGA2_ITGB1	0.0016369	0	COL4A2_ITGA2_ITGB1	COLLAGEN	KEGG: hsa04512
Endothelial cells	Schwann cells	COL4A2	ITGA2_ITGB1	0.0172009	0	COL4A2_ITGA2_ITGB1	COLLAGEN	KEGG: hsa04512
Epithelium-associated POM	Schwann cells	COL4A2	ITGA2_ITGB1	0.00432443	0	COL4A2_ITGA2_ITGB1	COLLAGEN	KEGG: hsa04512
Glial cells	Schwann cells	COL4A2	ITGA2_ITGB1	0.0032857	0	COL4A2_ITGA2_ITGB1	COLLAGEN	KEGG: hsa04512
Neurons	Schwann cells	COL4A2	ITGA2_ITGB1	0.00150304	0	COL4A2_ITGA2_ITGB1	COLLAGEN	KEGG: hsa04512
Schwann cells	Schwann cells	COL4A2	ITGA2_ITGB1	0.0137326	0	COL4A2_ITGA2_ITGB1	COLLAGEN	KEGG: hsa04512
Supporting cells	Schwann cells	COL4A2	ITGA2_ITGB1	0.0015945	0	COL4A2_ITGA2_ITGB1	COLLAGEN	KEGG: hsa04512
Transitional cells	Schwann cells	COL4A2	ITGA2_ITGB1	0.00398899	0	COL4A2_ITGA2_ITGB1	COLLAGEN	KEGG: hsa04512
Capsule-associated POM	Supporting cells	COL4A2	ITGA2_ITGB1	0.00448291	0	COL4A2_ITGA2_ITGB1	COLLAGEN	KEGG: hsa04512
Chondrocytes	Supporting cells	COL4A2	ITGA2_ITGB1	0.00127654	0	COL4A2_ITGA2_ITGB1	COLLAGEN	KEGG: hsa04512
Endothelial cells	Supporting cells	COL4A2	ITGA2_ITGB1	0.0134603	0	COL4A2_ITGA2_ITGB1	COLLAGEN	KEGG: hsa04512
Epithelium-associated POM	Supporting cells	COL4A2	ITGA2_ITGB1	0.00337441	0	COL4A2_ITGA2_ITGB1	COLLAGEN	KEGG: hsa04512
Glial cells	Supporting cells	COL4A2	ITGA2_ITGB1	0.00256329	0	COL4A2_ITGA2_ITGB1	COLLAGEN	KEGG: hsa04512
Neurons	Supporting cells	COL4A2	ITGA2_ITGB1	0.00117211	0	COL4A2_ITGA2_ITGB1	COLLAGEN	KEGG: hsa04512
Schwann cells	Supporting cells	COL4A2	ITGA2_ITGB1	0.010738	0	COL4A2_ITGA2_ITGB1	COLLAGEN	KEGG: hsa04512
Supporting cells	Supporting cells	COL4A2	ITGA2_ITGB1	0.00124346	0	COL4A2_ITGA2_ITGB1	COLLAGEN	KEGG: hsa04512
Transitional cells	Supporting cells	COL4A2	ITGA2_ITGB1	0.00311243	0	COL4A2_ITGA2_ITGB1	COLLAGEN	KEGG: hsa04512
Capsule-associated POM	Transitional cells	COL4A2	ITGA2_ITGB1	0.00350322	0	COL4A2_ITGA2_ITGB1	COLLAGEN	KEGG: hsa04512
Chondrocytes	Transitional cells	COL4A2	ITGA2_ITGB1	0.000996862	0	COL4A2_ITGA2_ITGB1	COLLAGEN	KEGG: hsa04512
Endothelial cells	Transitional cells	COL4A2	ITGA2_ITGB1	0.0105395	0	COL4A2_ITGA2_ITGB1	COLLAGEN	KEGG: hsa04512
Epithelium-associated POM	Transitional cells	COL4A2	ITGA2_ITGB1	0.00263633	0	COL4A2_ITGA2_ITGB1	COLLAGEN	KEGG: hsa04512
Glial cells	Transitional cells	COL4A2	ITGA2_ITGB1	0.00200227	0	COL4A2_ITGA2_ITGB1	COLLAGEN	KEGG: hsa04512
Neurons	Transitional cells	COL4A2	ITGA2_ITGB1	0.000915297	0	COL4A2_ITGA2_ITGB1	COLLAGEN	KEGG: hsa04512
Schwann cells	Transitional cells	COL4A2	ITGA2_ITGB1	0.0084029	0	COL4A2_ITGA2_ITGB1	COLLAGEN	KEGG: hsa04512
Supporting cells	Transitional cells	COL4A2	ITGA2_ITGB1	0.000971024	0	COL4A2_ITGA2_ITGB1	COLLAGEN	KEGG: hsa04512
Transitional cells	Transitional cells	COL4A2	ITGA2_ITGB1	0.00243151	0	COL4A2_ITGA2_ITGB1	COLLAGEN	KEGG: hsa04512
Capsule-associated POM	Endothelial cells	COL4A5	ITGA2_ITGB1	0.00251598	0	COL4A5_ITGA2_ITGB1	COLLAGEN	KEGG: hsa04512
Endothelial cells	Endothelial cells	COL4A5	ITGA2_ITGB1	0.0012539	0	COL4A5_ITGA2_ITGB1	COLLAGEN	KEGG: hsa04512
Epithelium-associated POM	Endothelial cells	COL4A5	ITGA2_ITGB1	0.00235768	0	COL4A5_ITGA2_ITGB1	COLLAGEN	KEGG: hsa04512
Hair cells	Endothelial cells	COL4A5	ITGA2_ITGB1	0.00226181	0	COL4A5_ITGA2_ITGB1	COLLAGEN	KEGG: hsa04512
Marginal cells	Endothelial cells	COL4A5	ITGA2_ITGB1	0.00217924	0	COL4A5_ITGA2_ITGB1	COLLAGEN	KEGG: hsa04512
Schwann cells	Endothelial cells	COL4A5	ITGA2_ITGB1	0.00533868	0	COL4A5_ITGA2_ITGB1	COLLAGEN	KEGG: hsa04512
Supporting cells	Endothelial cells	COL4A5	ITGA2_ITGB1	0.00041541	0	COL4A5_ITGA2_ITGB1	COLLAGEN	KEGG: hsa04512
Transitional cells	Endothelial cells	COL4A5	ITGA2_ITGB1	0.0159185	0	COL4A5_ITGA2_ITGB1	COLLAGEN	KEGG: hsa04512
Capsule-associated POM	Schwann cells	COL4A5	ITGA2_ITGB1	0.00229946	0	COL4A5_ITGA2_ITGB1	COLLAGEN	KEGG: hsa04512
Endothelial cells	Schwann cells	COL4A5	ITGA2_ITGB1	0.00114586	0	COL4A5_ITGA2_ITGB1	COLLAGEN	KEGG: hsa04512
Epithelium-associated POM	Schwann cells	COL4A5	ITGA2_ITGB1	0.00215475	0	COL4A5_ITGA2_ITGB1	COLLAGEN	KEGG: hsa04512
Hair cells	Schwann cells	COL4A5	ITGA2_ITGB1	0.00206712	0	COL4A5_ITGA2_ITGB1	COLLAGEN	KEGG: hsa04512
Marginal cells	Schwann cells	COL4A5	ITGA2_ITGB1	0.00199164	0	COL4A5_ITGA2_ITGB1	COLLAGEN	KEGG: hsa04512
Schwann cells	Schwann cells	COL4A5	ITGA2_ITGB1	0.00488042	0	COL4A5_ITGA2_ITGB1	COLLAGEN	KEGG: hsa04512
Supporting cells	Schwann cells	COL4A5	ITGA2_ITGB1	0.000379591	0	COL4A5_ITGA2_ITGB1	COLLAGEN	KEGG: hsa04512
Transitional cells	Schwann cells	COL4A5	ITGA2_ITGB1	0.0145654	0	COL4A5_ITGA2_ITGB1	COLLAGEN	KEGG: hsa04512
Capsule-associated POM	Supporting cells	COL4A5	ITGA2_ITGB1	0.0017935	0	COL4A5_ITGA2_ITGB1	COLLAGEN	KEGG: hsa04512
Endothelial cells	Supporting cells	COL4A5	ITGA2_ITGB1	0.000893503	0	COL4A5_ITGA2_ITGB1	COLLAGEN	KEGG: hsa04512
Epithelium-associated POM	Supporting cells	COL4A5	ITGA2_ITGB1	0.00168057	0	COL4A5_ITGA2_ITGB1	COLLAGEN	KEGG: hsa04512
Hair cells	Supporting cells	COL4A5	ITGA2_ITGB1	0.00161219	0	COL4A5_ITGA2_ITGB1	COLLAGEN	KEGG: hsa04512
Marginal cells	Supporting cells	COL4A5	ITGA2_ITGB1	0.0015533	0	COL4A5_ITGA2_ITGB1	COLLAGEN	KEGG: hsa04512
Schwann cells	Supporting cells	COL4A5	ITGA2_ITGB1	0.00380872	0	COL4A5_ITGA2_ITGB1	COLLAGEN	KEGG: hsa04512
Supporting cells	Supporting cells	COL4A5	ITGA2_ITGB1	0.000295942	0	COL4A5_ITGA2_ITGB1	COLLAGEN	KEGG: hsa04512
Transitional cells	Supporting cells	COL4A5	ITGA2_ITGB1	0.0113913	0	COL4A5_ITGA2_ITGB1	COLLAGEN	KEGG: hsa04512
Capsule-associated POM	Transitional cells	COL4A5	ITGA2_ITGB1	0.00140072	0	COL4A5_ITGA2_ITGB1	COLLAGEN	KEGG: hsa04512
Endothelial cells	Transitional cells	COL4A5	ITGA2_ITGB1	0.000697688	0	COL4A5_ITGA2_ITGB1	COLLAGEN	KEGG: hsa04512
Epithelium-associated POM	Transitional cells	COL4A5	ITGA2_ITGB1	0.0013125	0	COL4A5_ITGA2_ITGB1	COLLAGEN	KEGG: hsa04512
Hair cells	Transitional cells	COL4A5	ITGA2_ITGB1	0.00125907	0	COL4A5_ITGA2_ITGB1	COLLAGEN	KEGG: hsa04512
Marginal cells	Transitional cells	COL4A5	ITGA2_ITGB1	0.00121306	0	COL4A5_ITGA2_ITGB1	COLLAGEN	KEGG: hsa04512
Schwann cells	Transitional cells	COL4A5	ITGA2_ITGB1	0.00297593	0	COL4A5_ITGA2_ITGB1	COLLAGEN	KEGG: hsa04512
Supporting cells	Transitional cells	COL4A5	ITGA2_ITGB1	0.000231055	0	COL4A5_ITGA2_ITGB1	COLLAGEN	KEGG: hsa04512
Transitional cells	Transitional cells	COL4A5	ITGA2_ITGB1	0.00891541	0	COL4A5_ITGA2_ITGB1	COLLAGEN	KEGG: hsa04512
Capsule-associated POM	Endothelial cells	COL6A1	ITGA2_ITGB1	0.00998845	0	COL6A1_ITGA2_ITGB1	COLLAGEN	KEGG: hsa04512
Chondrocytes	Endothelial cells	COL6A1	ITGA2_ITGB1	0.00499943	0	COL6A1_ITGA2_ITGB1	COLLAGEN	KEGG: hsa04512
Endothelial cells	Endothelial cells	COL6A1	ITGA2_ITGB1	0.00195294	0	COL6A1_ITGA2_ITGB1	COLLAGEN	KEGG: hsa04512
Epithelium-associated POM	Endothelial cells	COL6A1	ITGA2_ITGB1	0.00467101	0	COL6A1_ITGA2_ITGB1	COLLAGEN	KEGG: hsa04512
Glial cells	Endothelial cells	COL6A1	ITGA2_ITGB1	0.00585508	0	COL6A1_ITGA2_ITGB1	COLLAGEN	KEGG: hsa04512
Marginal cells	Endothelial cells	COL6A1	ITGA2_ITGB1	0.00234436	0	COL6A1_ITGA2_ITGB1	COLLAGEN	KEGG: hsa04512
Melanocytes	Endothelial cells	COL6A1	ITGA2_ITGB1	0.00242162	0	COL6A1_ITGA2_ITGB1	COLLAGEN	KEGG: hsa04512
Neurons	Endothelial cells	COL6A1	ITGA2_ITGB1	0.00343899	0	COL6A1_ITGA2_ITGB1	COLLAGEN	KEGG: hsa04512
Schwann cells	Endothelial cells	COL6A1	ITGA2_ITGB1	0.00388487	0	COL6A1_ITGA2_ITGB1	COLLAGEN	KEGG: hsa04512
Supporting cells	Endothelial cells	COL6A1	ITGA2_ITGB1	0.00219611	0	COL6A1_ITGA2_ITGB1	COLLAGEN	KEGG: hsa04512
Capsule-associated POM	Schwann cells	COL6A1	ITGA2_ITGB1	0.00913473	0	COL6A1_ITGA2_ITGB1	COLLAGEN	KEGG: hsa04512
Chondrocytes	Schwann cells	COL6A1	ITGA2_ITGB1	0.00457016	0	COL6A1_ITGA2_ITGB1	COLLAGEN	KEGG: hsa04512
Endothelial cells	Schwann cells	COL6A1	ITGA2_ITGB1	0.00178478	0	COL6A1_ITGA2_ITGB1	COLLAGEN	KEGG: hsa04512
Epithelium-associated POM	Schwann cells	COL6A1	ITGA2_ITGB1	0.00426982	0	COL6A1_ITGA2_ITGB1	COLLAGEN	KEGG: hsa04512
Glial cells	Schwann cells	COL6A1	ITGA2_ITGB1	0.00535273	0	COL6A1_ITGA2_ITGB1	COLLAGEN	KEGG: hsa04512
Marginal cells	Schwann cells	COL6A1	ITGA2_ITGB1	0.00214258	0	COL6A1_ITGA2_ITGB1	COLLAGEN	KEGG: hsa04512
Melanocytes	Schwann cells	COL6A1	ITGA2_ITGB1	0.0022132	0	COL6A1_ITGA2_ITGB1	COLLAGEN	KEGG: hsa04512
Neurons	Schwann cells	COL6A1	ITGA2_ITGB1	0.00314328	0	COL6A1_ITGA2_ITGB1	COLLAGEN	KEGG: hsa04512
Schwann cells	Schwann cells	COL6A1	ITGA2_ITGB1	0.00355095	0	COL6A1_ITGA2_ITGB1	COLLAGEN	KEGG: hsa04512
Supporting cells	Schwann cells	COL6A1	ITGA2_ITGB1	0.00200706	0	COL6A1_ITGA2_ITGB1	COLLAGEN	KEGG: hsa04512
Capsule-associated POM	Supporting cells	COL6A1	ITGA2_ITGB1	0.00713552	0	COL6A1_ITGA2_ITGB1	COLLAGEN	KEGG: hsa04512
Chondrocytes	Supporting cells	COL6A1	ITGA2_ITGB1	0.00356635	0	COL6A1_ITGA2_ITGB1	COLLAGEN	KEGG: hsa04512
Endothelial cells	Supporting cells	COL6A1	ITGA2_ITGB1	0.00139191	0	COL6A1_ITGA2_ITGB1	COLLAGEN	KEGG: hsa04512
Epithelium-associated POM	Supporting cells	COL6A1	ITGA2_ITGB1	0.00333175	0	COL6A1_ITGA2_ITGB1	COLLAGEN	KEGG: hsa04512
Glial cells	Supporting cells	COL6A1	ITGA2_ITGB1	0.00417775	0	COL6A1_ITGA2_ITGB1	COLLAGEN	KEGG: hsa04512
Marginal cells	Supporting cells	COL6A1	ITGA2_ITGB1	0.00167107	0	COL6A1_ITGA2_ITGB1	COLLAGEN	KEGG: hsa04512
Melanocytes	Supporting cells	COL6A1	ITGA2_ITGB1	0.00172618	0	COL6A1_ITGA2_ITGB1	COLLAGEN	KEGG: hsa04512
Neurons	Supporting cells	COL6A1	ITGA2_ITGB1	0.0024521	0	COL6A1_ITGA2_ITGB1	COLLAGEN	KEGG: hsa04512
Schwann cells	Supporting cells	COL6A1	ITGA2_ITGB1	0.00277038	0	COL6A1_ITGA2_ITGB1	COLLAGEN	KEGG: hsa04512
Supporting cells	Supporting cells	COL6A1	ITGA2_ITGB1	0.00156533	0	COL6A1_ITGA2_ITGB1	COLLAGEN	KEGG: hsa04512
Capsule-associated POM	Transitional cells	COL6A1	ITGA2_ITGB1	0.00557938	0	COL6A1_ITGA2_ITGB1	COLLAGEN	KEGG: hsa04512
Chondrocytes	Transitional cells	COL6A1	ITGA2_ITGB1	0.0027864	0	COL6A1_ITGA2_ITGB1	COLLAGEN	KEGG: hsa04512
Endothelial cells	Transitional cells	COL6A1	ITGA2_ITGB1	0.00108699	0	COL6A1_ITGA2_ITGB1	COLLAGEN	KEGG: hsa04512
Epithelium-associated POM	Transitional cells	COL6A1	ITGA2_ITGB1	0.00260298	0	COL6A1_ITGA2_ITGB1	COLLAGEN	KEGG: hsa04512
Glial cells	Transitional cells	COL6A1	ITGA2_ITGB1	0.00326453	0	COL6A1_ITGA2_ITGB1	COLLAGEN	KEGG: hsa04512
Marginal cells	Transitional cells	COL6A1	ITGA2_ITGB1	0.00130507	0	COL6A1_ITGA2_ITGB1	COLLAGEN	KEGG: hsa04512
Melanocytes	Transitional cells	COL6A1	ITGA2_ITGB1	0.00134813	0	COL6A1_ITGA2_ITGB1	COLLAGEN	KEGG: hsa04512
Neurons	Transitional cells	COL6A1	ITGA2_ITGB1	0.00191537	0	COL6A1_ITGA2_ITGB1	COLLAGEN	KEGG: hsa04512
Schwann cells	Transitional cells	COL6A1	ITGA2_ITGB1	0.00216413	0	COL6A1_ITGA2_ITGB1	COLLAGEN	KEGG: hsa04512
Supporting cells	Transitional cells	COL6A1	ITGA2_ITGB1	0.00122246	0	COL6A1_ITGA2_ITGB1	COLLAGEN	KEGG: hsa04512
Capsule-associated POM	Endothelial cells	COL6A2	ITGA2_ITGB1	0.0165013	0	COL6A2_ITGA2_ITGB1	COLLAGEN	KEGG: hsa04512
Chondrocytes	Endothelial cells	COL6A2	ITGA2_ITGB1	0.0127611	0	COL6A2_ITGA2_ITGB1	COLLAGEN	KEGG: hsa04512
Endothelial cells	Endothelial cells	COL6A2	ITGA2_ITGB1	0.012476	0	COL6A2_ITGA2_ITGB1	COLLAGEN	KEGG: hsa04512
Epithelium-associated POM	Endothelial cells	COL6A2	ITGA2_ITGB1	0.0108881	0	COL6A2_ITGA2_ITGB1	COLLAGEN	KEGG: hsa04512
Glial cells	Endothelial cells	COL6A2	ITGA2_ITGB1	0.00576856	0	COL6A2_ITGA2_ITGB1	COLLAGEN	KEGG: hsa04512
Melanocytes	Endothelial cells	COL6A2	ITGA2_ITGB1	0.00338438	0	COL6A2_ITGA2_ITGB1	COLLAGEN	KEGG: hsa04512
Schwann cells	Endothelial cells	COL6A2	ITGA2_ITGB1	0.00213674	0	COL6A2_ITGA2_ITGB1	COLLAGEN	KEGG: hsa04512
Supporting cells	Endothelial cells	COL6A2	ITGA2_ITGB1	0.00277892	0	COL6A2_ITGA2_ITGB1	COLLAGEN	KEGG: hsa04512
Capsule-associated POM	Schwann cells	COL6A2	ITGA2_ITGB1	0.0150994	0	COL6A2_ITGA2_ITGB1	COLLAGEN	KEGG: hsa04512
Chondrocytes	Schwann cells	COL6A2	ITGA2_ITGB1	0.0116732	0	COL6A2_ITGA2_ITGB1	COLLAGEN	KEGG: hsa04512
Endothelial cells	Schwann cells	COL6A2	ITGA2_ITGB1	0.0114121	0	COL6A2_ITGA2_ITGB1	COLLAGEN	KEGG: hsa04512
Epithelium-associated POM	Schwann cells	COL6A2	ITGA2_ITGB1	0.00995831	0	COL6A2_ITGA2_ITGB1	COLLAGEN	KEGG: hsa04512
Glial cells	Schwann cells	COL6A2	ITGA2_ITGB1	0.0052736	0	COL6A2_ITGA2_ITGB1	COLLAGEN	KEGG: hsa04512
Melanocytes	Schwann cells	COL6A2	ITGA2_ITGB1	0.00309335	0	COL6A2_ITGA2_ITGB1	COLLAGEN	KEGG: hsa04512
Schwann cells	Schwann cells	COL6A2	ITGA2_ITGB1	0.00195279	0	COL6A2_ITGA2_ITGB1	COLLAGEN	KEGG: hsa04512
Supporting cells	Schwann cells	COL6A2	ITGA2_ITGB1	0.00253983	0	COL6A2_ITGA2_ITGB1	COLLAGEN	KEGG: hsa04512
Capsule-associated POM	Supporting cells	COL6A2	ITGA2_ITGB1	0.0118103	0	COL6A2_ITGA2_ITGB1	COLLAGEN	KEGG: hsa04512
Chondrocytes	Supporting cells	COL6A2	ITGA2_ITGB1	0.00912351	0	COL6A2_ITGA2_ITGB1	COLLAGEN	KEGG: hsa04512
Endothelial cells	Supporting cells	COL6A2	ITGA2_ITGB1	0.00891898	0	COL6A2_ITGA2_ITGB1	COLLAGEN	KEGG: hsa04512
Epithelium-associated POM	Supporting cells	COL6A2	ITGA2_ITGB1	0.00778026	0	COL6A2_ITGA2_ITGB1	COLLAGEN	KEGG: hsa04512
Glial cells	Supporting cells	COL6A2	ITGA2_ITGB1	0.00411592	0	COL6A2_ITGA2_ITGB1	COLLAGEN	KEGG: hsa04512
Melanocytes	Supporting cells	COL6A2	ITGA2_ITGB1	0.00241312	0	COL6A2_ITGA2_ITGB1	COLLAGEN	KEGG: hsa04512
Schwann cells	Supporting cells	COL6A2	ITGA2_ITGB1	0.00152299	0	COL6A2_ITGA2_ITGB1	COLLAGEN	KEGG: hsa04512
Supporting cells	Supporting cells	COL6A2	ITGA2_ITGB1	0.00198108	0	COL6A2_ITGA2_ITGB1	COLLAGEN	KEGG: hsa04512
Capsule-associated POM	Transitional cells	COL6A2	ITGA2_ITGB1	0.00924419	0	COL6A2_ITGA2_ITGB1	COLLAGEN	KEGG: hsa04512
Chondrocytes	Transitional cells	COL6A2	ITGA2_ITGB1	0.00713694	0	COL6A2_ITGA2_ITGB1	COLLAGEN	KEGG: hsa04512
Endothelial cells	Transitional cells	COL6A2	ITGA2_ITGB1	0.00697663	0	COL6A2_ITGA2_ITGB1	COLLAGEN	KEGG: hsa04512
Epithelium-associated POM	Transitional cells	COL6A2	ITGA2_ITGB1	0.00608438	0	COL6A2_ITGA2_ITGB1	COLLAGEN	KEGG: hsa04512
Glial cells	Transitional cells	COL6A2	ITGA2_ITGB1	0.00321617	0	COL6A2_ITGA2_ITGB1	COLLAGEN	KEGG: hsa04512
Melanocytes	Transitional cells	COL6A2	ITGA2_ITGB1	0.00188491	0	COL6A2_ITGA2_ITGB1	COLLAGEN	KEGG: hsa04512
Schwann cells	Transitional cells	COL6A2	ITGA2_ITGB1	0.00118939	0	COL6A2_ITGA2_ITGB1	COLLAGEN	KEGG: hsa04512
Supporting cells	Transitional cells	COL6A2	ITGA2_ITGB1	0.00154729	0	COL6A2_ITGA2_ITGB1	COLLAGEN	KEGG: hsa04512
Capsule-associated POM	Endothelial cells	COL9A1	ITGA2_ITGB1	0.0248556	0	COL9A1_ITGA2_ITGB1	COLLAGEN	KEGG: hsa04512
Chondrocytes	Endothelial cells	COL9A1	ITGA2_ITGB1	0.036721	0	COL9A1_ITGA2_ITGB1	COLLAGEN	KEGG: hsa04512
Endothelial cells	Endothelial cells	COL9A1	ITGA2_ITGB1	0.00831957	0	COL9A1_ITGA2_ITGB1	COLLAGEN	KEGG: hsa04512
Epithelium-associated POM	Endothelial cells	COL9A1	ITGA2_ITGB1	0.0170227	0	COL9A1_ITGA2_ITGB1	COLLAGEN	KEGG: hsa04512
Glial cells	Endothelial cells	COL9A1	ITGA2_ITGB1	0.0323099	0	COL9A1_ITGA2_ITGB1	COLLAGEN	KEGG: hsa04512
Hair cells	Endothelial cells	COL9A1	ITGA2_ITGB1	0.00404285	0	COL9A1_ITGA2_ITGB1	COLLAGEN	KEGG: hsa04512
Marginal cells	Endothelial cells	COL9A1	ITGA2_ITGB1	0.0140985	0	COL9A1_ITGA2_ITGB1	COLLAGEN	KEGG: hsa04512
Melanocytes	Endothelial cells	COL9A1	ITGA2_ITGB1	0.00407163	0	COL9A1_ITGA2_ITGB1	COLLAGEN	KEGG: hsa04512
Neurons	Endothelial cells	COL9A1	ITGA2_ITGB1	0.012262	0	COL9A1_ITGA2_ITGB1	COLLAGEN	KEGG: hsa04512
Schwann cells	Endothelial cells	COL9A1	ITGA2_ITGB1	0.00604926	0	COL9A1_ITGA2_ITGB1	COLLAGEN	KEGG: hsa04512
Supporting cells	Endothelial cells	COL9A1	ITGA2_ITGB1	0.0382195	0	COL9A1_ITGA2_ITGB1	COLLAGEN	KEGG: hsa04512
Transitional cells	Endothelial cells	COL9A1	ITGA2_ITGB1	0.026312	0	COL9A1_ITGA2_ITGB1	COLLAGEN	KEGG: hsa04512
Capsule-associated POM	Schwann cells	COL9A1	ITGA2_ITGB1	0.0227604	0	COL9A1_ITGA2_ITGB1	COLLAGEN	KEGG: hsa04512
Chondrocytes	Schwann cells	COL9A1	ITGA2_ITGB1	0.0336602	0	COL9A1_ITGA2_ITGB1	COLLAGEN	KEGG: hsa04512
Endothelial cells	Schwann cells	COL9A1	ITGA2_ITGB1	0.0076074	0	COL9A1_ITGA2_ITGB1	COLLAGEN	KEGG: hsa04512
Epithelium-associated POM	Schwann cells	COL9A1	ITGA2_ITGB1	0.0155773	0	COL9A1_ITGA2_ITGB1	COLLAGEN	KEGG: hsa04512
Glial cells	Schwann cells	COL9A1	ITGA2_ITGB1	0.0296054	0	COL9A1_ITGA2_ITGB1	COLLAGEN	KEGG: hsa04512
Hair cells	Schwann cells	COL9A1	ITGA2_ITGB1	0.00369541	0	COL9A1_ITGA2_ITGB1	COLLAGEN	KEGG: hsa04512
Marginal cells	Schwann cells	COL9A1	ITGA2_ITGB1	0.0128981	0	COL9A1_ITGA2_ITGB1	COLLAGEN	KEGG: hsa04512
Melanocytes	Schwann cells	COL9A1	ITGA2_ITGB1	0.00372172	0	COL9A1_ITGA2_ITGB1	COLLAGEN	KEGG: hsa04512
Neurons	Schwann cells	COL9A1	ITGA2_ITGB1	0.0112162	0	COL9A1_ITGA2_ITGB1	COLLAGEN	KEGG: hsa04512
Schwann cells	Schwann cells	COL9A1	ITGA2_ITGB1	0.00553035	0	COL9A1_ITGA2_ITGB1	COLLAGEN	KEGG: hsa04512
Supporting cells	Schwann cells	COL9A1	ITGA2_ITGB1	0.0350382	0	COL9A1_ITGA2_ITGB1	COLLAGEN	KEGG: hsa04512
Transitional cells	Schwann cells	COL9A1	ITGA2_ITGB1	0.0240971	0	COL9A1_ITGA2_ITGB1	COLLAGEN	KEGG: hsa04512
Capsule-associated POM	Supporting cells	COL9A1	ITGA2_ITGB1	0.0178328	0	COL9A1_ITGA2_ITGB1	COLLAGEN	KEGG: hsa04512
Chondrocytes	Supporting cells	COL9A1	ITGA2_ITGB1	0.0264366	0	COL9A1_ITGA2_ITGB1	COLLAGEN	KEGG: hsa04512
Endothelial cells	Supporting cells	COL9A1	ITGA2_ITGB1	0.00594045	0	COL9A1_ITGA2_ITGB1	COLLAGEN	KEGG: hsa04512
Epithelium-associated POM	Supporting cells	COL9A1	ITGA2_ITGB1	0.0121854	0	COL9A1_ITGA2_ITGB1	COLLAGEN	KEGG: hsa04512
Glial cells	Supporting cells	COL9A1	ITGA2_ITGB1	0.023231	0	COL9A1_ITGA2_ITGB1	COLLAGEN	KEGG: hsa04512
Hair cells	Supporting cells	COL9A1	ITGA2_ITGB1	0.00288317	0	COL9A1_ITGA2_ITGB1	COLLAGEN	KEGG: hsa04512
Marginal cells	Supporting cells	COL9A1	ITGA2_ITGB1	0.0100836	0	COL9A1_ITGA2_ITGB1	COLLAGEN	KEGG: hsa04512
Melanocytes	Supporting cells	COL9A1	ITGA2_ITGB1	0.00290372	0	COL9A1_ITGA2_ITGB1	COLLAGEN	KEGG: hsa04512
Neurons	Supporting cells	COL9A1	ITGA2_ITGB1	0.00876548	0	COL9A1_ITGA2_ITGB1	COLLAGEN	KEGG: hsa04512
Schwann cells	Supporting cells	COL9A1	ITGA2_ITGB1	0.00431655	0	COL9A1_ITGA2_ITGB1	COLLAGEN	KEGG: hsa04512
Supporting cells	Supporting cells	COL9A1	ITGA2_ITGB1	0.0275273	0	COL9A1_ITGA2_ITGB1	COLLAGEN	KEGG: hsa04512
Transitional cells	Supporting cells	COL9A1	ITGA2_ITGB1	0.0188857	0	COL9A1_ITGA2_ITGB1	COLLAGEN	KEGG: hsa04512
Capsule-associated POM	Transitional cells	COL9A1	ITGA2_ITGB1	0.0139766	0	COL9A1_ITGA2_ITGB1	COLLAGEN	KEGG: hsa04512
Chondrocytes	Transitional cells	COL9A1	ITGA2_ITGB1	0.0207592	0	COL9A1_ITGA2_ITGB1	COLLAGEN	KEGG: hsa04512
Endothelial cells	Transitional cells	COL9A1	ITGA2_ITGB1	0.00464372	0	COL9A1_ITGA2_ITGB1	COLLAGEN	KEGG: hsa04512
Epithelium-associated POM	Transitional cells	COL9A1	ITGA2_ITGB1	0.00953854	0	COL9A1_ITGA2_ITGB1	COLLAGEN	KEGG: hsa04512
Glial cells	Transitional cells	COL9A1	ITGA2_ITGB1	0.0182292	0	COL9A1_ITGA2_ITGB1	COLLAGEN	KEGG: hsa04512
Hair cells	Transitional cells	COL9A1	ITGA2_ITGB1	0.0022523	0	COL9A1_ITGA2_ITGB1	COLLAGEN	KEGG: hsa04512
Marginal cells	Transitional cells	COL9A1	ITGA2_ITGB1	0.00788965	0	COL9A1_ITGA2_ITGB1	COLLAGEN	KEGG: hsa04512
Melanocytes	Transitional cells	COL9A1	ITGA2_ITGB1	0.00226836	0	COL9A1_ITGA2_ITGB1	COLLAGEN	KEGG: hsa04512
Neurons	Transitional cells	COL9A1	ITGA2_ITGB1	0.00685633	0	COL9A1_ITGA2_ITGB1	COLLAGEN	KEGG: hsa04512
Schwann cells	Transitional cells	COL9A1	ITGA2_ITGB1	0.00337309	0	COL9A1_ITGA2_ITGB1	COLLAGEN	KEGG: hsa04512
Supporting cells	Transitional cells	COL9A1	ITGA2_ITGB1	0.0216209	0	COL9A1_ITGA2_ITGB1	COLLAGEN	KEGG: hsa04512
Transitional cells	Transitional cells	COL9A1	ITGA2_ITGB1	0.0148052	0	COL9A1_ITGA2_ITGB1	COLLAGEN	KEGG: hsa04512
Capsule-associated POM	Endothelial cells	COL9A2	ITGA2_ITGB1	0.0221848	0	COL9A2_ITGA2_ITGB1	COLLAGEN	KEGG: hsa04512
Chondrocytes	Endothelial cells	COL9A2	ITGA2_ITGB1	0.0239721	0	COL9A2_ITGA2_ITGB1	COLLAGEN	KEGG: hsa04512
Endothelial cells	Endothelial cells	COL9A2	ITGA2_ITGB1	0.00398197	0	COL9A2_ITGA2_ITGB1	COLLAGEN	KEGG: hsa04512
Epithelium-associated POM	Endothelial cells	COL9A2	ITGA2_ITGB1	0.0166849	0	COL9A2_ITGA2_ITGB1	COLLAGEN	KEGG: hsa04512
Glial cells	Endothelial cells	COL9A2	ITGA2_ITGB1	0.0246654	0	COL9A2_ITGA2_ITGB1	COLLAGEN	KEGG: hsa04512
Hair cells	Endothelial cells	COL9A2	ITGA2_ITGB1	0.0221394	0	COL9A2_ITGA2_ITGB1	COLLAGEN	KEGG: hsa04512
Marginal cells	Endothelial cells	COL9A2	ITGA2_ITGB1	0.00320264	0	COL9A2_ITGA2_ITGB1	COLLAGEN	KEGG: hsa04512
Melanocytes	Endothelial cells	COL9A2	ITGA2_ITGB1	0.0027908	0	COL9A2_ITGA2_ITGB1	COLLAGEN	KEGG: hsa04512
Neurons	Endothelial cells	COL9A2	ITGA2_ITGB1	0.00489549	0	COL9A2_ITGA2_ITGB1	COLLAGEN	KEGG: hsa04512
Schwann cells	Endothelial cells	COL9A2	ITGA2_ITGB1	0.00494014	0	COL9A2_ITGA2_ITGB1	COLLAGEN	KEGG: hsa04512
Supporting cells	Endothelial cells	COL9A2	ITGA2_ITGB1	0.0374858	0	COL9A2_ITGA2_ITGB1	COLLAGEN	KEGG: hsa04512
Transitional cells	Endothelial cells	COL9A2	ITGA2_ITGB1	0.0172057	0	COL9A2_ITGA2_ITGB1	COLLAGEN	KEGG: hsa04512
Capsule-associated POM	Schwann cells	COL9A2	ITGA2_ITGB1	0.02031	0	COL9A2_ITGA2_ITGB1	COLLAGEN	KEGG: hsa04512
Chondrocytes	Schwann cells	COL9A2	ITGA2_ITGB1	0.0219497	0	COL9A2_ITGA2_ITGB1	COLLAGEN	KEGG: hsa04512
Endothelial cells	Schwann cells	COL9A2	ITGA2_ITGB1	0.00363974	0	COL9A2_ITGA2_ITGB1	COLLAGEN	KEGG: hsa04512
Epithelium-associated POM	Schwann cells	COL9A2	ITGA2_ITGB1	0.0152677	0	COL9A2_ITGA2_ITGB1	COLLAGEN	KEGG: hsa04512
Glial cells	Schwann cells	COL9A2	ITGA2_ITGB1	0.0225859	0	COL9A2_ITGA2_ITGB1	COLLAGEN	KEGG: hsa04512
Hair cells	Schwann cells	COL9A2	ITGA2_ITGB1	0.0202684	0	COL9A2_ITGA2_ITGB1	COLLAGEN	KEGG: hsa04512
Marginal cells	Schwann cells	COL9A2	ITGA2_ITGB1	0.00292719	0	COL9A2_ITGA2_ITGB1	COLLAGEN	KEGG: hsa04512
Melanocytes	Schwann cells	COL9A2	ITGA2_ITGB1	0.00255069	0	COL9A2_ITGA2_ITGB1	COLLAGEN	KEGG: hsa04512
Neurons	Schwann cells	COL9A2	ITGA2_ITGB1	0.0044751	0	COL9A2_ITGA2_ITGB1	COLLAGEN	KEGG: hsa04512
Schwann cells	Schwann cells	COL9A2	ITGA2_ITGB1	0.00451594	0	COL9A2_ITGA2_ITGB1	COLLAGEN	KEGG: hsa04512
Supporting cells	Schwann cells	COL9A2	ITGA2_ITGB1	0.0343635	0	COL9A2_ITGA2_ITGB1	COLLAGEN	KEGG: hsa04512
Transitional cells	Schwann cells	COL9A2	ITGA2_ITGB1	0.0157449	0	COL9A2_ITGA2_ITGB1	COLLAGEN	KEGG: hsa04512
Capsule-associated POM	Supporting cells	COL9A2	ITGA2_ITGB1	0.0159043	0	COL9A2_ITGA2_ITGB1	COLLAGEN	KEGG: hsa04512
Chondrocytes	Supporting cells	COL9A2	ITGA2_ITGB1	0.0171945	0	COL9A2_ITGA2_ITGB1	COLLAGEN	KEGG: hsa04512
Endothelial cells	Supporting cells	COL9A2	ITGA2_ITGB1	0.00283971	0	COL9A2_ITGA2_ITGB1	COLLAGEN	KEGG: hsa04512
Epithelium-associated POM	Supporting cells	COL9A2	ITGA2_ITGB1	0.0119424	0	COL9A2_ITGA2_ITGB1	COLLAGEN	KEGG: hsa04512
Glial cells	Supporting cells	COL9A2	ITGA2_ITGB1	0.0176954	0	COL9A2_ITGA2_ITGB1	COLLAGEN	KEGG: hsa04512
Hair cells	Supporting cells	COL9A2	ITGA2_ITGB1	0.0158715	0	COL9A2_ITGA2_ITGB1	COLLAGEN	KEGG: hsa04512
Marginal cells	Supporting cells	COL9A2	ITGA2_ITGB1	0.00228342	0	COL9A2_ITGA2_ITGB1	COLLAGEN	KEGG: hsa04512
Melanocytes	Supporting cells	COL9A2	ITGA2_ITGB1	0.00198956	0	COL9A2_ITGA2_ITGB1	COLLAGEN	KEGG: hsa04512
Neurons	Supporting cells	COL9A2	ITGA2_ITGB1	0.0034921	0	COL9A2_ITGA2_ITGB1	COLLAGEN	KEGG: hsa04512
Schwann cells	Supporting cells	COL9A2	ITGA2_ITGB1	0.00352399	0	COL9A2_ITGA2_ITGB1	COLLAGEN	KEGG: hsa04512
Supporting cells	Supporting cells	COL9A2	ITGA2_ITGB1	0.0269932	0	COL9A2_ITGA2_ITGB1	COLLAGEN	KEGG: hsa04512
Transitional cells	Supporting cells	COL9A2	ITGA2_ITGB1	0.012317	0	COL9A2_ITGA2_ITGB1	COLLAGEN	KEGG: hsa04512
Capsule-associated POM	Transitional cells	COL9A2	ITGA2_ITGB1	0.0124598	0	COL9A2_ITGA2_ITGB1	COLLAGEN	KEGG: hsa04512
Chondrocytes	Transitional cells	COL9A2	ITGA2_ITGB1	0.0134744	0	COL9A2_ITGA2_ITGB1	COLLAGEN	KEGG: hsa04512
Endothelial cells	Transitional cells	COL9A2	ITGA2_ITGB1	0.00221832	0	COL9A2_ITGA2_ITGB1	COLLAGEN	KEGG: hsa04512
Epithelium-associated POM	Transitional cells	COL9A2	ITGA2_ITGB1	0.00934782	0	COL9A2_ITGA2_ITGB1	COLLAGEN	KEGG: hsa04512
Glial cells	Transitional cells	COL9A2	ITGA2_ITGB1	0.0138685	0	COL9A2_ITGA2_ITGB1	COLLAGEN	KEGG: hsa04512
Hair cells	Transitional cells	COL9A2	ITGA2_ITGB1	0.0124341	0	COL9A2_ITGA2_ITGB1	COLLAGEN	KEGG: hsa04512
Marginal cells	Transitional cells	COL9A2	ITGA2_ITGB1	0.00178355	0	COL9A2_ITGA2_ITGB1	COLLAGEN	KEGG: hsa04512
Melanocytes	Transitional cells	COL9A2	ITGA2_ITGB1	0.00155391	0	COL9A2_ITGA2_ITGB1	COLLAGEN	KEGG: hsa04512
Neurons	Transitional cells	COL9A2	ITGA2_ITGB1	0.00272834	0	COL9A2_ITGA2_ITGB1	COLLAGEN	KEGG: hsa04512
Schwann cells	Transitional cells	COL9A2	ITGA2_ITGB1	0.00275328	0	COL9A2_ITGA2_ITGB1	COLLAGEN	KEGG: hsa04512
Supporting cells	Transitional cells	COL9A2	ITGA2_ITGB1	0.0211989	0	COL9A2_ITGA2_ITGB1	COLLAGEN	KEGG: hsa04512
Transitional cells	Transitional cells	COL9A2	ITGA2_ITGB1	0.00964182	0	COL9A2_ITGA2_ITGB1	COLLAGEN	KEGG: hsa04512
Capsule-associated POM	Endothelial cells	COL9A3	ITGA2_ITGB1	0.00715255	0	COL9A3_ITGA2_ITGB1	COLLAGEN	KEGG: hsa04512
Chondrocytes	Endothelial cells	COL9A3	ITGA2_ITGB1	0.0193711	0	COL9A3_ITGA2_ITGB1	COLLAGEN	KEGG: hsa04512
Endothelial cells	Endothelial cells	COL9A3	ITGA2_ITGB1	0.00984533	0	COL9A3_ITGA2_ITGB1	COLLAGEN	KEGG: hsa04512
Epithelium-associated POM	Endothelial cells	COL9A3	ITGA2_ITGB1	0.00529159	0	COL9A3_ITGA2_ITGB1	COLLAGEN	KEGG: hsa04512
Glial cells	Endothelial cells	COL9A3	ITGA2_ITGB1	0.0107809	0	COL9A3_ITGA2_ITGB1	COLLAGEN	KEGG: hsa04512
Hair cells	Endothelial cells	COL9A3	ITGA2_ITGB1	0.00343046	0	COL9A3_ITGA2_ITGB1	COLLAGEN	KEGG: hsa04512
Marginal cells	Endothelial cells	COL9A3	ITGA2_ITGB1	0.0221493	0	COL9A3_ITGA2_ITGB1	COLLAGEN	KEGG: hsa04512
Melanocytes	Endothelial cells	COL9A3	ITGA2_ITGB1	0.00977785	0	COL9A3_ITGA2_ITGB1	COLLAGEN	KEGG: hsa04512
Neurons	Endothelial cells	COL9A3	ITGA2_ITGB1	0.00218214	0	COL9A3_ITGA2_ITGB1	COLLAGEN	KEGG: hsa04512
Schwann cells	Endothelial cells	COL9A3	ITGA2_ITGB1	0.00483476	0	COL9A3_ITGA2_ITGB1	COLLAGEN	KEGG: hsa04512
Supporting cells	Endothelial cells	COL9A3	ITGA2_ITGB1	0.0440161	0	COL9A3_ITGA2_ITGB1	COLLAGEN	KEGG: hsa04512
Transitional cells	Endothelial cells	COL9A3	ITGA2_ITGB1	0.0192566	0	COL9A3_ITGA2_ITGB1	COLLAGEN	KEGG: hsa04512
Capsule-associated POM	Schwann cells	COL9A3	ITGA2_ITGB1	0.00653962	0	COL9A3_ITGA2_ITGB1	COLLAGEN	KEGG: hsa04512
Chondrocytes	Schwann cells	COL9A3	ITGA2_ITGB1	0.0177298	0	COL9A3_ITGA2_ITGB1	COLLAGEN	KEGG: hsa04512
Endothelial cells	Schwann cells	COL9A3	ITGA2_ITGB1	0.00900373	0	COL9A3_ITGA2_ITGB1	COLLAGEN	KEGG: hsa04512
Epithelium-associated POM	Schwann cells	COL9A3	ITGA2_ITGB1	0.00483735	0	COL9A3_ITGA2_ITGB1	COLLAGEN	KEGG: hsa04512
Glial cells	Schwann cells	COL9A3	ITGA2_ITGB1	0.00986014	0	COL9A3_ITGA2_ITGB1	COLLAGEN	KEGG: hsa04512
Hair cells	Schwann cells	COL9A3	ITGA2_ITGB1	0.00313548	0	COL9A3_ITGA2_ITGB1	COLLAGEN	KEGG: hsa04512
Marginal cells	Schwann cells	COL9A3	ITGA2_ITGB1	0.0202775	0	COL9A3_ITGA2_ITGB1	COLLAGEN	KEGG: hsa04512
Melanocytes	Schwann cells	COL9A3	ITGA2_ITGB1	0.00894197	0	COL9A3_ITGA2_ITGB1	COLLAGEN	KEGG: hsa04512
Neurons	Schwann cells	COL9A3	ITGA2_ITGB1	0.00199429	0	COL9A3_ITGA2_ITGB1	COLLAGEN	KEGG: hsa04512
Schwann cells	Schwann cells	COL9A3	ITGA2_ITGB1	0.00441956	0	COL9A3_ITGA2_ITGB1	COLLAGEN	KEGG: hsa04512
Supporting cells	Schwann cells	COL9A3	ITGA2_ITGB1	0.0403726	0	COL9A3_ITGA2_ITGB1	COLLAGEN	KEGG: hsa04512
Transitional cells	Schwann cells	COL9A3	ITGA2_ITGB1	0.0176248	0	COL9A3_ITGA2_ITGB1	COLLAGEN	KEGG: hsa04512
Capsule-associated POM	Supporting cells	COL9A3	ITGA2_ITGB1	0.00510544	0	COL9A3_ITGA2_ITGB1	COLLAGEN	KEGG: hsa04512
Chondrocytes	Supporting cells	COL9A3	ITGA2_ITGB1	0.0138758	0	COL9A3_ITGA2_ITGB1	COLLAGEN	KEGG: hsa04512
Endothelial cells	Supporting cells	COL9A3	ITGA2_ITGB1	0.00703299	0	COL9A3_ITGA2_ITGB1	COLLAGEN	KEGG: hsa04512
Epithelium-associated POM	Supporting cells	COL9A3	ITGA2_ITGB1	0.00377507	0	COL9A3_ITGA2_ITGB1	COLLAGEN	KEGG: hsa04512
Glial cells	Supporting cells	COL9A3	ITGA2_ITGB1	0.0077034	0	COL9A3_ITGA2_ITGB1	COLLAGEN	KEGG: hsa04512
Hair cells	Supporting cells	COL9A3	ITGA2_ITGB1	0.00244602	0	COL9A3_ITGA2_ITGB1	COLLAGEN	KEGG: hsa04512
Marginal cells	Supporting cells	COL9A3	ITGA2_ITGB1	0.0158787	0	COL9A3_ITGA2_ITGB1	COLLAGEN	KEGG: hsa04512
Melanocytes	Supporting cells	COL9A3	ITGA2_ITGB1	0.00698465	0	COL9A3_ITGA2_ITGB1	COLLAGEN	KEGG: hsa04512
Neurons	Supporting cells	COL9A3	ITGA2_ITGB1	0.00155537	0	COL9A3_ITGA2_ITGB1	COLLAGEN	KEGG: hsa04512
Schwann cells	Supporting cells	COL9A3	ITGA2_ITGB1	0.00344871	0	COL9A3_ITGA2_ITGB1	COLLAGEN	KEGG: hsa04512
Supporting cells	Supporting cells	COL9A3	ITGA2_ITGB1	0.0317558	0	COL9A3_ITGA2_ITGB1	COLLAGEN	KEGG: hsa04512
Transitional cells	Supporting cells	COL9A3	ITGA2_ITGB1	0.0137933	0	COL9A3_ITGA2_ITGB1	COLLAGEN	KEGG: hsa04512
Capsule-associated POM	Transitional cells	COL9A3	ITGA2_ITGB1	0.00399025	0	COL9A3_ITGA2_ITGB1	COLLAGEN	KEGG: hsa04512
Chondrocytes	Transitional cells	COL9A3	ITGA2_ITGB1	0.0108658	0	COL9A3_ITGA2_ITGB1	COLLAGEN	KEGG: hsa04512
Endothelial cells	Transitional cells	COL9A3	ITGA2_ITGB1	0.00549909	0	COL9A3_ITGA2_ITGB1	COLLAGEN	KEGG: hsa04512
Epithelium-associated POM	Transitional cells	COL9A3	ITGA2_ITGB1	0.00294962	0	COL9A3_ITGA2_ITGB1	COLLAGEN	KEGG: hsa04512
Glial cells	Transitional cells	COL9A3	ITGA2_ITGB1	0.00602417	0	COL9A3_ITGA2_ITGB1	COLLAGEN	KEGG: hsa04512
Hair cells	Transitional cells	COL9A3	ITGA2_ITGB1	0.00191061	0	COL9A3_ITGA2_ITGB1	COLLAGEN	KEGG: hsa04512
Marginal cells	Transitional cells	COL9A3	ITGA2_ITGB1	0.0124397	0	COL9A3_ITGA2_ITGB1	COLLAGEN	KEGG: hsa04512
Melanocytes	Transitional cells	COL9A3	ITGA2_ITGB1	0.00546123	0	COL9A3_ITGA2_ITGB1	COLLAGEN	KEGG: hsa04512
Neurons	Transitional cells	COL9A3	ITGA2_ITGB1	0.00121468	0	COL9A3_ITGA2_ITGB1	COLLAGEN	KEGG: hsa04512
Schwann cells	Transitional cells	COL9A3	ITGA2_ITGB1	0.00269442	0	COL9A3_ITGA2_ITGB1	COLLAGEN	KEGG: hsa04512
Supporting cells	Transitional cells	COL9A3	ITGA2_ITGB1	0.0249654	0	COL9A3_ITGA2_ITGB1	COLLAGEN	KEGG: hsa04512
Transitional cells	Transitional cells	COL9A3	ITGA2_ITGB1	0.010801	0	COL9A3_ITGA2_ITGB1	COLLAGEN	KEGG: hsa04512
Capsule-associated POM	Schwann cells	FN1	ITGA4_ITGB1	0.00651862	0	FN1_ITGA4_ITGB1	FN1	KEGG: hsa04512
Chondrocytes	Schwann cells	FN1	ITGA4_ITGB1	0.00393325	0	FN1_ITGA4_ITGB1	FN1	KEGG: hsa04512
Endothelial cells	Schwann cells	FN1	ITGA4_ITGB1	0.0145335	0	FN1_ITGA4_ITGB1	FN1	KEGG: hsa04512
Epithelium-associated POM	Schwann cells	FN1	ITGA4_ITGB1	0.00551602	0	FN1_ITGA4_ITGB1	FN1	KEGG: hsa04512
Hair cells	Schwann cells	FN1	ITGA4_ITGB1	0.00218448	0	FN1_ITGA4_ITGB1	FN1	KEGG: hsa04512
Neurons	Schwann cells	FN1	ITGA4_ITGB1	0.00422386	0	FN1_ITGA4_ITGB1	FN1	KEGG: hsa04512
Schwann cells	Schwann cells	FN1	ITGA4_ITGB1	0.00502972	0	FN1_ITGA4_ITGB1	FN1	KEGG: hsa04512
Transitional cells	Schwann cells	FN1	ITGA4_ITGB1	0.00345268	0	FN1_ITGA4_ITGB1	FN1	KEGG: hsa04512
Capsule-associated POM	Endothelial cells	FN1	ITGA5_ITGB1	0.00627832	0	FN1_ITGA5_ITGB1	FN1	KEGG: hsa04512
Chondrocytes	Endothelial cells	FN1	ITGA5_ITGB1	0.00378789	0	FN1_ITGA5_ITGB1	FN1	KEGG: hsa04512
Endothelial cells	Endothelial cells	FN1	ITGA5_ITGB1	0.0140019	0	FN1_ITGA5_ITGB1	FN1	KEGG: hsa04512
Epithelium-associated POM	Endothelial cells	FN1	ITGA5_ITGB1	0.00531249	0	FN1_ITGA5_ITGB1	FN1	KEGG: hsa04512
Hair cells	Endothelial cells	FN1	ITGA5_ITGB1	0.00210361	0	FN1_ITGA5_ITGB1	FN1	KEGG: hsa04512
Neurons	Endothelial cells	FN1	ITGA5_ITGB1	0.00406781	0	FN1_ITGA5_ITGB1	FN1	KEGG: hsa04512
Schwann cells	Endothelial cells	FN1	ITGA5_ITGB1	0.00484404	0	FN1_ITGA5_ITGB1	FN1	KEGG: hsa04512
Transitional cells	Endothelial cells	FN1	ITGA5_ITGB1	0.00332502	0	FN1_ITGA5_ITGB1	FN1	KEGG: hsa04512
Capsule-associated POM	Capsule-associated POM	FN1	ITGA8_ITGB1	0.00259388	0	FN1_ITGA8_ITGB1	FN1	KEGG: hsa04512
Chondrocytes	Capsule-associated POM	FN1	ITGA8_ITGB1	0.00156267	0	FN1_ITGA8_ITGB1	FN1	KEGG: hsa04512
Endothelial cells	Capsule-associated POM	FN1	ITGA8_ITGB1	0.00581139	0	FN1_ITGA8_ITGB1	FN1	KEGG: hsa04512
Epithelium-associated POM	Capsule-associated POM	FN1	ITGA8_ITGB1	0.0021936	0	FN1_ITGA8_ITGB1	FN1	KEGG: hsa04512
Hair cells	Capsule-associated POM	FN1	ITGA8_ITGB1	0.000866969	0	FN1_ITGA8_ITGB1	FN1	KEGG: hsa04512
Neurons	Capsule-associated POM	FN1	ITGA8_ITGB1	0.00167842	0	FN1_ITGA8_ITGB1	FN1	KEGG: hsa04512
Schwann cells	Capsule-associated POM	FN1	ITGA8_ITGB1	0.00199962	0	FN1_ITGA8_ITGB1	FN1	KEGG: hsa04512
Transitional cells	Capsule-associated POM	FN1	ITGA8_ITGB1	0.00137134	0	FN1_ITGA8_ITGB1	FN1	KEGG: hsa04512
Capsule-associated POM	Epithelium-associated POM	FN1	ITGA8_ITGB1	0.00712987	0	FN1_ITGA8_ITGB1	FN1	KEGG: hsa04512
Chondrocytes	Epithelium-associated POM	FN1	ITGA8_ITGB1	0.00430312	0	FN1_ITGA8_ITGB1	FN1	KEGG: hsa04512
Endothelial cells	Epithelium-associated POM	FN1	ITGA8_ITGB1	0.0158843	0	FN1_ITGA8_ITGB1	FN1	KEGG: hsa04512
Epithelium-associated POM	Epithelium-associated POM	FN1	ITGA8_ITGB1	0.00603383	0	FN1_ITGA8_ITGB1	FN1	KEGG: hsa04512
Hair cells	Epithelium-associated POM	FN1	ITGA8_ITGB1	0.00239029	0	FN1_ITGA8_ITGB1	FN1	KEGG: hsa04512
Neurons	Epithelium-associated POM	FN1	ITGA8_ITGB1	0.00462092	0	FN1_ITGA8_ITGB1	FN1	KEGG: hsa04512
Schwann cells	Epithelium-associated POM	FN1	ITGA8_ITGB1	0.00550212	0	FN1_ITGA8_ITGB1	FN1	KEGG: hsa04512
Transitional cells	Epithelium-associated POM	FN1	ITGA8_ITGB1	0.00377752	0	FN1_ITGA8_ITGB1	FN1	KEGG: hsa04512
Capsule-associated POM	Supporting cells	FN1	ITGA8_ITGB1	0.00898575	0	FN1_ITGA8_ITGB1	FN1	KEGG: hsa04512
Chondrocytes	Supporting cells	FN1	ITGA8_ITGB1	0.00542722	0	FN1_ITGA8_ITGB1	FN1	KEGG: hsa04512
Endothelial cells	Supporting cells	FN1	ITGA8_ITGB1	0.0199731	0	FN1_ITGA8_ITGB1	FN1	KEGG: hsa04512
Epithelium-associated POM	Supporting cells	FN1	ITGA8_ITGB1	0.0076066	0	FN1_ITGA8_ITGB1	FN1	KEGG: hsa04512
Hair cells	Supporting cells	FN1	ITGA8_ITGB1	0.00301623	0	FN1_ITGA8_ITGB1	FN1	KEGG: hsa04512
Neurons	Supporting cells	FN1	ITGA8_ITGB1	0.00582757	0	FN1_ITGA8_ITGB1	FN1	KEGG: hsa04512
Schwann cells	Supporting cells	FN1	ITGA8_ITGB1	0.00693727	0	FN1_ITGA8_ITGB1	FN1	KEGG: hsa04512
Transitional cells	Supporting cells	FN1	ITGA8_ITGB1	0.00476499	0	FN1_ITGA8_ITGB1	FN1	KEGG: hsa04512
Capsule-associated POM	Transitional cells	FN1	ITGA8_ITGB1	0.00621787	0	FN1_ITGA8_ITGB1	FN1	KEGG: hsa04512
Chondrocytes	Transitional cells	FN1	ITGA8_ITGB1	0.00375133	0	FN1_ITGA8_ITGB1	FN1	KEGG: hsa04512
Endothelial cells	Transitional cells	FN1	ITGA8_ITGB1	0.0138681	0	FN1_ITGA8_ITGB1	FN1	KEGG: hsa04512
Epithelium-associated POM	Transitional cells	FN1	ITGA8_ITGB1	0.00526129	0	FN1_ITGA8_ITGB1	FN1	KEGG: hsa04512
Hair cells	Transitional cells	FN1	ITGA8_ITGB1	0.00208327	0	FN1_ITGA8_ITGB1	FN1	KEGG: hsa04512
Neurons	Transitional cells	FN1	ITGA8_ITGB1	0.00402855	0	FN1_ITGA8_ITGB1	FN1	KEGG: hsa04512
Schwann cells	Transitional cells	FN1	ITGA8_ITGB1	0.00479733	0	FN1_ITGA8_ITGB1	FN1	KEGG: hsa04512
Transitional cells	Transitional cells	FN1	ITGA8_ITGB1	0.00329291	0	FN1_ITGA8_ITGB1	FN1	KEGG: hsa04512
Capsule-associated POM	Endothelial cells	LAMA2	ITGA1_ITGB1	0.00687409	0	LAMA2_ITGA1_ITGB1	LAMININ	KEGG: hsa04512
Epithelium-associated POM	Endothelial cells	LAMA2	ITGA1_ITGB1	0.00336154	0	LAMA2_ITGA1_ITGB1	LAMININ	KEGG: hsa04512
Schwann cells	Endothelial cells	LAMA2	ITGA1_ITGB1	0.0243075	0	LAMA2_ITGA1_ITGB1	LAMININ	KEGG: hsa04512
Capsule-associated POM	Endothelial cells	LAMA4	ITGA1_ITGB1	0.0191482	0	LAMA4_ITGA1_ITGB1	LAMININ	KEGG: hsa04512
Chondrocytes	Endothelial cells	LAMA4	ITGA1_ITGB1	0.0045186	0	LAMA4_ITGA1_ITGB1	LAMININ	KEGG: hsa04512
Endothelial cells	Endothelial cells	LAMA4	ITGA1_ITGB1	0.0264984	0	LAMA4_ITGA1_ITGB1	LAMININ	KEGG: hsa04512
Epithelium-associated POM	Endothelial cells	LAMA4	ITGA1_ITGB1	0.0166686	0	LAMA4_ITGA1_ITGB1	LAMININ	KEGG: hsa04512
Melanocytes	Endothelial cells	LAMA4	ITGA1_ITGB1	0.00359914	0	LAMA4_ITGA1_ITGB1	LAMININ	KEGG: hsa04512
Neurons	Endothelial cells	LAMA4	ITGA1_ITGB1	0.00316429	0	LAMA4_ITGA1_ITGB1	LAMININ	KEGG: hsa04512
Schwann cells	Endothelial cells	LAMA4	ITGA1_ITGB1	0.0315641	0	LAMA4_ITGA1_ITGB1	LAMININ	KEGG: hsa04512
Marginal cells	Endothelial cells	LAMA5	ITGA1_ITGB1	0.00258699	0	LAMA5_ITGA1_ITGB1	LAMININ	KEGG: hsa04512
Capsule-associated POM	Endothelial cells	LAMB1	ITGA1_ITGB1	0.0146642	0	LAMB1_ITGA1_ITGB1	LAMININ	KEGG: hsa04512
Chondrocytes	Endothelial cells	LAMB1	ITGA1_ITGB1	0.0032014	0	LAMB1_ITGA1_ITGB1	LAMININ	KEGG: hsa04512
Endothelial cells	Endothelial cells	LAMB1	ITGA1_ITGB1	0.0123955	0	LAMB1_ITGA1_ITGB1	LAMININ	KEGG: hsa04512
[truncated: 2,932 more rows]
