# Supplementary material for: A Cross-Species Single-Cell Atlas Reveals Conserved Regulatory Networks and Candidate Hearing Loss Genes in the Cochlea
Source: Genes (Basel). 2026 Apr 10;17(4):438. doi: 10.3390/genes17040438 (PMC13115875; doi:10.3390/genes17040438)
Supplement: Supplementary file 1 [file genes-17-00438-s001.zip › Supplementary_TableS4.xlsx]

## Sheet: Sheet1
TableS5_The list of TF-target pairs in hair cells from human and mouse cochlea							TF	gene	CoexWeight
regulatoryGene	targetGene	weight					Ar	Phactr1	0.0191349
ARID5B	CDK6	0.00979842					Ar	Syn3	0.00630773
ARID5B	FOXG1	0.0181723					Ar	Tiam2	0.00447544
ARID5B	LRRC4B	0.00621806					Atf3	Acvr1b	0.00542425
ARID5B	PRDM16	0.011936					Atf3	Cbx4	0.0111854
ARID5B	TFE3	0.0101877					Atf3	Ccng2	0.00654918
ARID5B	TRABD	0.00989396					Atf3	Ccnjl	0.00804524
ARID5B	TSPAN4	0.0144412					Atf3	Cdc42se1	0.00718269
ARID5B	WNT5A	0.014898					Atf3	Cdkn1c	0.00622482
ARNT2	PRR5L	0.0129592					Atf3	Cebpg	0.0126293
ARNT2	ABCA3	0.0113801					Atf3	Ddit3	0.0128449
ARNT2	CEP85	0.00804444					Atf3	Fem1c	0.00525209
ARNT2	EIF2AK3	0.0167802					Atf3	Frrs1	0.00687167
ARNT2	GABRA2	0.012388					Atf3	Gadd45g	0.0156457
ARNT2	MID2	0.0102431					Atf3	Hrk	0.0175428
ARNT2	OPCML	0.0286149					Atf3	Ing1	0.00809981
ARNT2	P2RX3	0.0329736					Atf3	Lin9	0.00454637
ARNT2	SLC9A8	0.0165625					Atf3	Lmnb1	0.00477707
ARNT2	SPTBN2	0.0153248					Atf3	Mamld1	0.00421507
ARNT2	ST8SIA1	0.0126714					Atf3	Mllt11	0.00388985
ARNT2	TPCN2	0.00747899					Atf3	Nfe2l2	0.0126432
ARNT2	ZDBF2	0.0089152					Atf3	Phf13	0.0155132
ARNT2	GRM7	0.0172732					Atf3	Rab30	0.00494612
ARNT2	SLCO5A1	0.0149912					Atf3	Rgmb	0.00590487
ATF3	BASP1	0.0136251					Atf3	Sec23a	0.00394426
ATF3	FOSL1	0.0211324					Atf3	Six5	0.00769723
ATF3	MGAT4A	0.0076423					Atf3	Slc3a2	0.0117587
ATF3	FOSL2	0.0235684					Atf3	Smad3	0.00448676
ATF3	ASS1	0.0118212					Atf3	Sox11	0.0133174
ATF3	CSRP2	0.0234386					Atf3	Tle1	0.00975574
ATF3	GADD45A	0.0164316					Atf3	Tnfaip3	0.00449606
ATF3	RIPK2	0.017181					Atf3	Tuba4a	0.00846724
ATF3	STC2	0.0311229					Atf3	Tubb3	0.0115412
ATF3	WEE1	0.017475					Atf3	Wee1	0.0156673
ATF3	FLCN	0.00932194					Atf3	Zbtb1	0.00824887
ATF3	TGIF1	0.031702					Atf3	Bag3	0.0143833
ATF3	LRIG1	0.0107996					Atf3	Krt18	0.023908
ATF3	EHD4	0.0180127					Atf3	Rbpj	0.00455619
ATF3	FABP3	0.0166987					Atf3	Slc2a1	0.0108027
ATF3	FMOD	0.0344195					Atf3	Edn2	0.00504486
ATF3	KLF4	0.0407103					Atf3	Efs	0.00733922
ATF3	SYTL3	0.0130554					Atf3	Fosl1	0.026635
ATF3	VIT	0.0127212					Atf3	Hmox1	0.00723759
ATF3	ZBTB5	0.00837805					Atf3	Lamc1	0.00489839
ATF3	EMP1	0.0348061					Atf3	Tspoap1	0.00732428
ATF3	THBS1	0.0280125					Atf3	Tuba1c	0.00996138
ATF3	ZFP36	0.0407502					Atf3	Atf5	0.00570646
ATF3	ABLIM1	0.0202393					Atf3	Bbc3	0.0187951
ATF3	AGPAT4	0.0167009					Atf3	Cacna2d3	0.0137626
ATF3	BTG2	0.0449826					Atf3	Fhl2	0.0127588
ATF3	BTG3	0.0249159					Atf3	Mad2l1bp	0.00709902
ATF3	CDC42EP4	0.0148006					Atf3	Ovol1	0.0103758
ATF3	CFL2	0.00986895					Atf3	Slc6a8	0.00396508
ATF3	CNFN	0.025192					Atf3	Stk40	0.00463493
ATF3	DUSP8	0.0278254					Atf3	Vasn	0.0092227
ATF3	ELMSAN1	0.0157154					Atf3	Dusp10	0.00933719
ATF3	ERF	0.0262113					Atf3	Dusp16	0.00703939
ATF3	FAM53C	0.0248476					Atf3	Fam53c	0.00506133
ATF3	GEM	0.0195948					Atf3	Pxylp1	0.00727895
ATF3	GLIS2	0.0139456					Atf3	Timp3	0.0182174
ATF3	GRP	0.0292641					Atf3	Clcn5	0.00476817
ATF3	HECA	0.00787591					Atf3	Dync1li2	0.00548369
ATF3	IER5	0.0272631					Atf3	Spata2	0.00380864
ATF3	ITGA3	0.0147931					Atf3	Thrb	0.00645399
ATF3	JUN	0.0401737					Atf3	Ywhag	0.00697388
ATF3	KLF6	0.0505274					Atf3	Clcf1	0.00523246
ATF3	LRRC8A	0.0112047					Atf3	Gabpb1	0.00465577
ATF3	MAF	0.0125212					Atf3	Irak1	0.00643167
ATF3	MAFF	0.0427663					Atf3	Slc30a1	0.00833864
ATF3	MAFG	0.0171287					Atf3	Kat7	0.00479332
ATF3	MAFK	0.0188179					Atf3	Mex3b	0.0164667
ATF3	MEG3	0.0266341					Atf3	Rasef	0.0130693
ATF3	NCOA7	0.0140993					Atf3	Sgtb	0.00421168
ATF3	NEDD4L	0.0170575					Atf3	Slc31a1	0.00632605
ATF3	NFKBID	0.018742					Atf3	Taf7	0.011358
ATF3	PDLIM3	0.0314612					Atf3	Agpat4	0.0104051
ATF3	PEG10	0.0180049					Atf3	Arid5a	0.0102068
ATF3	PLEKHA4	0.0159045					Atf3	Atg2a	0.0064081
ATF3	PPP1R15A	0.0419168					Atf3	Bcorl1	0.00502239
ATF3	S1PR2	0.0130839					Atf3	Picalm	0.00614851
ATF3	SEMA4A	0.012791					Atf3	Snhg1	0.0148229
ATF3	SLC25A25	0.0194374					Atf3	Abcg1	0.00447188
ATF3	SPATA2L	0.0124153					Atf3	Aebp2	0.00401557
ATF3	TAGLN	0.00995071					Atf3	Ar	0.0179213
ATF3	TCEAL7	0.0121009					Atf3	Arf6	0.0124589
ATF3	TNFAIP3	0.0110807					Atf3	Arhgef25	0.00401491
ATF3	TNS1	0.00869851					Atf3	Axin1	0.00454153
ATF3	USP2	0.0190973					Atf3	Bbx	0.00689183
ATF3	VPS37B	0.0130186					Atf3	Bcl2l11	0.0115656
ATF3	ZBTB21	0.013691					Atf3	Bend7	0.00923429
ATF3	ZC3H12A	0.0374331					Atf3	Ccnyl1	0.00559945
ATF3	AKAP1	0.00617622					Atf3	Cdc25a	0.0053902
ATF3	APCDD1	0.00984773					Atf3	Cdr2	0.0129648
ATF3	ARHGAP8	0.0147669					Atf3	Chd3	0.0102484
ATF3	ATP10D	0.00794889					Atf3	Dyrk2	0.00933898
ATF3	AVPI1	0.0314381					Atf3	Efna1	0.0165073
ATF3	DUSP5	0.0233476					Atf3	Ephb3	0.0118557
ATF3	DYRK2	0.0195368					Atf3	Ezh2	0.00634257
ATF3	EGR1	0.0490711					Atf3	Fam171a1	0.00454191
ATF3	EGR2	0.0503929					Atf3	Fam49b	0.00505103
ATF3	EGR3	0.0301935					Atf3	Fbxl14	0.00527218
ATF3	EGR4	0.00999857					Atf3	Fem1b	0.00612004
ATF3	FRAT2	0.0095246					Atf3	Fmr1	0.00808582
ATF3	INSIG1	0.0286303					Atf3	Fzd5	0.0072614
ATF3	KCNF1	0.0138437					Atf3	Fzd8	0.0158823
ATF3	MPZL3	0.00903003					Atf3	Gdf11	0.0157256
ATF3	NFIL3	0.0235163					Atf3	Gmeb1	0.00393231
ATF3	NFKB2	0.02557					Atf3	Hes6	0.00635057
ATF3	NR4A1	0.0566875					Atf3	Igf2bp1	0.00793638
ATF3	NR4A2	0.0302988					Atf3	Ing2	0.0148804
ATF3	NR4A3	0.0399921					Atf3	Irf1	0.029702
ATF3	PLEC	0.00666653					Atf3	Irf2bp2	0.0108301
ATF3	PLK2	0.0257614					Atf3	Irs2	0.0188635
ATF3	RAB11FIP4	0.00907186					Atf3	Jade3	0.00811741
ATF3	TGFB2	0.0274125					Atf3	Klf13	0.0154708
ATF3	TRIB1	0.0113442					Atf3	Klf16	0.014548
ATF3	WNT5A	0.0154268					Atf3	Large1	0.00596532
ATF3	CALB2	0.0102836					Atf3	Ldlrad4	0.00447899
ATF3	EVA1C	0.0128559					Atf3	Mafb	0.0111629
ATF3	GRB7	0.0136953					Atf3	Mark1	0.0053731
ATF3	FAM20A	0.0163795					Atf3	Mcl1	0.0156893
ATF3	MYADM	0.0558281					Atf3	Med26	0.00411744
ATF3	NCMAP	0.0259719					Atf3	Mex3a	0.0152257
ATF3	SMTNL2	0.0190066					Atf3	Mgat4a	0.00314125
ATF3	SNTB2	0.00938532					Atf3	Mtfmt	0.00363394
ATF3	RPUSD2	0.00916874					Atf3	Ncoa7	0.00565129
ATF3	AKAP12	0.0317279					Atf3	Pcnx	0.00386022
ATF3	KLHL21	0.0230238					Atf3	Plk3	0.0102415
ATF3	SOX12	0.00639864					Atf3	Prdm4	0.00327614
ATF3	NFKBIE	0.0146468					Atf3	Ptpn5	0.0101506
ATF3	TNFAIP6	0.0185343					Atf3	Rab35	0.00372297
ATF3	ARHGEF16	0.00515286					Atf3	Rnf4	0.00799185
ATF3	ARL4A	0.0257138					Atf3	Rundc3b	0.00692312
ATF3	CLCA2	0.0312116					Atf3	Rybp	0.00392517
ATF3	DAPK1	0.0148444					Atf3	Sec24d	0.00397729
ATF3	DDIT3	0.0445517					Atf3	Slc35f1	0.00511723
ATF3	PDGFA	0.0119503					Atf3	Spry2	0.0119507
ATF3	PHLDA3	0.0225097					Atf3	Syvn1	0.00531179
ATF3	SPARCL1	0.0357154					Atf3	Tab2	0.0073988
ATF3	TIPARP	0.023963					Atf3	Tacc1	0.0103029
ATF3	SUSD3	0.0222752					Atf3	Tet1	0.0038884
ATF3	TSKU	0.0104018					Atf3	Tgif1	0.0142378
ATF3	LRTM1	0.0153396					Atf3	Tmem158	0.00872888
ATF3	PPL	0.0142322					Atf3	Tox3	0.0116494
ATF3	ARC	0.0336159					Atf3	Trio	0.00423327
ATF3	CYP4X1	0.00974364					Atf3	Tsc22d1	0.0158074
ATF3	EPHB3	0.0150925					Atf3	Uhrf2	0.00796264
ATF3	H3F3C	0.0133926					Atf3	Usp27x	0.00515084
ATF3	ISM2	0.0158769					Atf3	Yes1	0.00601273
ATF3	ITGB4	0.0171438					Atf3	Zbtb10	0.00976997
ATF3	RASA4	0.0107077					Atf3	Zbtb8a	0.00469271
ATF3	C1QL1	0.0236578					Atf3	Zcchc14	0.0042754
ATF3	CARD19	0.0130399					Atf3	Atxn2l	0.00967218
ATF3	CAV1	0.0467302					Atf3	Ank2	0.012395
ATF3	MYZAP	0.0250216					Atf3	Armcx4	0.00546056
ATF3	NAV3	0.0115545					Atf3	Armcx6	0.00522336
ATF3	PPP1R3C	0.0160873					Atf3	Mapkapk3	0.00446697
ATF3	TRDN	0.0196247					Atf3	Nr4a1	0.0332503
ATF3	ATL1	0.0123194					Atf3	Plekhh2	0.00678868
ATF3	ENTPD8	0.0281884					Atf3	Plk2	0.0135984
ATF3	ITGA7	0.0151417					Atf3	Tceal8	0.0158512
ATF3	TSPAN8	0.0413984					Atf3	Tex10	0.00634719
ATF4	BEND6	0.00990131					Atf3	Atrnl1	0.00443235
ATF4	BRD2	0.0247722					Atf3	Ccdc71l	0.00612491
ATF4	CD2AP	0.00957306					Atf3	Cntrl	0.00434322
ATF4	GPBP1	0.014042					Atf3	Dact1	0.00711513
ATF4	JOSD1	0.0116006					Atf3	Dcn	0.0192494
ATF4	PDP1	0.0133889					Atf3	Dpp10	0.010961
ATF4	PLEKHA4	0.0137044					Atf3	Dpysl3	0.0156637
ATF4	PPARGC1A	0.00931896					Atf3	Frat2	0.0138451
ATF4	RARA	0.00877122					Atf3	Gjc1	0.00721873
ATF4	SOX9	0.0170926					Atf3	Gorab	0.00358161
ATF4	YWHAZ	0.0180516					Atf3	Gpc6	0.010404
ATF4	ZYX	0.0170655					Atf3	Gspt1	0.0066331
ATF4	LUZP1	0.0100553					Atf3	Hunk	0.00550945
ATF4	SRSF6	0.0102979					Atf3	Ier5l	0.0175092
ATF4	VAT1	0.0181391					Atf3	Ldb2	0.00681049
ATF4	GPCPD1	0.012315					Atf3	Nav1	0.00626628
ATF4	ARMC5	0.0121715					Atf3	Nptx2	0.0130349
ATF4	EPC1	0.0153589					Atf3	Ocln	0.006163
ATF4	MIDN	0.0156722					Atf3	Pcdh10	0.00709428
ATF4	SH3GL1	0.0113998					Atf3	Pdlim7	0.00568765
ATF4	OGFR	0.0186306					Atf3	Pld5	0.00923529
ATF4	SF1	0.0182122					Atf3	Prom1	0.00898996
ATF4	TRAPPC6B	0.00774247					Atf3	Rnf19b	0.00617342
ATF4	CEBPG	0.00967059					Atf3	Senp6	0.00847453
ATF4	KIF2A	0.0114769					Atf3	Sertad3	0.0137511
ATF4	PIK3R1	0.0199513					Atf3	Srf	0.00805544
ATF4	SLC7A1	0.00797707					Atf3	Tiparp	0.0211361
ATF4	SNX12	0.00759694					Atf3	Tspyl2	0.00562893
ATF4	SPTY2D1	0.0163913					Atf3	Ube2v2	0.00465825
ATF4	TARS	0.0126491					Atf3	Wscd1	0.00587463
ATF4	TRIB3	0.00674713					Atf3	Sgsm2	0.00535268
ATF4	CEP78	0.008471					Atf3	Bcl10	0.0104379
ATF4	FADS1	0.0112344					Atf3	Cldn4	0.0267406
ATF4	FOXO4	0.00701825					Atf3	Atf2	0.0110859
ATF4	FZR1	0.00869474					Atf3	Sesn2	0.0122605
ATF4	JUP	0.0111875					Atf3	F2rl1	0.0175134
ATF4	LRRC61	0.0110452					Atf3	Hspa13	0.00778028
ATF4	TLN1	0.0127303					Atf3	Msantd2	0.00565045
ATF4	WDR33	0.0098616					Atf3	Nasp	0.0127752
ATF4	CWC25	0.0108352					Atf3	Rnd3	0.0176592
ATF4	BUB3	0.0175267					Atf3	Zfas1	0.00772166
ATF4	NASP	0.0144448					Atf3	Ahnak	0.0106983
ATF4	PTP4A3	0.0138335					Atf3	Arc	0.0175209
ATF4	PXDC1	0.0105848					Atf3	Bach1	0.0102605
BCL11A	ACSM3	0.0151489					Atf3	Bcor	0.00501079
BCL11A	BCL11B	0.0139072					Atf3	Bhlhe40	0.012816
BCL11A	DZIP1	0.00983718					Atf3	Creb5	0.0165317
BCL11A	SHROOM2	0.0180317					Atf3	Dnajb5	0.00790575
BCL11A	SLC14A2	0.0149449					Atf3	Dusp5	0.0258662
BCL11A	SLC16A14	0.00759007					Atf3	Dusp7	0.00401335
BCL11A	SLC7A14	0.0133894					Atf3	Etv3	0.00766885
BCL11A	UCK2	0.00766174					Atf3	Fam135a	0.00627488
BCLAF1	ARRDC3	0.00917714					Atf3	Fbxl7	0.00551655
BCLAF1	BLOC1S6	0.00717619					Atf3	Fosl2	0.00873672
BCLAF1	ELAC1	0.00938377					Atf3	Gabre	0.00520417
BCLAF1	TRMT10B	0.00619821					Atf3	Gpr3	0.0111137
BCLAF1	WDR82	0.0103092					Atf3	Ifrd1	0.0251009
BCLAF1	CTDNEP1	0.013905					Atf3	Itpkc	0.00794182
BCLAF1	DDX6	0.00880035					Atf3	Klf6	0.0329015
BCLAF1	DOHH	0.00705988					Atf3	Krt8	0.0261241
BCLAF1	GPBP1	0.0138769					Atf3	Lmna	0.0143416
BCLAF1	UBIAD1	0.00791661					Atf3	Lmo4	0.0105561
BCLAF1	ZMYM5	0.012929					Atf3	Mafk	0.0117081
BCLAF1	LTN1	0.00795859					Atf3	Map7d1	0.00685136
BCLAF1	MLH3	0.00805301					Atf3	Mapk6	0.00623911
BCLAF1	SLTM	0.013969					Atf3	Mef2d	0.00524616
BCLAF1	DDX46	0.0137863					Atf3	Nfatc2	0.00932855
BCLAF1	FAM160A2	0.0101904					Atf3	Nop58	0.00531414
BCLAF1	INO80C	0.00912738					Atf3	Nup153	0.00474053
BCLAF1	UBALD2	0.00717392					Atf3	Phactr1	0.00845173
BCLAF1	CDK11B	0.00683812					Atf3	Plat	0.0066833
BCLAF1	CELF1	0.0115991					Atf3	Ptger4	0.0107854
BCLAF1	CGGBP1	0.00810143					Atf3	Rassf1	0.013546
BCLAF1	CMTR2	0.00916683					Atf3	Rhov	0.0158482
BCLAF1	CSTF1	0.0109775					Atf3	Scaf4	0.00416359
BCLAF1	DNAJC2	0.00908927					Atf3	Shc4	0.00718815
BCLAF1	GIT1	0.00893323					Atf3	Tagln2	0.00461911
BCLAF1	IFFO2	0.0120081					Atf3	Tfe3	0.00840204
BCLAF1	INTS3	0.00667817					Atf3	Tnfrsf12a	0.0236972
BCLAF1	LPIN2	0.00856687					Atf3	Ets2	0.00858821
BCLAF1	MIA3	0.00981328					Atf3	Fam110a	0.0104031
BCLAF1	NFYC	0.0137344					Atf3	Pcgf2	0.00483937
BCLAF1	NSUN5	0.0113191					Atf3	Ripk1	0.00564711
BCLAF1	PLA2G15	0.010812					Atf3	Sowahb	0.00682491
BCLAF1	SCAF11	0.0108176					Atf3	Arid5b	0.0121309
BCLAF1	SRSF6	0.0100227					Atf3	Arl4c	0.0158187
BCLAF1	TLN1	0.01307					Atf3	Arl4d	0.00595105
BCLAF1	TUBGCP4	0.00619018					Atf3	Atf3	NA
BCLAF1	ZC3H13	0.013209					Atf3	Atl2	0.00460114
BRCA1	CENPP	0.0149071					Atf3	Azin1	0.0112535
BRCA1	BRCA1	NA					Atf3	Baiap2	0.0123524
BRCA1	FANCI	0.0406605					Atf3	Bambi	0.0148555
BRCA1	HELLS	0.0101866					Atf3	Cbx8	0.00557604
BRCA1	MMS22L	0.0220739					Atf3	Cebpb	0.0228903
BRCA1	RFC3	0.0111967					Atf3	Cep57	0.007155
BRCA1	SLC16A7	0.0106662					Atf3	Cldn6	0.0178617
BRCA1	SPC25	0.0145774					Atf3	Crem	0.00446641
BRCA1	STIL	0.0151041					Atf3	Dusp8	0.0207802
BRCA1	TNFAIP8	0.0139125					Atf3	Ebf4	0.00471925
BRCA1	FANCA	0.0174105					Atf3	Egr2	0.0343055
CEBPB	CEBPB	NA					Atf3	Egr3	0.0192267
CEBPB	DGAT1	0.0109469					Atf3	Eif4a1	0.0149118
CEBPB	EHD1	0.00674362					Atf3	Elmsan1	0.00697842
CEBPB	KLF9	0.014606					Atf3	Erf	0.02262
CEBPB	ANKRD40	0.00917101					Atf3	Etf1	0.0106438
CEBPB	HBEGF	0.00827243					Atf3	Fam92b	0.00849521
CEBPB	ICMT	0.0085297					Atf3	Fbxo33	0.00858503
CEBPB	CCDC71L	0.0119908					Atf3	Gem	0.0207455
CEBPB	ETV1	0.00857255					Atf3	Herpud1	0.00697396
CEBPB	FZD7	0.0172435					Atf3	Irf2bpl	0.0121872
CEBPB	GDPD5	0.0197119					Atf3	Josd1	0.00571756
CEBPB	ID4	0.024746					Atf3	Kdm6b	0.013688
CEBPB	IRX3	0.0175382					Atf3	Klf11	0.00788335
CEBPB	KLF11	0.0135032					Atf3	Maff	0.0217823
CEBPB	PAK6	0.00935994					Atf3	Mex3c	0.00697369
CEBPB	PDPN	0.00892273					Atf3	Midn	0.0140995
CEBPB	PPP1R26	0.00786262					Atf3	Myo1b	0.0107167
CEBPB	PTMS	0.0224256					Atf3	Ndel1	0.00990534
CEBPB	PTPRC	0.0199387					Atf3	Nedd1	0.00453445
CEBPB	RAC1	0.0337087					Atf3	Nfil3	0.0222835
CEBPB	SCN2B	0.00702903					Atf3	Nr4a2	0.024024
CEBPB	SLC17A5	0.0156841					Atf3	Pdp1	0.00407451
CEBPB	VWA1	0.0120988					Atf3	Pou6f1	0.00532196
CEBPB	ODC1	0.0179794					Atf3	Rel	0.0148924
CEBPB	FAM89B	0.0131609					Atf3	Rem2	0.0168261
CEBPB	SIK1	0.0175548					Atf3	Ripk4	0.00975012
CEBPB	CDKL2	0.0106042					Atf3	Rnf44	0.00346921
CEBPB	CITED2	0.0239576					Atf3	Rnps1	0.00669106
CEBPB	PTOV1	0.0179264					Atf3	Sde2	0.012158
CEBPB	VAMP5	0.014009					Atf3	Sema4c	0.0112418
CEBPB	ZBTB24	0.00533248					Atf3	Sertad4	0.0109902
CUX1	AASS	0.0110852					Atf3	Shoc2	0.00694937
CUX1	ACAP3	0.0106181					Atf3	Siah2	0.0131714
CUX1	ADAM23	0.0122885					Atf3	Sik1	0.0126055
CUX1	AHCTF1	0.00910852					Atf3	Sik2	0.00514355
CUX1	AKAP13	0.0166364					Atf3	Sirt4	0.00358618
CUX1	ANKRD11	0.0177587					Atf3	Skil	0.0167325
CUX1	APOLD1	0.0104179					Atf3	Stat3	0.0089339
CUX1	ARHGAP12	0.016309					Atf3	Suv39h2	0.00438281
CUX1	ARHGAP21	0.0101736					Atf3	Syncrip	0.00949022
CUX1	ARHGEF10L	0.0124103					Atf3	Syt11	0.0164373
CUX1	ATN1	0.0133808					Atf3	Taf11	0.00644164
CUX1	ATXN2	0.0198104					Atf3	Tgif2	0.0119951
CUX1	BCL7C	0.00783351					Atf3	Tiam1	0.00385022
CUX1	BPTF	0.0193611					Atf3	Tmsb4x	0.0124028
CUX1	CCAR1	0.0102649					Atf3	Tnfaip1	0.00532488
CUX1	CELF1	0.0128412					Atf3	Tpm4	0.0127371
CUX1	CEP104	0.00676247					Atf3	Traf4	0.00878685
CUX1	CHD6	0.0142307					Atf3	Trib1	0.0158795
CUX1	CMIP	0.0129867					Atf3	Trps1	0.00422129
CUX1	CPSF7	0.00844624					Atf3	Tspyl1	0.00482674
CUX1	CREBBP	0.0192107					Atf3	Usp22	0.00684896
CUX1	CSNK1G2	0.00913675					Atf3	Vegfa	0.00996465
CUX1	CTCF	0.00972284					Atf3	Vps37b	0.0108271
CUX1	CTNND1	0.0188034					Atf3	Yy1	0.00702959
CUX1	CUX1	NA					Atf3	Zbtb21	0.00556588
CUX1	DST	0.0190628					Atf3	Zc3h10	0.00549466
CUX1	ECE1	0.00870392					Atf3	Zdbf2	0.00917658
CUX1	EIF4ENIF1	0.00853772					Atf3	Zfand2a	0.00472587
CUX1	FAM120A	0.0112743					Atf3	Zfand5	0.0141562
CUX1	FBXL14	0.00790362					Atf3	Pwwp2a	0.00807803
CUX1	FBXL19	0.00871085					Atf3	Gpkow	0.0031683
CUX1	FBXO34	0.00830603					Atf3	Ythdf1	0.00619409
CUX1	FOXN3	0.0149276					Atf3	Vgll4	0.0155155
CUX1	FOXO1	0.00964649					Atf3	Adamts1	0.0254024
CUX1	FUT8	0.0101484					Atf3	Cars	0.00783626
CUX1	FYN	0.0185725					Atf3	Dnttip2	0.00938395
CUX1	GAB1	0.0125735					Atf3	Ier3	0.0179115
CUX1	GAN	0.00529636					Atf3	Pdzrn4	0.00485151
CUX1	GATAD2A	0.008678					Atf3	Sfxn2	0.00410313
CUX1	GKAP1	0.0119265					Atf3	Thbs1	0.00515955
CUX1	GMEB2	0.00799766					Atf3	Kpna3	0.00514944
CUX1	GNB1	0.0172844					Atf3	Srgap2	0.00929048
CUX1	HIVEP3	0.00883005					Atf3	Srsf6	0.00892078
CUX1	HS6ST1	0.0122006					Atf3	Gadd45a	0.00502913
CUX1	HSPG2	0.00828131					Atf4	Adck1	0.00428127
CUX1	IGF2BP2	0.0201882					Atf4	Arhgef7	0.00562779
CUX1	ITSN1	0.0156604					Atf4	Atl2	0.00424183
CUX1	JMJD1C	0.0216801					Atf4	Dhx40	0.005222
CUX1	KAT6B	0.0133284					Atf4	Ensa	0.00519352
CUX1	KCNMB4	0.00872312					Atf4	Evi5	0.00480046
CUX1	KLF7	0.00707369					Atf4	Fbrs	0.00338165
CUX1	KMT2C	0.0234902					Atf4	Gtf2f1	0.00733346
CUX1	L3MBTL3	0.00742511					Atf4	Lzts2	0.00608357
CUX1	LIN54	0.0110147					Atf4	Mknk2	0.00883633
CUX1	LONRF1	0.00796773					Atf4	Opa3	0.00529244
CUX1	LPCAT1	0.0118944					Atf4	Prrc2a	0.00588656
CUX1	MAPK1	0.0151014					Atf4	Rnf103	0.00440714
CUX1	MBOAT2	0.0158454					Atf4	Scyl2	0.00488314
CUX1	MYCBP2	0.0170821					Atf4	Yap1	0.00456618
CUX1	MYEF2	0.0104806					Atf4	Adpgk	0.00407522
CUX1	N4BP2	0.00947437					Atf4	Akt2	0.00536693
CUX1	NEO1	0.0180477					Atf4	Cdk2ap2	0.00557215
CUX1	NISCH	0.00946873					Atf4	Cep57	0.00588137
CUX1	NOS1AP	0.0137091					Atf4	Cirbp	0.00712619
CUX1	PHIP	0.0145407					Atf4	Cwc25	0.00648107
CUX1	POGZ	0.0185285					Atf4	Emc3	0.00621897
CUX1	PPP2R5C	0.0133783					Atf4	Ogdh	0.00509181
CUX1	PPP3CA	0.0207701					Atf4	Sidt2	0.00483549
CUX1	PRKAR2B	0.012196					Atf4	Usp42	0.003283
CUX1	PRR12	0.0142015					Atf4	Dnajc13	0.00403297
CUX1	PRR14L	0.0111524					Atf4	Etnk2	0.0052266
CUX1	PTPN13	0.0192502					Atf4	Eva1c	0.00432368
CUX1	PXDN	0.00920328					Atf4	Mapkapk2	0.00418141
CUX1	QSER1	0.0111274					Atf4	Mfhas1	0.00453651
CUX1	RAB40C	0.0102022					Atf4	Nup50	0.00502238
CUX1	RABL6	0.0132573					Atf4	Rps6kb2	0.00383696
CUX1	RAI14	0.00978878					Atf4	Smndc1	0.00644933
CUX1	REV1	0.00877045					Atf4	Snx16	0.00459971
CUX1	RNF180	0.00690742					Atf4	Tmem259	0.00501969
CUX1	RPRD2	0.0163743					Atf4	Tnfrsf1a	0.00467759
CUX1	RPS6KB1	0.00636969					Atf4	Tpp2	0.00657558
CUX1	RYK	0.0195716					Atf4	Ankrd9	0.00519366
CUX1	SAP130	0.0110704					Atf4	Cdc42ep4	0.00598418
CUX1	SDK1	0.0238124					Atf4	Hnrnpa3	0.00449934
CUX1	SFXN1	0.00981829					Atf4	Ing1	0.00881892
CUX1	SLC23A2	0.0162399					Atf4	Mecp2	0.00496607
CUX1	SLC25A40	0.0074093					Atf4	Pias1	0.00490469
CUX1	SLC27A4	0.00893715					Atf4	Ppp2r2a	0.00687648
CUX1	SLC4A7	0.0195269					Atf4	Setd1b	0.00464861
CUX1	SMAD2	0.0143599					Atf4	Sh3gl1	0.00708922
CUX1	SMCHD1	0.0105274					Atf4	Ubald1	0.00596876
CUX1	SORT1	0.0116676					Atf4	Zbtb7a	0.0138736
CUX1	SPRED1	0.0138929					Atf6b	Flnc	0.00771564
CUX1	SPTLC2	0.00631516					Atf6b	Gbe1	0.00468252
CUX1	STK24	0.0135284					Atf6b	Klhl26	0.0041838
CUX1	STXBP1	0.0148377					Atf6b	Sh3bp5	0.00416434
CUX1	TACC2	0.0163601					Atf6b	Slc22a17	0.00659348
CUX1	TAOK1	0.014442					Atf6b	Stat6	0.00405109
CUX1	TBC1D2B	0.00900047					Atf6b	Tspan6	0.00690475
CUX1	TCF3	0.0132486					Bach2	Dgkd	0.00501489
CUX1	TGFBR1	0.00955422					Bach2	Plekha2	0.0086813
CUX1	TLK1	0.00985024					Bach2	Bach2	NA
CUX1	TOX3	0.0123238					Bach2	Ly6d	0.0191855
CUX1	TULP3	0.0216047					Bclaf1	Abhd17b	0.00495798
CUX1	UBE2R2	0.0115545					Bclaf1	Ankrd17	0.00732396
CUX1	UBTD2	0.014152					Bclaf1	Armc8	0.00434828
CUX1	USP7	0.00971531					Bclaf1	Armcx5	0.00469706
CUX1	VANGL2	0.0146444					Bclaf1	Bclaf1	NA
CUX1	WAC	0.0116669					Bclaf1	Brd1	0.00799584
CUX1	WWP2	0.0136986					Bclaf1	Carnmt1	0.00556279
CUX1	ZBED4	0.010817					Bclaf1	Celf1	0.00645146
CUX1	ZBTB10	0.00599973					Bclaf1	Chd1	0.00811178
CUX1	ZBTB7A	0.00929481					Bclaf1	Clpx	0.00644626
CUX1	ZC3H7A	0.00905659					Bclaf1	Cpsf2	0.0044837
CUX1	ZFX	0.00883434					Bclaf1	Cpsf7	0.00502381
CUX1	ZMIZ1	0.00973163					Bclaf1	Csnk1a1	0.00885158
CUX1	ZNRF1	0.0132891					Bclaf1	Cxxc5	0.00636204
CUX1	ADAM10	0.011225					Bclaf1	Dcaf6	0.00436519
CUX1	CELF2	0.0192971					Bclaf1	Dhx30	0.00469883
CUX1	DLG4	0.00936222					Bclaf1	Dhx40	0.00644802
CUX1	FADS2	0.0127256					Bclaf1	Dido1	0.00472198
CUX1	NHS	0.0176825					Bclaf1	Eif3a	0.00925367
CUX1	ORC4	0.00882678					Bclaf1	Fbxl3	0.00593787
CUX1	PAK1	0.0138897					Bclaf1	Gart	0.00745125
CUX1	PUM1	0.0162763					Bclaf1	Gsk3b	0.0100172
CUX1	ACIN1	0.0108581					Bclaf1	Hectd1	0.00826234
CUX1	APPBP2	0.00870108					Bclaf1	Hnrnpa3	0.00439983
CUX1	ARHGAP35	0.0150349					Bclaf1	Ilf3	0.00434137
CUX1	ARID1A	0.0176608					Bclaf1	Ip6k2	0.00543564
CUX1	ASH1L	0.0147533					Bclaf1	Jmjd1c	0.0113575
CUX1	ATF7	0.0137166					Bclaf1	Kmt2e	0.0100392
CUX1	ATF7IP	0.0128831					Bclaf1	Luc7l3	0.00939896
CUX1	ATP2B4	0.0171907					Bclaf1	Mga	0.00749536
CUX1	ATP9A	0.0143405					Bclaf1	Naa15	0.00782372
CUX1	CDK12	0.00929276					Bclaf1	Nemf	0.00488175
CUX1	CHD8	0.0155353					Bclaf1	Nr3c1	0.00471078
CUX1	CNOT4	0.0101205					Bclaf1	Nrbp1	0.00513413
CUX1	COG7	0.00658174					Bclaf1	Nrd1	0.0106611
CUX1	CTDSPL2	0.0110407					Bclaf1	Nup153	0.00552748
CUX1	DNM1	0.0125065					Bclaf1	Phf12	0.00498655
CUX1	EPN2	0.0089875					Bclaf1	Phlpp1	0.00399589
CUX1	FBXO46	0.00644809					Bclaf1	Phrf1	0.00367616
CUX1	GAPVD1	0.0107534					Bclaf1	Ppp2r2d	0.00603457
CUX1	GLG1	0.014865					Bclaf1	Ppp4r3b	0.00581319
CUX1	GPR107	0.0133818					Bclaf1	Ptbp2	0.00570128
CUX1	GTF3C2	0.00917193					Bclaf1	Ptch1	0.00353542
CUX1	HEATR5A	0.0149848					Bclaf1	Pum2	0.00540299
CUX1	IKZF4	0.00591735					Bclaf1	Pura	0.00889756
CUX1	INTS2	0.011034					Bclaf1	Qrich1	0.00506874
CUX1	KLHL20	0.00912005					Bclaf1	Ralgps2	0.00773479
CUX1	LPCAT3	0.00871854					Bclaf1	Rbbp7	0.00843768
CUX1	MECP2	0.0131928					Bclaf1	Rbm25	0.0100309
CUX1	NDST1	0.0114673					Bclaf1	Rnf216	0.00551969
CUX1	NDUFAF6	0.0168108					Bclaf1	Safb	0.00794019
CUX1	NPRL3	0.0112184					Bclaf1	Sbno1	0.00951867
CUX1	NUP205	0.00816798					Bclaf1	Scaf1	0.00492785
CUX1	PBX1	0.0207774					Bclaf1	Scaf8	0.00424629
CUX1	PRPF3	0.0106439					Bclaf1	Setd1b	0.00442193
CUX1	RAB3GAP2	0.0107408					Bclaf1	Setd5	0.00768989
CUX1	RFWD3	0.0110922					Bclaf1	Sf3b3	0.0076323
CUX1	RNF138	0.00641969					Bclaf1	Sik3	0.00354206
CUX1	SEC24C	0.0068487					Bclaf1	Smc4	0.00458399
CUX1	SIPA1L1	0.01932					Bclaf1	Smchd1	0.00645459
CUX1	SPAST	0.00867225					Bclaf1	Snx27	0.00370415
CUX1	STOX1	0.0133855					Bclaf1	Srek1	0.0121588
CUX1	TMEM184B	0.010867					Bclaf1	Srrm1	0.00766251
CUX1	TNKS2	0.00936709					Bclaf1	Srsf1	0.00915156
CUX1	TNPO1	0.0101696					Bclaf1	Ssh1	0.00380046
CUX1	UBE4A	0.00807439					Bclaf1	Tab2	0.00788356
CUX1	UBXN2A	0.0106841					Bclaf1	Taf15	0.00741452
CUX1	UNC13B	0.0123556					Bclaf1	Tcf20	0.00396641
CUX1	USP13	0.00884788					Bclaf1	Traf3ip1	0.0035347
CUX1	WDR59	0.00913432					Bclaf1	Trim33	0.00590407
CUX1	XPO6	0.0110531					Bclaf1	Ubtf	0.00587037
CUX1	ZMYND8	0.0133016					Bclaf1	Usp9x	0.00626948
DBP	ABCD3	0.012786					Bclaf1	Wnk1	0.00915339
DBP	MAPT	0.0138251					Bclaf1	Kdm5a	0.00525496
DBP	FBP1	0.0170087					Bclaf1	Zc3h13	0.0100003
DBP	KCNJ2	0.0136652					Bclaf1	Arhgef12	0.0061656
DBP	MXI1	0.0172215					Bclaf1	Bfar	0.00483981
DBP	NR1D1	0.0242745					Bclaf1	Brpf1	0.00489729
DBP	PTMS	0.0261518					Bclaf1	Cdc40	0.00688674
DBP	NUDT18	0.010233					Bclaf1	Ctdspl2	0.010562
DDIT3	ARL4A	0.0215893					Bclaf1	Cuedc1	0.00486239
DDIT3	ARPIN	0.0107063					Bclaf1	Ddhd2	0.00642949
DDIT3	CBX4	0.0127032					Bclaf1	Fam214a	0.00702801
DDIT3	CLDN8	0.00935295					Bclaf1	Fchsd2	0.00378681
DDIT3	DDIT3	NA					Bclaf1	Fip1l1	0.00663304
DDIT3	FANCE	0.00789355					Bclaf1	Hnrnpl	0.0156134
DDIT3	FOSL1	0.0264716					Bclaf1	Krit1	0.00786786
DDIT3	GNPNAT1	0.0100688					Bclaf1	Lmbrd1	0.00517877
DDIT3	HERPUD1	0.0359882					Bclaf1	Map7	0.00582923
DDIT3	ITGB5	0.0114526					Bclaf1	Mark3	0.00573765
DDIT3	KCNAB1	0.0183769					Bclaf1	Mier1	0.00832104
DDIT3	PER1	0.0175022					Bclaf1	Numa1	0.00422576
DDIT3	ODF3L1	0.0252383					Bclaf1	Osbp	0.00433405
EGR1	ACTN1	0.0122682					Bclaf1	Otud5	0.00449431
EGR1	ADD3	0.0216351					Bclaf1	Parg	0.00492279
EGR1	ADGRA2	0.0112779					Bclaf1	Phf14	0.00898495
EGR1	AFF4	0.0191458					Bclaf1	Phip	0.00784647
EGR1	AGPAT4	0.017424					Bclaf1	Purb	0.00764976
EGR1	AHDC1	0.0227774					Bclaf1	Rap2c	0.00525063
EGR1	AHNAK	0.0259068					Bclaf1	Rapgef6	0.00546715
EGR1	AR	0.00825773					Bclaf1	Rbm34	0.00393682
EGR1	ATXN7L2	0.0136982					Bclaf1	Rnf32	0.00444217
EGR1	BBX	0.0154619					Bclaf1	Rnpc3	0.00793603
EGR1	BCL6	0.011781					Bclaf1	Sclt1	0.00520877
EGR1	BRD2	0.024077					Bclaf1	Sf1	0.00538497
EGR1	C1QL1	0.0275309					Bclaf1	Sf3b1	0.010112
EGR1	CBX4	0.0138351					Bclaf1	Sirt7	0.00719522
EGR1	CBX6	0.0110307					Bclaf1	Sltm	0.00835853
EGR1	CCND2	0.0211861					Bclaf1	Smarcad1	0.00611108
EGR1	CDKN1A	0.019344					Bclaf1	Srpk1	0.00713271
EGR1	CHL1	0.0205266					Bclaf1	Taok2	0.00376705
EGR1	CIC	0.00604896					Bclaf1	Tcf12	0.0064036
EGR1	EGR1	NA					Bclaf1	Tcf25	0.00774683
EGR1	EGR2	0.043447					Bclaf1	Tug1	0.00452631
EGR1	EGR3	0.0345919					Bclaf1	Ubr4	0.00531149
EGR1	ERBB2	0.0237347					Bclaf1	Zmym4	0.00703811
EGR1	ERBB3	0.0149176					Bclaf1	Chd4	0.00920857
EGR1	ERF	0.0311639					Bclaf1	Ddx50	0.0135176
EGR1	FAM20A	0.023103					Bclaf1	Hnrnpd	0.00866361
EGR1	FLNA	0.0166565					Bclaf1	Lnpep	0.00498584
EGR1	FOSB	0.0520962					Bclaf1	Naf1	0.00513258
EGR1	FOSL2	0.0237966					Bclaf1	Nit1	0.00398162
EGR1	GATA6	0.020375					Bclaf1	Nkiras1	0.00530382
EGR1	GPM6B	0.0192419					Bclaf1	Paxip1	0.00506662
EGR1	IGF2	0.0267129					Bclaf1	Tbl1x	0.00573464
EGR1	IGFBP6	0.0185488					Bclaf1	Tfdp2	0.00458681
EGR1	IRF6	0.0190778					Bclaf1	Thoc2	0.0114194
EGR1	ITPRIP	0.00993263					Bclaf1	Vps13b	0.00365634
EGR1	JUN	0.0567782					Bclaf1	Yme1l1	0.00513535
EGR1	JUNB	0.0553453					Bclaf1	Trrap	0.00553524
EGR1	KDM6B	0.0152345					Bclaf1	Ago2	0.00455137
EGR1	KIF1C	0.00911097					Bclaf1	Ankrd28	0.00466443
EGR1	KIF5C	0.0221683					Bclaf1	Arhgap12	0.00437813
EGR1	LRP1	0.010178					Bclaf1	Cnot6l	0.00682023
EGR1	MAF	0.0138058					Bclaf1	Eea1	0.00469911
EGR1	MARCKS	0.012332					Bclaf1	Fzd3	0.00550233
EGR1	MEG3	0.0257083					Bclaf1	Map4k4	0.00803418
EGR1	MGAT4B	0.00740003					Bclaf1	Nisch	0.00800483
EGR1	MIDN	0.0154211					Bclaf1	Pkn2	0.0110429
EGR1	MOB3C	0.0084797					Bclaf1	Plekha8	0.0036439
EGR1	NAB2	0.00710921					Bclaf1	Ppfia1	0.00498757
EGR1	NEDD4L	0.0159591					Bclaf1	Sbf1	0.00324783
EGR1	NFIX	0.0181722					Bclaf1	Tada1	0.00410757
EGR1	NFKBIE	0.0093906					Bclaf1	Trip12	0.00771913
EGR1	NR4A1	0.060627					Bclaf1	Ttc19	0.00856131
EGR1	NR4A2	0.0311652					Bclaf1	Txndc11	0.00389805
EGR1	NR4A3	0.038369					Bclaf1	U2surp	0.00764365
EGR1	NYNRIN	0.0227481					Bclaf1	Ube2j1	0.00433326
EGR1	PCF11	0.0129301					Bclaf1	Xpr1	0.00515788
EGR1	PDE4A	0.021413					Bclaf1	Zc3h18	0.00513784
EGR1	PDGFA	0.0107642					Bclaf1	Atxn7	0.00478108
EGR1	PIK3R1	0.0234012					Bclaf1	Klhl18	0.00374077
EGR1	RARG	0.0147367					Bdp1	Atp8b1	0.00360498
EGR1	RGMA	0.0166226					Bdp1	Cnnm2	0.00378699
EGR1	S1PR2	0.0101984					Bdp1	Fnip1	0.00421231
EGR1	SIN3A	0.0109628					Bdp1	Map3k13	0.00351349
EGR1	SIRPA	0.0127348					Bdp1	Naa16	0.00438117
EGR1	SLC38A3	0.0107348					Bdp1	Phf20	0.00400597
EGR1	SLITRK5	0.0159532					Bdp1	Slc38a9	0.00574486
EGR1	SOX12	0.00667513					Bdp1	Tapt1	0.00391817
EGR1	SRF	0.023572					Bdp1	Zc3h12c	0.00400453
EGR1	TLE3	0.0193387					Bhlhe40	Plcg1	0.00343681
EGR1	TRAF4	0.0174532					Bhlhe40	Efna3	0.00764302
EGR1	TSKU	0.0106426					Bhlhe40	Epb41l4b	0.00447275
EGR1	TSPYL2	0.0243436					Bhlhe40	Fbxo10	0.00422504
EGR1	VAT1	0.0192861					Bhlhe40	Igf2bp1	0.00627925
EGR1	WASF2	0.0161519					Bhlhe40	Spred3	0.00418354
EGR1	ZBTB7C	0.0215813					Bhlhe40	Bhlhe40	NA
EGR1	ZFAND5	0.0223413					Bhlhe40	Igsf9b	0.00569332
EGR1	ZFHX4	0.0156547					Bhlhe40	Zbtb2	0.00551427
EGR1	ZFP36L1	0.026937					Bhlhe40	Braf	0.00477113
EGR1	ANGPTL7	0.0285557					Bhlhe40	Srfbp1	0.00424235
EGR1	CDKN1C	0.0261778					Bhlhe40	Inafm2	0.004259
EGR1	CMTM5	0.0229561					Bhlhe40	Nuak2	0.0061704
EGR1	DDIT3	0.0428918					Brca1	Cdkn2c	0.0145389
EGR1	DUSP1	0.0380509					Brca1	Chaf1a	0.00595125
EGR1	GFPT2	0.0160427					Brca1	Fen1	0.00712463
EGR1	PABPC4L	0.00717555					Cebpb	Ahnak	0.00710809
EGR1	SIX5	0.00808516					Cebpb	Arf6	0.0116146
EGR1	SNTB2	0.0100777					Cebpb	Arpc1b	0.0130553
EGR1	SPATA2L	0.0126236					Cebpb	Atp6ap2	0.00837884
EGR1	ST6GALNAC4	0.00675328					Cebpb	Bcl3	0.00819324
EGR1	TNS2	0.0113576					Cebpb	Ccdc86	0.00535606
EGR1	ZFP36L2	0.0274071					Cebpb	Cdk2ap2	0.00641012
EGR1	GHR	0.0131673					Cebpb	Cnot7	0.00532112
EGR1	MATN4	0.00671129					Cebpb	Cwc25	0.00641052
EGR1	STAT3	0.0212677					Cebpb	Cycs	0.00522392
EGR1	TIFA	0.0165089					Cebpb	Gar1	0.00493456
EGR1	TMEM63A	0.0117075					Cebpb	Gpm6b	0.00597216
EGR1	AKAP12	0.0283698					Cebpb	Lbh	0.0092622
EGR1	ANKRD50	0.0176258					Cebpb	Lias	0.00603577
EGR1	ARL4A	0.0242371					Cebpb	Magoh	0.00957387
EGR1	ATF3	0.0514804					Cebpb	Magohb	0.00553267
EGR1	AXIN2	0.00599515					Cebpb	Mapkapk2	0.0051657
EGR1	BASP1	0.0143654					Cebpb	Nsmce3	0.00700588
EGR1	BMP7	0.0148468					Cebpb	Pdp1	0.00505025
EGR1	BOC	0.0210013					Cebpb	Ppp2r5a	0.0060015
EGR1	CACNG4	0.0153017					Cebpb	Rap2a	0.00425065
EGR1	CALD1	0.0212438					Cebpb	Rce1	0.00489557
EGR1	CAV2	0.0327057					Cebpb	Rnf40	0.0031715
EGR1	CCNL1	0.0365535					Cebpb	Sar1a	0.00659906
EGR1	CDKN2AIP	0.0166454					Cebpb	Sik1	0.00853807
EGR1	CEBPD	0.0246775					Cebpb	Stk24	0.00673513
EGR1	CHD1	0.0141558					Cebpb	Tiprl	0.00800403
EGR1	CMBL	0.0169533					Cebpb	Tnfrsf12a	0.0196932
EGR1	CNTN1	0.0189274					Cebpb	Tpm4	0.010261
EGR1	COL4A2	0.0124025					Cebpb	Trmt10a	0.00344184
EGR1	CSRNP1	0.0307473					Cebpb	Ube2h	0.00581448
EGR1	DAB2	0.00988158					Cebpb	Zfand2a	0.00529635
EGR1	DSP	0.0146563					Cebpb	Ccnj	0.00516465
EGR1	EMP1	0.0295691					Cebpb	Mboat2	0.0133592
EGR1	FAM53C	0.0268398					Cebpb	Nfatc1	0.00428536
EGR1	FAT4	0.0176485					Cebpb	Vps18	0.00730002
EGR1	FERMT2	0.0142618					Cebpb	Adrb2	0.00597162
EGR1	FLCN	0.00750649					Cebpb	Anapc15	0.00339365
EGR1	FRZB	0.0264536					Cebpb	Arid5b	0.0100334
EGR1	GABRB2	0.0332642					Cebpb	Arl8a	0.00904064
EGR1	GADD45B	0.0296579					Cebpb	Cebpb	NA
EGR1	GEM	0.0186911					Cebpb	Cep83	0.0067415
EGR1	HNRNPL	0.012171					Cebpb	Cpt1a	0.00449132
EGR1	IFIH1	0.00837106					Cebpb	Eif4a1	0.00996034
EGR1	IRF1	0.0338162					Cebpb	Frrs1	0.00885045
EGR1	IRF2BP2	0.0187677					Cebpb	Gmeb1	0.00414733
EGR1	IRX1	0.0211026					Cebpb	Hdac5	0.00448325
EGR1	IRX5	0.0163842					Cebpb	Hnrnpf	0.00937928
EGR1	KLHL13	0.0151675					Cebpb	Kazn	0.00388447
EGR1	KLHL21	0.0229936					Cebpb	Ovol1	0.0144885
EGR1	LIMS1	0.00777608					Cebpb	Plekhh3	0.0056552
EGR1	LIMS2	0.0104808					Cebpb	Prim2	0.00358768
EGR1	LTBP4	0.0127725					Cebpb	Ptp4a1	0.00492761
EGR1	MAFK	0.0194451					Cebpb	Rnf19b	0.00486131
EGR1	MAN1C1	0.0220702					Cebpb	Rnf4	0.00653764
EGR1	MAP2K7	0.0102102					Cebpb	Slc2a1	0.00978794
EGR1	METRN	0.0122532					Cebpb	Uchl3	0.00787182
EGR1	METRNL	0.0255603					Cebpb	Vps37b	0.011264
EGR1	MMP2	0.0278023					Cebpb	Ywhag	0.00909462
EGR1	MTUS1	0.0188699					Cebpb	Ywhah	0.0115128
EGR1	NAB1	0.00997913					Cebpb	Adm	0.00447616
EGR1	NAMPT	0.0174781					Cebpb	Ankrd9	0.00471117
EGR1	NFIB	0.0285034					Cebpb	Atp6v0c	0.00995832
EGR1	NFIL3	0.0188306					Cebpb	Baiap2	0.0103898
EGR1	NFKB2	0.0220835					Cebpb	Cacng4	0.00756429
EGR1	NFKBIZ	0.0297801					Cebpb	Cdc42se1	0.00684811
EGR1	NOTCH2	0.0121636					Cebpb	Gabpb1	0.00518683
EGR1	NTRK3	0.0385631					Cebpb	Irf2bp1	0.00671965
EGR1	NXT1	0.0235637					Cebpb	Krt18	0.0177581
EGR1	ODF2L	0.0139321					Cebpb	Lmnb1	0.00513572
EGR1	PKN1	0.00605135					Cebpb	Mknk2	0.00634133
EGR1	PNRC1	0.022807					Cebpb	Morf4l2	0.00889478
EGR1	PPRC1	0.0135412					Cebpb	Nfe2l2	0.00998643
EGR1	PTP4A1	0.0220416					Cebpb	Pcgf2	0.0045891
EGR1	PXDC1	0.0152984					Cebpb	Ppp2r2a	0.00740075
EGR1	RAB21	0.00955552					Cebpb	Tfe3	0.00783142
EGR1	RBM47	0.0153731					Cebpb	Tpd52l2	0.00857876
EGR1	RBPMS	0.0105318					Cebpb	Tuba4a	0.00706562
EGR1	RGS16	0.0116155					Cebpb	Vegfa	0.00831543
EGR1	RIPK4	0.00902336					Cebpb	Anxa4	0.00458961
EGR1	SLC7A8	0.0119607					Cebpb	Atad1	0.00472124
EGR1	SOCS1	0.0132863					Cebpb	Atg16l2	0.00522403
EGR1	TES	0.0278581					Cebpb	Ccdc102a	0.00424425
EGR1	TGIF1	0.0245657					Cebpb	Ccdc9	0.00563115
EGR1	THBS1	0.0287534					Cebpb	Etnk2	0.00610279
EGR1	TMEM47	0.0265663					Cebpb	Fam171a1	0.00415498
EGR1	TNNI1	0.0143338					Cebpb	Foxo6	0.00485586
EGR1	USP2	0.0177436					Cebpb	Hr	0.00707069
EGR1	YBX3	0.0143651					Cebpb	Iffo2	0.00521452
EGR1	ZBTB10	0.00536169					Cebpb	Ifngr1	0.00370261
EGR1	ZDBF2	0.00797481					Cebpb	Kctd1	0.0045188
EGR1	ZHX1	0.00947509					Cebpb	Lsm14a	0.00475093
EGR1	ZHX3	0.0201722					Cebpb	Mafb	0.0105088
EGR1	ABTB1	0.00919532					Cebpb	Mettl16	0.00523776
EGR1	MAL2	0.014982					Cebpb	Minpp1	0.00959469
EGR1	UBE2S	0.0286564					Cebpb	Orai1	0.00545659
EGR1	FOS	0.0596983					Cebpb	Pex5	0.00472183
EGR1	ANO6	0.0118495					Cebpb	Plppr2	0.00673704
EGR1	DSTYK	0.00745211					Cebpb	Prrx2	0.0095823
EGR1	MAFB	0.0110072					Cebpb	Rap1b	0.0122612
EGR1	WIPI1	0.0119906					Cebpb	Rbm47	0.00721255
EGR1	ADGRF1	0.0289061					Cebpb	Sgms2	0.00632158
EGR1	ARL5B	0.0206167					Cebpb	Slc30a4	0.00340036
EGR1	FADS3	0.00941064					Cebpb	Smad2	0.00550216
EGR1	LY75	0.022536					Cebpb	Sox11	0.0115502
EGR1	PRRG3	0.0280085					Cebpb	Srxn1	0.00558745
EGR1	TGM1	0.00984204					Cebpb	Tm9sf1	0.00462251
EGR1	VSTM4	0.00661028					Cebpb	Tmem120b	0.00533813
EGR1	DUSP8	0.0239132					Cebpb	Tmem9	0.00691355
EGR1	IRAK1	0.0104136					Cebpb	Tnfaip3	0.00415822
EGR1	CALHM2	0.00686497					Cebpb	Tnfrsf1a	0.00563765
EGR1	CTDSP2	0.0146843					Cebpb	Trim27	0.00576347
EGR1	DPYSL3	0.0214487					Cebpb	Abcg1	0.00516814
EGR1	FOXC1	0.0183947					Cebpb	Rasl10a	0.00546622
EGR1	FXYD2	0.0105802					Cebpb	Cxxc5	0.0053597
EGR1	GRAMD3	0.0230343					Cebpb	Dlg4	0.0047882
EGR1	IL17D	0.011664					Cebpb	Eed	0.00429271
EGR1	IL17RD	0.010854					Cebpb	Fam49b	0.00504119
EGR1	INTS6	0.0129848					Cebpb	Lemd2	0.00536999
EGR1	JUND	0.0414272					Cebpb	Map7d1	0.00969756
EGR1	KCNAB1	0.0107936					Cebpb	Pfn1	0.0155642
EGR1	MAFF	0.0433053					Cebpb	Pou3f1	0.00567138
EGR1	NGLY1	0.00635697					Cebpb	Stat5a	0.00496322
EGR1	RGMB	0.0125973					Cebpb	Trim8	0.00716454
EGR1	RHOB	0.0278468					Cebpd	Cald1	0.0096383
EGR1	SMG5	0.0162573					Cebpd	Eya2	0.0147118
EGR1	TCEAL5	0.0122119					Cebpd	Fmnl2	0.00563773
EGR1	TNS3	0.0258899					Cebpd	Grasp	0.0057694
EGR1	USF3	0.0122719					Cebpd	Irx1	0.0154617
EGR1	ZC3H12A	0.0277675					Cebpd	Kirrel	0.00510546
EGR1	CNN2	0.0305459					Cebpd	Lix1l	0.0190882
EGR1	DUSP5	0.0228357					Cebpd	Lrig1	0.00669281
EGR1	IER2	0.0534617					Cebpd	Maml2	0.00359706
EGR1	KLK1	0.0195633					Cebpd	Ptpn14	0.00690395
EGR1	LAMB3	0.013427					Cebpd	Tbx18	0.0130546
EGR1	PPP1R1A	0.0340074					Cebpd	Trabd2b	0.00746108
EGR1	REEP2	0.0102926					Chd1	Kctd20	0.00361562
EGR1	STXBP6	0.0222886					Chd1	Pdik1l	0.00391691
EGR1	TUBA4A	0.00911945					Chd1	Pgap3	0.00549964
EGR1	CYP27A1	0.012435					Chd1	Smc1a	0.00623251
EGR1	DNAJC27	0.00692286					Chd1	Atf7	0.00438899
EGR1	RNF207	0.0159982					Chd1	Ipo8	0.00382898
EGR1	S1PR3	0.012518					Chd2	Ahctf1	0.00502622
EGR1	CYP4X1	0.0100913					Chd2	Edrf1	0.00444183
EGR1	DYRK2	0.0301886					Chd2	Gga3	0.00374935
EGR1	EFS	0.020517					Chd2	Huwe1	0.00679428
EGR1	EIF5	0.02353					Chd2	Ikzf5	0.00452884
EGR1	EPN3	0.0117862					Chd2	Nfx1	0.00474826
EGR1	HMGB2	0.00997351					Chd2	Ptpn4	0.00436366
EGR1	LPIN2	0.0106083					Chd2	Tnrc6b	0.00747088
EGR1	PEG10	0.0177568					Creb3	Slc35b2	0.00679164
EGR1	PLPP3	0.0288095					Creb3	Slc4a2	0.00455213
EGR1	RBM12	0.00846339					Ctcf	Ap2b1	0.00481108
EGR1	SF1	0.019531					Ctcf	Mrm3	0.00365931
EGR1	ANG	0.019468					Ctcf	Rpl9	0.00430411
EGR1	ARF6	0.018504					Ctcf	Abhd5	0.00385013
EGR1	CEP170B	0.0118843					Ctcf	Angel2	0.00375852
EGR1	COL6A2	0.0235146					Ctcf	Bahcc1	0.00422374
EGR1	CXCL2	0.0137348					Ctcf	Ctcf	NA
EGR1	DUSP3	0.0123044					Ctcf	Med4	0.00520727
EGR1	ECM2	0.0293978					Ctcf	Pnpla8	0.00539985
EGR1	IDS	0.00762906					Ctcf	Rprd2	0.00464103
EGR1	IFRD1	0.0334073					Ctcf	Sdccag8	0.00350112
EGR1	KLK4	0.0150914					Ctcf	Sec14l1	0.00499173
EGR1	MAPRE2	0.00667015					Ctcf	Slc9a6	0.00323111
EGR1	NSMF	0.0117915					Ctcf	Sp3	0.00572242
EGR1	P2RY1	0.0146412					Ctcf	Ssh3	0.00365638
EGR1	P2RY2	0.010831					Ctcf	Tbl1xr1	0.00456989
EGR1	PLK2	0.0235327					Ctcf	Usp1	0.00547738
EGR1	PNRC2	0.0190419					Cux1	Cux1	NA
EGR1	TRPM4	0.0142325					Cux1	Lrp4	0.00619568
EGR1	ZBED3	0.00918026					Cux1	Mpp2	0.00391528
EGR1	ABLIM1	0.0244592					Cux1	Slc22a23	0.00400268
EGR1	ADAMTS9	0.0154082					Cux1	Lamb2	0.00641137
EGR1	ARC	0.040135					Cux1	Ergic1	0.00486702
EGR1	CPXM2	0.0200794					Cux1	Plekhg3	0.00422096
EGR1	DNAJB1	0.0356434					Cux1	Tbc1d13	0.00502249
EGR1	FEM1C	0.0113746					Cux1	Tdrd7	0.00436249
EGR1	FOXO4	0.0107879					Cux1	Smad1	0.00567495
EGR1	GABRE	0.0147723					Dbp	Ccdc69	0.00498359
EGR1	GPX3	0.030941					Dbp	Dbp	NA
EGR1	IER5	0.0295667					Dbp	Dlg5	0.00453155
EGR1	MAFG	0.018682					Dbp	Gemin2	0.00589486
EGR1	PPP2R2C	0.0311431					Dbp	Prtg	0.00457323
EGR1	SLC12A6	0.0144128					Dbp	Rflnb	0.0139574
EGR1	OPTN	0.0271163					Dbp	Snx21	0.00767606
EGR1	TMEM52	0.0151251					Dbp	Mmaa	0.0040162
EGR1	BEND6	0.00738094					Dbp	Itpkb	0.00632958
EGR1	CRISPLD1	0.0113388					Dbp	Nr1d2	0.0065243
EGR1	FBXO33	0.00777535					Dbp	Per2	0.00770319
EGR1	FAH	0.00837878					Dbp	Rnf19a	0.00691956
EGR1	STOM	0.0140127					Dbp	Snx27	0.00370956
EGR1	SYTL3	0.0121538					Dbp	Cdadc1	0.00337068
EGR1	SERTAD1	0.0288692					Ddit3	Ddit3	NA
EGR1	B3GALNT1	0.0080287					Ddit3	Map3k11	0.00356671
EGR1	CYYR1	0.0223363					Ddit3	Paip2b	0.00354566
EGR1	IMPA2	0.0108019					Ddit3	Wbp1l	0.00521295
EGR1	ISG15	0.0173351					Ddit3	Zbtb43	0.00433627
EGR1	PDGFRL	0.0132667					Ddit3	Mrpl47	0.00432422
EGR1	TIPARP	0.0233312					Ddit3	Zdhhc9	0.00526059
EGR1	ATF4	0.0318355					Ddit3	Tuba4a	0.00884684
EGR1	KCNF1	0.0133028					E2f1	Atad2	0.00471198
EGR1	TUG1	0.0115072					E2f1	Brpf3	0.00553037
EGR2	ADAMTS9	0.0190178					E2f1	E2f1	NA
EGR2	ADGRA2	0.0123943					E2f1	E2f8	0.0192858
EGR2	AJUBA	0.0058271					E2f1	Gins1	0.00809281
EGR2	ARC	0.0322602					E2f1	Ipo11	0.00341936
EGR2	ARHGEF25	0.0137047					E2f1	Mcm5	0.0142725
EGR2	ATL1	0.0126388					E2f1	Rfc3	0.00364792
EGR2	BBC3	0.0116793					E2f1	Tal1	0.0177428
EGR2	C1QL1	0.0309749					E2f1	Ccne2	0.00563643
EGR2	CALB2	0.00843377					E2f1	Chaf1b	0.014395
EGR2	CDH11	0.0140209					E2f1	Ddx20	0.00439641
EGR2	EGR2	NA					E2f1	Fhl1	0.00836613
EGR2	EGR3	0.0266889					E2f1	Med12l	0.00590542
EGR2	IGF2	0.0272044					E2f1	Cenph	0.010782
EGR2	KLK4	0.0216327					E2f1	Itga4	0.0201612
EGR2	KRT17	0.0210066					E2f1	Mre11a	0.00419248
EGR2	LAG3	0.0138955					E2f1	Sema3f	0.00443303
EGR2	MYZAP	0.0170647					E2f1	Oaf	0.0131843
EGR2	ODF3L1	0.0150087					E2f1	Ddx19b	0.00536592
EGR2	SEMA3B	0.0239357					E2f1	U2af1	0.0038594
EGR2	SH3BP2	0.00768698					E2f1	Shmt2	0.00429695
EGR2	SMTNL2	0.0195954					E2f1	Map3k21	0.00523472
EGR2	STC2	0.0320003					E2f1	St3gal2	0.00627134
EGR2	STXBP6	0.0183633					E2f1	Txnl4b	0.00501621
EGR2	TLE3	0.0187329					E2f1	Prodh	0.00572406
EGR2	TSPYL2	0.0215711					E2f1	Faxc	0.00598081
EGR2	CAV1	0.0384603					E2f1	Klhdc4	0.00445418
EGR2	SH3GL3	0.0109264					E2f1	Ndst2	0.00598409
ELF2	ABHD17C	0.0081728					E2f1	Rbm19	0.00589538
ELF2	BRAP	0.00639136					E2f1	Cenpm	0.0185734
ELF2	DHX8	0.00563128					E2f1	Rfc4	0.00545593
ELF2	ELF2	NA					E2f1	Rpa1	0.00468942
ELF2	ZMIZ1	0.00986865					E2f2	Ank1	0.0159278
ELF2	PDCD6IP	0.00890178					E2f2	Cdc6	0.0105261
ELF2	NXT2	0.00838373					E2f2	Diaph3	0.00765938
ELF2	EEA1	0.00876961					E2f2	E2f2	NA
ELF2	MXRA7	0.00804004					E2f2	Rhd	0.0221074
ELF2	GULP1	0.0135745					E2f2	Slc16a1	0.0177769
ELF2	ANKRD13A	0.00900527					E2f2	Add2	0.0213461
ELF2	ITGAV	0.00588231					E2f2	Atp2b4	0.00965032
ELF2	PANK3	0.0139368					E2f2	Brca2	0.00561509
ELF2	PIP5K1B	0.0161383					E2f2	Hebp1	0.00800683
ELF2	PGP	0.00772339					E2f2	Ift140	0.0127419
ELF2	UBXN2B	0.00658549					E2f2	Lbr	0.00553468
ELF2	DNAJC21	0.00903199					E2f2	Lmo2	0.0147342
ELF2	WWP1	0.0128627					E2f2	Pdzk1ip1	0.00820383
EZH2	ARHGAP33	0.00984498					E2f2	Rrm1	0.0076797
EZH2	CEP57L1	0.00465284					E2f2	Tfdp2	0.00491921
EZH2	FANCB	0.0303795					E2f8	Donson	0.00885261
EZH2	HAUS8	0.0142206					E2f8	Lbr	0.00807712
EZH2	MAP3K12	0.0139575					E2f8	Alas2	0.015386
EZH2	NEMP1	0.0211745					E2f8	Anapc15	0.00442184
EZH2	POLR3E	0.00495067					E2f8	Cdc20	0.00924401
EZH2	TAF5	0.006805					E2f8	Cep68	0.00421299
FLI1	ARRB1	0.0135504					E2f8	Dlgap5	0.0207997
FLI1	ENG	0.0149449					E2f8	Eno3	0.00654485
FLI1	ERG	0.0278039					E2f8	Esco2	0.0589688
FLI1	FKBP5	0.0151936					E2f8	Gypa	0.0132387
FLI1	FLI1	NA					E2f8	Klf1	0.0249019
FLI1	MECOM	0.0202437					E2f8	Poc1a	0.0104969
FLI1	NCKAP5L	0.00610977					E2f8	Prc1	0.0290985
FLI1	NFATC1	0.00932605					E2f8	Rec114	0.0135696
FLI1	PLXND1	0.0173738					E2f8	Slc25a37	0.00572966
FLI1	RHOJ	0.00842621					E2f8	Ssh1	0.0065737
FLI1	TBKBP1	0.00617224					E2f8	Top2a	0.0219645
FLI1	PDGFD	0.00591672					E2f8	Tspan33	0.0182857
FLI1	COL15A1	0.0151789					E2f8	Wdhd1	0.0162258
FLI1	FAM219A	0.00775517					E2f8	Ccne1	0.0127195
FLI1	HAPLN1	0.0177522					E2f8	Cenpp	0.0141386
FLI1	PAPPA	0.0113198					E2f8	Cks2	0.00772106
FLI1	VASH1	0.0087814					E2f8	Ctse	0.0169036
FLI1	MYRIP	0.0134481					E2f8	Gmnn	0.0314767
FLI1	CYTL1	0.0169383					E2f8	Ncapg2	0.010369
FLI1	EDIL3	0.0183775					E2f8	Rad54b	0.00816968
FLI1	GRK5	0.00879377					E2f8	Rfc5	0.0101172
FLI1	ETS1	0.0298791					E2f8	Selenbp1	0.00871364
FLI1	BCHE	0.0170916					E2f8	Traf3ip2	0.0043173
FLI1	PREX2	0.0143681					E2f8	Ube2t	0.013377
FOS	ASS1	0.0135925					E2f8	Oaf	0.0226735
FOS	EIF1	0.0329571					E2f8	Ccnb2	0.0439494
FOS	NAMPT	0.0138947					E2f8	Cep128	0.0072469
FOS	PHF1	0.0086307					E2f8	Cep76	0.00647205
FOS	TSKU	0.0100787					E2f8	Neil3	0.0497378
FOS	VPS37B	0.0140353					E2f8	Racgap1	0.0239743
FOS	ZHX1	0.00947948					E2f8	Rcc1	0.00711518
FOS	JOSD1	0.00908854					E2f8	Tcf19	0.0135716
FOS	SLC7A1	0.0130179					E2f8	Atad5	0.00514853
FOS	AHNAK	0.0273684					E2f8	Clspn	0.042137
FOS	AR	0.00809399					E2f8	Epor	0.0158982
FOS	ARC	0.0280709					E2f8	Fnip2	0.00754939
FOS	ARHGEF1	0.00508552					E2f8	Ift140	0.0125361
FOS	ATF3	0.042871					E2f8	Kif18a	0.0143962
FOS	ATF4	0.0378356					E2f8	Mpp1	0.00497358
FOS	BAG3	0.0185569					E2f8	Ncaph	0.0128222
FOS	CLDN4	0.0328789					E2f8	Plk4	0.0182982
FOS	COL6A1	0.0128888					E2f8	Pola1	0.00651096
FOS	CSRNP1	0.0349231					E2f8	Sass6	0.00559667
FOS	CTTNBP2NL	0.00584794					E2f8	Trib3	0.00894967
FOS	CYP27A1	0.0128093					E2f8	Cenph	0.031776
FOS	DDIT3	0.0472118					E2f8	Mtfp1	0.00774875
FOS	DUSP1	0.0467599					E2f8	Adcy6	0.00422251
FOS	EIF5	0.0287711					E2f8	Add2	0.0152041
FOS	EPHB3	0.0146087					E2f8	Aqp1	0.0172646
FOS	FADS3	0.00892455					E2f8	Arhgap23	0.00817143
FOS	FAM110B	0.0153124					E2f8	Atad2	0.0137137
FOS	GADD45A	0.0190366					E2f8	Aurkb	0.0274673
FOS	GADD45B	0.0427853					E2f8	Brca1	0.0162932
FOS	GRB7	0.0155753					E2f8	Brca2	0.00516094
FOS	H3F3B	0.0340193					E2f8	Ccna2	0.0411663
FOS	HOOK2	0.0162244					E2f8	Ccne2	0.0156461
FOS	HSPA5	0.034695					E2f8	Cdc45	0.00482717
FOS	IFRD1	0.0355342					E2f8	Cdc6	0.0197675
FOS	IGFBP6	0.0151588					E2f8	Cdkn2c	0.0159558
FOS	INSIG1	0.0326399					E2f8	Cdkn3	0.0333899
FOS	IRF6	0.0229406					E2f8	Cenpe	0.0218481
FOS	ITGA3	0.012721					E2f8	Cenpl	0.00960095
FOS	ITGA7	0.0152893					E2f8	Chaf1a	0.00929806
FOS	JUNB	0.0689702					E2f8	Chaf1b	0.0128631
FOS	KDM6B	0.0125883					E2f8	Coro1c	0.00420778
FOS	KLF10	0.0238937					E2f8	Cxcr4	0.00530991
FOS	LDLR	0.0299991					E2f8	Diaph3	0.0114647
FOS	LMNA	0.0168696					E2f8	Drosha	0.00393948
FOS	MAFK	0.0171522					E2f8	Dtl	0.0179961
FOS	MAPK6	0.0155862					E2f8	E2f1	0.0242344
FOS	NFKB2	0.0242099					E2f8	E2f8	NA
FOS	OSER1	0.0124349					E2f8	Fbxo5	0.0460108
FOS	PARD6B	0.0117406					E2f8	Fhdc1	0.0118086
FOS	PIM1	0.0122747					E2f8	Fignl1	0.0163855
FOS	PLCD3	0.0113791					E2f8	Gins1	0.0125117
FOS	PPL	0.0122607					E2f8	Haus4	0.0181966
FOS	RARA	0.00958466					E2f8	Hebp1	0.00944674
FOS	RARG	0.021885					E2f8	Hemgn	0.0288267
FOS	SERTAD1	0.044603					E2f8	Hmgb2	0.00681724
FOS	TES	0.0247507					E2f8	Ipo11	0.00502283
FOS	TNFAIP3	0.0150392					E2f8	Kcnn4	0.0180067
FOS	TSC22D1	0.0236028					E2f8	Lig1	0.0135821
FOS	UBC	0.0323851					E2f8	Lmo2	0.0280677
FOS	WEE1	0.019591					E2f8	Mcm2	0.0298923
FOS	ZBED3	0.00912901					E2f8	Mcm3	0.0289764
FOS	ZFP36	0.0652341					E2f8	Mcm4	0.00768823
FOS	ELF1	0.00961077					E2f8	Mcm5	0.0131536
FOS	FOSB	0.063383					E2f8	Mcm6	0.0107775
FOS	CDKN2AIP	0.0154443					E2f8	Mre11a	0.00544216
FOS	DUSP5	0.0207379					E2f8	Mylpf	0.00566737
FOS	KLF6	0.0449342					E2f8	Pbk	0.0362952
FOS	RTKN	0.012105					E2f8	Pclaf	0.0260664
FOS	SHC4	0.0104287					E2f8	Pir	0.00999207
FOS	ACTN1	0.0153045					E2f8	Pkmyt1	0.00715996
FOS	AMOTL2	0.0205804					E2f8	Plek2	0.013365
FOS	ANGPTL7	0.0313703					E2f8	Pola2	0.00508022
FOS	ANKRD50	0.0152533					E2f8	Ptp4a3	0.00706946
FOS	ANXA9	0.0148108					E2f8	Rab3il1	0.0135397
FOS	ARF6	0.0191539					E2f8	Rad51ap1	0.0279517
FOS	ARID5B	0.0181182					E2f8	Rbl1	0.00761524
FOS	ARL4C	0.0198254					E2f8	Rhag	0.026315
FOS	ARMCX1	0.0101987					E2f8	Rhd	0.0200588
FOS	ARRDC3	0.00880517					E2f8	Rnf123	0.0074435
FOS	ATL1	0.0139023					E2f8	Rpa2	0.0057567
FOS	AVPI1	0.0328492					E2f8	Rrm1	0.0127434
FOS	BMP7	0.0164346					E2f8	Rrm2	0.0257771
FOS	BRD2	0.0249391					E2f8	Smc2	0.0068843
FOS	CALCOCO1	0.00933297					E2f8	Smc4	0.00935372
FOS	CBX4	0.0121203					E2f8	Spdl1	0.0145993
FOS	CCDC107	0.0175277					E2f8	St3gal2	0.00876507
FOS	CDKN1C	0.0234288					E2f8	Stom	0.0143148
FOS	CHD1	0.0148867					E2f8	Tal1	0.0345768
FOS	CHL1	0.017673					E2f8	Tgfb1	0.00455181
FOS	CLDN3	0.0299873					E2f8	Tyms	0.0067301
FOS	CMTM5	0.0230779					E2f8	Uhrf1	0.0364593
FOS	CNDP2	0.0137634					E2f8	Uros	0.00886863
FOS	CNKSR1	0.0106057					E2f8	Vrk1	0.00422741
FOS	CNN2	0.0259744					Egr1	Akap8l	0.0095222
FOS	COL2A1	0.0189045					Egr1	Arid1a	0.00748509
FOS	CRIP1	0.0155378					Egr1	Arid2	0.00484324
FOS	CTDSP2	0.0126859					Egr1	Atf4	0.0178819
FOS	DDAH2	0.019588					Egr1	Bcar1	0.00553252
FOS	EGR1	0.0677288					Egr1	Bclaf1	0.0112109
FOS	ENHO	0.0240427					Egr1	Brd2	0.0190065
FOS	EPB41L4B	0.012874					Egr1	Cdc40	0.00639124
FOS	EPC1	0.0143868					Egr1	Cep164	0.0041849
FOS	ERBB3	0.0149811					Egr1	Cgn	0.00552248
FOS	ERF	0.0255919					Egr1	Chd6	0.00916397
FOS	FAM53C	0.0258727					Egr1	Clasrp	0.00431946
FOS	FERMT2	0.0136359					Egr1	Ddx5	0.0118908
FOS	FMOD	0.0283204					Egr1	Ddx50	0.010363
FOS	FOXP4	0.0109975					Egr1	Dnaja1	0.0107579
FOS	FXYD1	0.0224886					Egr1	Efna1	0.0106829
FOS	GMPS	0.00924383					Egr1	Elmsan1	0.00587431
FOS	GNPNAT1	0.013535					Egr1	Errfi1	0.0253111
FOS	HNRNPA0	0.0252932					Egr1	Fam214b	0.00635927
FOS	HSPA1B	0.0293883					Egr1	Fam53c	0.00508161
FOS	IER2	0.0627618					Egr1	Fosb	0.063279
FOS	ITPRIP	0.0101675					Egr1	Foxo1	0.00487535
FOS	JUND	0.0364635					Egr1	Fus	0.0178284
FOS	KIF1C	0.00742847					Egr1	Gadd45b	0.0212345
FOS	MAGEL2	0.00649968					Egr1	Gli2	0.00489497
FOS	MAPT	0.00738996					Egr1	Hnrnph1	0.0118226
FOS	MAX	0.0102058					Egr1	Id1	0.0226353
FOS	MMP14	0.0135032					Egr1	Ier2	0.0468489
FOS	MPZL2	0.02564					Egr1	Junb	0.057111
FOS	MXRA8	0.0120469					Egr1	Kdm3a	0.00918609
FOS	MYADM	0.0415627					Egr1	Lrrc8d	0.00380292
FOS	MYO1C	0.0109422					Egr1	Map3k12	0.0060234
FOS	NAB1	0.00891051					Egr1	Mepce	0.00593648
FOS	NFKBID	0.0124492					Egr1	Midn	0.0153755
FOS	NFKBIE	0.00956667					Egr1	Nanos1	0.00524992
FOS	NFKBIL1	0.0112174					Egr1	Nr4a1	0.0277339
FOS	NR4A1	0.0501406					Egr1	Pbx1	0.0133892
FOS	PAQR6	0.0242669					Egr1	Pcf11	0.012014
FOS	PHLDA3	0.0255529					Egr1	Plekhg2	0.00800104
FOS	PIAS3	0.00769313					Egr1	Polr2a	0.00758641
FOS	PLD2	0.0139371					Egr1	Ppm1n	0.0107044
FOS	PLPP3	0.0234396					Egr1	Ralgapa2	0.00521243
FOS	PPP1R1A	0.0235075					Egr1	Rev3l	0.0114347
FOS	PTP4A3	0.0121624					Egr1	Rgl2	0.00789856
FOS	RBBP8NL	0.00749224					Egr1	Rnd3	0.0178435
FOS	RBMS1	0.0110611					Egr1	Rsf1	0.00951175
FOS	SAP30BP	0.0151686					Egr1	Sertad1	0.0386734
FOS	SEMA4A	0.00932941					Egr1	Slc38a2	0.0295855
FOS	SEMA6A	0.0167503					Egr1	Slc3a2	0.00827061
FOS	SERTAD2	0.00848513					Egr1	Sptan1	0.00999962
FOS	SIRPA	0.00995501					Egr1	Srgap2	0.00770106
FOS	SKIL	0.0174159					Egr1	Srsf7	0.0193044
FOS	SLC44A2	0.0139269					Egr1	Stat3	0.008157
FOS	SNN	0.00928915					Egr1	Tfe3	0.00889547
FOS	SOCS1	0.0141197					Egr1	Topors	0.0107547
FOS	SOCS3	0.0373402					Egr1	Tsc22d2	0.0112568
FOS	SOX10	0.0149069					Egr1	Zfp36l1	0.0239487
FOS	SPATA2L	0.0125651					Egr1	Gigyf1	0.00605433
FOS	STAT3	0.0184066					Egr1	Gtf2ird1	0.00409729
FOS	THRA	0.0129874					Egr1	Jund	0.0253024
FOS	TMEM130	0.0142269					Egr1	Sp4	0.00368709
FOS	TRAF4	0.0179259					Egr1	Tsc22d1	0.00822056
FOS	VAT1	0.0207234					Egr1	Six4	0.00971303
FOS	WBP1L	0.00997979					Egr1	Csrnp1	0.0184094
FOS	ZFP36L1	0.0366609					Egr1	Egr1	NA
FOS	ZFP36L2	0.0180946					Egr1	Helz	0.00517955
FOS	ZKSCAN5	0.00701946					Egr1	Nufip2	0.0215915
FOS	PNPLA8	0.0132458					Egr1	Nyap1	0.00402348
FOS	BTG2	0.0546835					Egr1	Ppp1r10	0.0214645
FOS	BTG3	0.0222622					Egr1	Srrm2	0.0125771
FOS	ID1	0.0324927					Egr1	Zfand5	0.0137137
FOS	ITM2B	0.0329703					Egr1	H3f3b	0.00991687
FOS	KCNAB1	0.0107265					Egr1	Hbegf	0.019166
FOS	ODF3L1	0.0182142					Egr1	Hnrnpa2b1	0.0113833
FOS	PPARGC1A	0.00949777					Egr1	Jun	0.0713372
FOS	PPP1R15A	0.0559683					Egr1	Klf4	0.0366856
FOS	SLC3A2	0.0269289					Egr1	Nrarp	0.0121854
FOS	KCTD11	0.00907743					Egr1	Pcsk7	0.00624529
FOS	CCNL1	0.0482989					Egr1	Pex26	0.00304358
FOS	HSPA1A	0.0280848					Egr1	Pim3	0.0207536
FOS	HYOU1	0.0153035					Egr1	Son	0.0108687
FOS	UAP1L1	0.00908736					Egr1	Srf	0.00745805
FOS	CACNG4	0.011774					Egr1	Tob1	0.0223135
FOS	CXCL16	0.011069					Egr1	Trio	0.00422074
FOS	DDX3X	0.0165837					Egr1	Yap1	0.00482442
FOS	EHD1	0.00851251					Egr1	Brd4	0.00814108
FOS	FOS	NA					Egr1	Kcnq1ot1	0.011696
FOS	GABARAPL1	0.0189559					Egr1	Per1	0.00634087
FOS	IGSF8	0.0150447					Egr1	Stox2	0.00400704
FOS	NSUN4	0.0079366					Egr1	Tnk2	0.00411999
FOS	PARP2	0.00756434					Egr1	Ube2s	0.00591282
FOS	TCEAL7	0.0119307					Egr2	Cic	0.0114335
FOS	TNFAIP1	0.00829224					Egr2	Dedd	0.00511358
FOS	TPM4	0.0209836					Egr2	Rgs22	0.00489806
FOS	TRA2B	0.018535					Egr2	Rnf2	0.00757242
FOS	ZYX	0.0164224					Egr2	Ccng2	0.00774991
FOS	BMI1	0.0114858					Egr2	Cntn4	0.00926513
FOS	FERMT1	0.0178256					Egr2	Golim4	0.00494946
FOS	NCMAP	0.022774					Egr2	Ifrd1	0.0169393
FOS	POLR2A	0.0181368					Egr2	Lrrc3b	0.00603026
FOS	SMOC2	0.0299108					Egr2	Mad2l1bp	0.00715704
FOS	TMEM52	0.0144001					Egr2	Mex3c	0.00828055
FOS	YBX3	0.0148035					Egr2	Usp37	0.00580627
FOS	FAM114A1	0.00994923					Egr2	Wdr44	0.00592582
FOS	GM2A	0.00784304					Egr2	Zbtb10	0.00754982
FOS	IRX5	0.0172612					Egr2	Bhlhe41	0.0101625
FOS	MYZAP	0.0191306					Egr2	Dpysl3	0.0105923
FOS	PKP2	0.0102149					Egr2	Dusp10	0.00717465
FOS	PTP4A1	0.0232071					Egr2	Ezh2	0.00687005
FOS	TRPM4	0.0155956					Egr2	Fyttd1	0.00943618
FOS	ACTB	0.0356378					Egr2	Ints6	0.00894488
FOS	IRF9	0.00684927					Egr2	Kif5c	0.0081446
FOS	RABEP2	0.00739692					Egr2	Klhdc8b	0.00695547
FOS	ARL4D	0.0166337					Egr2	Lysmd3	0.0104237
FOS	HHATL	0.0196333					Egr2	Notch1	0.0068624
FOS	KATNA1	0.00970786					Egr2	Rgmb	0.00505352
FOS	MGAT4B	0.00684634					Egr2	Robo2	0.00981254
FOS	RNF139	0.0175344					Egr2	Taf1b	0.0046825
FOS	AFAP1L1	0.0222319					Egr2	Tmprss2	0.0107727
FOS	BGLAP	0.0252264					Egr2	Tpm4	0.0126501
FOS	BMF	0.0137344					Egr2	Adamts1	0.0278308
FOS	COL6A2	0.0169781					Egr2	Adamts3	0.00904714
FOS	ESCO1	0.0086447					Egr2	Aebp2	0.00422338
FOS	NXT1	0.0250386					Egr2	Ankrd28	0.00357795
FOS	PDZK1IP1	0.0169118					Egr2	Armcx2	0.00460945
FOS	ZBED5	0.00795347					Egr2	Armcx6	0.00504205
FOS	ARHGEF40	0.00771494					Egr2	Atf2	0.0112325
FOS	MED30	0.00986816					Egr2	Atp11c	0.00375514
FOS	VTCN1	0.0236803					Egr2	Axin1	0.0038759
FOS	ADPGK	0.00546448					Egr2	Bach1	0.0086224
FOS	ARL5B	0.0194184					Egr2	Bambi	0.0142006
FOS	CD83	0.0122495					Egr2	Bcl2l11	0.0123798
FOS	CENPW	0.0120337					Egr2	Bmt2	0.00649149
FOS	COL9A1	0.0229248					Egr2	Bzw2	0.00896241
FOS	CWC25	0.0121421					Egr2	Cbx8	0.00654313
FOS	DNAJB4	0.0171747					Egr2	Ccdc71l	0.00754433
FOS	IBA57	0.00750901					Egr2	Cdh6	0.00959382
FOS	RIPK2	0.014218					Egr2	Cebpb	0.0159626
FOS	TOPORS	0.0172345					Egr2	Chst1	0.0128171
FOS	EVA1C	0.0144934					Egr2	Clp1	0.0105991
FOS	RAB20	0.0125973					Egr2	Cstf3	0.00699089
FOS	RNF207	0.0216383					Egr2	Ctnnb1	0.0093127
FOS	ADD3	0.0227606					Egr2	Dact1	0.0085814
FOS	APP	0.0275213					Egr2	Dact3	0.00575586
FOS	ARHGAP8	0.0146149					Egr2	Dbn1	0.00641392
FOS	ARID5A	0.0156912					Egr2	Dleu2	0.0144419
FOS	BMP8B	0.0177829					Egr2	Dnajb5	0.00720701
FOS	COL16A1	0.0117961					Egr2	Dph5	0.00356586
FOS	DAG1	0.00790098					Egr2	Dusp4	0.00751625
FOS	IRF1	0.0340901					Egr2	Egr2	NA
FOS	LAD1	0.0145033					Egr2	Egr3	0.035574
FOS	LAMB1	0.0164428					Egr2	Eif4a1	0.0104309
FOS	LRIG3	0.0143627					Egr2	Elf2	0.00818928
FOS	LRP1	0.0120683					Egr2	Emilin2	0.00857394
FOS	METRNL	0.0252769					Egr2	Erf	0.0202714
FOS	NCOA7	0.0132051					Egr2	Etf1	0.00717099
FOS	PHLDB1	0.00753113					Egr2	Fam110a	0.00949169
FOS	PLK3	0.0142253					Egr2	Fam20a	0.00892572
FOS	RNF19A	0.0092939					Egr2	Fam53c	0.00459273
FOS	SIN3A	0.0139261					Egr2	Fbxl7	0.00476251
FOS	TGIF1	0.0266469					Egr2	Fchsd2	0.00386602
FOS	TYRO3	0.0149367					Egr2	Fndc3b	0.00729272
FOS	ZBTB20	0.0156013					Egr2	Fosl2	0.00999794
FOS	ZDHHC9	0.00715183					Egr2	Foxn2	0.00483382
FOS	ZFP62	0.00509972					Egr2	Frrs1	0.00496518
FOS	ETS2	0.0165604					Egr2	Gem	0.0123883
FOS	NFKBIZ	0.0210812					Egr2	Gjc1	0.00776527
FOS	NMT2	0.00847819					Egr2	Hs6st1	0.00591887
FOS	AGR2	0.0111931					Egr2	Ing2	0.0158369
FOS	ASB1	0.00633005					Egr2	Irf2bp2	0.0125038
FOS	BCL10	0.012044					Egr2	Josd1	0.00662369
FOS	CDC42EP4	0.020646					Egr2	Kdm6a	0.00478926
FOS	CLK4	0.00670814					Egr2	Kdm7a	0.0102896
FOS	DNAJB1	0.0484502					Egr2	Klf16	0.0134202
FOS	DTX2	0.0054963					Egr2	Klhl25	0.00551394
FOS	GRAMD3	0.0264162					Egr2	Ldb1	0.00554222
FOS	KLC3	0.00853336					Egr2	Ldb2	0.0101384
FOS	MVP	0.00987279					Egr2	Lonrf1	0.00932341
FOS	NEAT1	0.0167079					Egr2	Map4	0.00918963
FOS	NFIB	0.0273205					Egr2	Map7	0.00544692
FOS	PDCD4	0.0115207					Egr2	Mapk1ip1l	0.00480423
FOS	PEG3	0.0140515					Egr2	Mapk8	0.00749762
FOS	PXN	0.0072693					Egr2	Marcks	0.0158149
FOS	RAB11FIP4	0.00919618					Egr2	Mex3a	0.0211423
FOS	RGCC	0.00917018					Egr2	Mex3d	0.0124376
FOS	SRSF7	0.0314363					Egr2	Mpz	0.00946856
FOS	TCF7	0.00735598					Egr2	Myo1b	0.0161212
FOS	ZBTB21	0.00879248					Egr2	Myo5b	0.0081766
FOS	ZBTB5	0.00904972					Egr2	Nab2	0.00727866
FOS	ZFAND5	0.0256518					Egr2	Ncoa7	0.00596579
FOS	SAMD13	0.00717529					Egr2	Nectin2	0.0138555
FOS	HBP1	0.0148596					Egr2	Nedd9	0.0164582
FOS	SMG5	0.0188409					Egr2	Nfil3	0.0191502
FOS	TMEM109	0.0129383					Egr2	Nmt2	0.0081563
FOS	TMEM79	0.0280511					Egr2	Nppc	0.0105071
FOS	PLA2G15	0.00599536					Egr2	Nptx1	0.00918843
FOS	PLK2	0.0283381					Egr2	Ntm	0.00975302
FOS	MCL1	0.0456606					Egr2	Oser1	0.00416605
FOS	CD8A	0.0147888					Egr2	Pcdh17	0.0125638
FOS	RBM15B	0.00941795					Egr2	Phactr1	0.00755672
FOS	ARID4A	0.0112457					Egr2	Ptpn12	0.00721694
FOS	CALR	0.02788					Egr2	Rab33a	0.00876063
FOS	CKS1B	0.0173243					Egr2	Rel	0.0164481
FOS	CPXM2	0.0257588					Egr2	Sema4c	0.00880049
FOS	GMPPB	0.0110097					Egr2	Sema6a	0.00682951
FOS	HES1	0.0177509					Egr2	Sesn2	0.00636832
FOS	HEXIM1	0.0208496					Egr2	Shc4	0.00607905
FOS	HNRNPL	0.014948					Egr2	Skil	0.0172438
FOS	KCTD9	0.00634874					Egr2	Slc12a9	0.00548226
FOS	MEX3C	0.00851422					Egr2	Slc22a5	0.00617324
FOS	MIR22HG	0.0118778					Egr2	Slco5a1	0.0154556
FOS	MIS12	0.0106468					Egr2	Smad3	0.00393451
FOS	MISP	0.0177016					Egr2	Smad6	0.00904328
FOS	NDE1	0.00776875					Egr2	Sox11	0.0130539
FOS	NFKBIB	0.00959093					Egr2	Spry2	0.0143594
FOS	PCF11	0.0161427					Egr2	Syncrip	0.00879348
FOS	PER1	0.0171734					Egr2	Tab2	0.00677339
FOS	PPP2R5B	0.0104158					Egr2	Tcea2	0.00471099
FOS	PTMA	0.0280825					Egr2	Tcf3	0.0102823
FOS	RHOB	0.0313186					Egr2	Tead1	0.00991559
FOS	SDF2L1	0.0220442					Egr2	Tex10	0.00963665
FOS	SESN2	0.00679775					Egr2	Tgif2	0.0156482
FOS	SF1	0.0198959					Egr2	Tnfrsf12a	0.0182058
FOS	SOX4	0.0178655					Egr2	Tox3	0.013165
FOS	SOX9	0.0203834					Egr2	Trim41	0.00536071
FOS	TLE3	0.0252477					Egr2	Usp49	0.00465712
FOS	TOB1	0.0305284					Egr2	Vasn	0.0100196
FOS	TSPYL2	0.023182					Egr2	Vegfa	0.0101992
FOS	LRAT	0.0189193					Egr2	Zdhhc5	0.00460181
FOS	NFKBIA	0.0504198					Egr2	Arl4a	0.0138945
FOS	NXF1	0.0103317					Egr2	Cggbp1	0.00794933
FOS	P2RY1	0.0206897					Egr2	Hic2	0.00411715
FOS	CHRNB1	0.0116341					Egr2	Leo1	0.00739175
FOS	IRF2BP2	0.018242					Egr2	Lin7b	0.00420286
FOS	TIPARP	0.0233361					Egr2	Phlpp2	0.00372702
FOS	UNC93B1	0.0159735					Egr2	Relb	0.00457018
FOS	NMI	0.0158782					Egr2	Vav2	0.0045996
FOS	KLF4	0.0444423					Egr2	Dyrk3	0.0118083
FOS	BBX	0.0175665					Egr2	F2rl1	0.0169531
FOS	CNN3	0.0324139					Egr2	Fzd8	0.02108
FOS	HERPUD1	0.0327327					Egr2	Xist	0.0160895
FOS	JUN	0.081114					Egr2	Arc	0.0142622
FOS	MVD	0.0109274					Egr2	Baz1a	0.00673807
FOS	OAT	0.0219958					Egr2	Cbx2	0.00688485
FOS	PNRC1	0.0343487					Egr2	Ccdc136	0.00481127
FOS	SERTAD3	0.0442032					Egr2	Ccdc50	0.0117196
FOS	UBE2S	0.0222529					Egr2	Ccdc8	0.00562192
FOS	IER3	0.0178057					Egr2	Clic4	0.00760981
FOS	RGS9	0.017058					Egr2	Fam120c	0.00363409
FOS	CASP6	0.00669732					Egr2	Galnt2	0.0123459
FOS	DNAJB9	0.0258694					Egr2	Gpr3	0.00718657
FOS	GOLIM4	0.0102721					Egr2	Jph1	0.00870135
FOS	IL17D	0.00829242					Egr2	Kdelr2	0.0124629
FOS	KAT8	0.0110047					Egr2	Kdelr3	0.00675414
FOS	TRIM56	0.0100109					Egr2	Mex3b	0.0203892
FOS	SERP1	0.0198072					Egr2	Net1	0.0163501
FOSB	AFF4	0.0195837					Egr2	Nptx2	0.0193263
FOSB	AHDC1	0.0187229					Egr2	P4ha3	0.00686099
FOSB	CCNL1	0.0383302					Egr2	Pcdh11x	0.00723846
FOSB	DUSP3	0.0121326					Egr2	Plk3	0.00883751
FOSB	ERF	0.0310696					Egr2	Rbmxl1	0.00819846
FOSB	FLNA	0.0199443					Egr2	Rfxap	0.00564919
FOSB	FOS	0.0509485					Egr2	Snhg1	0.011844
FOSB	INSIG1	0.030756					Egr2	Tacc1	0.00822814
FOSB	KCNJ15	0.02522					Egr2	Tm9sf1	0.00552616
FOSB	LTBP1	0.0145749					Egr2	Tmem158	0.010309
FOSB	NEAT1	0.0238995					Egr2	Tnks1bp1	0.0065534
FOSB	ODF2L	0.01535					Egr2	Tppp3	0.0071338
FOSB	PDE4A	0.0133083					Egr2	Atg101	0.0076605
FOSB	SKIL	0.0252836					Egr2	Fam83a	0.0129098
FOSB	TLE3	0.0257048					Egr2	Gdf11	0.0191694
FOSB	USP2	0.0219868					Egr2	Plxnd1	0.00646403
FOSB	ZBTB7C	0.0182981					Egr2	Rasl11b	0.0201893
FOSB	ZFAND5	0.0345991					Egr2	Rhob	0.0194823
FOSB	ARL5B	0.0229853					Egr2	Sde2	0.0111492
FOSB	AVPI1	0.0297777					Egr2	Wscd2	0.0139261
FOSB	DUSP2	0.0124562					Egr2	Chrnb4	0.0112819
FOSB	EGR1	0.0593417					Egr2	Katna1	0.00471454
FOSB	EGR2	0.0473845					Egr2	Noct	0.0144979
FOSB	FOXP4	0.00916027					Egr2	Rtf1	0.00708702
FOSB	GNPNAT1	0.0117994					Egr2	Sh3pxd2b	0.00835592
FOSB	GRP	0.0207153					Egr2	Usp28	0.0048829
FOSB	IER2	0.0509364					Egr2	Vav3	0.0101586
FOSB	MIDN	0.0161245					Egr2	Cep83	0.00680718
FOSB	NTRK3	0.0327518					Egr2	Tmem39b	0.00446244
FOSB	PEG3	0.0160605					Egr2	Apaf1	0.00534974
FOSB	PTPRF	0.0196649					Egr2	Azin1	0.00782706
FOSB	SF1	0.0181703					Egr2	Ero1l	0.00594887
FOSB	STAT3	0.0145228					Egr2	Fmr1	0.00917142
FOSB	ZFP36	0.0425176					Egr2	Hrk	0.0078073
FOSB	ZFP36L1	0.0366059					Egr2	Htra3	0.00623809
FOSB	KLHL13	0.0122992					Egr2	Ier5l	0.0181503
FOSB	RDH10	0.0295293					Egr2	Mterf3	0.00592615
FOSB	SLC7A8	0.010484					Egr2	Nsmce3	0.0109177
FOSB	STARD13	0.00920426					Egr2	Prkab2	0.00536123
FOSB	TAGLN	0.0107473					Egr2	Prrc1	0.00824759
FOSB	CACNG4	0.0176028					Egr2	Rab6a	0.00750761
FOSB	NFIB	0.0267927					Egr2	Rasa1	0.00597978
FOSB	NOTCH2	0.0161061					Egr2	Rasa2	0.010132
FOSB	PLEKHA2	0.00961671					Egr2	Slc30a1	0.0125336
FOSB	RTKN	0.0120792					Egr2	Fam160a2	0.00422757
FOSB	TES	0.0320626					Egr2	Nasp	0.00994907
FOSB	WBP1L	0.00741114					Egr2	Ttbk2	0.00466877
FOSB	ZC3H12A	0.0297969					Egr2	Yod1	0.00744986
FOSB	RAB21	0.0159503					Egr3	Ar	0.013378
FOSB	ZHX1	0.0112358					Egr3	Atg2a	0.00602892
FOSB	ARID5A	0.0159357					Egr3	B4galnt3	0.00629344
FOSB	FEM1C	0.0115172					Egr3	Cblb	0.00452954
FOSB	MAL2	0.0107764					Egr3	Ccnjl	0.00665605
FOSB	MEX3C	0.0093178					Egr3	Cdkl5	0.00567104
FOSB	RAB11FIP4	0.0121623					Egr3	Cpt1c	0.00396885
FOSB	TNS3	0.0204509					Egr3	Dennd2a	0.0067746
FOSB	ARL4A	0.0225234					Egr3	Dgkd	0.00337895
FOSB	CNN2	0.0288593					Egr3	Dleu2	0.0141801
FOSB	FOSL2	0.0312667					Egr3	Dusp4	0.00867661
FOSB	GDF11	0.0113895					Egr3	Egr2	0.0268503
FOSB	GLIS2	0.0154937					Egr3	Ets2	0.0096709
FOSB	GRB7	0.00995696					Egr3	Fam83a	0.0128094
FOSB	H6PD	0.00681368					Egr3	Fbxl7	0.00530774
FOSB	HSPA1A	0.0379696					Egr3	Fbxo46	0.00426916
FOSB	IFRD1	0.0350467					Egr3	Grb10	0.00447833
FOSB	IRF2BP2	0.0177906					Egr3	Kctd12	0.011269
FOSB	LMNA	0.0205796					Egr3	Kdm2b	0.00575349
FOSB	MSLN	0.0144014					Egr3	Kdm7a	0.00926409
FOSB	MYADM	0.041358					Egr3	Mafb	0.0104001
FOSB	PADI2	0.02693					Egr3	Map4	0.00877658
FOSB	RBM38	0.0124995					Egr3	Map7d1	0.00923959
FOSB	SNN	0.00914952					Egr3	Mpp6	0.00596296
FOSB	SPTBN1	0.0150816					Egr3	Nln	0.00412718
FOSB	SRF	0.0322531					Egr3	Nptx1	0.00886996
FOSB	TRIM68	0.0100355					Egr3	Nptx2	0.0233382
FOSB	UBE2S	0.0175119					Egr3	Phactr1	0.0118931
FOSB	ZBTB7A	0.0100192					Egr3	Plppr3	0.00647351
FOSB	FLCN	0.00928876					Egr3	Plxnd1	0.00536522
FOSB	HMGCS1	0.0222092					Egr3	Ptpn5	0.0157952
FOSB	STXBP6	0.0159142					Egr3	Rhbdl3	0.00456522
FOSB	MYO1C	0.0149088					Egr3	Ss18l1	0.00432401
FOSB	DDIT3	0.0391093					Egr3	Tead1	0.00889056
FOSB	CBX4	0.0139196					Egr3	Tgif2	0.0130144
FOSB	RBM15B	0.0125152					Egr3	Tmem170b	0.00560123
FOSB	SLC12A6	0.0126436					Egr3	Ttyh3	0.0046685
FOSB	STC2	0.0283186					Egr3	Zdbf2	0.0105547
FOSB	BOC	0.024316					Egr3	Gem	0.0128455
FOSB	JUNB	0.0508639					Egr3	Fgf18	0.00555951
FOSB	LAMB3	0.0127898					Egr3	Rab33a	0.0104601
FOSB	MCL1	0.0415687					Egr3	Usp37	0.0068836
FOSB	MTHFR	0.00894796					Egr3	Aff2	0.00598438
FOSB	PHF13	0.0127344					Egr3	Bcl11a	0.00431011
FOSB	PLD2	0.0128754					Egr3	Bcor	0.00399096
FOSB	PLXNB2	0.00938856					Egr3	Bend4	0.00698234
FOSB	RIPK2	0.0128142					Egr3	Btbd19	0.00765656
FOSB	VAT1	0.0187378					Egr3	Egr3	NA
FOSB	WASF2	0.0173737					Egr3	Fzd5	0.00712552
FOSB	WEE1	0.0290695					Egr3	Igf2bp1	0.00770561
FOSB	ACSL1	0.00950664					Egr3	Klhl25	0.00477115
FOSB	ADGRF1	0.0281062					Egr3	Nab2	0.0137081
FOSB	AGRN	0.0194402					Egr3	Nr4a3	0.00524458
FOSB	DUSP5	0.0262175					Egr3	Peg3	0.0072315
FOSB	FAM20A	0.0186131					Egr3	Pld5	0.0067415
FOSB	KCTD14	0.0100516					Egr3	Ptch1	0.00393553
FOSB	KLF4	0.0524273					Egr3	Ptpn12	0.0059443
FOSB	NFIX	0.0191287					Egr3	Qser1	0.00397869
FOSB	NFKBIZ	0.0268383					Egr3	Tnnt1	0.00807169
FOSB	NYNRIN	0.0186952					Egr3	Cdr2	0.00743392
FOSB	RBM47	0.0141381					Egr3	Dnm3	0.00588469
FOSB	PXDC1	0.0184149					Egr3	Fmnl3	0.00693628
FOSB	LRIG1	0.00874377					Egr3	Hectd2	0.00856513
FOSB	AHNAK	0.0270014					Egr3	Plcb1	0.00574096
FOSB	G0S2	0.021082					Egr3	Robo2	0.0108893
FOSB	KLHL21	0.0236785					Egr3	Xist	0.0148956
FOSB	SIN3A	0.012385					Egr3	Ankrd28	0.00389538
FOSB	BMF	0.01948					Egr3	Lmcd1	0.00612406
FOSB	CNTN1	0.0159483					Egr3	Fosl1	0.015344
FOSB	SEMA3E	0.0152323					Egr3	Heatr3	0.00388228
FOSB	SH3GL3	0.0105103					Egr3	Pde1c	0.00477578
FOSB	STOM	0.0121116					Egr3	Shq1	0.00463138
FOSB	AMOTL2	0.0225762					Elf2	Sp3	0.00482541
FOSB	ARHGEF38	0.00945551					Elf2	Ubtf	0.00729513
FOSB	ARL4C	0.0256481					Elf2	Sf3a1	0.00403431
FOSB	ATF3	0.0484059					Ep300	Adgrl2	0.00482912
FOSB	BBC3	0.0112181					Ep300	Ago3	0.00436089
FOSB	CIC	0.00772464					Ep300	Itch	0.00550229
FOSB	DUSP1	0.0306979					Ep300	Prdm2	0.00590505
FOSB	DUSP8	0.02195					Ep300	Ptprj	0.00407908
FOSB	ELMSAN1	0.0130265					Ep300	Adgre5	0.00684275
FOSB	EPHA2	0.00975896					Ep300	Bmper	0.00619831
FOSB	FAM53C	0.0302875					Ep300	Cmtr1	0.00398239
FOSB	FOSB	NA					Ep300	Ep300	NA
FOSB	GEM	0.0225893					Ep300	Heatr5a	0.00409555
FOSB	HECA	0.010388					Ep300	Utp20	0.00478285
FOSB	JOSD1	0.0107184					Ep300	Lcor	0.00479187
FOSB	JUN	0.0579418					Ep300	Sp1	0.00420435
FOSB	JUND	0.0448082					Ets1	Bach2	0.00863058
FOSB	KDM6B	0.0127346					Ets1	Ccnd2	0.0178026
FOSB	KRT17	0.0123659					Ets1	Cd72	0.00979803
FOSB	MAFF	0.0407788					Ets1	Dchs1	0.0048
FOSB	NSUN4	0.00833091					Ets1	Dlc1	0.0104986
FOSB	PDP1	0.0135679					Ets1	Ets1	NA
FOSB	PER1	0.0223853					Ets1	Lef1	0.00992702
FOSB	PLEKHA4	0.016078					Ets1	Lhfpl2	0.00549817
FOSB	POFUT1	0.00813381					Ets1	Nfkbid	0.0064288
FOSB	PPP1R15A	0.0448784					Ets1	Pdlim2	0.00962837
FOSB	RIPK4	0.00998837					Ets1	Plekha2	0.00873665
FOSB	SOX9	0.018178					Ets1	Susd1	0.0050299
FOSB	TIMP2	0.0233106					Ets1	Tgfbi	0.00617407
FOSB	TNFAIP1	0.00730822					Ets1	Abhd3	0.0054167
FOSB	TPM4	0.0185115					Ets1	Zeb2	0.00530151
FOSB	TRAF4	0.0176222					Ets1	Fli1	0.00936069
FOSB	TSC22D2	0.0107204					Ets1	Ppp1r18	0.0110863
FOSB	VPS37B	0.0128471					Ets1	Agt	0.0067701
FOSB	IER5	0.035372					Ets1	Cd79a	0.010409
FOSB	FADS3	0.0115812					Ets1	Emp3	0.0107834
FOXC2	ADA	0.00842637					Ets1	Lck	0.00691382
FOXC2	ANKRD13B	0.0075924					Ets1	Il12rb1	0.00969484
FOXC2	ATP1A2	0.0144664					Ets1	Itga4	0.00699548
FOXC2	GJA1	0.0118479					Ets1	Itpr3	0.0101383
FOXC2	AXL	0.00812669					Ets1	Prkce	0.00344352
FOXC2	COL3A1	0.0136128					Ets1	Traf1	0.00550654
FOXC2	DDR2	0.010673					Etv1	Cav1	0.00668613
FOXC2	EMILIN1	0.021686					Etv1	Chn2	0.00517335
FOXC2	FBLN1	0.0209462					Etv1	Etv5	0.00605954
FOXC2	GLYCTK	0.0161516					Etv1	Flrt2	0.00865163
FOXC2	GNB4	0.009375					Etv1	Fscn1	0.00812011
FOXC2	MAFB	0.0109008					Etv1	Gng11	0.0076149
FOXC2	MYC	0.0154807					Etv1	Lin54	0.00329912
FOXC2	POU3F4	0.0337212					Etv1	Myh15	0.00864476
FOXC2	SERTAD4	0.0143091					Etv1	Pip5k1b	0.00489711
FOXC2	SRGN	0.0115935					Etv1	Pkp1	0.00774862
FOXC2	TGFBI	0.0281705					Etv1	Snx25	0.00647178
FOXC2	TGFBR3	0.0102413					Etv1	Stx11	0.0053012
FOXC2	TWIST1	0.0158484					Etv1	Tyr	0.0140926
FOXC2	ZIC2	0.017175					Etv1	Arhgap20	0.011152
FOXG1	CLDN10	0.0119317					Etv1	Etv1	NA
FOXG1	STON1	0.00794282					Etv1	Gpnmb	0.00412765
FOXG1	TNMD	0.00979102					Etv1	Prnp	0.00721497
FOXJ3	BMPR1A	0.0174251					Etv1	Slc16a6	0.00799766
FOXJ3	DCP1B	0.00630193					Etv1	Smad5	0.00405158
FOXJ3	MFSD6	0.00825846					Etv1	Smarcal1	0.00436888
FOXJ3	NUP54	0.00682522					Etv1	Spon1	0.00823941
FOXJ3	PAPPA	0.0111094					Etv3	Etv3	NA
FOXJ3	SPOPL	0.00957936					Etv3	Fancf	0.00417481
FOXJ3	TSHZ1	0.00907803					Etv3	Mon1b	0.00404172
FOXN3	CAMSAP2	0.0136713					Etv3	Trim21	0.00495571
FOXN3	CNTN6	0.0129101					Etv3	Kirrel3	0.0041742
FOXN3	DAAM2	0.00906179					Etv3	Map3k8	0.0060248
FOXN3	FLI1	0.0239286					Etv3	Rab3gap2	0.00372565
FOXN3	FMNL2	0.0152565					Etv3	Sh3bp5l	0.00492808
FOXN3	FOXN3	NA					Etv3	Slc25a40	0.00583023
FOXN3	IGF2BP3	0.0150354					Etv3	Tet1	0.00379538
FOXN3	ITPKB	0.0135009					Etv3	Zscan20	0.00517238
FOXN3	PRTG	0.0100914					Etv3	Fkbp5	0.00489142
FOXN3	ZBTB16	0.0134183					Etv3	Opn3	0.0051947
FOXN3	CDH10	0.015507					Etv3	Tatdn2	0.00371088
FOXN3	CEP250	0.0134453					Etv3	Cpsf1	0.00428425
FOXN3	DCLK2	0.0156608					Fos	Acbd4	0.00443196
FOXN3	EPHA6	0.0209472					Fos	Amotl2	0.00966874
FOXN3	NUP160	0.0101081					Fos	Arl4d	0.00752663
FOXN3	OGT	0.00734377					Fos	Atf3	0.0332084
FOXN3	PRKCE	0.0149108					Fos	Baz2b	0.00818978
FOXN3	ST8SIA1	0.0143145					Fos	Bcl9	0.00433077
FOXN3	ZDHHC2	0.00932259					Fos	Birc2	0.00592271
FOXP2	ADCY5	0.0211673					Fos	Brd2	0.0181485
FOXP2	CACNA1C	0.0206811					Fos	Btg2	0.0677297
FOXP2	ERG	0.0185623					Fos	Ccnl1	0.0283867
FOXP2	FOXP2	NA					Fos	Clk4	0.0131138
FOXP2	SNED1	0.0237691					Fos	Csnk1d	0.00570975
FOXP2	TSHZ2	0.0206717					Fos	Ctbp2	0.00479947
FOXP2	UBXN10	0.0125419					Fos	Fos	NA
GABPB1	FAAP20	0.0208873					Fos	Hivep2	0.0122181
GABPB1	GABPB1	NA					Fos	Ice2	0.0058519
GABPB1	LUC7L2	0.0156195					Fos	Ier2	0.0614403
GABPB1	NAA60	0.011718					Fos	Jun	0.103896
GABPB1	USP19	0.00560385					Fos	Jund	0.0353585
GABPB1	THTPA	0.0111677					Fos	Malat1	0.0368805
GATA2	CPNE5	0.0171016					Fos	Mxd1	0.00478661
GATA2	DNER	0.0217656					Fos	Mynn	0.00380698
GATA2	GAL3ST3	0.0213113					Fos	Neat1	0.0180356
GATA2	IGF1	0.0285782					Fos	Opa3	0.00436565
GATA2	SLC16A10	0.0112865					Fos	Per1	0.00676261
GATA2	STC1	0.0272447					Fos	Pnrc1	0.0167179
GATA2	TNNT2	0.0254671					Fos	Pou6f1	0.00707524
GATA2	ALDH1B1	0.0124298					Fos	Ppp1r10	0.0173787
GATA2	ARAP2	0.00845217					Fos	Ppp1r15a	0.0518297
GATA2	BCAR3	0.0203589					Fos	Rrnad1	0.00444279
GATA2	BLNK	0.0184298					Fos	Slc25a25	0.0117662
GATA2	BMP4	0.0436699					Fos	Smad7	0.0109867
GATA2	CHST15	0.0104583					Fos	Sptan1	0.0106351
GATA2	CLU	0.0289533					Fos	Thada	0.00445148
GATA2	CRIM1	0.0143198					Fos	Xpnpep3	0.00363737
GATA2	CSF3R	0.0245729					Fos	Kptn	0.00432212
GATA2	DOK4	0.0121447					Fos	Ptbp3	0.00902382
GATA2	FBLN2	0.0341471					Fos	Sclt1	0.0057718
GATA2	FNDC4	0.0332447					Fos	Arrdc3	0.00497518
GATA2	GATA2	NA					Fos	Bcl2	0.00535873
GATA2	ISL1	0.0331092					Fos	Cbfa2t2	0.00339728
GATA2	LMO3	0.0446497					Fos	Ccdc174	0.0045276
GATA2	RAI14	0.0136276					Fos	Cramp1l	0.00473543
GATA2	RBBP8NL	0.00672849					Fos	Ddit4	0.01461
GATA2	RHOD	0.0137284					Fos	Ddx5	0.0150863
GATA2	ST3GAL1	0.0134243					Fos	Dusp6	0.0137573
GATA2	ST3GAL4	0.036655					Fos	Epc1	0.00849522
GATA2	STX11	0.0120157					Fos	Gtf3c2	0.00439928
GATA2	TEAD4	0.0226128					Fos	Gtpbp2	0.0073966
GATA2	TRAF3IP2	0.00709884					Fos	Hes1	0.0167934
GATA2	UACA	0.0104858					Fos	Hnrnph1	0.00986388
GATA2	UBE2H	0.0204362					Fos	Kansl1	0.0100232
GATA2	ITGA6	0.0169208					Fos	Mtm1	0.00390899
GATA2	PPP1R21	0.00811029					Fos	Nfkbiz	0.0250715
GATA2	TGFA	0.0239321					Fos	Nr1d1	0.0156971
GATA2	ABHD2	0.0169731					Fos	Plp1	0.00440212
GATA2	AEBP1	0.00955706					Fos	Rab40c	0.0034621
GATA2	AMHR2	0.0202566					Fos	Rbm39	0.0171495
GATA2	CD44	0.0589176					Fos	Rev1	0.00531035
GATA2	EREG	0.0200767					Fos	Socs3	0.0352035
GATA2	FAM43A	0.0285959					Fos	Srsf5	0.0128887
GATA2	FBN2	0.0248014					Fos	Vps37c	0.00573457
GATA2	HEG1	0.0126242					Fos	Zfp36l1	0.0255466
GATA2	HPCAL1	0.0273271					Fos	Dedd2	0.0055787
GATA2	KCNG1	0.0110662					Fos	Hexim1	0.0110833
GATA2	LIFR	0.020765					Fos	Kif1b	0.0060277
GATA2	NDRG1	0.0111905					Fos	Map3k3	0.00520129
GATA2	PDLIM4	0.0275202					Fos	Nanos1	0.00564231
GATA2	PROM2	0.0220256					Fos	Slc25a27	0.00552727
GATA2	RASSF9	0.016843					Fos	Tlcd2	0.00386098
GATA2	S100A10	0.022661					Fos	Tob1	0.0303414
GATA2	SEMA6D	0.0214223					Fos	Vsig10l	0.00598143
GATA2	SNED1	0.00992599					Fos	Whamm	0.00540809
GATA2	TBC1D16	0.0329298					Fos	Atl2	0.0037005
GATA2	TINAGL1	0.0351616					Fos	Dnajb4	0.0169508
GATA2	VASN	0.0145179					Fos	Errfi1	0.025659
GATA2	WNT7B	0.0293541					Fos	Fbxo33	0.00819225
GATA3	ADAMTS5	0.00752246					Fos	Id3	0.0183516
GATA3	CHST8	0.015601					Fos	Aste1	0.00365818
GATA3	CSF3R	0.0571671					Fos	B3gnt2	0.00842863
GATA3	DMTN	0.0093054					Fos	Ddx3y	0.00572394
GATA3	EGLN3	0.00805746					Fos	Egr1	0.0940903
GATA3	ELMO1	0.0190793					Fos	Rnft1	0.00461149
GATA3	F11R	0.018136					Fos	Trdmt1	0.00437177
GATA3	FURIN	0.0151986					Fos	Ttc19	0.00767536
GATA3	GALNT6	0.0218529					Fos	Slc38a2	0.0424042
GATA3	ITGA6	0.0186963					Fos	Adar	0.00359498
GATA3	JAG1	0.0221224					Fos	Klhl12	0.00434391
GATA3	KCNJ16	0.0287484					Fos	Tra2b	0.020088
GATA3	MYO1B	0.0183668					Fos	Asxl1	0.00393496
GATA3	SERPINE2	0.0145404					Fos	Lpar6	0.007617
GATA3	TXLNG	0.019619					Fos	Atf4	0.0188427
GATA3	CD44	0.0175285					Fos	Bcar1	0.00559325
GATA3	CIB1	0.0205029					Fos	Bhlhe40	0.0144736
GATA3	CLU	0.042587					Fos	Brd4	0.00600136
GATA3	CTSB	0.0273787					Fos	Coq8b	0.00532762
GATA3	GATA3	NA					Fos	Ddit3	0.0144969
GATA3	HMGA1	0.0270502					Fos	Dusp1	0.0709464
GATA3	HSD11B2	0.0131937					Fos	Fam214b	0.00584805
GATA3	INHA	0.021106					Fos	Gadd45b	0.0302337
GATA3	LMCD1	0.0209792					Fos	Id1	0.0316191
GATA3	MXRA7	0.00909369					Fos	Junb	0.0842013
GATA3	OSCP1	0.0100323					Fos	Klf10	0.0253173
GATA3	RNF14	0.00933849					Fos	Klf4	0.041473
GATA3	SEMA4B	0.00723729					Fos	Lnx1	0.00632741
GATA3	SHROOM1	0.0130564					Fos	Mbd6	0.00882709
GATA3	TBC1D10A	0.0121868					Fos	Mnt	0.00363005
GATA3	ITIH5	0.0308112					Fos	Mtmr4	0.0043865
GATA3	LRRN3	0.0173128					Fos	Pim1	0.0279602
GATA3	RAMP2	0.0168364					Fos	Sertad1	0.0317723
GATA3	RELN	0.0150338					Fos	Sertad2	0.0107503
GATA3	AAGAB	0.00982244					Fos	Six4	0.00841535
GATA3	CRTAC1	0.0466664					Fos	Zbtb7a	0.0132827
GATA3	CTHRC1	0.0168775					Fos	Zfp36	0.0446482
GATA3	CUL4B	0.00648901					Fos	Eya4	0.00850222
GATA3	CYP1B1	0.0261725					Fos	Map3k2	0.00592586
GATA3	EMX2	0.0247431					Fos	Tbc1d23	0.00383642
GATA3	GAS2L1	0.0188926					Fos	Ccdc9	0.00538296
GATA3	GEMIN6	0.00983889					Fos	Brpf3	0.00431535
GATA3	HBS1L	0.00974414					Fos	Cep85	0.00513025
GATA3	IGFBP4	0.0288888					Fos	Gadd45g	0.0166079
GATA3	MECR	0.0223349					Fos	Hspa1a	0.0209116
GATA3	PLAT	0.0221374					Fos	Hspa1b	0.0162558
GATA3	PTPRU	0.00874479					Fos	Igf2bp3	0.00540919
GATA3	SLC16A10	0.00961572					Fos	Large2	0.00447377
GATA3	SLITRK6	0.0279771					Fos	Miip	0.00473084
GATA3	ST3GAL4	0.0364227					Fos	Nop56	0.00479435
GATA3	STAMBPL1	0.0101436					Fos	Pim3	0.0206616
GATA3	TSPAN12	0.0353024					Fos	Srsf3	0.00957492
GATA3	WFS1	0.0183446					Fos	Uvrag	0.00526962
GATA3	WIPF3	0.0112802					Fos	Cited2	0.0115544
GATA3	ZDHHC1	0.0162498					Fos	Prr14	0.00809613
GATA3	ATL2	0.0111627					Fos	Snhg5	0.00898067
GATA3	CHST1	0.0302903					Fos	Med13l	0.00511713
GATA3	CRIM1	0.0144412					Fos	Nmrk1	0.00603055
GATA3	GATA2	0.0488869					Fos	Tarbp2	0.00332788
GATA3	GPC2	0.0230494					Fos	Sbno2	0.0080562
GATA3	HS3ST1	0.0423415					Fos	Pdss2	0.00356453
GATA3	ID4	0.0157534					Fos	Casp2	0.00395419
GATA3	ISL1	0.0523989					Fos	Tepsin	0.00472072
GATA3	KRT8	0.0373072					Fos	Tob2	0.0207241
GATA3	MMP15	0.013405					Fos	H3f3b	0.0120254
GATA3	NUP93	0.0141952					Fos	Klf6	0.0442626
GATA3	QPCT	0.0381006					Fos	Sh3bp5	0.00390439
GATA3	RAP1B	0.0140512					Fos	Ubc	0.0126162
GATA3	SNCA	0.0187159					Fos	Vps18	0.00370057
GATA3	SSH1	0.00999411					Fos	Btrc	0.00422664
GATA3	TMEM51	0.0161568					Fos	Fosb	0.0949521
GATA3	UBQLN4	0.00558585					Fos	Grk3	0.00821647
GATA3	ATP6V1C2	0.0307819					Fos	Hspb1	0.0109149
GATA3	BAIAP2	0.0353496					Fos	Klf9	0.0200189
GATA3	BHLHE41	0.0115848					Fos	Acox3	0.00538317
GATA3	CLCF1	0.00838541					Fos	Nfrkb	0.00398442
GATA3	DUSP6	0.0147143					Fos	Plpp3	0.00762221
GATA3	ERRFI1	0.0211734					Fos	Stk19	0.00454575
GATA3	FZD8	0.0133324					Fosl1	Abcd1	0.00446294
GATA3	GDF6	0.0160453					Fosl1	Fhl2	0.0104334
GATA3	HES1	0.0214343					Fosl1	Srxn1	0.00475424
GATA3	HEY1	0.0279971					Fosl1	Unc5cl	0.00470521
GATA3	INPP5J	0.0285372					Fosl1	Creb5	0.00848857
GATA3	IVNS1ABP	0.0135231					Fosl1	Usp27x	0.00441616
GATA3	MAP1B	0.01923					Fosl1	Cic	0.00939676
GATA3	MAP7D1	0.0228299					Fosl1	Dpy19l3	0.00428347
GATA3	NACC1	0.00784485					Fosl1	Fzd5	0.00619663
GATA3	PANK4	0.0180858					Fosl1	Gas2l3	0.0049158
GATA3	PER2	0.00800014					Fosl1	Lin54	0.00347244
GATA3	PERP	0.0251181					Fosl1	Lpcat4	0.00889435
GATA3	PLP1	0.0403175					Fosl1	Pdlim7	0.00661382
GATA3	RCSD1	0.0108217					Fosl1	Rgp1	0.00391984
GATA3	SAMD11	0.0241168					Fosl1	Slc9a6	0.00321752
GATA3	SLC20A1	0.0282504					Fosl1	Tes	0.00842049
GATA3	SOX2	0.0215953					Fosl1	Bach1	0.00779341
GATA3	SYNE2	0.0189314					Fosl1	Cdh6	0.00896811
GATA3	TMOD1	0.0268091					Fosl1	Fosl1	NA
GATA3	AFF3	0.018379					Fosl1	Stk40	0.00473026
GATA3	CPA6	0.0286017					Foxn3	Esrrg	0.00739453
GATA3	CXCR4	0.0290392					Foxn3	Foxn3	NA
GATA3	ELOVL5	0.0161769					Foxn3	Gpam	0.00830099
GATA3	FAM118A	0.0149851					Foxn3	Hdac4	0.00454083
GATA3	GPRASP2	0.00759652					Foxo1	Adgrg2	0.00943312
GATA3	KLHL42	0.0316855					Foxo1	Akap5	0.00762951
GATA3	LARP6	0.0171837					Foxo1	Arhgap28	0.00630899
GATA3	MRPS15	0.0288239					Foxo1	B3gat2	0.024391
GATA3	NCKAP5	0.0185066					Foxo1	Ccnj	0.00565587
GATA3	NCOA4	0.0157489					Foxo1	Chn2	0.00561597
GATA3	PALM	0.00990738					Foxo1	Cux2	0.00374166
GATA3	PCOLCE2	0.0440218					Foxo1	Det1	0.00468028
GATA3	PRKCD	0.0332944					Foxo1	Fam131c	0.00601863
GATA3	PRRT3	0.0217275					Foxo1	Fgf7	0.033513
GATA3	RASSF4	0.0375875					Foxo1	Foxo1	NA
GATA3	SCUBE3	0.030814					Foxo1	Fst	0.00840849
GATA3	SMAD9	0.0128339					Foxo1	Ftx	0.00469273
GATA3	TMCC3	0.0140592					Foxo1	Hmcn1	0.0103471
GATA3	ZBTB39	0.00593052					Foxo1	Mmp2	0.0120415
GATA3	IGFBP7	0.0294407					Foxo1	Ntng1	0.00800303
GATA3	PAK6	0.00906733					Foxo1	Pla2g1b	0.00766075
HDAC2	ALG6	0.00738409					Foxo1	Ppard	0.00373808
HDAC2	BIRC2	0.0152776					Foxo1	Ptprj	0.0037084
HDAC2	CHIC2	0.00916293					Foxo1	Qsox1	0.00808797
HDAC2	DBNL	0.0149383					Foxo1	Slit2	0.00855096
HDAC2	DCAF4	0.00652003					Foxo1	Slit3	0.00717898
HDAC2	DPH2	0.0134239					Foxo1	Sncaip	0.00982418
HDAC2	EXOG	0.00793399					Foxo1	Tmem100	0.00830094
HDAC2	FIP1L1	0.00785128					Foxo1	Trerf1	0.00682968
HDAC2	GNPAT	0.0136463					Foxp1	Klhdc3	0.00338695
HDAC2	HGS	0.00745405					Foxp1	Rictor	0.00565804
HDAC2	LYRM7	0.00758176					Foxp1	Sik3	0.00362067
HDAC2	LZTFL1	0.0070404					Foxp1	Pex26	0.00317903
HDAC2	NTPCR	0.0133515					Foxp1	Ttf2	0.0061442
HDAC2	PGGT1B	0.00641477					Foxp1	Dis3l2	0.00351246
HDAC2	PSMA6	0.00611695					Foxp1	Fryl	0.005674
HDAC2	SH3GL1	0.010273					Foxp1	Kmt5b	0.00733227
HDAC2	SIRT6	0.00931199					Foxp1	Mrnip	0.00436739
HDAC2	SIRT7	0.0164926					Foxp1	Nbea	0.00417818
HDAC2	SUGT1	0.0119746					Foxp1	Ncoa6	0.00371686
HDAC2	TM9SF1	0.00528278					Foxp1	Phactr4	0.00477047
HDAC2	ACTA2	0.0198649					Foxp1	Rab11fip2	0.00459924
HDAC2	FECH	0.0123347					Foxp1	Sos1	0.00372587
HDAC2	CERS5	0.0102209					Foxp1	Prdm11	0.0034688
HDAC2	DNMT1	0.00940898					Foxp1	R3hdm1	0.00695601
HDAC2	PDCD2L	0.0139991					Foxp1	Sema4d	0.00483391
HDAC2	ADGRG1	0.0115059					Foxp1	Spice1	0.00383672
HDAC2	MCAT	0.0126146					Foxp1	Ythdf3	0.00408615
HDAC2	RANGAP1	0.00661976					Foxp1	Creb1	0.00612382
HDAC2	SWSAP1	0.00995628					Foxp1	Csde1	0.00627155
HES5	HES5	NA					Foxp1	Foxp1	NA
HES5	LEMD1	0.0176832					Foxp1	Metap1	0.00395382
HES5	PROX1	0.0381755					Gata3	Ago1	0.00488601
HES5	SLC16A12	0.0138689					Gata3	Arfip2	0.00427015
HEYL	ASB13	0.0131919					Gata3	Arhgef9	0.00506784
HEYL	GPR137B	0.0122597					Gata3	Bmpr1a	0.00457026
HEYL	KCNJ12	0.0164234					Gata3	Camsap2	0.00766149
HEYL	LEMD1	0.0101608					Gata3	Cast	0.00537942
HEYL	NAT8L	0.010862					Gata3	Cyb5r3	0.0166165
HEYL	PMEPA1	0.0133064					Gata3	Elf1	0.00699499
HEYL	TEF	0.0124733					Gata3	Eml2	0.00599451
HIF1A	BHLHE40	0.0321716					Gata3	Epb41	0.0116703
HIF1A	KCNJ16	0.0207086					Gata3	Erbb4	0.00759
HIF1A	NR1D2	0.0100139					Gata3	Fmo1	0.00835092
HIF1A	RCBTB1	0.025755					Gata3	Fzd4	0.018823
HIF1A	SLC16A3	0.0227908					Gata3	Gata3	NA
HIVEP1	ATP8B4	0.0167821					Gata3	Hdac6	0.00335104
HIVEP1	ELK4	0.00796184					Gata3	Igfbp5	0.0200188
HIVEP1	HIVEP1	NA					Gata3	Inhba	0.0103307
HIVEP1	QSOX2	0.0102146					Gata3	Irf6	0.00856182
HLF	KCNJ2	0.0199789					Gata3	Isl1	0.0321365
HLF	PDE1A	0.0169347					Gata3	Lum	0.0177069
HLF	STX11	0.0134301					Gata3	Nr2f2	0.0175543
JUN	MAX	0.0106608					Gata3	Osbpl8	0.00343409
JUN	VTCN1	0.0257123					Gata3	Ptms	0.0153838
JUN	ABLIM1	0.0316503					Gata3	Rap1b	0.0139506
JUN	ACTN4	0.0142815					Gata3	Rmdn2	0.00509571
JUN	ADAMTS9	0.0267433					Gata3	Rorc	0.00593705
JUN	ADD3	0.0294855					Gata3	Rreb1	0.00456938
JUN	ADGRF1	0.0271372					Gata3	Rtn4	0.00872168
JUN	ANXA3	0.0251239					Gata3	Shroom1	0.00810559
JUN	APP	0.0337278					Gata3	Smox	0.00826803
JUN	AQP3	0.0125591					Gata3	Speg	0.00559413
JUN	ARC	0.033607					Gata3	Sumf1	0.00468888
JUN	ARHGAP10	0.015081					Gata3	Tgfb2	0.015882
JUN	ARID5A	0.0164032					Gata3	Tor1aip2	0.00652552
JUN	ARSI	0.0111547					Gata3	Ttll4	0.00657257
JUN	ASS1	0.0178398					Gata3	Vasp	0.00435283
JUN	ATF3	0.0573671					Gata3	Xpo6	0.00543491
JUN	AVPI1	0.0335392					Gata3	Zscan12	0.00532346
JUN	BAG3	0.0178205					Gata3	Aqp4	0.0177128
JUN	BEND6	0.00887554					Gata3	Blcap	0.0048723
JUN	BMP8B	0.0301118					Gata3	Dpp8	0.00419423
JUN	BTG3	0.025719					Gata3	Egfl7	0.0106155
JUN	CARD19	0.0124368					Gata3	Fam114a1	0.0059619
JUN	CAV1	0.0364329					Gata3	Nxpe3	0.0100652
JUN	CCKBR	0.0136157					Gata3	Prdm11	0.00385513
JUN	CDC42EP4	0.0190349					Gata3	Rcsd1	0.0135808
JUN	CGN	0.00881274					Gata3	Slc7a2	0.00536383
JUN	CLDN4	0.0488292					Gata3	Tnfrsf19	0.00863729
JUN	CNFN	0.0213315					Gata3	Trpv4	0.0044143
JUN	CNTN1	0.021802					Gata3	Abcd3	0.0053843
JUN	COL27A1	0.0229743					Gata3	Cbx5	0.0141187
JUN	COL6A1	0.0102409					Gata3	Chd3	0.0102018
JUN	CSRNP1	0.0386344					Gata3	Ckap4	0.0122772
JUN	CTTNBP2NL	0.00617133					Gata3	Cttnbp2nl	0.00426066
JUN	DAPK1	0.018236					Gata3	Cux2	0.0058625
JUN	DNAJB1	0.0544987					Gata3	Draxin	0.00454163
JUN	DNAJC14	0.00540131					Gata3	Gata2	0.0215466
JUN	DUSP1	0.0387015					Gata3	Hps1	0.00434858
JUN	EGR2	0.0545518					Gata3	Kcne3	0.0108244
JUN	EIF5	0.0290845					Gata3	Lysmd2	0.0072677
JUN	ELMSAN1	0.0108597					Gata3	Mitf	0.00320761
JUN	EPHB3	0.0175489					Gata3	Nckap5	0.0164339
JUN	ERBB2	0.0226708					Gata3	Nr2f1	0.0220632
JUN	FADS3	0.00858416					Gata3	Pkp4	0.00962532
JUN	FAM110B	0.0157785					Gata3	Ptp4a2	0.00817482
JUN	FAM129B	0.0179574					Gata3	Rnf145	0.00347977
JUN	FAM71D	0.00662279					Gata3	Sipa1l1	0.0156021
JUN	FOSL1	0.0216746					Gata3	Slc39a8	0.00484651
JUN	FXYD2	0.00760305					Gata3	Smad1	0.00490047
JUN	FXYD3	0.0291022					Gata3	Sox10	0.00905373
JUN	G0S2	0.0167294					Gata3	Tbc1d10a	0.0117234
JUN	GABRE	0.0165982					Gata3	Tbc1d5	0.00369752
JUN	GADD45A	0.0230831					Gata3	Tceal9	0.0137516
JUN	GADD45B	0.0379897					Gata3	Tenm4	0.00688172
JUN	GHR	0.0148403					Gata3	Tmem86a	0.00898857
JUN	GRAMD3	0.0266237					Gata3	Trpm3	0.0169464
JUN	GRB7	0.0142389					Gata3	Tsc22d3	0.0075292
JUN	H3F3C	0.0137122					Gata3	Zfand3	0.00486684
JUN	HOOK2	0.0159739					Gata3	Zfpm1	0.0152019
JUN	HSPA5	0.0405554					Hdac2	Bbip1	0.00671275
JUN	HTATIP2	0.0177316					Hdac2	Blzf1	0.00403631
JUN	IFRD1	0.0441704					Hdac2	Bmi1	0.00510146
JUN	INSIG1	0.0323011					Hdac2	Dnajc2	0.00678475
JUN	IRF1	0.0304763					Hdac2	Dnajc7	0.00676062
JUN	IRF6	0.0266172					Hdac2	Eny2	0.00771358
JUN	ISM2	0.0128894					Hdac2	Kti12	0.00594008
JUN	ITGA3	0.0128856					Hdac2	Magef1	0.00462782
JUN	ITGB5	0.00953329					Hdac2	Mn1	0.00469952
JUN	ITGBL1	0.0102727					Hdac2	Mta2	0.00559289
JUN	JUNB	0.0663157					Hdac2	Ncstn	0.00659696
JUN	KCNJ15	0.0189636					Hdac2	Nip7	0.00844194
JUN	KCTD14	0.0116798					Hdac2	Parg	0.00452989
JUN	KIF5C	0.0325341					Hdac2	Rchy1	0.00597714
JUN	KLF10	0.0228048					Hdac2	Sec11a	0.00838692
JUN	KLF4	0.054723					Hdac2	Sec23ip	0.00389753
JUN	KLF6	0.0558913					Hdac2	Tgs1	0.00494211
JUN	LAD1	0.0143649					Hdac2	Tmem179b	0.00585388
JUN	LDLR	0.0291323					Hdac2	Tomm34	0.00655998
JUN	LGALS3	0.0237961					Hdac2	Vipas39	0.003741
JUN	LMNA	0.026123					Hdac2	Zkscan7	0.00374169
JUN	LNX1	0.00538014					Hdac2	Abcf1	0.00626267
JUN	LRIG1	0.00898296					Hdac2	Agpat4	0.00789545
JUN	LRRN2	0.0123852					Hdac2	Ankra2	0.00522242
JUN	MAPK6	0.0111405					Hdac2	Bex3	0.0104324
JUN	MMP28	0.0139517					Hdac2	Btg3	0.00697282
JUN	MPP5	0.00903689					Hdac2	Cep170	0.00507174
JUN	MPZL2	0.0218803					Hdac2	Dhx32	0.00499499
JUN	MR1	0.00866787					Hdac2	Dxo	0.00420385
JUN	MYZAP	0.0285213					Hdac2	Elavl1	0.00755638
JUN	NCOA7	0.0107819					Hdac2	Golga5	0.00448525
JUN	NEDD4L	0.0182652					Hdac2	Gpbp1	0.00749543
JUN	NTRK3	0.0398997					Hdac2	Hspd1	0.0102993
JUN	NUMA1	0.00835553					Hdac2	Htatsf1	0.00717788
JUN	OSER1	0.0149686					Hdac2	Lars	0.00575404
JUN	PARD6B	0.0173614					Hdac2	Msl3	0.00527745
JUN	PLCD3	0.00889149					Hdac2	Mturn	0.00491379
JUN	PLEKHA2	0.0088552					Hdac2	Myh10	0.00776301
JUN	PPP1R3C	0.0173606					Hdac2	Rpl9	0.00462604
JUN	RARA	0.0141598					Hdac2	Surf4	0.00697472
JUN	RBFOX3	0.0108316					Hdac2	Tmem263	0.00890282
JUN	RBP4	0.0142968					Hdac2	Traf4	0.00831956
JUN	REXO2	0.0188033					Hdac2	Uap1	0.0050159
JUN	RTKN	0.0147134					Hdac2	Xrcc6	0.00485282
JUN	S1PR2	0.0120009					Hdac2	Adss	0.00585291
JUN	SEMA3B	0.029258					Hdac2	Ccdc107	0.00975174
JUN	SERPINH1	0.0198278					Hdac2	Dctd	0.00599764
JUN	SERTAD1	0.0480621					Hdac2	Dkc1	0.00467758
JUN	SHC4	0.0111659					Hdac2	Eif4e	0.00663715
JUN	SLC38A2	0.0132016					Hdac2	Lrrc75a	0.00571366
JUN	SLC48A1	0.00818182					Hdac2	Map1s	0.00446843
JUN	SLC7A8	0.0117916					Hdac2	Nol8	0.00349447
JUN	SLITRK5	0.0199422					Hdac2	Pa2g4	0.00841372
JUN	SPARCL1	0.0346717					Hdac2	Selenon	0.00500772
JUN	SPATS2L	0.0168229					Hdac2	Sfxn2	0.00435771
JUN	STC2	0.0401606					Hdac2	Syngap1	0.00514106
JUN	STXBP6	0.023023					Hdac2	Tspan6	0.0075612
JUN	TES	0.0287206					Hes1	Arhgap27	0.00405941
JUN	TMEM243	0.0115266					Hes1	Egfr	0.00709453
JUN	TRDN	0.021568					Hes1	Hes1	NA
JUN	TRIB3	0.00857723					Hes1	Ppl	0.00451607
JUN	TRPV4	0.011552					Hes1	Sh3kbp1	0.00488526
JUN	TSC22D1	0.022062					Hes1	Utp6	0.00365222
JUN	TYRO3	0.0120342					Hes5	Hes5	NA
JUN	UBC	0.0422762					Hes5	Prkg1	0.00535033
JUN	USP2	0.0253685					Hes5	Rnf165	0.0117537
JUN	VPS37B	0.0187622					Hes5	Tspan18	0.0092002
JUN	WEE1	0.0175037					Hivep2	Frmd4b	0.0135848
JUN	YBX3	0.0128067					Hivep2	Hivep2	NA
JUN	ZBTB20	0.0201555					Hivep2	Kmt2a	0.00833441
JUN	ZC3H12A	0.0294458					Hivep2	Rnf24	0.00548908
JUN	ZFAND5	0.0217547					Hivep2	Satb1	0.0068448
JUN	ZFP36	0.0644895					Ikzf1	Arhgdib	0.0112626
JUN	BCL10	0.0111513					Ikzf1	Bach2	0.00773866
JUN	GABRB2	0.0323539					Ikzf1	Cd79b	0.0108734
JUN	LITAF	0.0281703					Ikzf1	Coro1a	0.0204742
JUN	RARG	0.0149506					Ikzf1	Dok3	0.0280471
JUN	SIN3A	0.0115707					Ikzf1	Fermt3	0.0140011
JUN	SLC6A13	0.0122055					Ikzf1	Gpsm3	0.00863853
JUN	TNFAIP3	0.0117035					Ikzf1	Hcls1	0.0204971
JUN	ZHX3	0.0172442					Ikzf1	Ikzf1	NA
JUN	ACLY	0.00916293					Ikzf1	Lrmp	0.0112486
JUN	C1GALT1	0.0109033					Ikzf1	Syk	0.010015
JUN	FOSB	0.0698039					Ikzf1	Aff3	0.00435317
JUN	PNPLA8	0.0117681					Ikzf1	Akap10	0.00378887
JUN	ELF1	0.00976321					Ikzf1	Dusp2	0.0218501
JUN	SEMA3E	0.0211723					Ikzf1	Ncf1	0.0111318
JUN	ENTPD8	0.0348657					Ikzf1	Plac8	0.0179405
JUN	CLCA2	0.0463222					Ikzf1	Plekha2	0.00811397
JUN	CTSO	0.0106038					Ikzf1	Snx20	0.00741713
JUN	EPN3	0.0131196					Ikzf1	Cd79a	0.0155307
JUN	LAMB1	0.0165747					Ikzf1	Ppp1r18	0.00859138
JUN	OXCT1	0.00813818					Ikzf1	Sp100	0.0277447
JUN	PQLC2	0.00841197					Ikzf1	Tbc1d24	0.00498906
JUN	HMGCS1	0.0272565					Ikzf1	Arhgap45	0.020802
JUN	MMP2	0.0273233					Ikzf1	Dtx3l	0.00472709
JUN	EPB41L2	0.0115753					Ikzf1	Psmb8	0.015523
JUN	ITM2B	0.0314675					Ikzf1	Cd37	0.0249589
JUN	MAL2	0.0110842					Ikzf1	Ly6d	0.0150259
JUN	RASSF10	0.0198464					Ikzf1	Rac2	0.0235487
JUN	RDH10	0.0270286					Ikzf1	Tgfb1	0.00373093
JUN	VAT1	0.0256964					Ikzf1	Arhgap11a	0.0198911
JUN	MYADM	0.0461585					Ikzf1	Dsn1	0.0110687
JUN	AKAP12	0.028298					Irf1	B2m	0.00643921
JUN	CYP27A1	0.0103736					Irf1	Dtx3l	0.00394913
JUN	ATL1	0.0201884					Irf1	Fmnl2	0.00520263
JUN	TRIB2	0.00586964					Irf1	Irf1	NA
JUN	NFIX	0.0244283					Irf1	Isg15	0.034521
JUN	TMEM47	0.024218					Irf1	Plekhh2	0.00671874
JUN	SLIT3	0.0173725					Irf1	Socs1	0.0238069
JUN	TCEAL7	0.0111505					Irf1	Wnt7a	0.00540905
JUN	MUC15	0.0185077					Jun	Ahctf1	0.00501087
JUN	NSUN4	0.00865209					Jun	Arhgap17	0.011411
JUN	PARP2	0.00820412					Jun	Arrdc3	0.00499412
JUN	ACTN1	0.015661					Jun	Asap1	0.0079782
JUN	ATF4	0.0339118					Jun	Ash1l	0.00861762
JUN	CD83	0.018478					Jun	Aste1	0.00405113
JUN	ERBB3	0.0139136					Jun	Atf3	0.0322551
JUN	FAM133B	0.0202944					Jun	Baz2b	0.00935091
JUN	FAM49B	0.0120308					Jun	Brd2	0.019594
JUN	GNPNAT1	0.0164297					Jun	Btg1	0.0151297
JUN	PLPP2	0.0183335					Jun	Btg2	0.0644895
JUN	RIPK2	0.0173812					Jun	Caprin2	0.00605527
JUN	SH3GL3	0.0103					Jun	Ccdc126	0.00373024
JUN	SMG5	0.0194077					Jun	Cdkn2aip	0.0177321
JUN	SRF	0.0281989					Jun	Cgn	0.00570886
JUN	TMEM79	0.0384126					Jun	Chd2	0.0087578
JUN	TNFAIP6	0.0177171					Jun	Chd7	0.0114345
JUN	TNNI1	0.0131253					Jun	Cited2	0.014872
JUN	VEPH1	0.0228004					Jun	Coq8b	0.00663137
JUN	AR	0.00870793					Jun	Ctbp2	0.00528772
JUN	BOK	0.0122125					Jun	Ddx3y	0.00646822
JUN	MVP	0.00973231					Jun	Dnajb4	0.0172782
JUN	PIK3R1	0.0255103					Jun	Dtl	0.00580927
JUN	PLK3	0.0159071					Jun	Dusp1	0.0575902
JUN	SMOC1	0.0210336					Jun	Egr1	0.0854039
JUN	ADGRA2	0.0125103					Jun	Epc1	0.0111378
JUN	FKBP7	0.00705015					Jun	Errfi1	0.0286061
JUN	MGP	0.0342986					Jun	Eya4	0.00900583
JUN	RGMA	0.0301904					Jun	Fam110b	0.0065499
JUN	TGFB2	0.0295996					Jun	Fam53b	0.00636612
JUN	AGPAT4	0.0255827					Jun	Fos	0.0976726
JUN	AGR2	0.0126296					Jun	Fosb	0.0812699
JUN	AHDC1	0.0244144					Jun	Gadd45b	0.0376904
JUN	ANXA9	0.0162888					Jun	Gnaq	0.00672087
JUN	ARHGAP8	0.0252553					Jun	Gtf2ird1	0.00462464
JUN	ARID5B	0.0223862					Jun	Gtpbp2	0.00759282
JUN	BOC	0.0256373					Jun	Hexim1	0.00998911
JUN	CALD1	0.0148826					Jun	Hirip3	0.00470213
JUN	CST6	0.0205212					Jun	Hivep2	0.0135417
JUN	FAM20A	0.0188227					Jun	Id1	0.0246012
JUN	GLT8D2	0.0322496					Jun	Id4	0.00731576
JUN	LRIG3	0.01239					Jun	Ier2	0.0515693
JUN	NFIB	0.0285447					Jun	Jun	NA
JUN	PDGFA	0.0121962					Jun	Junb	0.0704248
JUN	PEG3	0.0162034					Jun	Jund	0.0416398
JUN	RPS6KC1	0.0173014					Jun	Kansl1	0.00807548
JUN	SLC3A2	0.032045					Jun	Kat7	0.00464475
JUN	SOX6	0.0143527					Jun	Klf10	0.0267963
JUN	SPARC	0.025057					Jun	Klf2	0.0118575
JUN	ST6GALNAC4	0.00727678					Jun	Klf3	0.0115292
JUN	TIMP2	0.0240324					Jun	Klf4	0.0464887
JUN	TPM4	0.0168654					Jun	Klf9	0.018408
JUN	ZDHHC9	0.0130716					Jun	Klhl12	0.00429606
JUN	PLAUR	0.00774634					Jun	Klhl24	0.0086768
JUN	CHPF2	0.00606099					Jun	Kmt2e	0.010787
JUN	CDCA4	0.00664623					Jun	Kptn	0.00349121
JUN	CLDN3	0.0449441					Jun	Ksr1	0.00592979
JUN	FZR1	0.0106011					Jun	Luc7l2	0.014501
JUN	GFPT2	0.012737					Jun	Mafk	0.00973113
JUN	GNAL	0.00977212					Jun	Malat1	0.0305509
JUN	IGF2	0.032411					Jun	Mdm4	0.00688965
JUN	KATNA1	0.00868393					Jun	Mepce	0.00638699
JUN	MTHFR	0.00875444					Jun	Mief1	0.00378697
JUN	NFE2	0.024483					Jun	Mxd1	0.00551271
JUN	PCF11	0.0199053					Jun	Mynn	0.00481271
JUN	PTPRF	0.0155406					Jun	Nabp1	0.00579541
JUN	RASSF6	0.0246656					Jun	Neat1	0.0255175
JUN	SLC30A10	0.0182517					Jun	Nop56	0.00442386
JUN	SOD3	0.0311836					Jun	Per1	0.00678636
JUN	SPTY2D1	0.0153118					Jun	Pfkfb3	0.00442637
JUN	SYTL3	0.0178338					Jun	Phf1	0.00664338
JUN	TMEM53	0.0214766					Jun	Plekhg2	0.00660633
JUN	TSPAN15	0.0276524					Jun	Pnrc1	0.0143888
JUN	VIT	0.0110244					Jun	Polr2a	0.00835028
JUN	XBP1	0.0337995					Jun	Ppia	0.00684825
JUN	ZSCAN21	0.00501301					Jun	Ppp1r10	0.0184926
JUN	CBX4	0.0166944					Jun	Ppp1r15a	0.0465623
JUN	CTDSP2	0.0126377					Jun	Rccd1	0.00615933
JUN	FEM1C	0.0122188					Jun	Rpl9	0.00457637
JUN	MYO1C	0.00951322					Jun	Sertad2	0.0115366
JUN	NR4A1	0.0454664					Jun	Slc25a36	0.00923148
JUN	PCGF1	0.008003					Jun	Slc38a2	0.0422503
JUN	TNS3	0.0247401					Jun	Smad7	0.0111406
JUN	DDIT3	0.047142					Jun	Snx33	0.00444535
JUN	PDCD4	0.00904604					Jun	Socs3	0.026541
JUN	SLC7A1	0.00959774					Jun	Sox6	0.00587849
JUN	SRSF7	0.0330851					Jun	Spag9	0.00621802
JUN	ARL5B	0.0191718					Jun	Sptan1	0.0094344
JUN	COA7	0.00734242					Jun	Srrm2	0.0140246
JUN	CRYAB	0.0148518					Jun	Srsf5	0.0166094
JUN	TRA2B	0.017864					Jun	Srsf7	0.0194757
JUN	UBAP2	0.00960903					Jun	Stk19	0.00373162
JUN	CPQ	0.0218118					Jun	Syvn1	0.00494087
JUN	HSPA1A	0.0351204					Jun	Tgfbrap1	0.00443819
JUN	PEG10	0.0219244					Jun	Tmcc3	0.0107201
JUN	CMBL	0.0237591					Jun	Tob1	0.027648
JUN	NEAT1	0.0205731					Jun	Topors	0.0132012
JUN	SLC16A4	0.0135642					Jun	Tra2a	0.0313644
JUN	SLC38A3	0.0112797					Jun	Tra2b	0.0213413
JUN	SMIM3	0.00903863					Jun	Trabd2b	0.00572355
JUN	TCF7	0.0115875					Jun	Tsc22d2	0.0105501
JUN	ACTB	0.0277543					Jun	Ubc	0.0118232
JUN	ACBD4	0.00809324					Jun	Ulk1	0.00366565
JUN	AMOTL2	0.0228831					Jun	Unk	0.00353574
JUN	ARL4D	0.0146252					Jun	Xpnpep3	0.00382445
JUN	BTG2	0.0584208					Jun	Ythdc1	0.00874857
JUN	CBX8	0.00895549					Jun	Zbtb20	0.018085
JUN	CCNL1	0.0380231					Jun	Zfand5	0.0149291
JUN	CENPW	0.00918083					Jun	Zfp36l1	0.0245161
JUN	COL9A1	0.0295746					Jun	Bhlhe40	0.0132366
JUN	CPXM2	0.0343384					Jun	Pim1	0.0298784
JUN	CSRP2	0.0233761					Jun	Auts2	0.0185449
JUN	DUSP3	0.01216					Jun	Klf6	0.0414509
JUN	DUSP8	0.0218165					Jun	Plekhm2	0.00470042
JUN	ESCO1	0.0102348					Jun	Atf7ip	0.0078406
JUN	FAM53C	0.0274675					Jun	Ccnl1	0.0288344
JUN	FOS	0.076091					Jun	Cdkal1	0.00459651
JUN	GABARAPL1	0.0191086					Jun	Ddx5	0.0204526
JUN	GPM6B	0.0204077					Jun	Kcnq1ot1	0.0140485
JUN	HES1	0.0182225					Jun	Atxn7	0.00466231
JUN	ID1	0.0384558					Jun	Clk2	0.00443067
JUN	IRGQ	0.00794556					Jun	Fam13b	0.00668804
JUN	IRX6	0.0174011					Jun	Hes1	0.0156763
JUN	JUN	NA					Jun	Igf2bp3	0.00536426
JUN	JUND	0.05023					Jun	Ing1	0.0081006
JUN	LRRC8A	0.0111695					Jun	Arap2	0.00676497
JUN	LTBP1	0.0180003					Jun	Edn1	0.00550141
JUN	MAFB	0.0106124					Jun	Hyal3	0.00483944
JUN	MEG3	0.0273324					Jun	Mbd6	0.00759579
JUN	NSMF	0.0123615					Jun	Nfkbiz	0.0240069
JUN	ODF2L	0.0155368					Jun	Rbm39	0.0181584
JUN	ODF3L1	0.0167622					Jun	Asxl2	0.0069806
JUN	OLFM2	0.00751138					Jun	Bclaf1	0.0110931
JUN	PDE4A	0.0159248					Jun	Cpeb4	0.00823175
JUN	PDE8B	0.0179495					Jun	Gadd45g	0.0146767
JUN	PER1	0.0180182					Jun	Mir99ahg	0.0116314
JUN	PLEKHA4	0.0188025					Jun	Nr1d1	0.0142335
JUN	PNRC1	0.0250546					Jun	Nufip2	0.0227782
JUN	PPARGC1A	0.0133545					Jun	Ogt	0.0146764
JUN	PPP1R15A	0.0715211					Jun	Poc5	0.00341116
JUN	PPP2R5B	0.0113315					Jun	Sertad1	0.0292486
JUN	SEMA6A	0.0139685					Jun	Slc20a2	0.00358874
JUN	SKIL	0.0180491					Jun	Socs1	0.015398
JUN	SLC25A25	0.0177103					Junb	Hivep2	0.0143648
JUN	SMOX	0.0116233					Junb	Atg14	0.00360951
JUN	SMTNL2	0.0287676					Junb	Lysmd3	0.0100226
JUN	SOX9	0.0164753					Junb	Nr4a1	0.0327694
JUN	SPATA2L	0.0137229					Junb	Ogt	0.012296
JUN	STAT3	0.0159675					Junb	Spry1	0.0045776
JUN	TGM1	0.0185747					Junb	Zranb1	0.00874235
JUN	TMSB4X	0.0198221					Junb	Gmeb1	0.00437288
JUN	ZBTB4	0.00901026					Junb	Gtpbp2	0.00951114
JUN	ZFP36L1	0.0369716					Junb	Mxd1	0.00737184
JUN	ZYX	0.0191294					Junb	Natd1	0.00332741
JUN	TOPORS	0.0139454					Junb	Irf2bp2	0.0109562
JUN	GATA6	0.0136358					Junb	Atf4	0.0215937
JUN	HNMT	0.0156654					Junb	Bag3	0.00771073
JUN	NINJ1	0.0207356					Junb	Bcar1	0.00587316
JUN	TPBG	0.0372808					Junb	Bcl9l	0.00454846
JUN	TRIM45	0.0116162					Junb	Bhlhe40	0.0143416
JUN	TSKU	0.0104469					Junb	Brd2	0.0233229
JUN	WNT5A	0.0220244					Junb	Brd4	0.00640674
JUN	TMEM130	0.0179009					Junb	Cdkn2aip	0.0154408
JUN	CBX5	0.0122309					Junb	Clp1	0.0100126
JUN	CNN2	0.0260683					Junb	Coq8b	0.00507584
JUN	CRISPLD1	0.0202976					Junb	Csnk1d	0.00531016
JUN	DDX3X	0.0197526					Junb	Csrnp1	0.0232578
JUN	EGR1	0.0590406					Junb	Ctcf	0.00716804
JUN	FAM234A	0.01046					Junb	Ddit3	0.0180898
JUN	IBA57	0.0106508					Junb	Diaph1	0.00566136
JUN	IER2	0.068757					Junb	Dnajb4	0.0169961
JUN	MED30	0.00997256					Junb	Dnmbp	0.00539068
JUN	NFKBID	0.0134994					Junb	Dusp1	0.053583
JUN	PLK2	0.0343742					Junb	Dusp5	0.0202153
JUN	SAMD13	0.0126067					Junb	Eif5	0.0106424
JUN	ZHX2	0.00796316					Junb	Elf1	0.00750665
JUN	ALDH1L2	0.0108261					Junb	Etv3	0.00601848
JUN	CABLES2	0.00789144					Junb	Fam110b	0.00706884
JUN	CWC25	0.00980743					Junb	Fam214b	0.00589257
JUN	HERPUD1	0.0356456					Junb	Gadd45b	0.0391301
JUN	PPP1R15B	0.0146044					Junb	Gemin8	0.00427278
JUN	CNN3	0.0419518					Junb	H3f3b	0.0151164
[truncated: 2,497 more rows]

## Sheet: Sheet2
Supplementary Table S4: The list of TF-target pairs in hair cells from human and mouse cochlea
HUMAN				MOUSE
Regulatory gene	Target gene	Weight	pair	Regulatory gene	Target gene	Weight	pair
ARID5B	CDK6	0.00979842	ARID5B_CDK6	Ar	Phactr1	0.0191349	Ar_Phactr1
ARID5B	FOXG1	0.0181723	ARID5B_FOXG1	Ar	Syn3	0.00630773	Ar_Syn3
ARID5B	LRRC4B	0.00621806	ARID5B_LRRC4B	Ar	Tiam2	0.00447544	Ar_Tiam2
ARID5B	PRDM16	0.011936	ARID5B_PRDM16	Atf3	Acvr1b	0.00542425	Atf3_Acvr1b
ARID5B	TFE3	0.0101877	ARID5B_TFE3	Atf3	Cbx4	0.0111854	Atf3_Cbx4
ARID5B	TRABD	0.00989396	ARID5B_TRABD	Atf3	Ccng2	0.00654918	Atf3_Ccng2
ARID5B	TSPAN4	0.0144412	ARID5B_TSPAN4	Atf3	Ccnjl	0.00804524	Atf3_Ccnjl
ARID5B	WNT5A	0.014898	ARID5B_WNT5A	Atf3	Cdc42se1	0.00718269	Atf3_Cdc42se1
ARNT2	PRR5L	0.0129592	ARNT2_PRR5L	Atf3	Cdkn1c	0.00622482	Atf3_Cdkn1c
ARNT2	ABCA3	0.0113801	ARNT2_ABCA3	Atf3	Cebpg	0.0126293	Atf3_Cebpg
ARNT2	CEP85	0.00804444	ARNT2_CEP85	Atf3	Ddit3	0.0128449	Atf3_Ddit3
ARNT2	EIF2AK3	0.0167802	ARNT2_EIF2AK3	Atf3	Fem1c	0.00525209	Atf3_Fem1c
ARNT2	GABRA2	0.012388	ARNT2_GABRA2	Atf3	Frrs1	0.00687167	Atf3_Frrs1
ARNT2	MID2	0.0102431	ARNT2_MID2	Atf3	Gadd45g	0.0156457	Atf3_Gadd45g
ARNT2	OPCML	0.0286149	ARNT2_OPCML	Atf3	Hrk	0.0175428	Atf3_Hrk
ARNT2	P2RX3	0.0329736	ARNT2_P2RX3	Atf3	Ing1	0.00809981	Atf3_Ing1
ARNT2	SLC9A8	0.0165625	ARNT2_SLC9A8	Atf3	Lin9	0.00454637	Atf3_Lin9
ARNT2	SPTBN2	0.0153248	ARNT2_SPTBN2	Atf3	Lmnb1	0.00477707	Atf3_Lmnb1
ARNT2	ST8SIA1	0.0126714	ARNT2_ST8SIA1	Atf3	Mamld1	0.00421507	Atf3_Mamld1
ARNT2	TPCN2	0.00747899	ARNT2_TPCN2	Atf3	Mllt11	0.00388985	Atf3_Mllt11
ARNT2	ZDBF2	0.0089152	ARNT2_ZDBF2	Atf3	Nfe2l2	0.0126432	Atf3_Nfe2l2
ARNT2	GRM7	0.0172732	ARNT2_GRM7	Atf3	Phf13	0.0155132	Atf3_Phf13
ARNT2	SLCO5A1	0.0149912	ARNT2_SLCO5A1	Atf3	Rab30	0.00494612	Atf3_Rab30
ATF3	BASP1	0.0136251	ATF3_BASP1	Atf3	Rgmb	0.00590487	Atf3_Rgmb
ATF3	FOSL1	0.0211324	ATF3_FOSL1	Atf3	Sec23a	0.00394426	Atf3_Sec23a
ATF3	MGAT4A	0.0076423	ATF3_MGAT4A	Atf3	Six5	0.00769723	Atf3_Six5
ATF3	FOSL2	0.0235684	ATF3_FOSL2	Atf3	Slc3a2	0.0117587	Atf3_Slc3a2
ATF3	ASS1	0.0118212	ATF3_ASS1	Atf3	Smad3	0.00448676	Atf3_Smad3
ATF3	CSRP2	0.0234386	ATF3_CSRP2	Atf3	Sox11	0.0133174	Atf3_Sox11
ATF3	GADD45A	0.0164316	ATF3_GADD45A	Atf3	Tle1	0.00975574	Atf3_Tle1
ATF3	RIPK2	0.017181	ATF3_RIPK2	Atf3	Tnfaip3	0.00449606	Atf3_Tnfaip3
ATF3	STC2	0.0311229	ATF3_STC2	Atf3	Tuba4a	0.00846724	Atf3_Tuba4a
ATF3	WEE1	0.017475	ATF3_WEE1	Atf3	Tubb3	0.0115412	Atf3_Tubb3
ATF3	FLCN	0.00932194	ATF3_FLCN	Atf3	Wee1	0.0156673	Atf3_Wee1
ATF3	TGIF1	0.031702	ATF3_TGIF1	Atf3	Zbtb1	0.00824887	Atf3_Zbtb1
ATF3	LRIG1	0.0107996	ATF3_LRIG1	Atf3	Bag3	0.0143833	Atf3_Bag3
ATF3	EHD4	0.0180127	ATF3_EHD4	Atf3	Krt18	0.023908	Atf3_Krt18
ATF3	FABP3	0.0166987	ATF3_FABP3	Atf3	Rbpj	0.00455619	Atf3_Rbpj
ATF3	FMOD	0.0344195	ATF3_FMOD	Atf3	Slc2a1	0.0108027	Atf3_Slc2a1
ATF3	KLF4	0.0407103	ATF3_KLF4	Atf3	Edn2	0.00504486	Atf3_Edn2
ATF3	SYTL3	0.0130554	ATF3_SYTL3	Atf3	Efs	0.00733922	Atf3_Efs
ATF3	VIT	0.0127212	ATF3_VIT	Atf3	Fosl1	0.026635	Atf3_Fosl1
ATF3	ZBTB5	0.00837805	ATF3_ZBTB5	Atf3	Hmox1	0.00723759	Atf3_Hmox1
ATF3	EMP1	0.0348061	ATF3_EMP1	Atf3	Lamc1	0.00489839	Atf3_Lamc1
ATF3	THBS1	0.0280125	ATF3_THBS1	Atf3	Tspoap1	0.00732428	Atf3_Tspoap1
ATF3	ZFP36	0.0407502	ATF3_ZFP36	Atf3	Tuba1c	0.00996138	Atf3_Tuba1c
ATF3	ABLIM1	0.0202393	ATF3_ABLIM1	Atf3	Atf5	0.00570646	Atf3_Atf5
ATF3	AGPAT4	0.0167009	ATF3_AGPAT4	Atf3	Bbc3	0.0187951	Atf3_Bbc3
ATF3	BTG2	0.0449826	ATF3_BTG2	Atf3	Cacna2d3	0.0137626	Atf3_Cacna2d3
ATF3	BTG3	0.0249159	ATF3_BTG3	Atf3	Fhl2	0.0127588	Atf3_Fhl2
ATF3	CDC42EP4	0.0148006	ATF3_CDC42EP4	Atf3	Mad2l1bp	0.00709902	Atf3_Mad2l1bp
ATF3	CFL2	0.00986895	ATF3_CFL2	Atf3	Ovol1	0.0103758	Atf3_Ovol1
ATF3	CNFN	0.025192	ATF3_CNFN	Atf3	Slc6a8	0.00396508	Atf3_Slc6a8
ATF3	DUSP8	0.0278254	ATF3_DUSP8	Atf3	Stk40	0.00463493	Atf3_Stk40
ATF3	ELMSAN1	0.0157154	ATF3_ELMSAN1	Atf3	Vasn	0.0092227	Atf3_Vasn
ATF3	ERF	0.0262113	ATF3_ERF	Atf3	Dusp10	0.00933719	Atf3_Dusp10
ATF3	FAM53C	0.0248476	ATF3_FAM53C	Atf3	Dusp16	0.00703939	Atf3_Dusp16
ATF3	GEM	0.0195948	ATF3_GEM	Atf3	Fam53c	0.00506133	Atf3_Fam53c
ATF3	GLIS2	0.0139456	ATF3_GLIS2	Atf3	Pxylp1	0.00727895	Atf3_Pxylp1
ATF3	GRP	0.0292641	ATF3_GRP	Atf3	Timp3	0.0182174	Atf3_Timp3
ATF3	HECA	0.00787591	ATF3_HECA	Atf3	Clcn5	0.00476817	Atf3_Clcn5
ATF3	IER5	0.0272631	ATF3_IER5	Atf3	Dync1li2	0.00548369	Atf3_Dync1li2
ATF3	ITGA3	0.0147931	ATF3_ITGA3	Atf3	Spata2	0.00380864	Atf3_Spata2
ATF3	JUN	0.0401737	ATF3_JUN	Atf3	Thrb	0.00645399	Atf3_Thrb
ATF3	KLF6	0.0505274	ATF3_KLF6	Atf3	Ywhag	0.00697388	Atf3_Ywhag
ATF3	LRRC8A	0.0112047	ATF3_LRRC8A	Atf3	Clcf1	0.00523246	Atf3_Clcf1
ATF3	MAF	0.0125212	ATF3_MAF	Atf3	Gabpb1	0.00465577	Atf3_Gabpb1
ATF3	MAFF	0.0427663	ATF3_MAFF	Atf3	Irak1	0.00643167	Atf3_Irak1
ATF3	MAFG	0.0171287	ATF3_MAFG	Atf3	Slc30a1	0.00833864	Atf3_Slc30a1
ATF3	MAFK	0.0188179	ATF3_MAFK	Atf3	Kat7	0.00479332	Atf3_Kat7
ATF3	MEG3	0.0266341	ATF3_MEG3	Atf3	Mex3b	0.0164667	Atf3_Mex3b
ATF3	NCOA7	0.0140993	ATF3_NCOA7	Atf3	Rasef	0.0130693	Atf3_Rasef
ATF3	NEDD4L	0.0170575	ATF3_NEDD4L	Atf3	Sgtb	0.00421168	Atf3_Sgtb
ATF3	NFKBID	0.018742	ATF3_NFKBID	Atf3	Slc31a1	0.00632605	Atf3_Slc31a1
ATF3	PDLIM3	0.0314612	ATF3_PDLIM3	Atf3	Taf7	0.011358	Atf3_Taf7
ATF3	PEG10	0.0180049	ATF3_PEG10	Atf3	Agpat4	0.0104051	Atf3_Agpat4
ATF3	PLEKHA4	0.0159045	ATF3_PLEKHA4	Atf3	Arid5a	0.0102068	Atf3_Arid5a
ATF3	PPP1R15A	0.0419168	ATF3_PPP1R15A	Atf3	Atg2a	0.0064081	Atf3_Atg2a
ATF3	S1PR2	0.0130839	ATF3_S1PR2	Atf3	Bcorl1	0.00502239	Atf3_Bcorl1
ATF3	SEMA4A	0.012791	ATF3_SEMA4A	Atf3	Picalm	0.00614851	Atf3_Picalm
ATF3	SLC25A25	0.0194374	ATF3_SLC25A25	Atf3	Snhg1	0.0148229	Atf3_Snhg1
ATF3	SPATA2L	0.0124153	ATF3_SPATA2L	Atf3	Abcg1	0.00447188	Atf3_Abcg1
ATF3	TAGLN	0.00995071	ATF3_TAGLN	Atf3	Aebp2	0.00401557	Atf3_Aebp2
ATF3	TCEAL7	0.0121009	ATF3_TCEAL7	Atf3	Ar	0.0179213	Atf3_Ar
ATF3	TNFAIP3	0.0110807	ATF3_TNFAIP3	Atf3	Arf6	0.0124589	Atf3_Arf6
ATF3	TNS1	0.00869851	ATF3_TNS1	Atf3	Arhgef25	0.00401491	Atf3_Arhgef25
ATF3	USP2	0.0190973	ATF3_USP2	Atf3	Axin1	0.00454153	Atf3_Axin1
ATF3	VPS37B	0.0130186	ATF3_VPS37B	Atf3	Bbx	0.00689183	Atf3_Bbx
ATF3	ZBTB21	0.013691	ATF3_ZBTB21	Atf3	Bcl2l11	0.0115656	Atf3_Bcl2l11
ATF3	ZC3H12A	0.0374331	ATF3_ZC3H12A	Atf3	Bend7	0.00923429	Atf3_Bend7
ATF3	AKAP1	0.00617622	ATF3_AKAP1	Atf3	Ccnyl1	0.00559945	Atf3_Ccnyl1
ATF3	APCDD1	0.00984773	ATF3_APCDD1	Atf3	Cdc25a	0.0053902	Atf3_Cdc25a
ATF3	ARHGAP8	0.0147669	ATF3_ARHGAP8	Atf3	Cdr2	0.0129648	Atf3_Cdr2
ATF3	ATP10D	0.00794889	ATF3_ATP10D	Atf3	Chd3	0.0102484	Atf3_Chd3
ATF3	AVPI1	0.0314381	ATF3_AVPI1	Atf3	Dyrk2	0.00933898	Atf3_Dyrk2
ATF3	DUSP5	0.0233476	ATF3_DUSP5	Atf3	Efna1	0.0165073	Atf3_Efna1
ATF3	DYRK2	0.0195368	ATF3_DYRK2	Atf3	Ephb3	0.0118557	Atf3_Ephb3
ATF3	EGR1	0.0490711	ATF3_EGR1	Atf3	Ezh2	0.00634257	Atf3_Ezh2
ATF3	EGR2	0.0503929	ATF3_EGR2	Atf3	Fam171a1	0.00454191	Atf3_Fam171a1
ATF3	EGR3	0.0301935	ATF3_EGR3	Atf3	Fam49b	0.00505103	Atf3_Fam49b
ATF3	EGR4	0.00999857	ATF3_EGR4	Atf3	Fbxl14	0.00527218	Atf3_Fbxl14
ATF3	FRAT2	0.0095246	ATF3_FRAT2	Atf3	Fem1b	0.00612004	Atf3_Fem1b
ATF3	INSIG1	0.0286303	ATF3_INSIG1	Atf3	Fmr1	0.00808582	Atf3_Fmr1
ATF3	KCNF1	0.0138437	ATF3_KCNF1	Atf3	Fzd5	0.0072614	Atf3_Fzd5
ATF3	MPZL3	0.00903003	ATF3_MPZL3	Atf3	Fzd8	0.0158823	Atf3_Fzd8
ATF3	NFIL3	0.0235163	ATF3_NFIL3	Atf3	Gdf11	0.0157256	Atf3_Gdf11
ATF3	NFKB2	0.02557	ATF3_NFKB2	Atf3	Gmeb1	0.00393231	Atf3_Gmeb1
ATF3	NR4A1	0.0566875	ATF3_NR4A1	Atf3	Hes6	0.00635057	Atf3_Hes6
ATF3	NR4A2	0.0302988	ATF3_NR4A2	Atf3	Igf2bp1	0.00793638	Atf3_Igf2bp1
ATF3	NR4A3	0.0399921	ATF3_NR4A3	Atf3	Ing2	0.0148804	Atf3_Ing2
ATF3	PLEC	0.00666653	ATF3_PLEC	Atf3	Irf1	0.029702	Atf3_Irf1
ATF3	PLK2	0.0257614	ATF3_PLK2	Atf3	Irf2bp2	0.0108301	Atf3_Irf2bp2
ATF3	RAB11FIP4	0.00907186	ATF3_RAB11FIP4	Atf3	Irs2	0.0188635	Atf3_Irs2
ATF3	TGFB2	0.0274125	ATF3_TGFB2	Atf3	Jade3	0.00811741	Atf3_Jade3
ATF3	TRIB1	0.0113442	ATF3_TRIB1	Atf3	Klf13	0.0154708	Atf3_Klf13
ATF3	WNT5A	0.0154268	ATF3_WNT5A	Atf3	Klf16	0.014548	Atf3_Klf16
ATF3	CALB2	0.0102836	ATF3_CALB2	Atf3	Large1	0.00596532	Atf3_Large1
ATF3	EVA1C	0.0128559	ATF3_EVA1C	Atf3	Ldlrad4	0.00447899	Atf3_Ldlrad4
ATF3	GRB7	0.0136953	ATF3_GRB7	Atf3	Mafb	0.0111629	Atf3_Mafb
ATF3	FAM20A	0.0163795	ATF3_FAM20A	Atf3	Mark1	0.0053731	Atf3_Mark1
ATF3	MYADM	0.0558281	ATF3_MYADM	Atf3	Mcl1	0.0156893	Atf3_Mcl1
ATF3	NCMAP	0.0259719	ATF3_NCMAP	Atf3	Med26	0.00411744	Atf3_Med26
ATF3	SMTNL2	0.0190066	ATF3_SMTNL2	Atf3	Mex3a	0.0152257	Atf3_Mex3a
ATF3	SNTB2	0.00938532	ATF3_SNTB2	Atf3	Mgat4a	0.00314125	Atf3_Mgat4a
ATF3	RPUSD2	0.00916874	ATF3_RPUSD2	Atf3	Mtfmt	0.00363394	Atf3_Mtfmt
ATF3	AKAP12	0.0317279	ATF3_AKAP12	Atf3	Ncoa7	0.00565129	Atf3_Ncoa7
ATF3	KLHL21	0.0230238	ATF3_KLHL21	Atf3	Pcnx	0.00386022	Atf3_Pcnx
ATF3	SOX12	0.00639864	ATF3_SOX12	Atf3	Plk3	0.0102415	Atf3_Plk3
ATF3	NFKBIE	0.0146468	ATF3_NFKBIE	Atf3	Prdm4	0.00327614	Atf3_Prdm4
ATF3	TNFAIP6	0.0185343	ATF3_TNFAIP6	Atf3	Ptpn5	0.0101506	Atf3_Ptpn5
ATF3	ARHGEF16	0.00515286	ATF3_ARHGEF16	Atf3	Rab35	0.00372297	Atf3_Rab35
ATF3	ARL4A	0.0257138	ATF3_ARL4A	Atf3	Rnf4	0.00799185	Atf3_Rnf4
ATF3	CLCA2	0.0312116	ATF3_CLCA2	Atf3	Rundc3b	0.00692312	Atf3_Rundc3b
ATF3	DAPK1	0.0148444	ATF3_DAPK1	Atf3	Rybp	0.00392517	Atf3_Rybp
ATF3	DDIT3	0.0445517	ATF3_DDIT3	Atf3	Sec24d	0.00397729	Atf3_Sec24d
ATF3	PDGFA	0.0119503	ATF3_PDGFA	Atf3	Slc35f1	0.00511723	Atf3_Slc35f1
ATF3	PHLDA3	0.0225097	ATF3_PHLDA3	Atf3	Spry2	0.0119507	Atf3_Spry2
ATF3	SPARCL1	0.0357154	ATF3_SPARCL1	Atf3	Syvn1	0.00531179	Atf3_Syvn1
ATF3	TIPARP	0.023963	ATF3_TIPARP	Atf3	Tab2	0.0073988	Atf3_Tab2
ATF3	SUSD3	0.0222752	ATF3_SUSD3	Atf3	Tacc1	0.0103029	Atf3_Tacc1
ATF3	TSKU	0.0104018	ATF3_TSKU	Atf3	Tet1	0.0038884	Atf3_Tet1
ATF3	LRTM1	0.0153396	ATF3_LRTM1	Atf3	Tgif1	0.0142378	Atf3_Tgif1
ATF3	PPL	0.0142322	ATF3_PPL	Atf3	Tmem158	0.00872888	Atf3_Tmem158
ATF3	ARC	0.0336159	ATF3_ARC	Atf3	Tox3	0.0116494	Atf3_Tox3
ATF3	CYP4X1	0.00974364	ATF3_CYP4X1	Atf3	Trio	0.00423327	Atf3_Trio
ATF3	EPHB3	0.0150925	ATF3_EPHB3	Atf3	Tsc22d1	0.0158074	Atf3_Tsc22d1
ATF3	H3F3C	0.0133926	ATF3_H3F3C	Atf3	Uhrf2	0.00796264	Atf3_Uhrf2
ATF3	ISM2	0.0158769	ATF3_ISM2	Atf3	Usp27x	0.00515084	Atf3_Usp27x
ATF3	ITGB4	0.0171438	ATF3_ITGB4	Atf3	Yes1	0.00601273	Atf3_Yes1
ATF3	RASA4	0.0107077	ATF3_RASA4	Atf3	Zbtb10	0.00976997	Atf3_Zbtb10
ATF3	C1QL1	0.0236578	ATF3_C1QL1	Atf3	Zbtb8a	0.00469271	Atf3_Zbtb8a
ATF3	CARD19	0.0130399	ATF3_CARD19	Atf3	Zcchc14	0.0042754	Atf3_Zcchc14
ATF3	CAV1	0.0467302	ATF3_CAV1	Atf3	Atxn2l	0.00967218	Atf3_Atxn2l
ATF3	MYZAP	0.0250216	ATF3_MYZAP	Atf3	Ank2	0.012395	Atf3_Ank2
ATF3	NAV3	0.0115545	ATF3_NAV3	Atf3	Armcx4	0.00546056	Atf3_Armcx4
ATF3	PPP1R3C	0.0160873	ATF3_PPP1R3C	Atf3	Armcx6	0.00522336	Atf3_Armcx6
ATF3	TRDN	0.0196247	ATF3_TRDN	Atf3	Mapkapk3	0.00446697	Atf3_Mapkapk3
ATF3	ATL1	0.0123194	ATF3_ATL1	Atf3	Nr4a1	0.0332503	Atf3_Nr4a1
ATF3	ENTPD8	0.0281884	ATF3_ENTPD8	Atf3	Plekhh2	0.00678868	Atf3_Plekhh2
ATF3	ITGA7	0.0151417	ATF3_ITGA7	Atf3	Plk2	0.0135984	Atf3_Plk2
ATF3	TSPAN8	0.0413984	ATF3_TSPAN8	Atf3	Tceal8	0.0158512	Atf3_Tceal8
ATF4	BEND6	0.00990131	ATF4_BEND6	Atf3	Tex10	0.00634719	Atf3_Tex10
ATF4	BRD2	0.0247722	ATF4_BRD2	Atf3	Atrnl1	0.00443235	Atf3_Atrnl1
ATF4	CD2AP	0.00957306	ATF4_CD2AP	Atf3	Ccdc71l	0.00612491	Atf3_Ccdc71l
ATF4	GPBP1	0.014042	ATF4_GPBP1	Atf3	Cntrl	0.00434322	Atf3_Cntrl
ATF4	JOSD1	0.0116006	ATF4_JOSD1	Atf3	Dact1	0.00711513	Atf3_Dact1
ATF4	PDP1	0.0133889	ATF4_PDP1	Atf3	Dcn	0.0192494	Atf3_Dcn
ATF4	PLEKHA4	0.0137044	ATF4_PLEKHA4	Atf3	Dpp10	0.010961	Atf3_Dpp10
ATF4	PPARGC1A	0.00931896	ATF4_PPARGC1A	Atf3	Dpysl3	0.0156637	Atf3_Dpysl3
ATF4	RARA	0.00877122	ATF4_RARA	Atf3	Frat2	0.0138451	Atf3_Frat2
ATF4	SOX9	0.0170926	ATF4_SOX9	Atf3	Gjc1	0.00721873	Atf3_Gjc1
ATF4	YWHAZ	0.0180516	ATF4_YWHAZ	Atf3	Gorab	0.00358161	Atf3_Gorab
ATF4	ZYX	0.0170655	ATF4_ZYX	Atf3	Gpc6	0.010404	Atf3_Gpc6
ATF4	LUZP1	0.0100553	ATF4_LUZP1	Atf3	Gspt1	0.0066331	Atf3_Gspt1
ATF4	SRSF6	0.0102979	ATF4_SRSF6	Atf3	Hunk	0.00550945	Atf3_Hunk
ATF4	VAT1	0.0181391	ATF4_VAT1	Atf3	Ier5l	0.0175092	Atf3_Ier5l
ATF4	GPCPD1	0.012315	ATF4_GPCPD1	Atf3	Ldb2	0.00681049	Atf3_Ldb2
ATF4	ARMC5	0.0121715	ATF4_ARMC5	Atf3	Nav1	0.00626628	Atf3_Nav1
ATF4	EPC1	0.0153589	ATF4_EPC1	Atf3	Nptx2	0.0130349	Atf3_Nptx2
ATF4	MIDN	0.0156722	ATF4_MIDN	Atf3	Ocln	0.006163	Atf3_Ocln
ATF4	SH3GL1	0.0113998	ATF4_SH3GL1	Atf3	Pcdh10	0.00709428	Atf3_Pcdh10
ATF4	OGFR	0.0186306	ATF4_OGFR	Atf3	Pdlim7	0.00568765	Atf3_Pdlim7
ATF4	SF1	0.0182122	ATF4_SF1	Atf3	Pld5	0.00923529	Atf3_Pld5
ATF4	TRAPPC6B	0.00774247	ATF4_TRAPPC6B	Atf3	Prom1	0.00898996	Atf3_Prom1
ATF4	CEBPG	0.00967059	ATF4_CEBPG	Atf3	Rnf19b	0.00617342	Atf3_Rnf19b
ATF4	KIF2A	0.0114769	ATF4_KIF2A	Atf3	Senp6	0.00847453	Atf3_Senp6
ATF4	PIK3R1	0.0199513	ATF4_PIK3R1	Atf3	Sertad3	0.0137511	Atf3_Sertad3
ATF4	SLC7A1	0.00797707	ATF4_SLC7A1	Atf3	Srf	0.00805544	Atf3_Srf
ATF4	SNX12	0.00759694	ATF4_SNX12	Atf3	Tiparp	0.0211361	Atf3_Tiparp
ATF4	SPTY2D1	0.0163913	ATF4_SPTY2D1	Atf3	Tspyl2	0.00562893	Atf3_Tspyl2
ATF4	TARS	0.0126491	ATF4_TARS	Atf3	Ube2v2	0.00465825	Atf3_Ube2v2
ATF4	TRIB3	0.00674713	ATF4_TRIB3	Atf3	Wscd1	0.00587463	Atf3_Wscd1
ATF4	CEP78	0.008471	ATF4_CEP78	Atf3	Sgsm2	0.00535268	Atf3_Sgsm2
ATF4	FADS1	0.0112344	ATF4_FADS1	Atf3	Bcl10	0.0104379	Atf3_Bcl10
ATF4	FOXO4	0.00701825	ATF4_FOXO4	Atf3	Cldn4	0.0267406	Atf3_Cldn4
ATF4	FZR1	0.00869474	ATF4_FZR1	Atf3	Atf2	0.0110859	Atf3_Atf2
ATF4	JUP	0.0111875	ATF4_JUP	Atf3	Sesn2	0.0122605	Atf3_Sesn2
ATF4	LRRC61	0.0110452	ATF4_LRRC61	Atf3	F2rl1	0.0175134	Atf3_F2rl1
ATF4	TLN1	0.0127303	ATF4_TLN1	Atf3	Hspa13	0.00778028	Atf3_Hspa13
ATF4	WDR33	0.0098616	ATF4_WDR33	Atf3	Msantd2	0.00565045	Atf3_Msantd2
ATF4	CWC25	0.0108352	ATF4_CWC25	Atf3	Nasp	0.0127752	Atf3_Nasp
ATF4	BUB3	0.0175267	ATF4_BUB3	Atf3	Rnd3	0.0176592	Atf3_Rnd3
ATF4	NASP	0.0144448	ATF4_NASP	Atf3	Zfas1	0.00772166	Atf3_Zfas1
ATF4	PTP4A3	0.0138335	ATF4_PTP4A3	Atf3	Ahnak	0.0106983	Atf3_Ahnak
ATF4	PXDC1	0.0105848	ATF4_PXDC1	Atf3	Arc	0.0175209	Atf3_Arc
BCL11A	ACSM3	0.0151489	BCL11A_ACSM3	Atf3	Bach1	0.0102605	Atf3_Bach1
BCL11A	BCL11B	0.0139072	BCL11A_BCL11B	Atf3	Bcor	0.00501079	Atf3_Bcor
BCL11A	DZIP1	0.00983718	BCL11A_DZIP1	Atf3	Bhlhe40	0.012816	Atf3_Bhlhe40
BCL11A	SHROOM2	0.0180317	BCL11A_SHROOM2	Atf3	Creb5	0.0165317	Atf3_Creb5
BCL11A	SLC14A2	0.0149449	BCL11A_SLC14A2	Atf3	Dnajb5	0.00790575	Atf3_Dnajb5
BCL11A	SLC16A14	0.00759007	BCL11A_SLC16A14	Atf3	Dusp5	0.0258662	Atf3_Dusp5
BCL11A	SLC7A14	0.0133894	BCL11A_SLC7A14	Atf3	Dusp7	0.00401335	Atf3_Dusp7
BCL11A	UCK2	0.00766174	BCL11A_UCK2	Atf3	Etv3	0.00766885	Atf3_Etv3
BCLAF1	ARRDC3	0.00917714	BCLAF1_ARRDC3	Atf3	Fam135a	0.00627488	Atf3_Fam135a
BCLAF1	BLOC1S6	0.00717619	BCLAF1_BLOC1S6	Atf3	Fbxl7	0.00551655	Atf3_Fbxl7
BCLAF1	ELAC1	0.00938377	BCLAF1_ELAC1	Atf3	Fosl2	0.00873672	Atf3_Fosl2
BCLAF1	TRMT10B	0.00619821	BCLAF1_TRMT10B	Atf3	Gabre	0.00520417	Atf3_Gabre
BCLAF1	WDR82	0.0103092	BCLAF1_WDR82	Atf3	Gpr3	0.0111137	Atf3_Gpr3
BCLAF1	CTDNEP1	0.013905	BCLAF1_CTDNEP1	Atf3	Ifrd1	0.0251009	Atf3_Ifrd1
BCLAF1	DDX6	0.00880035	BCLAF1_DDX6	Atf3	Itpkc	0.00794182	Atf3_Itpkc
BCLAF1	DOHH	0.00705988	BCLAF1_DOHH	Atf3	Klf6	0.0329015	Atf3_Klf6
BCLAF1	GPBP1	0.0138769	BCLAF1_GPBP1	Atf3	Krt8	0.0261241	Atf3_Krt8
BCLAF1	UBIAD1	0.00791661	BCLAF1_UBIAD1	Atf3	Lmna	0.0143416	Atf3_Lmna
BCLAF1	ZMYM5	0.012929	BCLAF1_ZMYM5	Atf3	Lmo4	0.0105561	Atf3_Lmo4
BCLAF1	LTN1	0.00795859	BCLAF1_LTN1	Atf3	Mafk	0.0117081	Atf3_Mafk
BCLAF1	MLH3	0.00805301	BCLAF1_MLH3	Atf3	Map7d1	0.00685136	Atf3_Map7d1
BCLAF1	SLTM	0.013969	BCLAF1_SLTM	Atf3	Mapk6	0.00623911	Atf3_Mapk6
BCLAF1	DDX46	0.0137863	BCLAF1_DDX46	Atf3	Mef2d	0.00524616	Atf3_Mef2d
BCLAF1	FAM160A2	0.0101904	BCLAF1_FAM160A2	Atf3	Nfatc2	0.00932855	Atf3_Nfatc2
BCLAF1	INO80C	0.00912738	BCLAF1_INO80C	Atf3	Nop58	0.00531414	Atf3_Nop58
BCLAF1	UBALD2	0.00717392	BCLAF1_UBALD2	Atf3	Nup153	0.00474053	Atf3_Nup153
BCLAF1	CDK11B	0.00683812	BCLAF1_CDK11B	Atf3	Phactr1	0.00845173	Atf3_Phactr1
BCLAF1	CELF1	0.0115991	BCLAF1_CELF1	Atf3	Plat	0.0066833	Atf3_Plat
BCLAF1	CGGBP1	0.00810143	BCLAF1_CGGBP1	Atf3	Ptger4	0.0107854	Atf3_Ptger4
BCLAF1	CMTR2	0.00916683	BCLAF1_CMTR2	Atf3	Rassf1	0.013546	Atf3_Rassf1
BCLAF1	CSTF1	0.0109775	BCLAF1_CSTF1	Atf3	Rhov	0.0158482	Atf3_Rhov
BCLAF1	DNAJC2	0.00908927	BCLAF1_DNAJC2	Atf3	Scaf4	0.00416359	Atf3_Scaf4
BCLAF1	GIT1	0.00893323	BCLAF1_GIT1	Atf3	Shc4	0.00718815	Atf3_Shc4
BCLAF1	IFFO2	0.0120081	BCLAF1_IFFO2	Atf3	Tagln2	0.00461911	Atf3_Tagln2
BCLAF1	INTS3	0.00667817	BCLAF1_INTS3	Atf3	Tfe3	0.00840204	Atf3_Tfe3
BCLAF1	LPIN2	0.00856687	BCLAF1_LPIN2	Atf3	Tnfrsf12a	0.0236972	Atf3_Tnfrsf12a
BCLAF1	MIA3	0.00981328	BCLAF1_MIA3	Atf3	Ets2	0.00858821	Atf3_Ets2
BCLAF1	NFYC	0.0137344	BCLAF1_NFYC	Atf3	Fam110a	0.0104031	Atf3_Fam110a
BCLAF1	NSUN5	0.0113191	BCLAF1_NSUN5	Atf3	Pcgf2	0.00483937	Atf3_Pcgf2
BCLAF1	PLA2G15	0.010812	BCLAF1_PLA2G15	Atf3	Ripk1	0.00564711	Atf3_Ripk1
BCLAF1	SCAF11	0.0108176	BCLAF1_SCAF11	Atf3	Sowahb	0.00682491	Atf3_Sowahb
BCLAF1	SRSF6	0.0100227	BCLAF1_SRSF6	Atf3	Arid5b	0.0121309	Atf3_Arid5b
BCLAF1	TLN1	0.01307	BCLAF1_TLN1	Atf3	Arl4c	0.0158187	Atf3_Arl4c
BCLAF1	TUBGCP4	0.00619018	BCLAF1_TUBGCP4	Atf3	Arl4d	0.00595105	Atf3_Arl4d
BCLAF1	ZC3H13	0.013209	BCLAF1_ZC3H13	Atf3	Atl2	0.00460114	Atf3_Atl2
BRCA1	CENPP	0.0149071	BRCA1_CENPP	Atf3	Azin1	0.0112535	Atf3_Azin1
BRCA1	FANCI	0.0406605	BRCA1_FANCI	Atf3	Baiap2	0.0123524	Atf3_Baiap2
BRCA1	HELLS	0.0101866	BRCA1_HELLS	Atf3	Bambi	0.0148555	Atf3_Bambi
BRCA1	MMS22L	0.0220739	BRCA1_MMS22L	Atf3	Cbx8	0.00557604	Atf3_Cbx8
BRCA1	RFC3	0.0111967	BRCA1_RFC3	Atf3	Cebpb	0.0228903	Atf3_Cebpb
BRCA1	SLC16A7	0.0106662	BRCA1_SLC16A7	Atf3	Cep57	0.007155	Atf3_Cep57
BRCA1	SPC25	0.0145774	BRCA1_SPC25	Atf3	Cldn6	0.0178617	Atf3_Cldn6
BRCA1	STIL	0.0151041	BRCA1_STIL	Atf3	Crem	0.00446641	Atf3_Crem
BRCA1	TNFAIP8	0.0139125	BRCA1_TNFAIP8	Atf3	Dusp8	0.0207802	Atf3_Dusp8
BRCA1	FANCA	0.0174105	BRCA1_FANCA	Atf3	Ebf4	0.00471925	Atf3_Ebf4
CEBPB	DGAT1	0.0109469	CEBPB_DGAT1	Atf3	Egr2	0.0343055	Atf3_Egr2
CEBPB	EHD1	0.00674362	CEBPB_EHD1	Atf3	Egr3	0.0192267	Atf3_Egr3
CEBPB	KLF9	0.014606	CEBPB_KLF9	Atf3	Eif4a1	0.0149118	Atf3_Eif4a1
CEBPB	ANKRD40	0.00917101	CEBPB_ANKRD40	Atf3	Elmsan1	0.00697842	Atf3_Elmsan1
CEBPB	HBEGF	0.00827243	CEBPB_HBEGF	Atf3	Erf	0.02262	Atf3_Erf
CEBPB	ICMT	0.0085297	CEBPB_ICMT	Atf3	Etf1	0.0106438	Atf3_Etf1
CEBPB	CCDC71L	0.0119908	CEBPB_CCDC71L	Atf3	Fam92b	0.00849521	Atf3_Fam92b
CEBPB	ETV1	0.00857255	CEBPB_ETV1	Atf3	Fbxo33	0.00858503	Atf3_Fbxo33
CEBPB	FZD7	0.0172435	CEBPB_FZD7	Atf3	Gem	0.0207455	Atf3_Gem
CEBPB	GDPD5	0.0197119	CEBPB_GDPD5	Atf3	Herpud1	0.00697396	Atf3_Herpud1
CEBPB	ID4	0.024746	CEBPB_ID4	Atf3	Irf2bpl	0.0121872	Atf3_Irf2bpl
CEBPB	IRX3	0.0175382	CEBPB_IRX3	Atf3	Josd1	0.00571756	Atf3_Josd1
CEBPB	KLF11	0.0135032	CEBPB_KLF11	Atf3	Kdm6b	0.013688	Atf3_Kdm6b
CEBPB	PAK6	0.00935994	CEBPB_PAK6	Atf3	Klf11	0.00788335	Atf3_Klf11
CEBPB	PDPN	0.00892273	CEBPB_PDPN	Atf3	Maff	0.0217823	Atf3_Maff
CEBPB	PPP1R26	0.00786262	CEBPB_PPP1R26	Atf3	Mex3c	0.00697369	Atf3_Mex3c
CEBPB	PTMS	0.0224256	CEBPB_PTMS	Atf3	Midn	0.0140995	Atf3_Midn
CEBPB	PTPRC	0.0199387	CEBPB_PTPRC	Atf3	Myo1b	0.0107167	Atf3_Myo1b
CEBPB	RAC1	0.0337087	CEBPB_RAC1	Atf3	Ndel1	0.00990534	Atf3_Ndel1
CEBPB	SCN2B	0.00702903	CEBPB_SCN2B	Atf3	Nedd1	0.00453445	Atf3_Nedd1
CEBPB	SLC17A5	0.0156841	CEBPB_SLC17A5	Atf3	Nfil3	0.0222835	Atf3_Nfil3
CEBPB	VWA1	0.0120988	CEBPB_VWA1	Atf3	Nr4a2	0.024024	Atf3_Nr4a2
CEBPB	ODC1	0.0179794	CEBPB_ODC1	Atf3	Pdp1	0.00407451	Atf3_Pdp1
CEBPB	FAM89B	0.0131609	CEBPB_FAM89B	Atf3	Pou6f1	0.00532196	Atf3_Pou6f1
CEBPB	SIK1	0.0175548	CEBPB_SIK1	Atf3	Rel	0.0148924	Atf3_Rel
CEBPB	CDKL2	0.0106042	CEBPB_CDKL2	Atf3	Rem2	0.0168261	Atf3_Rem2
CEBPB	CITED2	0.0239576	CEBPB_CITED2	Atf3	Ripk4	0.00975012	Atf3_Ripk4
CEBPB	PTOV1	0.0179264	CEBPB_PTOV1	Atf3	Rnf44	0.00346921	Atf3_Rnf44
CEBPB	VAMP5	0.014009	CEBPB_VAMP5	Atf3	Rnps1	0.00669106	Atf3_Rnps1
CEBPB	ZBTB24	0.00533248	CEBPB_ZBTB24	Atf3	Sde2	0.012158	Atf3_Sde2
CUX1	AASS	0.0110852	CUX1_AASS	Atf3	Sema4c	0.0112418	Atf3_Sema4c
CUX1	ACAP3	0.0106181	CUX1_ACAP3	Atf3	Sertad4	0.0109902	Atf3_Sertad4
CUX1	ADAM23	0.0122885	CUX1_ADAM23	Atf3	Shoc2	0.00694937	Atf3_Shoc2
CUX1	AHCTF1	0.00910852	CUX1_AHCTF1	Atf3	Siah2	0.0131714	Atf3_Siah2
CUX1	AKAP13	0.0166364	CUX1_AKAP13	Atf3	Sik1	0.0126055	Atf3_Sik1
CUX1	ANKRD11	0.0177587	CUX1_ANKRD11	Atf3	Sik2	0.00514355	Atf3_Sik2
CUX1	APOLD1	0.0104179	CUX1_APOLD1	Atf3	Sirt4	0.00358618	Atf3_Sirt4
CUX1	ARHGAP12	0.016309	CUX1_ARHGAP12	Atf3	Skil	0.0167325	Atf3_Skil
CUX1	ARHGAP21	0.0101736	CUX1_ARHGAP21	Atf3	Stat3	0.0089339	Atf3_Stat3
CUX1	ARHGEF10L	0.0124103	CUX1_ARHGEF10L	Atf3	Suv39h2	0.00438281	Atf3_Suv39h2
CUX1	ATN1	0.0133808	CUX1_ATN1	Atf3	Syncrip	0.00949022	Atf3_Syncrip
CUX1	ATXN2	0.0198104	CUX1_ATXN2	Atf3	Syt11	0.0164373	Atf3_Syt11
CUX1	BCL7C	0.00783351	CUX1_BCL7C	Atf3	Taf11	0.00644164	Atf3_Taf11
CUX1	BPTF	0.0193611	CUX1_BPTF	Atf3	Tgif2	0.0119951	Atf3_Tgif2
CUX1	CCAR1	0.0102649	CUX1_CCAR1	Atf3	Tiam1	0.00385022	Atf3_Tiam1
CUX1	CELF1	0.0128412	CUX1_CELF1	Atf3	Tmsb4x	0.0124028	Atf3_Tmsb4x
CUX1	CEP104	0.00676247	CUX1_CEP104	Atf3	Tnfaip1	0.00532488	Atf3_Tnfaip1
CUX1	CHD6	0.0142307	CUX1_CHD6	Atf3	Tpm4	0.0127371	Atf3_Tpm4
CUX1	CMIP	0.0129867	CUX1_CMIP	Atf3	Traf4	0.00878685	Atf3_Traf4
CUX1	CPSF7	0.00844624	CUX1_CPSF7	Atf3	Trib1	0.0158795	Atf3_Trib1
CUX1	CREBBP	0.0192107	CUX1_CREBBP	Atf3	Trps1	0.00422129	Atf3_Trps1
CUX1	CSNK1G2	0.00913675	CUX1_CSNK1G2	Atf3	Tspyl1	0.00482674	Atf3_Tspyl1
CUX1	CTCF	0.00972284	CUX1_CTCF	Atf3	Usp22	0.00684896	Atf3_Usp22
CUX1	CTNND1	0.0188034	CUX1_CTNND1	Atf3	Vegfa	0.00996465	Atf3_Vegfa
CUX1	DST	0.0190628	CUX1_DST	Atf3	Vps37b	0.0108271	Atf3_Vps37b
CUX1	ECE1	0.00870392	CUX1_ECE1	Atf3	Yy1	0.00702959	Atf3_Yy1
CUX1	EIF4ENIF1	0.00853772	CUX1_EIF4ENIF1	Atf3	Zbtb21	0.00556588	Atf3_Zbtb21
CUX1	FAM120A	0.0112743	CUX1_FAM120A	Atf3	Zc3h10	0.00549466	Atf3_Zc3h10
CUX1	FBXL14	0.00790362	CUX1_FBXL14	Atf3	Zdbf2	0.00917658	Atf3_Zdbf2
CUX1	FBXL19	0.00871085	CUX1_FBXL19	Atf3	Zfand2a	0.00472587	Atf3_Zfand2a
CUX1	FBXO34	0.00830603	CUX1_FBXO34	Atf3	Zfand5	0.0141562	Atf3_Zfand5
CUX1	FOXN3	0.0149276	CUX1_FOXN3	Atf3	Pwwp2a	0.00807803	Atf3_Pwwp2a
CUX1	FOXO1	0.00964649	CUX1_FOXO1	Atf3	Gpkow	0.0031683	Atf3_Gpkow
CUX1	FUT8	0.0101484	CUX1_FUT8	Atf3	Ythdf1	0.00619409	Atf3_Ythdf1
CUX1	FYN	0.0185725	CUX1_FYN	Atf3	Vgll4	0.0155155	Atf3_Vgll4
CUX1	GAB1	0.0125735	CUX1_GAB1	Atf3	Adamts1	0.0254024	Atf3_Adamts1
CUX1	GAN	0.00529636	CUX1_GAN	Atf3	Cars	0.00783626	Atf3_Cars
CUX1	GATAD2A	0.008678	CUX1_GATAD2A	Atf3	Dnttip2	0.00938395	Atf3_Dnttip2
CUX1	GKAP1	0.0119265	CUX1_GKAP1	Atf3	Ier3	0.0179115	Atf3_Ier3
CUX1	GMEB2	0.00799766	CUX1_GMEB2	Atf3	Pdzrn4	0.00485151	Atf3_Pdzrn4
CUX1	GNB1	0.0172844	CUX1_GNB1	Atf3	Sfxn2	0.00410313	Atf3_Sfxn2
CUX1	HIVEP3	0.00883005	CUX1_HIVEP3	Atf3	Thbs1	0.00515955	Atf3_Thbs1
CUX1	HS6ST1	0.0122006	CUX1_HS6ST1	Atf3	Kpna3	0.00514944	Atf3_Kpna3
CUX1	HSPG2	0.00828131	CUX1_HSPG2	Atf3	Srgap2	0.00929048	Atf3_Srgap2
CUX1	IGF2BP2	0.0201882	CUX1_IGF2BP2	Atf3	Srsf6	0.00892078	Atf3_Srsf6
CUX1	ITSN1	0.0156604	CUX1_ITSN1	Atf3	Gadd45a	0.00502913	Atf3_Gadd45a
CUX1	JMJD1C	0.0216801	CUX1_JMJD1C	Atf4	Adck1	0.00428127	Atf4_Adck1
CUX1	KAT6B	0.0133284	CUX1_KAT6B	Atf4	Arhgef7	0.00562779	Atf4_Arhgef7
CUX1	KCNMB4	0.00872312	CUX1_KCNMB4	Atf4	Atl2	0.00424183	Atf4_Atl2
CUX1	KLF7	0.00707369	CUX1_KLF7	Atf4	Dhx40	0.005222	Atf4_Dhx40
CUX1	KMT2C	0.0234902	CUX1_KMT2C	Atf4	Ensa	0.00519352	Atf4_Ensa
CUX1	L3MBTL3	0.00742511	CUX1_L3MBTL3	Atf4	Evi5	0.00480046	Atf4_Evi5
CUX1	LIN54	0.0110147	CUX1_LIN54	Atf4	Fbrs	0.00338165	Atf4_Fbrs
CUX1	LONRF1	0.00796773	CUX1_LONRF1	Atf4	Gtf2f1	0.00733346	Atf4_Gtf2f1
CUX1	LPCAT1	0.0118944	CUX1_LPCAT1	Atf4	Lzts2	0.00608357	Atf4_Lzts2
CUX1	MAPK1	0.0151014	CUX1_MAPK1	Atf4	Mknk2	0.00883633	Atf4_Mknk2
CUX1	MBOAT2	0.0158454	CUX1_MBOAT2	Atf4	Opa3	0.00529244	Atf4_Opa3
CUX1	MYCBP2	0.0170821	CUX1_MYCBP2	Atf4	Prrc2a	0.00588656	Atf4_Prrc2a
CUX1	MYEF2	0.0104806	CUX1_MYEF2	Atf4	Rnf103	0.00440714	Atf4_Rnf103
CUX1	N4BP2	0.00947437	CUX1_N4BP2	Atf4	Scyl2	0.00488314	Atf4_Scyl2
CUX1	NEO1	0.0180477	CUX1_NEO1	Atf4	Yap1	0.00456618	Atf4_Yap1
CUX1	NISCH	0.00946873	CUX1_NISCH	Atf4	Adpgk	0.00407522	Atf4_Adpgk
CUX1	NOS1AP	0.0137091	CUX1_NOS1AP	Atf4	Akt2	0.00536693	Atf4_Akt2
CUX1	PHIP	0.0145407	CUX1_PHIP	Atf4	Cdk2ap2	0.00557215	Atf4_Cdk2ap2
CUX1	POGZ	0.0185285	CUX1_POGZ	Atf4	Cep57	0.00588137	Atf4_Cep57
CUX1	PPP2R5C	0.0133783	CUX1_PPP2R5C	Atf4	Cirbp	0.00712619	Atf4_Cirbp
CUX1	PPP3CA	0.0207701	CUX1_PPP3CA	Atf4	Cwc25	0.00648107	Atf4_Cwc25
CUX1	PRKAR2B	0.012196	CUX1_PRKAR2B	Atf4	Emc3	0.00621897	Atf4_Emc3
CUX1	PRR12	0.0142015	CUX1_PRR12	Atf4	Ogdh	0.00509181	Atf4_Ogdh
CUX1	PRR14L	0.0111524	CUX1_PRR14L	Atf4	Sidt2	0.00483549	Atf4_Sidt2
CUX1	PTPN13	0.0192502	CUX1_PTPN13	Atf4	Usp42	0.003283	Atf4_Usp42
CUX1	PXDN	0.00920328	CUX1_PXDN	Atf4	Dnajc13	0.00403297	Atf4_Dnajc13
CUX1	QSER1	0.0111274	CUX1_QSER1	Atf4	Etnk2	0.0052266	Atf4_Etnk2
CUX1	RAB40C	0.0102022	CUX1_RAB40C	Atf4	Eva1c	0.00432368	Atf4_Eva1c
CUX1	RABL6	0.0132573	CUX1_RABL6	Atf4	Mapkapk2	0.00418141	Atf4_Mapkapk2
CUX1	RAI14	0.00978878	CUX1_RAI14	Atf4	Mfhas1	0.00453651	Atf4_Mfhas1
CUX1	REV1	0.00877045	CUX1_REV1	Atf4	Nup50	0.00502238	Atf4_Nup50
CUX1	RNF180	0.00690742	CUX1_RNF180	Atf4	Rps6kb2	0.00383696	Atf4_Rps6kb2
CUX1	RPRD2	0.0163743	CUX1_RPRD2	Atf4	Smndc1	0.00644933	Atf4_Smndc1
CUX1	RPS6KB1	0.00636969	CUX1_RPS6KB1	Atf4	Snx16	0.00459971	Atf4_Snx16
CUX1	RYK	0.0195716	CUX1_RYK	Atf4	Tmem259	0.00501969	Atf4_Tmem259
CUX1	SAP130	0.0110704	CUX1_SAP130	Atf4	Tnfrsf1a	0.00467759	Atf4_Tnfrsf1a
CUX1	SDK1	0.0238124	CUX1_SDK1	Atf4	Tpp2	0.00657558	Atf4_Tpp2
CUX1	SFXN1	0.00981829	CUX1_SFXN1	Atf4	Ankrd9	0.00519366	Atf4_Ankrd9
CUX1	SLC23A2	0.0162399	CUX1_SLC23A2	Atf4	Cdc42ep4	0.00598418	Atf4_Cdc42ep4
CUX1	SLC25A40	0.0074093	CUX1_SLC25A40	Atf4	Hnrnpa3	0.00449934	Atf4_Hnrnpa3
CUX1	SLC27A4	0.00893715	CUX1_SLC27A4	Atf4	Ing1	0.00881892	Atf4_Ing1
CUX1	SLC4A7	0.0195269	CUX1_SLC4A7	Atf4	Mecp2	0.00496607	Atf4_Mecp2
CUX1	SMAD2	0.0143599	CUX1_SMAD2	Atf4	Pias1	0.00490469	Atf4_Pias1
CUX1	SMCHD1	0.0105274	CUX1_SMCHD1	Atf4	Ppp2r2a	0.00687648	Atf4_Ppp2r2a
CUX1	SORT1	0.0116676	CUX1_SORT1	Atf4	Setd1b	0.00464861	Atf4_Setd1b
CUX1	SPRED1	0.0138929	CUX1_SPRED1	Atf4	Sh3gl1	0.00708922	Atf4_Sh3gl1
CUX1	SPTLC2	0.00631516	CUX1_SPTLC2	Atf4	Ubald1	0.00596876	Atf4_Ubald1
CUX1	STK24	0.0135284	CUX1_STK24	Atf4	Zbtb7a	0.0138736	Atf4_Zbtb7a
CUX1	STXBP1	0.0148377	CUX1_STXBP1	Atf6b	Flnc	0.00771564	Atf6b_Flnc
CUX1	TACC2	0.0163601	CUX1_TACC2	Atf6b	Gbe1	0.00468252	Atf6b_Gbe1
CUX1	TAOK1	0.014442	CUX1_TAOK1	Atf6b	Klhl26	0.0041838	Atf6b_Klhl26
CUX1	TBC1D2B	0.00900047	CUX1_TBC1D2B	Atf6b	Sh3bp5	0.00416434	Atf6b_Sh3bp5
CUX1	TCF3	0.0132486	CUX1_TCF3	Atf6b	Slc22a17	0.00659348	Atf6b_Slc22a17
CUX1	TGFBR1	0.00955422	CUX1_TGFBR1	Atf6b	Stat6	0.00405109	Atf6b_Stat6
CUX1	TLK1	0.00985024	CUX1_TLK1	Atf6b	Tspan6	0.00690475	Atf6b_Tspan6
CUX1	TOX3	0.0123238	CUX1_TOX3	Bach2	Dgkd	0.00501489	Bach2_Dgkd
CUX1	TULP3	0.0216047	CUX1_TULP3	Bach2	Plekha2	0.0086813	Bach2_Plekha2
CUX1	UBE2R2	0.0115545	CUX1_UBE2R2	Bach2	Ly6d	0.0191855	Bach2_Ly6d
CUX1	UBTD2	0.014152	CUX1_UBTD2	Bclaf1	Abhd17b	0.00495798	Bclaf1_Abhd17b
CUX1	USP7	0.00971531	CUX1_USP7	Bclaf1	Ankrd17	0.00732396	Bclaf1_Ankrd17
CUX1	VANGL2	0.0146444	CUX1_VANGL2	Bclaf1	Armc8	0.00434828	Bclaf1_Armc8
CUX1	WAC	0.0116669	CUX1_WAC	Bclaf1	Armcx5	0.00469706	Bclaf1_Armcx5
CUX1	WWP2	0.0136986	CUX1_WWP2	Bclaf1	Brd1	0.00799584	Bclaf1_Brd1
CUX1	ZBED4	0.010817	CUX1_ZBED4	Bclaf1	Carnmt1	0.00556279	Bclaf1_Carnmt1
CUX1	ZBTB10	0.00599973	CUX1_ZBTB10	Bclaf1	Celf1	0.00645146	Bclaf1_Celf1
CUX1	ZBTB7A	0.00929481	CUX1_ZBTB7A	Bclaf1	Chd1	0.00811178	Bclaf1_Chd1
CUX1	ZC3H7A	0.00905659	CUX1_ZC3H7A	Bclaf1	Clpx	0.00644626	Bclaf1_Clpx
CUX1	ZFX	0.00883434	CUX1_ZFX	Bclaf1	Cpsf2	0.0044837	Bclaf1_Cpsf2
CUX1	ZMIZ1	0.00973163	CUX1_ZMIZ1	Bclaf1	Cpsf7	0.00502381	Bclaf1_Cpsf7
CUX1	ZNRF1	0.0132891	CUX1_ZNRF1	Bclaf1	Csnk1a1	0.00885158	Bclaf1_Csnk1a1
CUX1	ADAM10	0.011225	CUX1_ADAM10	Bclaf1	Cxxc5	0.00636204	Bclaf1_Cxxc5
CUX1	CELF2	0.0192971	CUX1_CELF2	Bclaf1	Dcaf6	0.00436519	Bclaf1_Dcaf6
CUX1	DLG4	0.00936222	CUX1_DLG4	Bclaf1	Dhx30	0.00469883	Bclaf1_Dhx30
CUX1	FADS2	0.0127256	CUX1_FADS2	Bclaf1	Dhx40	0.00644802	Bclaf1_Dhx40
CUX1	NHS	0.0176825	CUX1_NHS	Bclaf1	Dido1	0.00472198	Bclaf1_Dido1
CUX1	ORC4	0.00882678	CUX1_ORC4	Bclaf1	Eif3a	0.00925367	Bclaf1_Eif3a
CUX1	PAK1	0.0138897	CUX1_PAK1	Bclaf1	Fbxl3	0.00593787	Bclaf1_Fbxl3
CUX1	PUM1	0.0162763	CUX1_PUM1	Bclaf1	Gart	0.00745125	Bclaf1_Gart
CUX1	ACIN1	0.0108581	CUX1_ACIN1	Bclaf1	Gsk3b	0.0100172	Bclaf1_Gsk3b
CUX1	APPBP2	0.00870108	CUX1_APPBP2	Bclaf1	Hectd1	0.00826234	Bclaf1_Hectd1
CUX1	ARHGAP35	0.0150349	CUX1_ARHGAP35	Bclaf1	Hnrnpa3	0.00439983	Bclaf1_Hnrnpa3
CUX1	ARID1A	0.0176608	CUX1_ARID1A	Bclaf1	Ilf3	0.00434137	Bclaf1_Ilf3
CUX1	ASH1L	0.0147533	CUX1_ASH1L	Bclaf1	Ip6k2	0.00543564	Bclaf1_Ip6k2
CUX1	ATF7	0.0137166	CUX1_ATF7	Bclaf1	Jmjd1c	0.0113575	Bclaf1_Jmjd1c
CUX1	ATF7IP	0.0128831	CUX1_ATF7IP	Bclaf1	Kmt2e	0.0100392	Bclaf1_Kmt2e
CUX1	ATP2B4	0.0171907	CUX1_ATP2B4	Bclaf1	Luc7l3	0.00939896	Bclaf1_Luc7l3
CUX1	ATP9A	0.0143405	CUX1_ATP9A	Bclaf1	Mga	0.00749536	Bclaf1_Mga
CUX1	CDK12	0.00929276	CUX1_CDK12	Bclaf1	Naa15	0.00782372	Bclaf1_Naa15
CUX1	CHD8	0.0155353	CUX1_CHD8	Bclaf1	Nemf	0.00488175	Bclaf1_Nemf
CUX1	CNOT4	0.0101205	CUX1_CNOT4	Bclaf1	Nr3c1	0.00471078	Bclaf1_Nr3c1
CUX1	COG7	0.00658174	CUX1_COG7	Bclaf1	Nrbp1	0.00513413	Bclaf1_Nrbp1
CUX1	CTDSPL2	0.0110407	CUX1_CTDSPL2	Bclaf1	Nrd1	0.0106611	Bclaf1_Nrd1
CUX1	DNM1	0.0125065	CUX1_DNM1	Bclaf1	Nup153	0.00552748	Bclaf1_Nup153
CUX1	EPN2	0.0089875	CUX1_EPN2	Bclaf1	Phf12	0.00498655	Bclaf1_Phf12
CUX1	FBXO46	0.00644809	CUX1_FBXO46	Bclaf1	Phlpp1	0.00399589	Bclaf1_Phlpp1
CUX1	GAPVD1	0.0107534	CUX1_GAPVD1	Bclaf1	Phrf1	0.00367616	Bclaf1_Phrf1
CUX1	GLG1	0.014865	CUX1_GLG1	Bclaf1	Ppp2r2d	0.00603457	Bclaf1_Ppp2r2d
CUX1	GPR107	0.0133818	CUX1_GPR107	Bclaf1	Ppp4r3b	0.00581319	Bclaf1_Ppp4r3b
CUX1	GTF3C2	0.00917193	CUX1_GTF3C2	Bclaf1	Ptbp2	0.00570128	Bclaf1_Ptbp2
CUX1	HEATR5A	0.0149848	CUX1_HEATR5A	Bclaf1	Ptch1	0.00353542	Bclaf1_Ptch1
CUX1	IKZF4	0.00591735	CUX1_IKZF4	Bclaf1	Pum2	0.00540299	Bclaf1_Pum2
CUX1	INTS2	0.011034	CUX1_INTS2	Bclaf1	Pura	0.00889756	Bclaf1_Pura
CUX1	KLHL20	0.00912005	CUX1_KLHL20	Bclaf1	Qrich1	0.00506874	Bclaf1_Qrich1
CUX1	LPCAT3	0.00871854	CUX1_LPCAT3	Bclaf1	Ralgps2	0.00773479	Bclaf1_Ralgps2
CUX1	MECP2	0.0131928	CUX1_MECP2	Bclaf1	Rbbp7	0.00843768	Bclaf1_Rbbp7
CUX1	NDST1	0.0114673	CUX1_NDST1	Bclaf1	Rbm25	0.0100309	Bclaf1_Rbm25
CUX1	NDUFAF6	0.0168108	CUX1_NDUFAF6	Bclaf1	Rnf216	0.00551969	Bclaf1_Rnf216
CUX1	NPRL3	0.0112184	CUX1_NPRL3	Bclaf1	Safb	0.00794019	Bclaf1_Safb
CUX1	NUP205	0.00816798	CUX1_NUP205	Bclaf1	Sbno1	0.00951867	Bclaf1_Sbno1
CUX1	PBX1	0.0207774	CUX1_PBX1	Bclaf1	Scaf1	0.00492785	Bclaf1_Scaf1
CUX1	PRPF3	0.0106439	CUX1_PRPF3	Bclaf1	Scaf8	0.00424629	Bclaf1_Scaf8
CUX1	RAB3GAP2	0.0107408	CUX1_RAB3GAP2	Bclaf1	Setd1b	0.00442193	Bclaf1_Setd1b
CUX1	RFWD3	0.0110922	CUX1_RFWD3	Bclaf1	Setd5	0.00768989	Bclaf1_Setd5
CUX1	RNF138	0.00641969	CUX1_RNF138	Bclaf1	Sf3b3	0.0076323	Bclaf1_Sf3b3
CUX1	SEC24C	0.0068487	CUX1_SEC24C	Bclaf1	Sik3	0.00354206	Bclaf1_Sik3
CUX1	SIPA1L1	0.01932	CUX1_SIPA1L1	Bclaf1	Smc4	0.00458399	Bclaf1_Smc4
CUX1	SPAST	0.00867225	CUX1_SPAST	Bclaf1	Smchd1	0.00645459	Bclaf1_Smchd1
CUX1	STOX1	0.0133855	CUX1_STOX1	Bclaf1	Snx27	0.00370415	Bclaf1_Snx27
CUX1	TMEM184B	0.010867	CUX1_TMEM184B	Bclaf1	Srek1	0.0121588	Bclaf1_Srek1
CUX1	TNKS2	0.00936709	CUX1_TNKS2	Bclaf1	Srrm1	0.00766251	Bclaf1_Srrm1
CUX1	TNPO1	0.0101696	CUX1_TNPO1	Bclaf1	Srsf1	0.00915156	Bclaf1_Srsf1
CUX1	UBE4A	0.00807439	CUX1_UBE4A	Bclaf1	Ssh1	0.00380046	Bclaf1_Ssh1
CUX1	UBXN2A	0.0106841	CUX1_UBXN2A	Bclaf1	Tab2	0.00788356	Bclaf1_Tab2
CUX1	UNC13B	0.0123556	CUX1_UNC13B	Bclaf1	Taf15	0.00741452	Bclaf1_Taf15
CUX1	USP13	0.00884788	CUX1_USP13	Bclaf1	Tcf20	0.00396641	Bclaf1_Tcf20
CUX1	WDR59	0.00913432	CUX1_WDR59	Bclaf1	Traf3ip1	0.0035347	Bclaf1_Traf3ip1
CUX1	XPO6	0.0110531	CUX1_XPO6	Bclaf1	Trim33	0.00590407	Bclaf1_Trim33
CUX1	ZMYND8	0.0133016	CUX1_ZMYND8	Bclaf1	Ubtf	0.00587037	Bclaf1_Ubtf
DBP	ABCD3	0.012786	DBP_ABCD3	Bclaf1	Usp9x	0.00626948	Bclaf1_Usp9x
DBP	MAPT	0.0138251	DBP_MAPT	Bclaf1	Wnk1	0.00915339	Bclaf1_Wnk1
DBP	FBP1	0.0170087	DBP_FBP1	Bclaf1	Kdm5a	0.00525496	Bclaf1_Kdm5a
DBP	KCNJ2	0.0136652	DBP_KCNJ2	Bclaf1	Zc3h13	0.0100003	Bclaf1_Zc3h13
DBP	MXI1	0.0172215	DBP_MXI1	Bclaf1	Arhgef12	0.0061656	Bclaf1_Arhgef12
DBP	NR1D1	0.0242745	DBP_NR1D1	Bclaf1	Bfar	0.00483981	Bclaf1_Bfar
DBP	PTMS	0.0261518	DBP_PTMS	Bclaf1	Brpf1	0.00489729	Bclaf1_Brpf1
DBP	NUDT18	0.010233	DBP_NUDT18	Bclaf1	Cdc40	0.00688674	Bclaf1_Cdc40
DDIT3	ARL4A	0.0215893	DDIT3_ARL4A	Bclaf1	Ctdspl2	0.010562	Bclaf1_Ctdspl2
DDIT3	ARPIN	0.0107063	DDIT3_ARPIN	Bclaf1	Cuedc1	0.00486239	Bclaf1_Cuedc1
DDIT3	CBX4	0.0127032	DDIT3_CBX4	Bclaf1	Ddhd2	0.00642949	Bclaf1_Ddhd2
DDIT3	CLDN8	0.00935295	DDIT3_CLDN8	Bclaf1	Fam214a	0.00702801	Bclaf1_Fam214a
DDIT3	FANCE	0.00789355	DDIT3_FANCE	Bclaf1	Fchsd2	0.00378681	Bclaf1_Fchsd2
DDIT3	FOSL1	0.0264716	DDIT3_FOSL1	Bclaf1	Fip1l1	0.00663304	Bclaf1_Fip1l1
DDIT3	GNPNAT1	0.0100688	DDIT3_GNPNAT1	Bclaf1	Hnrnpl	0.0156134	Bclaf1_Hnrnpl
DDIT3	HERPUD1	0.0359882	DDIT3_HERPUD1	Bclaf1	Krit1	0.00786786	Bclaf1_Krit1
DDIT3	ITGB5	0.0114526	DDIT3_ITGB5	Bclaf1	Lmbrd1	0.00517877	Bclaf1_Lmbrd1
DDIT3	KCNAB1	0.0183769	DDIT3_KCNAB1	Bclaf1	Map7	0.00582923	Bclaf1_Map7
DDIT3	PER1	0.0175022	DDIT3_PER1	Bclaf1	Mark3	0.00573765	Bclaf1_Mark3
DDIT3	ODF3L1	0.0252383	DDIT3_ODF3L1	Bclaf1	Mier1	0.00832104	Bclaf1_Mier1
EGR1	ACTN1	0.0122682	EGR1_ACTN1	Bclaf1	Numa1	0.00422576	Bclaf1_Numa1
EGR1	ADD3	0.0216351	EGR1_ADD3	Bclaf1	Osbp	0.00433405	Bclaf1_Osbp
EGR1	ADGRA2	0.0112779	EGR1_ADGRA2	Bclaf1	Otud5	0.00449431	Bclaf1_Otud5
EGR1	AFF4	0.0191458	EGR1_AFF4	Bclaf1	Parg	0.00492279	Bclaf1_Parg
EGR1	AGPAT4	0.017424	EGR1_AGPAT4	Bclaf1	Phf14	0.00898495	Bclaf1_Phf14
EGR1	AHDC1	0.0227774	EGR1_AHDC1	Bclaf1	Phip	0.00784647	Bclaf1_Phip
EGR1	AHNAK	0.0259068	EGR1_AHNAK	Bclaf1	Purb	0.00764976	Bclaf1_Purb
EGR1	AR	0.00825773	EGR1_AR	Bclaf1	Rap2c	0.00525063	Bclaf1_Rap2c
EGR1	ATXN7L2	0.0136982	EGR1_ATXN7L2	Bclaf1	Rapgef6	0.00546715	Bclaf1_Rapgef6
EGR1	BBX	0.0154619	EGR1_BBX	Bclaf1	Rbm34	0.00393682	Bclaf1_Rbm34
EGR1	BCL6	0.011781	EGR1_BCL6	Bclaf1	Rnf32	0.00444217	Bclaf1_Rnf32
EGR1	BRD2	0.024077	EGR1_BRD2	Bclaf1	Rnpc3	0.00793603	Bclaf1_Rnpc3
EGR1	C1QL1	0.0275309	EGR1_C1QL1	Bclaf1	Sclt1	0.00520877	Bclaf1_Sclt1
EGR1	CBX4	0.0138351	EGR1_CBX4	Bclaf1	Sf1	0.00538497	Bclaf1_Sf1
EGR1	CBX6	0.0110307	EGR1_CBX6	Bclaf1	Sf3b1	0.010112	Bclaf1_Sf3b1
EGR1	CCND2	0.0211861	EGR1_CCND2	Bclaf1	Sirt7	0.00719522	Bclaf1_Sirt7
EGR1	CDKN1A	0.019344	EGR1_CDKN1A	Bclaf1	Sltm	0.00835853	Bclaf1_Sltm
EGR1	CHL1	0.0205266	EGR1_CHL1	Bclaf1	Smarcad1	0.00611108	Bclaf1_Smarcad1
EGR1	CIC	0.00604896	EGR1_CIC	Bclaf1	Srpk1	0.00713271	Bclaf1_Srpk1
EGR1	EGR2	0.043447	EGR1_EGR2	Bclaf1	Taok2	0.00376705	Bclaf1_Taok2
EGR1	EGR3	0.0345919	EGR1_EGR3	Bclaf1	Tcf12	0.0064036	Bclaf1_Tcf12
EGR1	ERBB2	0.0237347	EGR1_ERBB2	Bclaf1	Tcf25	0.00774683	Bclaf1_Tcf25
EGR1	ERBB3	0.0149176	EGR1_ERBB3	Bclaf1	Tug1	0.00452631	Bclaf1_Tug1
EGR1	ERF	0.0311639	EGR1_ERF	Bclaf1	Ubr4	0.00531149	Bclaf1_Ubr4
EGR1	FAM20A	0.023103	EGR1_FAM20A	Bclaf1	Zmym4	0.00703811	Bclaf1_Zmym4
EGR1	FLNA	0.0166565	EGR1_FLNA	Bclaf1	Chd4	0.00920857	Bclaf1_Chd4
EGR1	FOSB	0.0520962	EGR1_FOSB	Bclaf1	Ddx50	0.0135176	Bclaf1_Ddx50
EGR1	FOSL2	0.0237966	EGR1_FOSL2	Bclaf1	Hnrnpd	0.00866361	Bclaf1_Hnrnpd
EGR1	GATA6	0.020375	EGR1_GATA6	Bclaf1	Lnpep	0.00498584	Bclaf1_Lnpep
EGR1	GPM6B	0.0192419	EGR1_GPM6B	Bclaf1	Naf1	0.00513258	Bclaf1_Naf1
EGR1	IGF2	0.0267129	EGR1_IGF2	Bclaf1	Nit1	0.00398162	Bclaf1_Nit1
EGR1	IGFBP6	0.0185488	EGR1_IGFBP6	Bclaf1	Nkiras1	0.00530382	Bclaf1_Nkiras1
EGR1	IRF6	0.0190778	EGR1_IRF6	Bclaf1	Paxip1	0.00506662	Bclaf1_Paxip1
EGR1	ITPRIP	0.00993263	EGR1_ITPRIP	Bclaf1	Tbl1x	0.00573464	Bclaf1_Tbl1x
EGR1	JUN	0.0567782	EGR1_JUN	Bclaf1	Tfdp2	0.00458681	Bclaf1_Tfdp2
EGR1	JUNB	0.0553453	EGR1_JUNB	Bclaf1	Thoc2	0.0114194	Bclaf1_Thoc2
EGR1	KDM6B	0.0152345	EGR1_KDM6B	Bclaf1	Vps13b	0.00365634	Bclaf1_Vps13b
EGR1	KIF1C	0.00911097	EGR1_KIF1C	Bclaf1	Yme1l1	0.00513535	Bclaf1_Yme1l1
EGR1	KIF5C	0.0221683	EGR1_KIF5C	Bclaf1	Trrap	0.00553524	Bclaf1_Trrap
EGR1	LRP1	0.010178	EGR1_LRP1	Bclaf1	Ago2	0.00455137	Bclaf1_Ago2
EGR1	MAF	0.0138058	EGR1_MAF	Bclaf1	Ankrd28	0.00466443	Bclaf1_Ankrd28
EGR1	MARCKS	0.012332	EGR1_MARCKS	Bclaf1	Arhgap12	0.00437813	Bclaf1_Arhgap12
EGR1	MEG3	0.0257083	EGR1_MEG3	Bclaf1	Cnot6l	0.00682023	Bclaf1_Cnot6l
EGR1	MGAT4B	0.00740003	EGR1_MGAT4B	Bclaf1	Eea1	0.00469911	Bclaf1_Eea1
EGR1	MIDN	0.0154211	EGR1_MIDN	Bclaf1	Fzd3	0.00550233	Bclaf1_Fzd3
EGR1	MOB3C	0.0084797	EGR1_MOB3C	Bclaf1	Map4k4	0.00803418	Bclaf1_Map4k4
EGR1	NAB2	0.00710921	EGR1_NAB2	Bclaf1	Nisch	0.00800483	Bclaf1_Nisch
EGR1	NEDD4L	0.0159591	EGR1_NEDD4L	Bclaf1	Pkn2	0.0110429	Bclaf1_Pkn2
EGR1	NFIX	0.0181722	EGR1_NFIX	Bclaf1	Plekha8	0.0036439	Bclaf1_Plekha8
EGR1	NFKBIE	0.0093906	EGR1_NFKBIE	Bclaf1	Ppfia1	0.00498757	Bclaf1_Ppfia1
EGR1	NR4A1	0.060627	EGR1_NR4A1	Bclaf1	Sbf1	0.00324783	Bclaf1_Sbf1
EGR1	NR4A2	0.0311652	EGR1_NR4A2	Bclaf1	Tada1	0.00410757	Bclaf1_Tada1
EGR1	NR4A3	0.038369	EGR1_NR4A3	Bclaf1	Trip12	0.00771913	Bclaf1_Trip12
EGR1	NYNRIN	0.0227481	EGR1_NYNRIN	Bclaf1	Ttc19	0.00856131	Bclaf1_Ttc19
EGR1	PCF11	0.0129301	EGR1_PCF11	Bclaf1	Txndc11	0.00389805	Bclaf1_Txndc11
EGR1	PDE4A	0.021413	EGR1_PDE4A	Bclaf1	U2surp	0.00764365	Bclaf1_U2surp
EGR1	PDGFA	0.0107642	EGR1_PDGFA	Bclaf1	Ube2j1	0.00433326	Bclaf1_Ube2j1
EGR1	PIK3R1	0.0234012	EGR1_PIK3R1	Bclaf1	Xpr1	0.00515788	Bclaf1_Xpr1
EGR1	RARG	0.0147367	EGR1_RARG	Bclaf1	Zc3h18	0.00513784	Bclaf1_Zc3h18
EGR1	RGMA	0.0166226	EGR1_RGMA	Bclaf1	Atxn7	0.00478108	Bclaf1_Atxn7
EGR1	S1PR2	0.0101984	EGR1_S1PR2	Bclaf1	Klhl18	0.00374077	Bclaf1_Klhl18
EGR1	SIN3A	0.0109628	EGR1_SIN3A	Bdp1	Atp8b1	0.00360498	Bdp1_Atp8b1
EGR1	SIRPA	0.0127348	EGR1_SIRPA	Bdp1	Cnnm2	0.00378699	Bdp1_Cnnm2
EGR1	SLC38A3	0.0107348	EGR1_SLC38A3	Bdp1	Fnip1	0.00421231	Bdp1_Fnip1
EGR1	SLITRK5	0.0159532	EGR1_SLITRK5	Bdp1	Map3k13	0.00351349	Bdp1_Map3k13
EGR1	SOX12	0.00667513	EGR1_SOX12	Bdp1	Naa16	0.00438117	Bdp1_Naa16
EGR1	SRF	0.023572	EGR1_SRF	Bdp1	Phf20	0.00400597	Bdp1_Phf20
EGR1	TLE3	0.0193387	EGR1_TLE3	Bdp1	Slc38a9	0.00574486	Bdp1_Slc38a9
EGR1	TRAF4	0.0174532	EGR1_TRAF4	Bdp1	Tapt1	0.00391817	Bdp1_Tapt1
EGR1	TSKU	0.0106426	EGR1_TSKU	Bdp1	Zc3h12c	0.00400453	Bdp1_Zc3h12c
EGR1	TSPYL2	0.0243436	EGR1_TSPYL2	Bhlhe40	Plcg1	0.00343681	Bhlhe40_Plcg1
EGR1	VAT1	0.0192861	EGR1_VAT1	Bhlhe40	Efna3	0.00764302	Bhlhe40_Efna3
EGR1	WASF2	0.0161519	EGR1_WASF2	Bhlhe40	Epb41l4b	0.00447275	Bhlhe40_Epb41l4b
EGR1	ZBTB7C	0.0215813	EGR1_ZBTB7C	Bhlhe40	Fbxo10	0.00422504	Bhlhe40_Fbxo10
EGR1	ZFAND5	0.0223413	EGR1_ZFAND5	Bhlhe40	Igf2bp1	0.00627925	Bhlhe40_Igf2bp1
EGR1	ZFHX4	0.0156547	EGR1_ZFHX4	Bhlhe40	Spred3	0.00418354	Bhlhe40_Spred3
EGR1	ZFP36L1	0.026937	EGR1_ZFP36L1	Bhlhe40	Igsf9b	0.00569332	Bhlhe40_Igsf9b
EGR1	ANGPTL7	0.0285557	EGR1_ANGPTL7	Bhlhe40	Zbtb2	0.00551427	Bhlhe40_Zbtb2
EGR1	CDKN1C	0.0261778	EGR1_CDKN1C	Bhlhe40	Braf	0.00477113	Bhlhe40_Braf
EGR1	CMTM5	0.0229561	EGR1_CMTM5	Bhlhe40	Srfbp1	0.00424235	Bhlhe40_Srfbp1
EGR1	DDIT3	0.0428918	EGR1_DDIT3	Bhlhe40	Inafm2	0.004259	Bhlhe40_Inafm2
EGR1	DUSP1	0.0380509	EGR1_DUSP1	Bhlhe40	Nuak2	0.0061704	Bhlhe40_Nuak2
EGR1	GFPT2	0.0160427	EGR1_GFPT2	Brca1	Cdkn2c	0.0145389	Brca1_Cdkn2c
EGR1	PABPC4L	0.00717555	EGR1_PABPC4L	Brca1	Chaf1a	0.00595125	Brca1_Chaf1a
EGR1	SIX5	0.00808516	EGR1_SIX5	Brca1	Fen1	0.00712463	Brca1_Fen1
EGR1	SNTB2	0.0100777	EGR1_SNTB2	Cebpb	Ahnak	0.00710809	Cebpb_Ahnak
EGR1	SPATA2L	0.0126236	EGR1_SPATA2L	Cebpb	Arf6	0.0116146	Cebpb_Arf6
EGR1	ST6GALNAC4	0.00675328	EGR1_ST6GALNAC4	Cebpb	Arpc1b	0.0130553	Cebpb_Arpc1b
EGR1	TNS2	0.0113576	EGR1_TNS2	Cebpb	Atp6ap2	0.00837884	Cebpb_Atp6ap2
EGR1	ZFP36L2	0.0274071	EGR1_ZFP36L2	Cebpb	Bcl3	0.00819324	Cebpb_Bcl3
EGR1	GHR	0.0131673	EGR1_GHR	Cebpb	Ccdc86	0.00535606	Cebpb_Ccdc86
EGR1	MATN4	0.00671129	EGR1_MATN4	Cebpb	Cdk2ap2	0.00641012	Cebpb_Cdk2ap2
EGR1	STAT3	0.0212677	EGR1_STAT3	Cebpb	Cnot7	0.00532112	Cebpb_Cnot7
EGR1	TIFA	0.0165089	EGR1_TIFA	Cebpb	Cwc25	0.00641052	Cebpb_Cwc25
EGR1	TMEM63A	0.0117075	EGR1_TMEM63A	Cebpb	Cycs	0.00522392	Cebpb_Cycs
EGR1	AKAP12	0.0283698	EGR1_AKAP12	Cebpb	Gar1	0.00493456	Cebpb_Gar1
EGR1	ANKRD50	0.0176258	EGR1_ANKRD50	Cebpb	Gpm6b	0.00597216	Cebpb_Gpm6b
EGR1	ARL4A	0.0242371	EGR1_ARL4A	Cebpb	Lbh	0.0092622	Cebpb_Lbh
EGR1	ATF3	0.0514804	EGR1_ATF3	Cebpb	Lias	0.00603577	Cebpb_Lias
EGR1	AXIN2	0.00599515	EGR1_AXIN2	Cebpb	Magoh	0.00957387	Cebpb_Magoh
EGR1	BASP1	0.0143654	EGR1_BASP1	Cebpb	Magohb	0.00553267	Cebpb_Magohb
EGR1	BMP7	0.0148468	EGR1_BMP7	Cebpb	Mapkapk2	0.0051657	Cebpb_Mapkapk2
EGR1	BOC	0.0210013	EGR1_BOC	Cebpb	Nsmce3	0.00700588	Cebpb_Nsmce3
EGR1	CACNG4	0.0153017	EGR1_CACNG4	Cebpb	Pdp1	0.00505025	Cebpb_Pdp1
EGR1	CALD1	0.0212438	EGR1_CALD1	Cebpb	Ppp2r5a	0.0060015	Cebpb_Ppp2r5a
EGR1	CAV2	0.0327057	EGR1_CAV2	Cebpb	Rap2a	0.00425065	Cebpb_Rap2a
EGR1	CCNL1	0.0365535	EGR1_CCNL1	Cebpb	Rce1	0.00489557	Cebpb_Rce1
EGR1	CDKN2AIP	0.0166454	EGR1_CDKN2AIP	Cebpb	Rnf40	0.0031715	Cebpb_Rnf40
EGR1	CEBPD	0.0246775	EGR1_CEBPD	Cebpb	Sar1a	0.00659906	Cebpb_Sar1a
EGR1	CHD1	0.0141558	EGR1_CHD1	Cebpb	Sik1	0.00853807	Cebpb_Sik1
EGR1	CMBL	0.0169533	EGR1_CMBL	Cebpb	Stk24	0.00673513	Cebpb_Stk24
EGR1	CNTN1	0.0189274	EGR1_CNTN1	Cebpb	Tiprl	0.00800403	Cebpb_Tiprl
EGR1	COL4A2	0.0124025	EGR1_COL4A2	Cebpb	Tnfrsf12a	0.0196932	Cebpb_Tnfrsf12a
EGR1	CSRNP1	0.0307473	EGR1_CSRNP1	Cebpb	Tpm4	0.010261	Cebpb_Tpm4
EGR1	DAB2	0.00988158	EGR1_DAB2	Cebpb	Trmt10a	0.00344184	Cebpb_Trmt10a
EGR1	DSP	0.0146563	EGR1_DSP	Cebpb	Ube2h	0.00581448	Cebpb_Ube2h
EGR1	EMP1	0.0295691	EGR1_EMP1	Cebpb	Zfand2a	0.00529635	Cebpb_Zfand2a
EGR1	FAM53C	0.0268398	EGR1_FAM53C	Cebpb	Ccnj	0.00516465	Cebpb_Ccnj
EGR1	FAT4	0.0176485	EGR1_FAT4	Cebpb	Mboat2	0.0133592	Cebpb_Mboat2
EGR1	FERMT2	0.0142618	EGR1_FERMT2	Cebpb	Nfatc1	0.00428536	Cebpb_Nfatc1
EGR1	FLCN	0.00750649	EGR1_FLCN	Cebpb	Vps18	0.00730002	Cebpb_Vps18
EGR1	FRZB	0.0264536	EGR1_FRZB	Cebpb	Adrb2	0.00597162	Cebpb_Adrb2
EGR1	GABRB2	0.0332642	EGR1_GABRB2	Cebpb	Anapc15	0.00339365	Cebpb_Anapc15
EGR1	GADD45B	0.0296579	EGR1_GADD45B	Cebpb	Arid5b	0.0100334	Cebpb_Arid5b
EGR1	GEM	0.0186911	EGR1_GEM	Cebpb	Arl8a	0.00904064	Cebpb_Arl8a
EGR1	HNRNPL	0.012171	EGR1_HNRNPL	Cebpb	Cep83	0.0067415	Cebpb_Cep83
EGR1	IFIH1	0.00837106	EGR1_IFIH1	Cebpb	Cpt1a	0.00449132	Cebpb_Cpt1a
EGR1	IRF1	0.0338162	EGR1_IRF1	Cebpb	Eif4a1	0.00996034	Cebpb_Eif4a1
EGR1	IRF2BP2	0.0187677	EGR1_IRF2BP2	Cebpb	Frrs1	0.00885045	Cebpb_Frrs1
EGR1	IRX1	0.0211026	EGR1_IRX1	Cebpb	Gmeb1	0.00414733	Cebpb_Gmeb1
EGR1	IRX5	0.0163842	EGR1_IRX5	Cebpb	Hdac5	0.00448325	Cebpb_Hdac5
EGR1	KLHL13	0.0151675	EGR1_KLHL13	Cebpb	Hnrnpf	0.00937928	Cebpb_Hnrnpf
EGR1	KLHL21	0.0229936	EGR1_KLHL21	Cebpb	Kazn	0.00388447	Cebpb_Kazn
EGR1	LIMS1	0.00777608	EGR1_LIMS1	Cebpb	Ovol1	0.0144885	Cebpb_Ovol1
EGR1	LIMS2	0.0104808	EGR1_LIMS2	Cebpb	Plekhh3	0.0056552	Cebpb_Plekhh3
EGR1	LTBP4	0.0127725	EGR1_LTBP4	Cebpb	Prim2	0.00358768	Cebpb_Prim2
EGR1	MAFK	0.0194451	EGR1_MAFK	Cebpb	Ptp4a1	0.00492761	Cebpb_Ptp4a1
EGR1	MAN1C1	0.0220702	EGR1_MAN1C1	Cebpb	Rnf19b	0.00486131	Cebpb_Rnf19b
EGR1	MAP2K7	0.0102102	EGR1_MAP2K7	Cebpb	Rnf4	0.00653764	Cebpb_Rnf4
EGR1	METRN	0.0122532	EGR1_METRN	Cebpb	Slc2a1	0.00978794	Cebpb_Slc2a1
EGR1	METRNL	0.0255603	EGR1_METRNL	Cebpb	Uchl3	0.00787182	Cebpb_Uchl3
EGR1	MMP2	0.0278023	EGR1_MMP2	Cebpb	Vps37b	0.011264	Cebpb_Vps37b
EGR1	MTUS1	0.0188699	EGR1_MTUS1	Cebpb	Ywhag	0.00909462	Cebpb_Ywhag
EGR1	NAB1	0.00997913	EGR1_NAB1	Cebpb	Ywhah	0.0115128	Cebpb_Ywhah
EGR1	NAMPT	0.0174781	EGR1_NAMPT	Cebpb	Adm	0.00447616	Cebpb_Adm
EGR1	NFIB	0.0285034	EGR1_NFIB	Cebpb	Ankrd9	0.00471117	Cebpb_Ankrd9
EGR1	NFIL3	0.0188306	EGR1_NFIL3	Cebpb	Atp6v0c	0.00995832	Cebpb_Atp6v0c
EGR1	NFKB2	0.0220835	EGR1_NFKB2	Cebpb	Baiap2	0.0103898	Cebpb_Baiap2
EGR1	NFKBIZ	0.0297801	EGR1_NFKBIZ	Cebpb	Cacng4	0.00756429	Cebpb_Cacng4
EGR1	NOTCH2	0.0121636	EGR1_NOTCH2	Cebpb	Cdc42se1	0.00684811	Cebpb_Cdc42se1
EGR1	NTRK3	0.0385631	EGR1_NTRK3	Cebpb	Gabpb1	0.00518683	Cebpb_Gabpb1
EGR1	NXT1	0.0235637	EGR1_NXT1	Cebpb	Irf2bp1	0.00671965	Cebpb_Irf2bp1
EGR1	ODF2L	0.0139321	EGR1_ODF2L	Cebpb	Krt18	0.0177581	Cebpb_Krt18
EGR1	PKN1	0.00605135	EGR1_PKN1	Cebpb	Lmnb1	0.00513572	Cebpb_Lmnb1
EGR1	PNRC1	0.022807	EGR1_PNRC1	Cebpb	Mknk2	0.00634133	Cebpb_Mknk2
EGR1	PPRC1	0.0135412	EGR1_PPRC1	Cebpb	Morf4l2	0.00889478	Cebpb_Morf4l2
EGR1	PTP4A1	0.0220416	EGR1_PTP4A1	Cebpb	Nfe2l2	0.00998643	Cebpb_Nfe2l2
EGR1	PXDC1	0.0152984	EGR1_PXDC1	Cebpb	Pcgf2	0.0045891	Cebpb_Pcgf2
EGR1	RAB21	0.00955552	EGR1_RAB21	Cebpb	Ppp2r2a	0.00740075	Cebpb_Ppp2r2a
EGR1	RBM47	0.0153731	EGR1_RBM47	Cebpb	Tfe3	0.00783142	Cebpb_Tfe3
EGR1	RBPMS	0.0105318	EGR1_RBPMS	Cebpb	Tpd52l2	0.00857876	Cebpb_Tpd52l2
EGR1	RGS16	0.0116155	EGR1_RGS16	Cebpb	Tuba4a	0.00706562	Cebpb_Tuba4a
EGR1	RIPK4	0.00902336	EGR1_RIPK4	Cebpb	Vegfa	0.00831543	Cebpb_Vegfa
EGR1	SLC7A8	0.0119607	EGR1_SLC7A8	Cebpb	Anxa4	0.00458961	Cebpb_Anxa4
EGR1	SOCS1	0.0132863	EGR1_SOCS1	Cebpb	Atad1	0.00472124	Cebpb_Atad1
EGR1	TES	0.0278581	EGR1_TES	Cebpb	Atg16l2	0.00522403	Cebpb_Atg16l2
EGR1	TGIF1	0.0245657	EGR1_TGIF1	Cebpb	Ccdc102a	0.00424425	Cebpb_Ccdc102a
EGR1	THBS1	0.0287534	EGR1_THBS1	Cebpb	Ccdc9	0.00563115	Cebpb_Ccdc9
EGR1	TMEM47	0.0265663	EGR1_TMEM47	Cebpb	Etnk2	0.00610279	Cebpb_Etnk2
EGR1	TNNI1	0.0143338	EGR1_TNNI1	Cebpb	Fam171a1	0.00415498	Cebpb_Fam171a1
EGR1	USP2	0.0177436	EGR1_USP2	Cebpb	Foxo6	0.00485586	Cebpb_Foxo6
EGR1	YBX3	0.0143651	EGR1_YBX3	Cebpb	Hr	0.00707069	Cebpb_Hr
EGR1	ZBTB10	0.00536169	EGR1_ZBTB10	Cebpb	Iffo2	0.00521452	Cebpb_Iffo2
EGR1	ZDBF2	0.00797481	EGR1_ZDBF2	Cebpb	Ifngr1	0.00370261	Cebpb_Ifngr1
EGR1	ZHX1	0.00947509	EGR1_ZHX1	Cebpb	Kctd1	0.0045188	Cebpb_Kctd1
EGR1	ZHX3	0.0201722	EGR1_ZHX3	Cebpb	Lsm14a	0.00475093	Cebpb_Lsm14a
EGR1	ABTB1	0.00919532	EGR1_ABTB1	Cebpb	Mafb	0.0105088	Cebpb_Mafb
EGR1	MAL2	0.014982	EGR1_MAL2	Cebpb	Mettl16	0.00523776	Cebpb_Mettl16
EGR1	UBE2S	0.0286564	EGR1_UBE2S	Cebpb	Minpp1	0.00959469	Cebpb_Minpp1
EGR1	FOS	0.0596983	EGR1_FOS	Cebpb	Orai1	0.00545659	Cebpb_Orai1
EGR1	ANO6	0.0118495	EGR1_ANO6	Cebpb	Pex5	0.00472183	Cebpb_Pex5
EGR1	DSTYK	0.00745211	EGR1_DSTYK	Cebpb	Plppr2	0.00673704	Cebpb_Plppr2
EGR1	MAFB	0.0110072	EGR1_MAFB	Cebpb	Prrx2	0.0095823	Cebpb_Prrx2
EGR1	WIPI1	0.0119906	EGR1_WIPI1	Cebpb	Rap1b	0.0122612	Cebpb_Rap1b
EGR1	ADGRF1	0.0289061	EGR1_ADGRF1	Cebpb	Rbm47	0.00721255	Cebpb_Rbm47
EGR1	ARL5B	0.0206167	EGR1_ARL5B	Cebpb	Sgms2	0.00632158	Cebpb_Sgms2
EGR1	FADS3	0.00941064	EGR1_FADS3	Cebpb	Slc30a4	0.00340036	Cebpb_Slc30a4
EGR1	LY75	0.022536	EGR1_LY75	Cebpb	Smad2	0.00550216	Cebpb_Smad2
EGR1	PRRG3	0.0280085	EGR1_PRRG3	Cebpb	Sox11	0.0115502	Cebpb_Sox11
EGR1	TGM1	0.00984204	EGR1_TGM1	Cebpb	Srxn1	0.00558745	Cebpb_Srxn1
EGR1	VSTM4	0.00661028	EGR1_VSTM4	Cebpb	Tm9sf1	0.00462251	Cebpb_Tm9sf1
EGR1	DUSP8	0.0239132	EGR1_DUSP8	Cebpb	Tmem120b	0.00533813	Cebpb_Tmem120b
EGR1	IRAK1	0.0104136	EGR1_IRAK1	Cebpb	Tmem9	0.00691355	Cebpb_Tmem9
EGR1	CALHM2	0.00686497	EGR1_CALHM2	Cebpb	Tnfaip3	0.00415822	Cebpb_Tnfaip3
EGR1	CTDSP2	0.0146843	EGR1_CTDSP2	Cebpb	Tnfrsf1a	0.00563765	Cebpb_Tnfrsf1a
EGR1	DPYSL3	0.0214487	EGR1_DPYSL3	Cebpb	Trim27	0.00576347	Cebpb_Trim27
EGR1	FOXC1	0.0183947	EGR1_FOXC1	Cebpb	Abcg1	0.00516814	Cebpb_Abcg1
EGR1	FXYD2	0.0105802	EGR1_FXYD2	Cebpb	Rasl10a	0.00546622	Cebpb_Rasl10a
EGR1	GRAMD3	0.0230343	EGR1_GRAMD3	Cebpb	Cxxc5	0.0053597	Cebpb_Cxxc5
EGR1	IL17D	0.011664	EGR1_IL17D	Cebpb	Dlg4	0.0047882	Cebpb_Dlg4
EGR1	IL17RD	0.010854	EGR1_IL17RD	Cebpb	Eed	0.00429271	Cebpb_Eed
EGR1	INTS6	0.0129848	EGR1_INTS6	Cebpb	Fam49b	0.00504119	Cebpb_Fam49b
EGR1	JUND	0.0414272	EGR1_JUND	Cebpb	Lemd2	0.00536999	Cebpb_Lemd2
EGR1	KCNAB1	0.0107936	EGR1_KCNAB1	Cebpb	Map7d1	0.00969756	Cebpb_Map7d1
EGR1	MAFF	0.0433053	EGR1_MAFF	Cebpb	Pfn1	0.0155642	Cebpb_Pfn1
EGR1	NGLY1	0.00635697	EGR1_NGLY1	Cebpb	Pou3f1	0.00567138	Cebpb_Pou3f1
EGR1	RGMB	0.0125973	EGR1_RGMB	Cebpb	Stat5a	0.00496322	Cebpb_Stat5a
EGR1	RHOB	0.0278468	EGR1_RHOB	Cebpb	Trim8	0.00716454	Cebpb_Trim8
EGR1	SMG5	0.0162573	EGR1_SMG5	Cebpd	Cald1	0.0096383	Cebpd_Cald1
EGR1	TCEAL5	0.0122119	EGR1_TCEAL5	Cebpd	Eya2	0.0147118	Cebpd_Eya2
EGR1	TNS3	0.0258899	EGR1_TNS3	Cebpd	Fmnl2	0.00563773	Cebpd_Fmnl2
EGR1	USF3	0.0122719	EGR1_USF3	Cebpd	Grasp	0.0057694	Cebpd_Grasp
EGR1	ZC3H12A	0.0277675	EGR1_ZC3H12A	Cebpd	Irx1	0.0154617	Cebpd_Irx1
EGR1	CNN2	0.0305459	EGR1_CNN2	Cebpd	Kirrel	0.00510546	Cebpd_Kirrel
EGR1	DUSP5	0.0228357	EGR1_DUSP5	Cebpd	Lix1l	0.0190882	Cebpd_Lix1l
EGR1	IER2	0.0534617	EGR1_IER2	Cebpd	Lrig1	0.00669281	Cebpd_Lrig1
EGR1	KLK1	0.0195633	EGR1_KLK1	Cebpd	Maml2	0.00359706	Cebpd_Maml2
EGR1	LAMB3	0.013427	EGR1_LAMB3	Cebpd	Ptpn14	0.00690395	Cebpd_Ptpn14
EGR1	PPP1R1A	0.0340074	EGR1_PPP1R1A	Cebpd	Tbx18	0.0130546	Cebpd_Tbx18
EGR1	REEP2	0.0102926	EGR1_REEP2	Cebpd	Trabd2b	0.00746108	Cebpd_Trabd2b
EGR1	STXBP6	0.0222886	EGR1_STXBP6	Chd1	Kctd20	0.00361562	Chd1_Kctd20
EGR1	TUBA4A	0.00911945	EGR1_TUBA4A	Chd1	Pdik1l	0.00391691	Chd1_Pdik1l
EGR1	CYP27A1	0.012435	EGR1_CYP27A1	Chd1	Pgap3	0.00549964	Chd1_Pgap3
EGR1	DNAJC27	0.00692286	EGR1_DNAJC27	Chd1	Smc1a	0.00623251	Chd1_Smc1a
EGR1	RNF207	0.0159982	EGR1_RNF207	Chd1	Atf7	0.00438899	Chd1_Atf7
EGR1	S1PR3	0.012518	EGR1_S1PR3	Chd1	Ipo8	0.00382898	Chd1_Ipo8
EGR1	CYP4X1	0.0100913	EGR1_CYP4X1	Chd2	Ahctf1	0.00502622	Chd2_Ahctf1
EGR1	DYRK2	0.0301886	EGR1_DYRK2	Chd2	Edrf1	0.00444183	Chd2_Edrf1
EGR1	EFS	0.020517	EGR1_EFS	Chd2	Gga3	0.00374935	Chd2_Gga3
EGR1	EIF5	0.02353	EGR1_EIF5	Chd2	Huwe1	0.00679428	Chd2_Huwe1
EGR1	EPN3	0.0117862	EGR1_EPN3	Chd2	Ikzf5	0.00452884	Chd2_Ikzf5
EGR1	HMGB2	0.00997351	EGR1_HMGB2	Chd2	Nfx1	0.00474826	Chd2_Nfx1
EGR1	LPIN2	0.0106083	EGR1_LPIN2	Chd2	Ptpn4	0.00436366	Chd2_Ptpn4
EGR1	PEG10	0.0177568	EGR1_PEG10	Chd2	Tnrc6b	0.00747088	Chd2_Tnrc6b
EGR1	PLPP3	0.0288095	EGR1_PLPP3	Creb3	Slc35b2	0.00679164	Creb3_Slc35b2
EGR1	RBM12	0.00846339	EGR1_RBM12	Creb3	Slc4a2	0.00455213	Creb3_Slc4a2
EGR1	SF1	0.019531	EGR1_SF1	Ctcf	Ap2b1	0.00481108	Ctcf_Ap2b1
EGR1	ANG	0.019468	EGR1_ANG	Ctcf	Mrm3	0.00365931	Ctcf_Mrm3
EGR1	ARF6	0.018504	EGR1_ARF6	Ctcf	Rpl9	0.00430411	Ctcf_Rpl9
EGR1	CEP170B	0.0118843	EGR1_CEP170B	Ctcf	Abhd5	0.00385013	Ctcf_Abhd5
EGR1	COL6A2	0.0235146	EGR1_COL6A2	Ctcf	Angel2	0.00375852	Ctcf_Angel2
EGR1	CXCL2	0.0137348	EGR1_CXCL2	Ctcf	Bahcc1	0.00422374	Ctcf_Bahcc1
EGR1	DUSP3	0.0123044	EGR1_DUSP3	Ctcf	Med4	0.00520727	Ctcf_Med4
EGR1	ECM2	0.0293978	EGR1_ECM2	Ctcf	Pnpla8	0.00539985	Ctcf_Pnpla8
EGR1	IDS	0.00762906	EGR1_IDS	Ctcf	Rprd2	0.00464103	Ctcf_Rprd2
EGR1	IFRD1	0.0334073	EGR1_IFRD1	Ctcf	Sdccag8	0.00350112	Ctcf_Sdccag8
EGR1	KLK4	0.0150914	EGR1_KLK4	Ctcf	Sec14l1	0.00499173	Ctcf_Sec14l1
EGR1	MAPRE2	0.00667015	EGR1_MAPRE2	Ctcf	Slc9a6	0.00323111	Ctcf_Slc9a6
EGR1	NSMF	0.0117915	EGR1_NSMF	Ctcf	Sp3	0.00572242	Ctcf_Sp3
EGR1	P2RY1	0.0146412	EGR1_P2RY1	Ctcf	Ssh3	0.00365638	Ctcf_Ssh3
EGR1	P2RY2	0.010831	EGR1_P2RY2	Ctcf	Tbl1xr1	0.00456989	Ctcf_Tbl1xr1
EGR1	PLK2	0.0235327	EGR1_PLK2	Ctcf	Usp1	0.00547738	Ctcf_Usp1
EGR1	PNRC2	0.0190419	EGR1_PNRC2	Cux1	Lrp4	0.00619568	Cux1_Lrp4
EGR1	TRPM4	0.0142325	EGR1_TRPM4	Cux1	Mpp2	0.00391528	Cux1_Mpp2
EGR1	ZBED3	0.00918026	EGR1_ZBED3	Cux1	Slc22a23	0.00400268	Cux1_Slc22a23
EGR1	ABLIM1	0.0244592	EGR1_ABLIM1	Cux1	Lamb2	0.00641137	Cux1_Lamb2
EGR1	ADAMTS9	0.0154082	EGR1_ADAMTS9	Cux1	Ergic1	0.00486702	Cux1_Ergic1
EGR1	ARC	0.040135	EGR1_ARC	Cux1	Plekhg3	0.00422096	Cux1_Plekhg3
EGR1	CPXM2	0.0200794	EGR1_CPXM2	Cux1	Tbc1d13	0.00502249	Cux1_Tbc1d13
EGR1	DNAJB1	0.0356434	EGR1_DNAJB1	Cux1	Tdrd7	0.00436249	Cux1_Tdrd7
EGR1	FEM1C	0.0113746	EGR1_FEM1C	Cux1	Smad1	0.00567495	Cux1_Smad1
EGR1	FOXO4	0.0107879	EGR1_FOXO4	Dbp	Ccdc69	0.00498359	Dbp_Ccdc69
EGR1	GABRE	0.0147723	EGR1_GABRE	Dbp	Dlg5	0.00453155	Dbp_Dlg5
EGR1	GPX3	0.030941	EGR1_GPX3	Dbp	Gemin2	0.00589486	Dbp_Gemin2
EGR1	IER5	0.0295667	EGR1_IER5	Dbp	Prtg	0.00457323	Dbp_Prtg
EGR1	MAFG	0.018682	EGR1_MAFG	Dbp	Rflnb	0.0139574	Dbp_Rflnb
EGR1	PPP2R2C	0.0311431	EGR1_PPP2R2C	Dbp	Snx21	0.00767606	Dbp_Snx21
EGR1	SLC12A6	0.0144128	EGR1_SLC12A6	Dbp	Mmaa	0.0040162	Dbp_Mmaa
EGR1	OPTN	0.0271163	EGR1_OPTN	Dbp	Itpkb	0.00632958	Dbp_Itpkb
EGR1	TMEM52	0.0151251	EGR1_TMEM52	Dbp	Nr1d2	0.0065243	Dbp_Nr1d2
EGR1	BEND6	0.00738094	EGR1_BEND6	Dbp	Per2	0.00770319	Dbp_Per2
EGR1	CRISPLD1	0.0113388	EGR1_CRISPLD1	Dbp	Rnf19a	0.00691956	Dbp_Rnf19a
EGR1	FBXO33	0.00777535	EGR1_FBXO33	Dbp	Snx27	0.00370956	Dbp_Snx27
EGR1	FAH	0.00837878	EGR1_FAH	Dbp	Cdadc1	0.00337068	Dbp_Cdadc1
EGR1	STOM	0.0140127	EGR1_STOM	Ddit3	Map3k11	0.00356671	Ddit3_Map3k11
EGR1	SYTL3	0.0121538	EGR1_SYTL3	Ddit3	Paip2b	0.00354566	Ddit3_Paip2b
EGR1	SERTAD1	0.0288692	EGR1_SERTAD1	Ddit3	Wbp1l	0.00521295	Ddit3_Wbp1l
EGR1	B3GALNT1	0.0080287	EGR1_B3GALNT1	Ddit3	Zbtb43	0.00433627	Ddit3_Zbtb43
EGR1	CYYR1	0.0223363	EGR1_CYYR1	Ddit3	Mrpl47	0.00432422	Ddit3_Mrpl47
EGR1	IMPA2	0.0108019	EGR1_IMPA2	Ddit3	Zdhhc9	0.00526059	Ddit3_Zdhhc9
EGR1	ISG15	0.0173351	EGR1_ISG15	Ddit3	Tuba4a	0.00884684	Ddit3_Tuba4a
EGR1	PDGFRL	0.0132667	EGR1_PDGFRL	E2f1	Atad2	0.00471198	E2f1_Atad2
EGR1	TIPARP	0.0233312	EGR1_TIPARP	E2f1	Brpf3	0.00553037	E2f1_Brpf3
EGR1	ATF4	0.0318355	EGR1_ATF4	E2f1	E2f8	0.0192858	E2f1_E2f8
EGR1	KCNF1	0.0133028	EGR1_KCNF1	E2f1	Gins1	0.00809281	E2f1_Gins1
EGR1	TUG1	0.0115072	EGR1_TUG1	E2f1	Ipo11	0.00341936	E2f1_Ipo11
EGR2	ADAMTS9	0.0190178	EGR2_ADAMTS9	E2f1	Mcm5	0.0142725	E2f1_Mcm5
EGR2	ADGRA2	0.0123943	EGR2_ADGRA2	E2f1	Rfc3	0.00364792	E2f1_Rfc3
EGR2	AJUBA	0.0058271	EGR2_AJUBA	E2f1	Tal1	0.0177428	E2f1_Tal1
EGR2	ARC	0.0322602	EGR2_ARC	E2f1	Ccne2	0.00563643	E2f1_Ccne2
EGR2	ARHGEF25	0.0137047	EGR2_ARHGEF25	E2f1	Chaf1b	0.014395	E2f1_Chaf1b
EGR2	ATL1	0.0126388	EGR2_ATL1	E2f1	Ddx20	0.00439641	E2f1_Ddx20
EGR2	BBC3	0.0116793	EGR2_BBC3	E2f1	Fhl1	0.00836613	E2f1_Fhl1
EGR2	C1QL1	0.0309749	EGR2_C1QL1	E2f1	Med12l	0.00590542	E2f1_Med12l
EGR2	CALB2	0.00843377	EGR2_CALB2	E2f1	Cenph	0.010782	E2f1_Cenph
EGR2	CDH11	0.0140209	EGR2_CDH11	E2f1	Itga4	0.0201612	E2f1_Itga4
EGR2	EGR3	0.0266889	EGR2_EGR3	E2f1	Mre11a	0.00419248	E2f1_Mre11a
EGR2	IGF2	0.0272044	EGR2_IGF2	E2f1	Sema3f	0.00443303	E2f1_Sema3f
EGR2	KLK4	0.0216327	EGR2_KLK4	E2f1	Oaf	0.0131843	E2f1_Oaf
EGR2	KRT17	0.0210066	EGR2_KRT17	E2f1	Ddx19b	0.00536592	E2f1_Ddx19b
EGR2	LAG3	0.0138955	EGR2_LAG3	E2f1	U2af1	0.0038594	E2f1_U2af1
EGR2	MYZAP	0.0170647	EGR2_MYZAP	E2f1	Shmt2	0.00429695	E2f1_Shmt2
EGR2	ODF3L1	0.0150087	EGR2_ODF3L1	E2f1	Map3k21	0.00523472	E2f1_Map3k21
EGR2	SEMA3B	0.0239357	EGR2_SEMA3B	E2f1	St3gal2	0.00627134	E2f1_St3gal2
EGR2	SH3BP2	0.00768698	EGR2_SH3BP2	E2f1	Txnl4b	0.00501621	E2f1_Txnl4b
EGR2	SMTNL2	0.0195954	EGR2_SMTNL2	E2f1	Prodh	0.00572406	E2f1_Prodh
EGR2	STC2	0.0320003	EGR2_STC2	E2f1	Faxc	0.00598081	E2f1_Faxc
EGR2	STXBP6	0.0183633	EGR2_STXBP6	E2f1	Klhdc4	0.00445418	E2f1_Klhdc4
EGR2	TLE3	0.0187329	EGR2_TLE3	E2f1	Ndst2	0.00598409	E2f1_Ndst2
EGR2	TSPYL2	0.0215711	EGR2_TSPYL2	E2f1	Rbm19	0.00589538	E2f1_Rbm19
EGR2	CAV1	0.0384603	EGR2_CAV1	E2f1	Cenpm	0.0185734	E2f1_Cenpm
EGR2	SH3GL3	0.0109264	EGR2_SH3GL3	E2f1	Rfc4	0.00545593	E2f1_Rfc4
ELF2	ABHD17C	0.0081728	ELF2_ABHD17C	E2f1	Rpa1	0.00468942	E2f1_Rpa1
ELF2	BRAP	0.00639136	ELF2_BRAP	E2f2	Ank1	0.0159278	E2f2_Ank1
ELF2	DHX8	0.00563128	ELF2_DHX8	E2f2	Cdc6	0.0105261	E2f2_Cdc6
ELF2	ZMIZ1	0.00986865	ELF2_ZMIZ1	E2f2	Diaph3	0.00765938	E2f2_Diaph3
ELF2	PDCD6IP	0.00890178	ELF2_PDCD6IP	E2f2	Rhd	0.0221074	E2f2_Rhd
ELF2	NXT2	0.00838373	ELF2_NXT2	E2f2	Slc16a1	0.0177769	E2f2_Slc16a1
ELF2	EEA1	0.00876961	ELF2_EEA1	E2f2	Add2	0.0213461	E2f2_Add2
ELF2	MXRA7	0.00804004	ELF2_MXRA7	E2f2	Atp2b4	0.00965032	E2f2_Atp2b4
ELF2	GULP1	0.0135745	ELF2_GULP1	E2f2	Brca2	0.00561509	E2f2_Brca2
ELF2	ANKRD13A	0.00900527	ELF2_ANKRD13A	E2f2	Hebp1	0.00800683	E2f2_Hebp1
ELF2	ITGAV	0.00588231	ELF2_ITGAV	E2f2	Ift140	0.0127419	E2f2_Ift140
ELF2	PANK3	0.0139368	ELF2_PANK3	E2f2	Lbr	0.00553468	E2f2_Lbr
ELF2	PIP5K1B	0.0161383	ELF2_PIP5K1B	E2f2	Lmo2	0.0147342	E2f2_Lmo2
ELF2	PGP	0.00772339	ELF2_PGP	E2f2	Pdzk1ip1	0.00820383	E2f2_Pdzk1ip1
ELF2	UBXN2B	0.00658549	ELF2_UBXN2B	E2f2	Rrm1	0.0076797	E2f2_Rrm1
ELF2	DNAJC21	0.00903199	ELF2_DNAJC21	E2f2	Tfdp2	0.00491921	E2f2_Tfdp2
ELF2	WWP1	0.0128627	ELF2_WWP1	E2f8	Donson	0.00885261	E2f8_Donson
EZH2	ARHGAP33	0.00984498	EZH2_ARHGAP33	E2f8	Lbr	0.00807712	E2f8_Lbr
EZH2	CEP57L1	0.00465284	EZH2_CEP57L1	E2f8	Alas2	0.015386	E2f8_Alas2
EZH2	FANCB	0.0303795	EZH2_FANCB	E2f8	Anapc15	0.00442184	E2f8_Anapc15
EZH2	HAUS8	0.0142206	EZH2_HAUS8	E2f8	Cdc20	0.00924401	E2f8_Cdc20
EZH2	MAP3K12	0.0139575	EZH2_MAP3K12	E2f8	Cep68	0.00421299	E2f8_Cep68
EZH2	NEMP1	0.0211745	EZH2_NEMP1	E2f8	Dlgap5	0.0207997	E2f8_Dlgap5
EZH2	POLR3E	0.00495067	EZH2_POLR3E	E2f8	Eno3	0.00654485	E2f8_Eno3
EZH2	TAF5	0.006805	EZH2_TAF5	E2f8	Esco2	0.0589688	E2f8_Esco2
FLI1	ARRB1	0.0135504	FLI1_ARRB1	E2f8	Gypa	0.0132387	E2f8_Gypa
FLI1	ENG	0.0149449	FLI1_ENG	E2f8	Klf1	0.0249019	E2f8_Klf1
FLI1	ERG	0.0278039	FLI1_ERG	E2f8	Poc1a	0.0104969	E2f8_Poc1a
FLI1	FKBP5	0.0151936	FLI1_FKBP5	E2f8	Prc1	0.0290985	E2f8_Prc1
FLI1	MECOM	0.0202437	FLI1_MECOM	E2f8	Rec114	0.0135696	E2f8_Rec114
FLI1	NCKAP5L	0.00610977	FLI1_NCKAP5L	E2f8	Slc25a37	0.00572966	E2f8_Slc25a37
FLI1	NFATC1	0.00932605	FLI1_NFATC1	E2f8	Ssh1	0.0065737	E2f8_Ssh1
FLI1	PLXND1	0.0173738	FLI1_PLXND1	E2f8	Top2a	0.0219645	E2f8_Top2a
FLI1	RHOJ	0.00842621	FLI1_RHOJ	E2f8	Tspan33	0.0182857	E2f8_Tspan33
FLI1	TBKBP1	0.00617224	FLI1_TBKBP1	E2f8	Wdhd1	0.0162258	E2f8_Wdhd1
FLI1	PDGFD	0.00591672	FLI1_PDGFD	E2f8	Ccne1	0.0127195	E2f8_Ccne1
FLI1	COL15A1	0.0151789	FLI1_COL15A1	E2f8	Cenpp	0.0141386	E2f8_Cenpp
FLI1	FAM219A	0.00775517	FLI1_FAM219A	E2f8	Cks2	0.00772106	E2f8_Cks2
FLI1	HAPLN1	0.0177522	FLI1_HAPLN1	E2f8	Ctse	0.0169036	E2f8_Ctse
FLI1	PAPPA	0.0113198	FLI1_PAPPA	E2f8	Gmnn	0.0314767	E2f8_Gmnn
FLI1	VASH1	0.0087814	FLI1_VASH1	E2f8	Ncapg2	0.010369	E2f8_Ncapg2
FLI1	MYRIP	0.0134481	FLI1_MYRIP	E2f8	Rad54b	0.00816968	E2f8_Rad54b
FLI1	CYTL1	0.0169383	FLI1_CYTL1	E2f8	Rfc5	0.0101172	E2f8_Rfc5
FLI1	EDIL3	0.0183775	FLI1_EDIL3	E2f8	Selenbp1	0.00871364	E2f8_Selenbp1
FLI1	GRK5	0.00879377	FLI1_GRK5	E2f8	Traf3ip2	0.0043173	E2f8_Traf3ip2
FLI1	ETS1	0.0298791	FLI1_ETS1	E2f8	Ube2t	0.013377	E2f8_Ube2t
FLI1	BCHE	0.0170916	FLI1_BCHE	E2f8	Oaf	0.0226735	E2f8_Oaf
FLI1	PREX2	0.0143681	FLI1_PREX2	E2f8	Ccnb2	0.0439494	E2f8_Ccnb2
FOS	ASS1	0.0135925	FOS_ASS1	E2f8	Cep128	0.0072469	E2f8_Cep128
FOS	EIF1	0.0329571	FOS_EIF1	E2f8	Cep76	0.00647205	E2f8_Cep76
FOS	NAMPT	0.0138947	FOS_NAMPT	E2f8	Neil3	0.0497378	E2f8_Neil3
FOS	PHF1	0.0086307	FOS_PHF1	E2f8	Racgap1	0.0239743	E2f8_Racgap1
FOS	TSKU	0.0100787	FOS_TSKU	E2f8	Rcc1	0.00711518	E2f8_Rcc1
FOS	VPS37B	0.0140353	FOS_VPS37B	E2f8	Tcf19	0.0135716	E2f8_Tcf19
FOS	ZHX1	0.00947948	FOS_ZHX1	E2f8	Atad5	0.00514853	E2f8_Atad5
FOS	JOSD1	0.00908854	FOS_JOSD1	E2f8	Clspn	0.042137	E2f8_Clspn
FOS	SLC7A1	0.0130179	FOS_SLC7A1	E2f8	Epor	0.0158982	E2f8_Epor
FOS	AHNAK	0.0273684	FOS_AHNAK	E2f8	Fnip2	0.00754939	E2f8_Fnip2
FOS	AR	0.00809399	FOS_AR	E2f8	Ift140	0.0125361	E2f8_Ift140
FOS	ARC	0.0280709	FOS_ARC	E2f8	Kif18a	0.0143962	E2f8_Kif18a
FOS	ARHGEF1	0.00508552	FOS_ARHGEF1	E2f8	Mpp1	0.00497358	E2f8_Mpp1
FOS	ATF3	0.042871	FOS_ATF3	E2f8	Ncaph	0.0128222	E2f8_Ncaph
FOS	ATF4	0.0378356	FOS_ATF4	E2f8	Plk4	0.0182982	E2f8_Plk4
FOS	BAG3	0.0185569	FOS_BAG3	E2f8	Pola1	0.00651096	E2f8_Pola1
FOS	CLDN4	0.0328789	FOS_CLDN4	E2f8	Sass6	0.00559667	E2f8_Sass6
FOS	COL6A1	0.0128888	FOS_COL6A1	E2f8	Trib3	0.00894967	E2f8_Trib3
FOS	CSRNP1	0.0349231	FOS_CSRNP1	E2f8	Cenph	0.031776	E2f8_Cenph
FOS	CTTNBP2NL	0.00584794	FOS_CTTNBP2NL	E2f8	Mtfp1	0.00774875	E2f8_Mtfp1
FOS	CYP27A1	0.0128093	FOS_CYP27A1	E2f8	Adcy6	0.00422251	E2f8_Adcy6
FOS	DDIT3	0.0472118	FOS_DDIT3	E2f8	Add2	0.0152041	E2f8_Add2
FOS	DUSP1	0.0467599	FOS_DUSP1	E2f8	Aqp1	0.0172646	E2f8_Aqp1
FOS	EIF5	0.0287711	FOS_EIF5	E2f8	Arhgap23	0.00817143	E2f8_Arhgap23
FOS	EPHB3	0.0146087	FOS_EPHB3	E2f8	Atad2	0.0137137	E2f8_Atad2
FOS	FADS3	0.00892455	FOS_FADS3	E2f8	Aurkb	0.0274673	E2f8_Aurkb
FOS	FAM110B	0.0153124	FOS_FAM110B	E2f8	Brca1	0.0162932	E2f8_Brca1
FOS	GADD45A	0.0190366	FOS_GADD45A	E2f8	Brca2	0.00516094	E2f8_Brca2
FOS	GADD45B	0.0427853	FOS_GADD45B	E2f8	Ccna2	0.0411663	E2f8_Ccna2
FOS	GRB7	0.0155753	FOS_GRB7	E2f8	Ccne2	0.0156461	E2f8_Ccne2
FOS	H3F3B	0.0340193	FOS_H3F3B	E2f8	Cdc45	0.00482717	E2f8_Cdc45
FOS	HOOK2	0.0162244	FOS_HOOK2	E2f8	Cdc6	0.0197675	E2f8_Cdc6
FOS	HSPA5	0.034695	FOS_HSPA5	E2f8	Cdkn2c	0.0159558	E2f8_Cdkn2c
FOS	IFRD1	0.0355342	FOS_IFRD1	E2f8	Cdkn3	0.0333899	E2f8_Cdkn3
FOS	IGFBP6	0.0151588	FOS_IGFBP6	E2f8	Cenpe	0.0218481	E2f8_Cenpe
FOS	INSIG1	0.0326399	FOS_INSIG1	E2f8	Cenpl	0.00960095	E2f8_Cenpl
FOS	IRF6	0.0229406	FOS_IRF6	E2f8	Chaf1a	0.00929806	E2f8_Chaf1a
FOS	ITGA3	0.012721	FOS_ITGA3	E2f8	Chaf1b	0.0128631	E2f8_Chaf1b
FOS	ITGA7	0.0152893	FOS_ITGA7	E2f8	Coro1c	0.00420778	E2f8_Coro1c
FOS	JUNB	0.0689702	FOS_JUNB	E2f8	Cxcr4	0.00530991	E2f8_Cxcr4
FOS	KDM6B	0.0125883	FOS_KDM6B	E2f8	Diaph3	0.0114647	E2f8_Diaph3
FOS	KLF10	0.0238937	FOS_KLF10	E2f8	Drosha	0.00393948	E2f8_Drosha
FOS	LDLR	0.0299991	FOS_LDLR	E2f8	Dtl	0.0179961	E2f8_Dtl
FOS	LMNA	0.0168696	FOS_LMNA	E2f8	E2f1	0.0242344	E2f8_E2f1
FOS	MAFK	0.0171522	FOS_MAFK	E2f8	Fbxo5	0.0460108	E2f8_Fbxo5
FOS	MAPK6	0.0155862	FOS_MAPK6	E2f8	Fhdc1	0.0118086	E2f8_Fhdc1
FOS	NFKB2	0.0242099	FOS_NFKB2	E2f8	Fignl1	0.0163855	E2f8_Fignl1
FOS	OSER1	0.0124349	FOS_OSER1	E2f8	Gins1	0.0125117	E2f8_Gins1
FOS	PARD6B	0.0117406	FOS_PARD6B	E2f8	Haus4	0.0181966	E2f8_Haus4
FOS	PIM1	0.0122747	FOS_PIM1	E2f8	Hebp1	0.00944674	E2f8_Hebp1
FOS	PLCD3	0.0113791	FOS_PLCD3	E2f8	Hemgn	0.0288267	E2f8_Hemgn
FOS	PPL	0.0122607	FOS_PPL	E2f8	Hmgb2	0.00681724	E2f8_Hmgb2
FOS	RARA	0.00958466	FOS_RARA	E2f8	Ipo11	0.00502283	E2f8_Ipo11
FOS	RARG	0.021885	FOS_RARG	E2f8	Kcnn4	0.0180067	E2f8_Kcnn4
FOS	SERTAD1	0.044603	FOS_SERTAD1	E2f8	Lig1	0.0135821	E2f8_Lig1
FOS	TES	0.0247507	FOS_TES	E2f8	Lmo2	0.0280677	E2f8_Lmo2
FOS	TNFAIP3	0.0150392	FOS_TNFAIP3	E2f8	Mcm2	0.0298923	E2f8_Mcm2
FOS	TSC22D1	0.0236028	FOS_TSC22D1	E2f8	Mcm3	0.0289764	E2f8_Mcm3
FOS	UBC	0.0323851	FOS_UBC	E2f8	Mcm4	0.00768823	E2f8_Mcm4
FOS	WEE1	0.019591	FOS_WEE1	E2f8	Mcm5	0.0131536	E2f8_Mcm5
FOS	ZBED3	0.00912901	FOS_ZBED3	E2f8	Mcm6	0.0107775	E2f8_Mcm6
FOS	ZFP36	0.0652341	FOS_ZFP36	E2f8	Mre11a	0.00544216	E2f8_Mre11a
FOS	ELF1	0.00961077	FOS_ELF1	E2f8	Mylpf	0.00566737	E2f8_Mylpf
FOS	FOSB	0.063383	FOS_FOSB	E2f8	Pbk	0.0362952	E2f8_Pbk
FOS	CDKN2AIP	0.0154443	FOS_CDKN2AIP	E2f8	Pclaf	0.0260664	E2f8_Pclaf
FOS	DUSP5	0.0207379	FOS_DUSP5	E2f8	Pir	0.00999207	E2f8_Pir
FOS	KLF6	0.0449342	FOS_KLF6	E2f8	Pkmyt1	0.00715996	E2f8_Pkmyt1
FOS	RTKN	0.012105	FOS_RTKN	E2f8	Plek2	0.013365	E2f8_Plek2
FOS	SHC4	0.0104287	FOS_SHC4	E2f8	Pola2	0.00508022	E2f8_Pola2
FOS	ACTN1	0.0153045	FOS_ACTN1	E2f8	Ptp4a3	0.00706946	E2f8_Ptp4a3
FOS	AMOTL2	0.0205804	FOS_AMOTL2	E2f8	Rab3il1	0.0135397	E2f8_Rab3il1
FOS	ANGPTL7	0.0313703	FOS_ANGPTL7	E2f8	Rad51ap1	0.0279517	E2f8_Rad51ap1
FOS	ANKRD50	0.0152533	FOS_ANKRD50	E2f8	Rbl1	0.00761524	E2f8_Rbl1
FOS	ANXA9	0.0148108	FOS_ANXA9	E2f8	Rhag	0.026315	E2f8_Rhag
FOS	ARF6	0.0191539	FOS_ARF6	E2f8	Rhd	0.0200588	E2f8_Rhd
FOS	ARID5B	0.0181182	FOS_ARID5B	E2f8	Rnf123	0.0074435	E2f8_Rnf123
FOS	ARL4C	0.0198254	FOS_ARL4C	E2f8	Rpa2	0.0057567	E2f8_Rpa2
FOS	ARMCX1	0.0101987	FOS_ARMCX1	E2f8	Rrm1	0.0127434	E2f8_Rrm1
FOS	ARRDC3	0.00880517	FOS_ARRDC3	E2f8	Rrm2	0.0257771	E2f8_Rrm2
FOS	ATL1	0.0139023	FOS_ATL1	E2f8	Smc2	0.0068843	E2f8_Smc2
FOS	AVPI1	0.0328492	FOS_AVPI1	E2f8	Smc4	0.00935372	E2f8_Smc4
FOS	BMP7	0.0164346	FOS_BMP7	E2f8	Spdl1	0.0145993	E2f8_Spdl1
FOS	BRD2	0.0249391	FOS_BRD2	E2f8	St3gal2	0.00876507	E2f8_St3gal2
FOS	CALCOCO1	0.00933297	FOS_CALCOCO1	E2f8	Stom	0.0143148	E2f8_Stom
FOS	CBX4	0.0121203	FOS_CBX4	E2f8	Tal1	0.0345768	E2f8_Tal1
FOS	CCDC107	0.0175277	FOS_CCDC107	E2f8	Tgfb1	0.00455181	E2f8_Tgfb1
FOS	CDKN1C	0.0234288	FOS_CDKN1C	E2f8	Tyms	0.0067301	E2f8_Tyms
FOS	CHD1	0.0148867	FOS_CHD1	E2f8	Uhrf1	0.0364593	E2f8_Uhrf1
FOS	CHL1	0.017673	FOS_CHL1	E2f8	Uros	0.00886863	E2f8_Uros
FOS	CLDN3	0.0299873	FOS_CLDN3	E2f8	Vrk1	0.00422741	E2f8_Vrk1
FOS	CMTM5	0.0230779	FOS_CMTM5	Egr1	Akap8l	0.0095222	Egr1_Akap8l
FOS	CNDP2	0.0137634	FOS_CNDP2	Egr1	Arid1a	0.00748509	Egr1_Arid1a
FOS	CNKSR1	0.0106057	FOS_CNKSR1	Egr1	Arid2	0.00484324	Egr1_Arid2
FOS	CNN2	0.0259744	FOS_CNN2	Egr1	Atf4	0.0178819	Egr1_Atf4
FOS	COL2A1	0.0189045	FOS_COL2A1	Egr1	Bcar1	0.00553252	Egr1_Bcar1
FOS	CRIP1	0.0155378	FOS_CRIP1	Egr1	Bclaf1	0.0112109	Egr1_Bclaf1
FOS	CTDSP2	0.0126859	FOS_CTDSP2	Egr1	Brd2	0.0190065	Egr1_Brd2
FOS	DDAH2	0.019588	FOS_DDAH2	Egr1	Cdc40	0.00639124	Egr1_Cdc40
FOS	EGR1	0.0677288	FOS_EGR1	Egr1	Cep164	0.0041849	Egr1_Cep164
FOS	ENHO	0.0240427	FOS_ENHO	Egr1	Cgn	0.00552248	Egr1_Cgn
FOS	EPB41L4B	0.012874	FOS_EPB41L4B	Egr1	Chd6	0.00916397	Egr1_Chd6
FOS	EPC1	0.0143868	FOS_EPC1	Egr1	Clasrp	0.00431946	Egr1_Clasrp
FOS	ERBB3	0.0149811	FOS_ERBB3	Egr1	Ddx5	0.0118908	Egr1_Ddx5
FOS	ERF	0.0255919	FOS_ERF	Egr1	Ddx50	0.010363	Egr1_Ddx50
FOS	FAM53C	0.0258727	FOS_FAM53C	Egr1	Dnaja1	0.0107579	Egr1_Dnaja1
FOS	FERMT2	0.0136359	FOS_FERMT2	Egr1	Efna1	0.0106829	Egr1_Efna1
FOS	FMOD	0.0283204	FOS_FMOD	Egr1	Elmsan1	0.00587431	Egr1_Elmsan1
FOS	FOXP4	0.0109975	FOS_FOXP4	Egr1	Errfi1	0.0253111	Egr1_Errfi1
FOS	FXYD1	0.0224886	FOS_FXYD1	Egr1	Fam214b	0.00635927	Egr1_Fam214b
FOS	GMPS	0.00924383	FOS_GMPS	Egr1	Fam53c	0.00508161	Egr1_Fam53c
FOS	GNPNAT1	0.013535	FOS_GNPNAT1	Egr1	Fosb	0.063279	Egr1_Fosb
FOS	HNRNPA0	0.0252932	FOS_HNRNPA0	Egr1	Foxo1	0.00487535	Egr1_Foxo1
FOS	HSPA1B	0.0293883	FOS_HSPA1B	Egr1	Fus	0.0178284	Egr1_Fus
FOS	IER2	0.0627618	FOS_IER2	Egr1	Gadd45b	0.0212345	Egr1_Gadd45b
FOS	ITPRIP	0.0101675	FOS_ITPRIP	Egr1	Gli2	0.00489497	Egr1_Gli2
FOS	JUND	0.0364635	FOS_JUND	Egr1	Hnrnph1	0.0118226	Egr1_Hnrnph1
FOS	KIF1C	0.00742847	FOS_KIF1C	Egr1	Id1	0.0226353	Egr1_Id1
FOS	MAGEL2	0.00649968	FOS_MAGEL2	Egr1	Ier2	0.0468489	Egr1_Ier2
FOS	MAPT	0.00738996	FOS_MAPT	Egr1	Junb	0.057111	Egr1_Junb
FOS	MAX	0.0102058	FOS_MAX	Egr1	Kdm3a	0.00918609	Egr1_Kdm3a
FOS	MMP14	0.0135032	FOS_MMP14	Egr1	Lrrc8d	0.00380292	Egr1_Lrrc8d
FOS	MPZL2	0.02564	FOS_MPZL2	Egr1	Map3k12	0.0060234	Egr1_Map3k12
FOS	MXRA8	0.0120469	FOS_MXRA8	Egr1	Mepce	0.00593648	Egr1_Mepce
FOS	MYADM	0.0415627	FOS_MYADM	Egr1	Midn	0.0153755	Egr1_Midn
FOS	MYO1C	0.0109422	FOS_MYO1C	Egr1	Nanos1	0.00524992	Egr1_Nanos1
FOS	NAB1	0.00891051	FOS_NAB1	Egr1	Nr4a1	0.0277339	Egr1_Nr4a1
FOS	NFKBID	0.0124492	FOS_NFKBID	Egr1	Pbx1	0.0133892	Egr1_Pbx1
FOS	NFKBIE	0.00956667	FOS_NFKBIE	Egr1	Pcf11	0.012014	Egr1_Pcf11
FOS	NFKBIL1	0.0112174	FOS_NFKBIL1	Egr1	Plekhg2	0.00800104	Egr1_Plekhg2
FOS	NR4A1	0.0501406	FOS_NR4A1	Egr1	Polr2a	0.00758641	Egr1_Polr2a
FOS	PAQR6	0.0242669	FOS_PAQR6	Egr1	Ppm1n	0.0107044	Egr1_Ppm1n
FOS	PHLDA3	0.0255529	FOS_PHLDA3	Egr1	Ralgapa2	0.00521243	Egr1_Ralgapa2
FOS	PIAS3	0.00769313	FOS_PIAS3	Egr1	Rev3l	0.0114347	Egr1_Rev3l
FOS	PLD2	0.0139371	FOS_PLD2	Egr1	Rgl2	0.00789856	Egr1_Rgl2
FOS	PLPP3	0.0234396	FOS_PLPP3	Egr1	Rnd3	0.0178435	Egr1_Rnd3
FOS	PPP1R1A	0.0235075	FOS_PPP1R1A	Egr1	Rsf1	0.00951175	Egr1_Rsf1
FOS	PTP4A3	0.0121624	FOS_PTP4A3	Egr1	Sertad1	0.0386734	Egr1_Sertad1
FOS	RBBP8NL	0.00749224	FOS_RBBP8NL	Egr1	Slc38a2	0.0295855	Egr1_Slc38a2
FOS	RBMS1	0.0110611	FOS_RBMS1	Egr1	Slc3a2	0.00827061	Egr1_Slc3a2
FOS	SAP30BP	0.0151686	FOS_SAP30BP	Egr1	Sptan1	0.00999962	Egr1_Sptan1
FOS	SEMA4A	0.00932941	FOS_SEMA4A	Egr1	Srgap2	0.00770106	Egr1_Srgap2
FOS	SEMA6A	0.0167503	FOS_SEMA6A	Egr1	Srsf7	0.0193044	Egr1_Srsf7
FOS	SERTAD2	0.00848513	FOS_SERTAD2	Egr1	Stat3	0.008157	Egr1_Stat3
FOS	SIRPA	0.00995501	FOS_SIRPA	Egr1	Tfe3	0.00889547	Egr1_Tfe3
FOS	SKIL	0.0174159	FOS_SKIL	Egr1	Topors	0.0107547	Egr1_Topors
FOS	SLC44A2	0.0139269	FOS_SLC44A2	Egr1	Tsc22d2	0.0112568	Egr1_Tsc22d2
FOS	SNN	0.00928915	FOS_SNN	Egr1	Zfp36l1	0.0239487	Egr1_Zfp36l1
FOS	SOCS1	0.0141197	FOS_SOCS1	Egr1	Gigyf1	0.00605433	Egr1_Gigyf1
FOS	SOCS3	0.0373402	FOS_SOCS3	Egr1	Gtf2ird1	0.00409729	Egr1_Gtf2ird1
FOS	SOX10	0.0149069	FOS_SOX10	Egr1	Jund	0.0253024	Egr1_Jund
FOS	SPATA2L	0.0125651	FOS_SPATA2L	Egr1	Sp4	0.00368709	Egr1_Sp4
FOS	STAT3	0.0184066	FOS_STAT3	Egr1	Tsc22d1	0.00822056	Egr1_Tsc22d1
FOS	THRA	0.0129874	FOS_THRA	Egr1	Six4	0.00971303	Egr1_Six4
FOS	TMEM130	0.0142269	FOS_TMEM130	Egr1	Csrnp1	0.0184094	Egr1_Csrnp1
FOS	TRAF4	0.0179259	FOS_TRAF4	Egr1	Helz	0.00517955	Egr1_Helz
FOS	VAT1	0.0207234	FOS_VAT1	Egr1	Nufip2	0.0215915	Egr1_Nufip2
FOS	WBP1L	0.00997979	FOS_WBP1L	Egr1	Nyap1	0.00402348	Egr1_Nyap1
FOS	ZFP36L1	0.0366609	FOS_ZFP36L1	Egr1	Ppp1r10	0.0214645	Egr1_Ppp1r10
FOS	ZFP36L2	0.0180946	FOS_ZFP36L2	Egr1	Srrm2	0.0125771	Egr1_Srrm2
FOS	ZKSCAN5	0.00701946	FOS_ZKSCAN5	Egr1	Zfand5	0.0137137	Egr1_Zfand5
FOS	PNPLA8	0.0132458	FOS_PNPLA8	Egr1	H3f3b	0.00991687	Egr1_H3f3b
FOS	BTG2	0.0546835	FOS_BTG2	Egr1	Hbegf	0.019166	Egr1_Hbegf
FOS	BTG3	0.0222622	FOS_BTG3	Egr1	Hnrnpa2b1	0.0113833	Egr1_Hnrnpa2b1
FOS	ID1	0.0324927	FOS_ID1	Egr1	Jun	0.0713372	Egr1_Jun
FOS	ITM2B	0.0329703	FOS_ITM2B	Egr1	Klf4	0.0366856	Egr1_Klf4
FOS	KCNAB1	0.0107265	FOS_KCNAB1	Egr1	Nrarp	0.0121854	Egr1_Nrarp
FOS	ODF3L1	0.0182142	FOS_ODF3L1	Egr1	Pcsk7	0.00624529	Egr1_Pcsk7
FOS	PPARGC1A	0.00949777	FOS_PPARGC1A	Egr1	Pex26	0.00304358	Egr1_Pex26
FOS	PPP1R15A	0.0559683	FOS_PPP1R15A	Egr1	Pim3	0.0207536	Egr1_Pim3
FOS	SLC3A2	0.0269289	FOS_SLC3A2	Egr1	Son	0.0108687	Egr1_Son
FOS	KCTD11	0.00907743	FOS_KCTD11	Egr1	Srf	0.00745805	Egr1_Srf
FOS	CCNL1	0.0482989	FOS_CCNL1	Egr1	Tob1	0.0223135	Egr1_Tob1
FOS	HSPA1A	0.0280848	FOS_HSPA1A	Egr1	Trio	0.00422074	Egr1_Trio
FOS	HYOU1	0.0153035	FOS_HYOU1	Egr1	Yap1	0.00482442	Egr1_Yap1
FOS	UAP1L1	0.00908736	FOS_UAP1L1	Egr1	Brd4	0.00814108	Egr1_Brd4
FOS	CACNG4	0.011774	FOS_CACNG4	Egr1	Kcnq1ot1	0.011696	Egr1_Kcnq1ot1
FOS	CXCL16	0.011069	FOS_CXCL16	Egr1	Per1	0.00634087	Egr1_Per1
FOS	DDX3X	0.0165837	FOS_DDX3X	Egr1	Stox2	0.00400704	Egr1_Stox2
FOS	EHD1	0.00851251	FOS_EHD1	Egr1	Tnk2	0.00411999	Egr1_Tnk2
FOS	GABARAPL1	0.0189559	FOS_GABARAPL1	Egr1	Ube2s	0.00591282	Egr1_Ube2s
FOS	IGSF8	0.0150447	FOS_IGSF8	Egr2	Cic	0.0114335	Egr2_Cic
FOS	NSUN4	0.0079366	FOS_NSUN4	Egr2	Dedd	0.00511358	Egr2_Dedd
FOS	PARP2	0.00756434	FOS_PARP2	Egr2	Rgs22	0.00489806	Egr2_Rgs22
FOS	TCEAL7	0.0119307	FOS_TCEAL7	Egr2	Rnf2	0.00757242	Egr2_Rnf2
FOS	TNFAIP1	0.00829224	FOS_TNFAIP1	Egr2	Ccng2	0.00774991	Egr2_Ccng2
FOS	TPM4	0.0209836	FOS_TPM4	Egr2	Cntn4	0.00926513	Egr2_Cntn4
FOS	TRA2B	0.018535	FOS_TRA2B	Egr2	Golim4	0.00494946	Egr2_Golim4
FOS	ZYX	0.0164224	FOS_ZYX	Egr2	Ifrd1	0.0169393	Egr2_Ifrd1
FOS	BMI1	0.0114858	FOS_BMI1	Egr2	Lrrc3b	0.00603026	Egr2_Lrrc3b
FOS	FERMT1	0.0178256	FOS_FERMT1	Egr2	Mad2l1bp	0.00715704	Egr2_Mad2l1bp
FOS	NCMAP	0.022774	FOS_NCMAP	Egr2	Mex3c	0.00828055	Egr2_Mex3c
FOS	POLR2A	0.0181368	FOS_POLR2A	Egr2	Usp37	0.00580627	Egr2_Usp37
FOS	SMOC2	0.0299108	FOS_SMOC2	Egr2	Wdr44	0.00592582	Egr2_Wdr44
FOS	TMEM52	0.0144001	FOS_TMEM52	Egr2	Zbtb10	0.00754982	Egr2_Zbtb10
FOS	YBX3	0.0148035	FOS_YBX3	Egr2	Bhlhe41	0.0101625	Egr2_Bhlhe41
FOS	FAM114A1	0.00994923	FOS_FAM114A1	Egr2	Dpysl3	0.0105923	Egr2_Dpysl3
FOS	GM2A	0.00784304	FOS_GM2A	Egr2	Dusp10	0.00717465	Egr2_Dusp10
FOS	IRX5	0.0172612	FOS_IRX5	Egr2	Ezh2	0.00687005	Egr2_Ezh2
FOS	MYZAP	0.0191306	FOS_MYZAP	Egr2	Fyttd1	0.00943618	Egr2_Fyttd1
FOS	PKP2	0.0102149	FOS_PKP2	Egr2	Ints6	0.00894488	Egr2_Ints6
FOS	PTP4A1	0.0232071	FOS_PTP4A1	Egr2	Kif5c	0.0081446	Egr2_Kif5c
FOS	TRPM4	0.0155956	FOS_TRPM4	Egr2	Klhdc8b	0.00695547	Egr2_Klhdc8b
FOS	ACTB	0.0356378	FOS_ACTB	Egr2	Lysmd3	0.0104237	Egr2_Lysmd3
FOS	IRF9	0.00684927	FOS_IRF9	Egr2	Notch1	0.0068624	Egr2_Notch1
FOS	RABEP2	0.00739692	FOS_RABEP2	Egr2	Rgmb	0.00505352	Egr2_Rgmb
FOS	ARL4D	0.0166337	FOS_ARL4D	Egr2	Robo2	0.00981254	Egr2_Robo2
FOS	HHATL	0.0196333	FOS_HHATL	Egr2	Taf1b	0.0046825	Egr2_Taf1b
FOS	KATNA1	0.00970786	FOS_KATNA1	Egr2	Tmprss2	0.0107727	Egr2_Tmprss2
FOS	MGAT4B	0.00684634	FOS_MGAT4B	Egr2	Tpm4	0.0126501	Egr2_Tpm4
FOS	RNF139	0.0175344	FOS_RNF139	Egr2	Adamts1	0.0278308	Egr2_Adamts1
FOS	AFAP1L1	0.0222319	FOS_AFAP1L1	Egr2	Adamts3	0.00904714	Egr2_Adamts3
FOS	BGLAP	0.0252264	FOS_BGLAP	Egr2	Aebp2	0.00422338	Egr2_Aebp2
FOS	BMF	0.0137344	FOS_BMF	Egr2	Ankrd28	0.00357795	Egr2_Ankrd28
FOS	COL6A2	0.0169781	FOS_COL6A2	Egr2	Armcx2	0.00460945	Egr2_Armcx2
FOS	ESCO1	0.0086447	FOS_ESCO1	Egr2	Armcx6	0.00504205	Egr2_Armcx6
FOS	NXT1	0.0250386	FOS_NXT1	Egr2	Atf2	0.0112325	Egr2_Atf2
FOS	PDZK1IP1	0.0169118	FOS_PDZK1IP1	Egr2	Atp11c	0.00375514	Egr2_Atp11c
FOS	ZBED5	0.00795347	FOS_ZBED5	Egr2	Axin1	0.0038759	Egr2_Axin1
FOS	ARHGEF40	0.00771494	FOS_ARHGEF40	Egr2	Bach1	0.0086224	Egr2_Bach1
FOS	MED30	0.00986816	FOS_MED30	Egr2	Bambi	0.0142006	Egr2_Bambi
FOS	VTCN1	0.0236803	FOS_VTCN1	Egr2	Bcl2l11	0.0123798	Egr2_Bcl2l11
FOS	ADPGK	0.00546448	FOS_ADPGK	Egr2	Bmt2	0.00649149	Egr2_Bmt2
FOS	ARL5B	0.0194184	FOS_ARL5B	Egr2	Bzw2	0.00896241	Egr2_Bzw2
FOS	CD83	0.0122495	FOS_CD83	Egr2	Cbx8	0.00654313	Egr2_Cbx8
FOS	CENPW	0.0120337	FOS_CENPW	Egr2	Ccdc71l	0.00754433	Egr2_Ccdc71l
FOS	COL9A1	0.0229248	FOS_COL9A1	Egr2	Cdh6	0.00959382	Egr2_Cdh6
FOS	CWC25	0.0121421	FOS_CWC25	Egr2	Cebpb	0.0159626	Egr2_Cebpb
FOS	DNAJB4	0.0171747	FOS_DNAJB4	Egr2	Chst1	0.0128171	Egr2_Chst1
FOS	IBA57	0.00750901	FOS_IBA57	Egr2	Clp1	0.0105991	Egr2_Clp1
FOS	RIPK2	0.014218	FOS_RIPK2	Egr2	Cstf3	0.00699089	Egr2_Cstf3
FOS	TOPORS	0.0172345	FOS_TOPORS	Egr2	Ctnnb1	0.0093127	Egr2_Ctnnb1
FOS	EVA1C	0.0144934	FOS_EVA1C	Egr2	Dact1	0.0085814	Egr2_Dact1
FOS	RAB20	0.0125973	FOS_RAB20	Egr2	Dact3	0.00575586	Egr2_Dact3
FOS	RNF207	0.0216383	FOS_RNF207	Egr2	Dbn1	0.00641392	Egr2_Dbn1
FOS	ADD3	0.0227606	FOS_ADD3	Egr2	Dleu2	0.0144419	Egr2_Dleu2
FOS	APP	0.0275213	FOS_APP	Egr2	Dnajb5	0.00720701	Egr2_Dnajb5
FOS	ARHGAP8	0.0146149	FOS_ARHGAP8	Egr2	Dph5	0.00356586	Egr2_Dph5
FOS	ARID5A	0.0156912	FOS_ARID5A	Egr2	Dusp4	0.00751625	Egr2_Dusp4
FOS	BMP8B	0.0177829	FOS_BMP8B	Egr2	Egr3	0.035574	Egr2_Egr3
FOS	COL16A1	0.0117961	FOS_COL16A1	Egr2	Eif4a1	0.0104309	Egr2_Eif4a1
FOS	DAG1	0.00790098	FOS_DAG1	Egr2	Elf2	0.00818928	Egr2_Elf2
FOS	IRF1	0.0340901	FOS_IRF1	Egr2	Emilin2	0.00857394	Egr2_Emilin2
FOS	LAD1	0.0145033	FOS_LAD1	Egr2	Erf	0.0202714	Egr2_Erf
FOS	LAMB1	0.0164428	FOS_LAMB1	Egr2	Etf1	0.00717099	Egr2_Etf1
FOS	LRIG3	0.0143627	FOS_LRIG3	Egr2	Fam110a	0.00949169	Egr2_Fam110a
FOS	LRP1	0.0120683	FOS_LRP1	Egr2	Fam20a	0.00892572	Egr2_Fam20a
FOS	METRNL	0.0252769	FOS_METRNL	Egr2	Fam53c	0.00459273	Egr2_Fam53c
FOS	NCOA7	0.0132051	FOS_NCOA7	Egr2	Fbxl7	0.00476251	Egr2_Fbxl7
FOS	PHLDB1	0.00753113	FOS_PHLDB1	Egr2	Fchsd2	0.00386602	Egr2_Fchsd2
FOS	PLK3	0.0142253	FOS_PLK3	Egr2	Fndc3b	0.00729272	Egr2_Fndc3b
FOS	RNF19A	0.0092939	FOS_RNF19A	Egr2	Fosl2	0.00999794	Egr2_Fosl2
FOS	SIN3A	0.0139261	FOS_SIN3A	Egr2	Foxn2	0.00483382	Egr2_Foxn2
FOS	TGIF1	0.0266469	FOS_TGIF1	Egr2	Frrs1	0.00496518	Egr2_Frrs1
FOS	TYRO3	0.0149367	FOS_TYRO3	Egr2	Gem	0.0123883	Egr2_Gem
FOS	ZBTB20	0.0156013	FOS_ZBTB20	Egr2	Gjc1	0.00776527	Egr2_Gjc1
FOS	ZDHHC9	0.00715183	FOS_ZDHHC9	Egr2	Hs6st1	0.00591887	Egr2_Hs6st1
FOS	ZFP62	0.00509972	FOS_ZFP62	Egr2	Ing2	0.0158369	Egr2_Ing2
FOS	ETS2	0.0165604	FOS_ETS2	Egr2	Irf2bp2	0.0125038	Egr2_Irf2bp2
FOS	NFKBIZ	0.0210812	FOS_NFKBIZ	Egr2	Josd1	0.00662369	Egr2_Josd1
FOS	NMT2	0.00847819	FOS_NMT2	Egr2	Kdm6a	0.00478926	Egr2_Kdm6a
FOS	AGR2	0.0111931	FOS_AGR2	Egr2	Kdm7a	0.0102896	Egr2_Kdm7a
FOS	ASB1	0.00633005	FOS_ASB1	Egr2	Klf16	0.0134202	Egr2_Klf16
FOS	BCL10	0.012044	FOS_BCL10	Egr2	Klhl25	0.00551394	Egr2_Klhl25
FOS	CDC42EP4	0.020646	FOS_CDC42EP4	Egr2	Ldb1	0.00554222	Egr2_Ldb1
FOS	CLK4	0.00670814	FOS_CLK4	Egr2	Ldb2	0.0101384	Egr2_Ldb2
FOS	DNAJB1	0.0484502	FOS_DNAJB1	Egr2	Lonrf1	0.00932341	Egr2_Lonrf1
FOS	DTX2	0.0054963	FOS_DTX2	Egr2	Map4	0.00918963	Egr2_Map4
FOS	GRAMD3	0.0264162	FOS_GRAMD3	Egr2	Map7	0.00544692	Egr2_Map7
FOS	KLC3	0.00853336	FOS_KLC3	Egr2	Mapk1ip1l	0.00480423	Egr2_Mapk1ip1l
FOS	MVP	0.00987279	FOS_MVP	Egr2	Mapk8	0.00749762	Egr2_Mapk8
FOS	NEAT1	0.0167079	FOS_NEAT1	Egr2	Marcks	0.0158149	Egr2_Marcks
FOS	NFIB	0.0273205	FOS_NFIB	Egr2	Mex3a	0.0211423	Egr2_Mex3a
FOS	PDCD4	0.0115207	FOS_PDCD4	Egr2	Mex3d	0.0124376	Egr2_Mex3d
FOS	PEG3	0.0140515	FOS_PEG3	Egr2	Mpz	0.00946856	Egr2_Mpz
FOS	PXN	0.0072693	FOS_PXN	Egr2	Myo1b	0.0161212	Egr2_Myo1b
FOS	RAB11FIP4	0.00919618	FOS_RAB11FIP4	Egr2	Myo5b	0.0081766	Egr2_Myo5b
FOS	RGCC	0.00917018	FOS_RGCC	Egr2	Nab2	0.00727866	Egr2_Nab2
FOS	SRSF7	0.0314363	FOS_SRSF7	Egr2	Ncoa7	0.00596579	Egr2_Ncoa7
FOS	TCF7	0.00735598	FOS_TCF7	Egr2	Nectin2	0.0138555	Egr2_Nectin2
FOS	ZBTB21	0.00879248	FOS_ZBTB21	Egr2	Nedd9	0.0164582	Egr2_Nedd9
FOS	ZBTB5	0.00904972	FOS_ZBTB5	Egr2	Nfil3	0.0191502	Egr2_Nfil3
FOS	ZFAND5	0.0256518	FOS_ZFAND5	Egr2	Nmt2	0.0081563	Egr2_Nmt2
FOS	SAMD13	0.00717529	FOS_SAMD13	Egr2	Nppc	0.0105071	Egr2_Nppc
FOS	HBP1	0.0148596	FOS_HBP1	Egr2	Nptx1	0.00918843	Egr2_Nptx1
FOS	SMG5	0.0188409	FOS_SMG5	Egr2	Ntm	0.00975302	Egr2_Ntm
FOS	TMEM109	0.0129383	FOS_TMEM109	Egr2	Oser1	0.00416605	Egr2_Oser1
FOS	TMEM79	0.0280511	FOS_TMEM79	Egr2	Pcdh17	0.0125638	Egr2_Pcdh17
FOS	PLA2G15	0.00599536	FOS_PLA2G15	Egr2	Phactr1	0.00755672	Egr2_Phactr1
FOS	PLK2	0.0283381	FOS_PLK2	Egr2	Ptpn12	0.00721694	Egr2_Ptpn12
FOS	MCL1	0.0456606	FOS_MCL1	Egr2	Rab33a	0.00876063	Egr2_Rab33a
FOS	CD8A	0.0147888	FOS_CD8A	Egr2	Rel	0.0164481	Egr2_Rel
FOS	RBM15B	0.00941795	FOS_RBM15B	Egr2	Sema4c	0.00880049	Egr2_Sema4c
FOS	ARID4A	0.0112457	FOS_ARID4A	Egr2	Sema6a	0.00682951	Egr2_Sema6a
FOS	CALR	0.02788	FOS_CALR	Egr2	Sesn2	0.00636832	Egr2_Sesn2
FOS	CKS1B	0.0173243	FOS_CKS1B	Egr2	Shc4	0.00607905	Egr2_Shc4
FOS	CPXM2	0.0257588	FOS_CPXM2	Egr2	Skil	0.0172438	Egr2_Skil
FOS	GMPPB	0.0110097	FOS_GMPPB	Egr2	Slc12a9	0.00548226	Egr2_Slc12a9
FOS	HES1	0.0177509	FOS_HES1	Egr2	Slc22a5	0.00617324	Egr2_Slc22a5
FOS	HEXIM1	0.0208496	FOS_HEXIM1	Egr2	Slco5a1	0.0154556	Egr2_Slco5a1
FOS	HNRNPL	0.014948	FOS_HNRNPL	Egr2	Smad3	0.00393451	Egr2_Smad3
FOS	KCTD9	0.00634874	FOS_KCTD9	Egr2	Smad6	0.00904328	Egr2_Smad6
FOS	MEX3C	0.00851422	FOS_MEX3C	Egr2	Sox11	0.0130539	Egr2_Sox11
FOS	MIR22HG	0.0118778	FOS_MIR22HG	Egr2	Spry2	0.0143594	Egr2_Spry2
FOS	MIS12	0.0106468	FOS_MIS12	Egr2	Syncrip	0.00879348	Egr2_Syncrip
FOS	MISP	0.0177016	FOS_MISP	Egr2	Tab2	0.00677339	Egr2_Tab2
FOS	NDE1	0.00776875	FOS_NDE1	Egr2	Tcea2	0.00471099	Egr2_Tcea2
FOS	NFKBIB	0.00959093	FOS_NFKBIB	Egr2	Tcf3	0.0102823	Egr2_Tcf3
FOS	PCF11	0.0161427	FOS_PCF11	Egr2	Tead1	0.00991559	Egr2_Tead1
FOS	PER1	0.0171734	FOS_PER1	Egr2	Tex10	0.00963665	Egr2_Tex10
FOS	PPP2R5B	0.0104158	FOS_PPP2R5B	Egr2	Tgif2	0.0156482	Egr2_Tgif2
FOS	PTMA	0.0280825	FOS_PTMA	Egr2	Tnfrsf12a	0.0182058	Egr2_Tnfrsf12a
FOS	RHOB	0.0313186	FOS_RHOB	Egr2	Tox3	0.013165	Egr2_Tox3
FOS	SDF2L1	0.0220442	FOS_SDF2L1	Egr2	Trim41	0.00536071	Egr2_Trim41
FOS	SESN2	0.00679775	FOS_SESN2	Egr2	Usp49	0.00465712	Egr2_Usp49
FOS	SF1	0.0198959	FOS_SF1	Egr2	Vasn	0.0100196	Egr2_Vasn
FOS	SOX4	0.0178655	FOS_SOX4	Egr2	Vegfa	0.0101992	Egr2_Vegfa
FOS	SOX9	0.0203834	FOS_SOX9	Egr2	Zdhhc5	0.00460181	Egr2_Zdhhc5
FOS	TLE3	0.0252477	FOS_TLE3	Egr2	Arl4a	0.0138945	Egr2_Arl4a
FOS	TOB1	0.0305284	FOS_TOB1	Egr2	Cggbp1	0.00794933	Egr2_Cggbp1
FOS	TSPYL2	0.023182	FOS_TSPYL2	Egr2	Hic2	0.00411715	Egr2_Hic2
FOS	LRAT	0.0189193	FOS_LRAT	Egr2	Leo1	0.00739175	Egr2_Leo1
FOS	NFKBIA	0.0504198	FOS_NFKBIA	Egr2	Lin7b	0.00420286	Egr2_Lin7b
FOS	NXF1	0.0103317	FOS_NXF1	Egr2	Phlpp2	0.00372702	Egr2_Phlpp2
FOS	P2RY1	0.0206897	FOS_P2RY1	Egr2	Relb	0.00457018	Egr2_Relb
FOS	CHRNB1	0.0116341	FOS_CHRNB1	Egr2	Vav2	0.0045996	Egr2_Vav2
FOS	IRF2BP2	0.018242	FOS_IRF2BP2	Egr2	Dyrk3	0.0118083	Egr2_Dyrk3
FOS	TIPARP	0.0233361	FOS_TIPARP	Egr2	F2rl1	0.0169531	Egr2_F2rl1
FOS	UNC93B1	0.0159735	FOS_UNC93B1	Egr2	Fzd8	0.02108	Egr2_Fzd8
FOS	NMI	0.0158782	FOS_NMI	Egr2	Xist	0.0160895	Egr2_Xist
FOS	KLF4	0.0444423	FOS_KLF4	Egr2	Arc	0.0142622	Egr2_Arc
FOS	BBX	0.0175665	FOS_BBX	Egr2	Baz1a	0.00673807	Egr2_Baz1a
FOS	CNN3	0.0324139	FOS_CNN3	Egr2	Cbx2	0.00688485	Egr2_Cbx2
FOS	HERPUD1	0.0327327	FOS_HERPUD1	Egr2	Ccdc136	0.00481127	Egr2_Ccdc136
FOS	JUN	0.081114	FOS_JUN	Egr2	Ccdc50	0.0117196	Egr2_Ccdc50
FOS	MVD	0.0109274	FOS_MVD	Egr2	Ccdc8	0.00562192	Egr2_Ccdc8
FOS	OAT	0.0219958	FOS_OAT	Egr2	Clic4	0.00760981	Egr2_Clic4
FOS	PNRC1	0.0343487	FOS_PNRC1	Egr2	Fam120c	0.00363409	Egr2_Fam120c
FOS	SERTAD3	0.0442032	FOS_SERTAD3	Egr2	Galnt2	0.0123459	Egr2_Galnt2
FOS	UBE2S	0.0222529	FOS_UBE2S	Egr2	Gpr3	0.00718657	Egr2_Gpr3
FOS	IER3	0.0178057	FOS_IER3	Egr2	Jph1	0.00870135	Egr2_Jph1
FOS	RGS9	0.017058	FOS_RGS9	Egr2	Kdelr2	0.0124629	Egr2_Kdelr2
FOS	CASP6	0.00669732	FOS_CASP6	Egr2	Kdelr3	0.00675414	Egr2_Kdelr3
FOS	DNAJB9	0.0258694	FOS_DNAJB9	Egr2	Mex3b	0.0203892	Egr2_Mex3b
FOS	GOLIM4	0.0102721	FOS_GOLIM4	Egr2	Net1	0.0163501	Egr2_Net1
FOS	IL17D	0.00829242	FOS_IL17D	Egr2	Nptx2	0.0193263	Egr2_Nptx2
FOS	KAT8	0.0110047	FOS_KAT8	Egr2	P4ha3	0.00686099	Egr2_P4ha3
FOS	TRIM56	0.0100109	FOS_TRIM56	Egr2	Pcdh11x	0.00723846	Egr2_Pcdh11x
FOS	SERP1	0.0198072	FOS_SERP1	Egr2	Plk3	0.00883751	Egr2_Plk3
FOSB	AFF4	0.0195837	FOSB_AFF4	Egr2	Rbmxl1	0.00819846	Egr2_Rbmxl1
FOSB	AHDC1	0.0187229	FOSB_AHDC1	Egr2	Rfxap	0.00564919	Egr2_Rfxap
FOSB	CCNL1	0.0383302	FOSB_CCNL1	Egr2	Snhg1	0.011844	Egr2_Snhg1
FOSB	DUSP3	0.0121326	FOSB_DUSP3	Egr2	Tacc1	0.00822814	Egr2_Tacc1
FOSB	ERF	0.0310696	FOSB_ERF	Egr2	Tm9sf1	0.00552616	Egr2_Tm9sf1
FOSB	FLNA	0.0199443	FOSB_FLNA	Egr2	Tmem158	0.010309	Egr2_Tmem158
FOSB	FOS	0.0509485	FOSB_FOS	Egr2	Tnks1bp1	0.0065534	Egr2_Tnks1bp1
FOSB	INSIG1	0.030756	FOSB_INSIG1	Egr2	Tppp3	0.0071338	Egr2_Tppp3
FOSB	KCNJ15	0.02522	FOSB_KCNJ15	Egr2	Atg101	0.0076605	Egr2_Atg101
FOSB	LTBP1	0.0145749	FOSB_LTBP1	Egr2	Fam83a	0.0129098	Egr2_Fam83a
FOSB	NEAT1	0.0238995	FOSB_NEAT1	Egr2	Gdf11	0.0191694	Egr2_Gdf11
FOSB	ODF2L	0.01535	FOSB_ODF2L	Egr2	Plxnd1	0.00646403	Egr2_Plxnd1
FOSB	PDE4A	0.0133083	FOSB_PDE4A	Egr2	Rasl11b	0.0201893	Egr2_Rasl11b
FOSB	SKIL	0.0252836	FOSB_SKIL	Egr2	Rhob	0.0194823	Egr2_Rhob
FOSB	TLE3	0.0257048	FOSB_TLE3	Egr2	Sde2	0.0111492	Egr2_Sde2
FOSB	USP2	0.0219868	FOSB_USP2	Egr2	Wscd2	0.0139261	Egr2_Wscd2
FOSB	ZBTB7C	0.0182981	FOSB_ZBTB7C	Egr2	Chrnb4	0.0112819	Egr2_Chrnb4
FOSB	ZFAND5	0.0345991	FOSB_ZFAND5	Egr2	Katna1	0.00471454	Egr2_Katna1
FOSB	ARL5B	0.0229853	FOSB_ARL5B	Egr2	Noct	0.0144979	Egr2_Noct
FOSB	AVPI1	0.0297777	FOSB_AVPI1	Egr2	Rtf1	0.00708702	Egr2_Rtf1
FOSB	DUSP2	0.0124562	FOSB_DUSP2	Egr2	Sh3pxd2b	0.00835592	Egr2_Sh3pxd2b
FOSB	EGR1	0.0593417	FOSB_EGR1	Egr2	Usp28	0.0048829	Egr2_Usp28
FOSB	EGR2	0.0473845	FOSB_EGR2	Egr2	Vav3	0.0101586	Egr2_Vav3
FOSB	FOXP4	0.00916027	FOSB_FOXP4	Egr2	Cep83	0.00680718	Egr2_Cep83
FOSB	GNPNAT1	0.0117994	FOSB_GNPNAT1	Egr2	Tmem39b	0.00446244	Egr2_Tmem39b
FOSB	GRP	0.0207153	FOSB_GRP	Egr2	Apaf1	0.00534974	Egr2_Apaf1
FOSB	IER2	0.0509364	FOSB_IER2	Egr2	Azin1	0.00782706	Egr2_Azin1
FOSB	MIDN	0.0161245	FOSB_MIDN	Egr2	Ero1l	0.00594887	Egr2_Ero1l
FOSB	NTRK3	0.0327518	FOSB_NTRK3	Egr2	Fmr1	0.00917142	Egr2_Fmr1
FOSB	PEG3	0.0160605	FOSB_PEG3	Egr2	Hrk	0.0078073	Egr2_Hrk
FOSB	PTPRF	0.0196649	FOSB_PTPRF	Egr2	Htra3	0.00623809	Egr2_Htra3
FOSB	SF1	0.0181703	FOSB_SF1	Egr2	Ier5l	0.0181503	Egr2_Ier5l
FOSB	STAT3	0.0145228	FOSB_STAT3	Egr2	Mterf3	0.00592615	Egr2_Mterf3
FOSB	ZFP36	0.0425176	FOSB_ZFP36	Egr2	Nsmce3	0.0109177	Egr2_Nsmce3
FOSB	ZFP36L1	0.0366059	FOSB_ZFP36L1	Egr2	Prkab2	0.00536123	Egr2_Prkab2
FOSB	KLHL13	0.0122992	FOSB_KLHL13	Egr2	Prrc1	0.00824759	Egr2_Prrc1
FOSB	RDH10	0.0295293	FOSB_RDH10	Egr2	Rab6a	0.00750761	Egr2_Rab6a
FOSB	SLC7A8	0.010484	FOSB_SLC7A8	Egr2	Rasa1	0.00597978	Egr2_Rasa1
FOSB	STARD13	0.00920426	FOSB_STARD13	Egr2	Rasa2	0.010132	Egr2_Rasa2
FOSB	TAGLN	0.0107473	FOSB_TAGLN	Egr2	Slc30a1	0.0125336	Egr2_Slc30a1
FOSB	CACNG4	0.0176028	FOSB_CACNG4	Egr2	Fam160a2	0.00422757	Egr2_Fam160a2
FOSB	NFIB	0.0267927	FOSB_NFIB	Egr2	Nasp	0.00994907	Egr2_Nasp
FOSB	NOTCH2	0.0161061	FOSB_NOTCH2	Egr2	Ttbk2	0.00466877	Egr2_Ttbk2
FOSB	PLEKHA2	0.00961671	FOSB_PLEKHA2	Egr2	Yod1	0.00744986	Egr2_Yod1
FOSB	RTKN	0.0120792	FOSB_RTKN	Egr3	Ar	0.013378	Egr3_Ar
FOSB	TES	0.0320626	FOSB_TES	Egr3	Atg2a	0.00602892	Egr3_Atg2a
FOSB	WBP1L	0.00741114	FOSB_WBP1L	Egr3	B4galnt3	0.00629344	Egr3_B4galnt3
FOSB	ZC3H12A	0.0297969	FOSB_ZC3H12A	Egr3	Cblb	0.00452954	Egr3_Cblb
FOSB	RAB21	0.0159503	FOSB_RAB21	Egr3	Ccnjl	0.00665605	Egr3_Ccnjl
FOSB	ZHX1	0.0112358	FOSB_ZHX1	Egr3	Cdkl5	0.00567104	Egr3_Cdkl5
FOSB	ARID5A	0.0159357	FOSB_ARID5A	Egr3	Cpt1c	0.00396885	Egr3_Cpt1c
FOSB	FEM1C	0.0115172	FOSB_FEM1C	Egr3	Dennd2a	0.0067746	Egr3_Dennd2a
FOSB	MAL2	0.0107764	FOSB_MAL2	Egr3	Dgkd	0.00337895	Egr3_Dgkd
FOSB	MEX3C	0.0093178	FOSB_MEX3C	Egr3	Dleu2	0.0141801	Egr3_Dleu2
FOSB	RAB11FIP4	0.0121623	FOSB_RAB11FIP4	Egr3	Dusp4	0.00867661	Egr3_Dusp4
FOSB	TNS3	0.0204509	FOSB_TNS3	Egr3	Egr2	0.0268503	Egr3_Egr2
FOSB	ARL4A	0.0225234	FOSB_ARL4A	Egr3	Ets2	0.0096709	Egr3_Ets2
FOSB	CNN2	0.0288593	FOSB_CNN2	Egr3	Fam83a	0.0128094	Egr3_Fam83a
FOSB	FOSL2	0.0312667	FOSB_FOSL2	Egr3	Fbxl7	0.00530774	Egr3_Fbxl7
FOSB	GDF11	0.0113895	FOSB_GDF11	Egr3	Fbxo46	0.00426916	Egr3_Fbxo46
FOSB	GLIS2	0.0154937	FOSB_GLIS2	Egr3	Grb10	0.00447833	Egr3_Grb10
FOSB	GRB7	0.00995696	FOSB_GRB7	Egr3	Kctd12	0.011269	Egr3_Kctd12
FOSB	H6PD	0.00681368	FOSB_H6PD	Egr3	Kdm2b	0.00575349	Egr3_Kdm2b
FOSB	HSPA1A	0.0379696	FOSB_HSPA1A	Egr3	Kdm7a	0.00926409	Egr3_Kdm7a
FOSB	IFRD1	0.0350467	FOSB_IFRD1	Egr3	Mafb	0.0104001	Egr3_Mafb
FOSB	IRF2BP2	0.0177906	FOSB_IRF2BP2	Egr3	Map4	0.00877658	Egr3_Map4
FOSB	LMNA	0.0205796	FOSB_LMNA	Egr3	Map7d1	0.00923959	Egr3_Map7d1
FOSB	MSLN	0.0144014	FOSB_MSLN	Egr3	Mpp6	0.00596296	Egr3_Mpp6
FOSB	MYADM	0.041358	FOSB_MYADM	Egr3	Nln	0.00412718	Egr3_Nln
FOSB	PADI2	0.02693	FOSB_PADI2	Egr3	Nptx1	0.00886996	Egr3_Nptx1
FOSB	RBM38	0.0124995	FOSB_RBM38	Egr3	Nptx2	0.0233382	Egr3_Nptx2
FOSB	SNN	0.00914952	FOSB_SNN	Egr3	Phactr1	0.0118931	Egr3_Phactr1
FOSB	SPTBN1	0.0150816	FOSB_SPTBN1	Egr3	Plppr3	0.00647351	Egr3_Plppr3
FOSB	SRF	0.0322531	FOSB_SRF	Egr3	Plxnd1	0.00536522	Egr3_Plxnd1
FOSB	TRIM68	0.0100355	FOSB_TRIM68	Egr3	Ptpn5	0.0157952	Egr3_Ptpn5
FOSB	UBE2S	0.0175119	FOSB_UBE2S	Egr3	Rhbdl3	0.00456522	Egr3_Rhbdl3
FOSB	ZBTB7A	0.0100192	FOSB_ZBTB7A	Egr3	Ss18l1	0.00432401	Egr3_Ss18l1
FOSB	FLCN	0.00928876	FOSB_FLCN	Egr3	Tead1	0.00889056	Egr3_Tead1
FOSB	HMGCS1	0.0222092	FOSB_HMGCS1	Egr3	Tgif2	0.0130144	Egr3_Tgif2
FOSB	STXBP6	0.0159142	FOSB_STXBP6	Egr3	Tmem170b	0.00560123	Egr3_Tmem170b
FOSB	MYO1C	0.0149088	FOSB_MYO1C	Egr3	Ttyh3	0.0046685	Egr3_Ttyh3
FOSB	DDIT3	0.0391093	FOSB_DDIT3	Egr3	Zdbf2	0.0105547	Egr3_Zdbf2
FOSB	CBX4	0.0139196	FOSB_CBX4	Egr3	Gem	0.0128455	Egr3_Gem
FOSB	RBM15B	0.0125152	FOSB_RBM15B	Egr3	Fgf18	0.00555951	Egr3_Fgf18
FOSB	SLC12A6	0.0126436	FOSB_SLC12A6	Egr3	Rab33a	0.0104601	Egr3_Rab33a
FOSB	STC2	0.0283186	FOSB_STC2	Egr3	Usp37	0.0068836	Egr3_Usp37
FOSB	BOC	0.024316	FOSB_BOC	Egr3	Aff2	0.00598438	Egr3_Aff2
FOSB	JUNB	0.0508639	FOSB_JUNB	Egr3	Bcl11a	0.00431011	Egr3_Bcl11a
FOSB	LAMB3	0.0127898	FOSB_LAMB3	Egr3	Bcor	0.00399096	Egr3_Bcor
FOSB	MCL1	0.0415687	FOSB_MCL1	Egr3	Bend4	0.00698234	Egr3_Bend4
FOSB	MTHFR	0.00894796	FOSB_MTHFR	Egr3	Btbd19	0.00765656	Egr3_Btbd19
FOSB	PHF13	0.0127344	FOSB_PHF13	Egr3	Fzd5	0.00712552	Egr3_Fzd5
FOSB	PLD2	0.0128754	FOSB_PLD2	Egr3	Igf2bp1	0.00770561	Egr3_Igf2bp1
FOSB	PLXNB2	0.00938856	FOSB_PLXNB2	Egr3	Klhl25	0.00477115	Egr3_Klhl25
FOSB	RIPK2	0.0128142	FOSB_RIPK2	Egr3	Nab2	0.0137081	Egr3_Nab2
FOSB	VAT1	0.0187378	FOSB_VAT1	Egr3	Nr4a3	0.00524458	Egr3_Nr4a3
FOSB	WASF2	0.0173737	FOSB_WASF2	Egr3	Peg3	0.0072315	Egr3_Peg3
FOSB	WEE1	0.0290695	FOSB_WEE1	Egr3	Pld5	0.0067415	Egr3_Pld5
FOSB	ACSL1	0.00950664	FOSB_ACSL1	Egr3	Ptch1	0.00393553	Egr3_Ptch1
FOSB	ADGRF1	0.0281062	FOSB_ADGRF1	Egr3	Ptpn12	0.0059443	Egr3_Ptpn12
FOSB	AGRN	0.0194402	FOSB_AGRN	Egr3	Qser1	0.00397869	Egr3_Qser1
FOSB	DUSP5	0.0262175	FOSB_DUSP5	Egr3	Tnnt1	0.00807169	Egr3_Tnnt1
FOSB	FAM20A	0.0186131	FOSB_FAM20A	Egr3	Cdr2	0.00743392	Egr3_Cdr2
FOSB	KCTD14	0.0100516	FOSB_KCTD14	Egr3	Dnm3	0.00588469	Egr3_Dnm3
FOSB	KLF4	0.0524273	FOSB_KLF4	Egr3	Fmnl3	0.00693628	Egr3_Fmnl3
FOSB	NFIX	0.0191287	FOSB_NFIX	Egr3	Hectd2	0.00856513	Egr3_Hectd2
FOSB	NFKBIZ	0.0268383	FOSB_NFKBIZ	Egr3	Plcb1	0.00574096	Egr3_Plcb1
FOSB	NYNRIN	0.0186952	FOSB_NYNRIN	Egr3	Robo2	0.0108893	Egr3_Robo2
FOSB	RBM47	0.0141381	FOSB_RBM47	Egr3	Xist	0.0148956	Egr3_Xist
FOSB	PXDC1	0.0184149	FOSB_PXDC1	Egr3	Ankrd28	0.00389538	Egr3_Ankrd28
FOSB	LRIG1	0.00874377	FOSB_LRIG1	Egr3	Lmcd1	0.00612406	Egr3_Lmcd1
FOSB	AHNAK	0.0270014	FOSB_AHNAK	Egr3	Fosl1	0.015344	Egr3_Fosl1
FOSB	G0S2	0.021082	FOSB_G0S2	Egr3	Heatr3	0.00388228	Egr3_Heatr3
FOSB	KLHL21	0.0236785	FOSB_KLHL21	Egr3	Pde1c	0.00477578	Egr3_Pde1c
FOSB	SIN3A	0.012385	FOSB_SIN3A	Egr3	Shq1	0.00463138	Egr3_Shq1
FOSB	BMF	0.01948	FOSB_BMF	Elf2	Sp3	0.00482541	Elf2_Sp3
FOSB	CNTN1	0.0159483	FOSB_CNTN1	Elf2	Ubtf	0.00729513	Elf2_Ubtf
FOSB	SEMA3E	0.0152323	FOSB_SEMA3E	Elf2	Sf3a1	0.00403431	Elf2_Sf3a1
FOSB	SH3GL3	0.0105103	FOSB_SH3GL3	Ep300	Adgrl2	0.00482912	Ep300_Adgrl2
FOSB	STOM	0.0121116	FOSB_STOM	Ep300	Ago3	0.00436089	Ep300_Ago3
FOSB	AMOTL2	0.0225762	FOSB_AMOTL2	Ep300	Itch	0.00550229	Ep300_Itch
FOSB	ARHGEF38	0.00945551	FOSB_ARHGEF38	Ep300	Prdm2	0.00590505	Ep300_Prdm2
FOSB	ARL4C	0.0256481	FOSB_ARL4C	Ep300	Ptprj	0.00407908	Ep300_Ptprj
FOSB	ATF3	0.0484059	FOSB_ATF3	Ep300	Adgre5	0.00684275	Ep300_Adgre5
FOSB	BBC3	0.0112181	FOSB_BBC3	Ep300	Bmper	0.00619831	Ep300_Bmper
FOSB	CIC	0.00772464	FOSB_CIC	Ep300	Cmtr1	0.00398239	Ep300_Cmtr1
FOSB	DUSP1	0.0306979	FOSB_DUSP1	Ep300	Heatr5a	0.00409555	Ep300_Heatr5a
FOSB	DUSP8	0.02195	FOSB_DUSP8	Ep300	Utp20	0.00478285	Ep300_Utp20
FOSB	ELMSAN1	0.0130265	FOSB_ELMSAN1	Ep300	Lcor	0.00479187	Ep300_Lcor
FOSB	EPHA2	0.00975896	FOSB_EPHA2	Ep300	Sp1	0.00420435	Ep300_Sp1
FOSB	FAM53C	0.0302875	FOSB_FAM53C	Ets1	Bach2	0.00863058	Ets1_Bach2
FOSB	GEM	0.0225893	FOSB_GEM	Ets1	Ccnd2	0.0178026	Ets1_Ccnd2
FOSB	HECA	0.010388	FOSB_HECA	Ets1	Cd72	0.00979803	Ets1_Cd72
FOSB	JOSD1	0.0107184	FOSB_JOSD1	Ets1	Dchs1	0.0048	Ets1_Dchs1
FOSB	JUN	0.0579418	FOSB_JUN	Ets1	Dlc1	0.0104986	Ets1_Dlc1
FOSB	JUND	0.0448082	FOSB_JUND	Ets1	Lef1	0.00992702	Ets1_Lef1
FOSB	KDM6B	0.0127346	FOSB_KDM6B	Ets1	Lhfpl2	0.00549817	Ets1_Lhfpl2
FOSB	KRT17	0.0123659	FOSB_KRT17	Ets1	Nfkbid	0.0064288	Ets1_Nfkbid
FOSB	MAFF	0.0407788	FOSB_MAFF	Ets1	Pdlim2	0.00962837	Ets1_Pdlim2
FOSB	NSUN4	0.00833091	FOSB_NSUN4	Ets1	Plekha2	0.00873665	Ets1_Plekha2
FOSB	PDP1	0.0135679	FOSB_PDP1	Ets1	Susd1	0.0050299	Ets1_Susd1
FOSB	PER1	0.0223853	FOSB_PER1	Ets1	Tgfbi	0.00617407	Ets1_Tgfbi
FOSB	PLEKHA4	0.016078	FOSB_PLEKHA4	Ets1	Abhd3	0.0054167	Ets1_Abhd3
FOSB	POFUT1	0.00813381	FOSB_POFUT1	Ets1	Zeb2	0.00530151	Ets1_Zeb2
FOSB	PPP1R15A	0.0448784	FOSB_PPP1R15A	Ets1	Fli1	0.00936069	Ets1_Fli1
FOSB	RIPK4	0.00998837	FOSB_RIPK4	Ets1	Ppp1r18	0.0110863	Ets1_Ppp1r18
FOSB	SOX9	0.018178	FOSB_SOX9	Ets1	Agt	0.0067701	Ets1_Agt
FOSB	TIMP2	0.0233106	FOSB_TIMP2	Ets1	Cd79a	0.010409	Ets1_Cd79a
FOSB	TNFAIP1	0.00730822	FOSB_TNFAIP1	Ets1	Emp3	0.0107834	Ets1_Emp3
FOSB	TPM4	0.0185115	FOSB_TPM4	Ets1	Lck	0.00691382	Ets1_Lck
FOSB	TRAF4	0.0176222	FOSB_TRAF4	Ets1	Il12rb1	0.00969484	Ets1_Il12rb1
FOSB	TSC22D2	0.0107204	FOSB_TSC22D2	Ets1	Itga4	0.00699548	Ets1_Itga4
FOSB	VPS37B	0.0128471	FOSB_VPS37B	Ets1	Itpr3	0.0101383	Ets1_Itpr3
FOSB	IER5	0.035372	FOSB_IER5	Ets1	Prkce	0.00344352	Ets1_Prkce
FOSB	FADS3	0.0115812	FOSB_FADS3	Ets1	Traf1	0.00550654	Ets1_Traf1
FOXC2	ADA	0.00842637	FOXC2_ADA	Etv1	Cav1	0.00668613	Etv1_Cav1
FOXC2	ANKRD13B	0.0075924	FOXC2_ANKRD13B	Etv1	Chn2	0.00517335	Etv1_Chn2
FOXC2	ATP1A2	0.0144664	FOXC2_ATP1A2	Etv1	Etv5	0.00605954	Etv1_Etv5
FOXC2	GJA1	0.0118479	FOXC2_GJA1	Etv1	Flrt2	0.00865163	Etv1_Flrt2
FOXC2	AXL	0.00812669	FOXC2_AXL	Etv1	Fscn1	0.00812011	Etv1_Fscn1
FOXC2	COL3A1	0.0136128	FOXC2_COL3A1	Etv1	Gng11	0.0076149	Etv1_Gng11
FOXC2	DDR2	0.010673	FOXC2_DDR2	Etv1	Lin54	0.00329912	Etv1_Lin54
FOXC2	EMILIN1	0.021686	FOXC2_EMILIN1	Etv1	Myh15	0.00864476	Etv1_Myh15
FOXC2	FBLN1	0.0209462	FOXC2_FBLN1	Etv1	Pip5k1b	0.00489711	Etv1_Pip5k1b
FOXC2	GLYCTK	0.0161516	FOXC2_GLYCTK	Etv1	Pkp1	0.00774862	Etv1_Pkp1
FOXC2	GNB4	0.009375	FOXC2_GNB4	Etv1	Snx25	0.00647178	Etv1_Snx25
FOXC2	MAFB	0.0109008	FOXC2_MAFB	Etv1	Stx11	0.0053012	Etv1_Stx11
FOXC2	MYC	0.0154807	FOXC2_MYC	Etv1	Tyr	0.0140926	Etv1_Tyr
FOXC2	POU3F4	0.0337212	FOXC2_POU3F4	Etv1	Arhgap20	0.011152	Etv1_Arhgap20
FOXC2	SERTAD4	0.0143091	FOXC2_SERTAD4	Etv1	Gpnmb	0.00412765	Etv1_Gpnmb
FOXC2	SRGN	0.0115935	FOXC2_SRGN	Etv1	Prnp	0.00721497	Etv1_Prnp
FOXC2	TGFBI	0.0281705	FOXC2_TGFBI	Etv1	Slc16a6	0.00799766	Etv1_Slc16a6
FOXC2	TGFBR3	0.0102413	FOXC2_TGFBR3	Etv1	Smad5	0.00405158	Etv1_Smad5
FOXC2	TWIST1	0.0158484	FOXC2_TWIST1	Etv1	Smarcal1	0.00436888	Etv1_Smarcal1
FOXC2	ZIC2	0.017175	FOXC2_ZIC2	Etv1	Spon1	0.00823941	Etv1_Spon1
FOXG1	CLDN10	0.0119317	FOXG1_CLDN10	Etv3	Fancf	0.00417481	Etv3_Fancf
FOXG1	STON1	0.00794282	FOXG1_STON1	Etv3	Mon1b	0.00404172	Etv3_Mon1b
FOXG1	TNMD	0.00979102	FOXG1_TNMD	Etv3	Trim21	0.00495571	Etv3_Trim21
FOXJ3	BMPR1A	0.0174251	FOXJ3_BMPR1A	Etv3	Kirrel3	0.0041742	Etv3_Kirrel3
FOXJ3	DCP1B	0.00630193	FOXJ3_DCP1B	Etv3	Map3k8	0.0060248	Etv3_Map3k8
FOXJ3	MFSD6	0.00825846	FOXJ3_MFSD6	Etv3	Rab3gap2	0.00372565	Etv3_Rab3gap2
FOXJ3	NUP54	0.00682522	FOXJ3_NUP54	Etv3	Sh3bp5l	0.00492808	Etv3_Sh3bp5l
FOXJ3	PAPPA	0.0111094	FOXJ3_PAPPA	Etv3	Slc25a40	0.00583023	Etv3_Slc25a40
FOXJ3	SPOPL	0.00957936	FOXJ3_SPOPL	Etv3	Tet1	0.00379538	Etv3_Tet1
FOXJ3	TSHZ1	0.00907803	FOXJ3_TSHZ1	Etv3	Zscan20	0.00517238	Etv3_Zscan20
FOXN3	CAMSAP2	0.0136713	FOXN3_CAMSAP2	Etv3	Fkbp5	0.00489142	Etv3_Fkbp5
FOXN3	CNTN6	0.0129101	FOXN3_CNTN6	Etv3	Opn3	0.0051947	Etv3_Opn3
FOXN3	DAAM2	0.00906179	FOXN3_DAAM2	Etv3	Tatdn2	0.00371088	Etv3_Tatdn2
FOXN3	FLI1	0.0239286	FOXN3_FLI1	Etv3	Cpsf1	0.00428425	Etv3_Cpsf1
FOXN3	FMNL2	0.0152565	FOXN3_FMNL2	Fos	Acbd4	0.00443196	Fos_Acbd4
FOXN3	IGF2BP3	0.0150354	FOXN3_IGF2BP3	Fos	Amotl2	0.00966874	Fos_Amotl2
FOXN3	ITPKB	0.0135009	FOXN3_ITPKB	Fos	Arl4d	0.00752663	Fos_Arl4d
FOXN3	PRTG	0.0100914	FOXN3_PRTG	Fos	Atf3	0.0332084	Fos_Atf3
FOXN3	ZBTB16	0.0134183	FOXN3_ZBTB16	Fos	Baz2b	0.00818978	Fos_Baz2b
FOXN3	CDH10	0.015507	FOXN3_CDH10	Fos	Bcl9	0.00433077	Fos_Bcl9
FOXN3	CEP250	0.0134453	FOXN3_CEP250	Fos	Birc2	0.00592271	Fos_Birc2
FOXN3	DCLK2	0.0156608	FOXN3_DCLK2	Fos	Brd2	0.0181485	Fos_Brd2
FOXN3	EPHA6	0.0209472	FOXN3_EPHA6	Fos	Btg2	0.0677297	Fos_Btg2
FOXN3	NUP160	0.0101081	FOXN3_NUP160	Fos	Ccnl1	0.0283867	Fos_Ccnl1
FOXN3	OGT	0.00734377	FOXN3_OGT	Fos	Clk4	0.0131138	Fos_Clk4
FOXN3	PRKCE	0.0149108	FOXN3_PRKCE	Fos	Csnk1d	0.00570975	Fos_Csnk1d
FOXN3	ST8SIA1	0.0143145	FOXN3_ST8SIA1	Fos	Ctbp2	0.00479947	Fos_Ctbp2
FOXN3	ZDHHC2	0.00932259	FOXN3_ZDHHC2	Fos	Hivep2	0.0122181	Fos_Hivep2
FOXP2	ADCY5	0.0211673	FOXP2_ADCY5	Fos	Ice2	0.0058519	Fos_Ice2
FOXP2	CACNA1C	0.0206811	FOXP2_CACNA1C	Fos	Ier2	0.0614403	Fos_Ier2
FOXP2	ERG	0.0185623	FOXP2_ERG	Fos	Jun	0.103896	Fos_Jun
FOXP2	SNED1	0.0237691	FOXP2_SNED1	Fos	Jund	0.0353585	Fos_Jund
FOXP2	TSHZ2	0.0206717	FOXP2_TSHZ2	Fos	Malat1	0.0368805	Fos_Malat1
FOXP2	UBXN10	0.0125419	FOXP2_UBXN10	Fos	Mxd1	0.00478661	Fos_Mxd1
GABPB1	FAAP20	0.0208873	GABPB1_FAAP20	Fos	Mynn	0.00380698	Fos_Mynn
GABPB1	LUC7L2	0.0156195	GABPB1_LUC7L2	Fos	Neat1	0.0180356	Fos_Neat1
GABPB1	NAA60	0.011718	GABPB1_NAA60	Fos	Opa3	0.00436565	Fos_Opa3
GABPB1	USP19	0.00560385	GABPB1_USP19	Fos	Per1	0.00676261	Fos_Per1
GABPB1	THTPA	0.0111677	GABPB1_THTPA	Fos	Pnrc1	0.0167179	Fos_Pnrc1
GATA2	CPNE5	0.0171016	GATA2_CPNE5	Fos	Pou6f1	0.00707524	Fos_Pou6f1
GATA2	DNER	0.0217656	GATA2_DNER	Fos	Ppp1r10	0.0173787	Fos_Ppp1r10
GATA2	GAL3ST3	0.0213113	GATA2_GAL3ST3	Fos	Ppp1r15a	0.0518297	Fos_Ppp1r15a
GATA2	IGF1	0.0285782	GATA2_IGF1	Fos	Rrnad1	0.00444279	Fos_Rrnad1
GATA2	SLC16A10	0.0112865	GATA2_SLC16A10	Fos	Slc25a25	0.0117662	Fos_Slc25a25
GATA2	STC1	0.0272447	GATA2_STC1	Fos	Smad7	0.0109867	Fos_Smad7
GATA2	TNNT2	0.0254671	GATA2_TNNT2	Fos	Sptan1	0.0106351	Fos_Sptan1
GATA2	ALDH1B1	0.0124298	GATA2_ALDH1B1	Fos	Thada	0.00445148	Fos_Thada
GATA2	ARAP2	0.00845217	GATA2_ARAP2	Fos	Xpnpep3	0.00363737	Fos_Xpnpep3
GATA2	BCAR3	0.0203589	GATA2_BCAR3	Fos	Kptn	0.00432212	Fos_Kptn
GATA2	BLNK	0.0184298	GATA2_BLNK	Fos	Ptbp3	0.00902382	Fos_Ptbp3
GATA2	BMP4	0.0436699	GATA2_BMP4	Fos	Sclt1	0.0057718	Fos_Sclt1
GATA2	CHST15	0.0104583	GATA2_CHST15	Fos	Arrdc3	0.00497518	Fos_Arrdc3
GATA2	CLU	0.0289533	GATA2_CLU	Fos	Bcl2	0.00535873	Fos_Bcl2
GATA2	CRIM1	0.0143198	GATA2_CRIM1	Fos	Cbfa2t2	0.00339728	Fos_Cbfa2t2
GATA2	CSF3R	0.0245729	GATA2_CSF3R	Fos	Ccdc174	0.0045276	Fos_Ccdc174
GATA2	DOK4	0.0121447	GATA2_DOK4	Fos	Cramp1l	0.00473543	Fos_Cramp1l
GATA2	FBLN2	0.0341471	GATA2_FBLN2	Fos	Ddit4	0.01461	Fos_Ddit4
GATA2	FNDC4	0.0332447	GATA2_FNDC4	Fos	Ddx5	0.0150863	Fos_Ddx5
GATA2	ISL1	0.0331092	GATA2_ISL1	Fos	Dusp6	0.0137573	Fos_Dusp6
GATA2	LMO3	0.0446497	GATA2_LMO3	Fos	Epc1	0.00849522	Fos_Epc1
GATA2	RAI14	0.0136276	GATA2_RAI14	Fos	Gtf3c2	0.00439928	Fos_Gtf3c2
GATA2	RBBP8NL	0.00672849	GATA2_RBBP8NL	Fos	Gtpbp2	0.0073966	Fos_Gtpbp2
GATA2	RHOD	0.0137284	GATA2_RHOD	Fos	Hes1	0.0167934	Fos_Hes1
GATA2	ST3GAL1	0.0134243	GATA2_ST3GAL1	Fos	Hnrnph1	0.00986388	Fos_Hnrnph1
GATA2	ST3GAL4	0.036655	GATA2_ST3GAL4	Fos	Kansl1	0.0100232	Fos_Kansl1
GATA2	STX11	0.0120157	GATA2_STX11	Fos	Mtm1	0.00390899	Fos_Mtm1
GATA2	TEAD4	0.0226128	GATA2_TEAD4	Fos	Nfkbiz	0.0250715	Fos_Nfkbiz
GATA2	TRAF3IP2	0.00709884	GATA2_TRAF3IP2	Fos	Nr1d1	0.0156971	Fos_Nr1d1
GATA2	UACA	0.0104858	GATA2_UACA	Fos	Plp1	0.00440212	Fos_Plp1
GATA2	UBE2H	0.0204362	GATA2_UBE2H	Fos	Rab40c	0.0034621	Fos_Rab40c
GATA2	ITGA6	0.0169208	GATA2_ITGA6	Fos	Rbm39	0.0171495	Fos_Rbm39
GATA2	PPP1R21	0.00811029	GATA2_PPP1R21	Fos	Rev1	0.00531035	Fos_Rev1
GATA2	TGFA	0.0239321	GATA2_TGFA	Fos	Socs3	0.0352035	Fos_Socs3
GATA2	ABHD2	0.0169731	GATA2_ABHD2	Fos	Srsf5	0.0128887	Fos_Srsf5
GATA2	AEBP1	0.00955706	GATA2_AEBP1	Fos	Vps37c	0.00573457	Fos_Vps37c
GATA2	AMHR2	0.0202566	GATA2_AMHR2	Fos	Zfp36l1	0.0255466	Fos_Zfp36l1
GATA2	CD44	0.0589176	GATA2_CD44	Fos	Dedd2	0.0055787	Fos_Dedd2
GATA2	EREG	0.0200767	GATA2_EREG	Fos	Hexim1	0.0110833	Fos_Hexim1
GATA2	FAM43A	0.0285959	GATA2_FAM43A	Fos	Kif1b	0.0060277	Fos_Kif1b
GATA2	FBN2	0.0248014	GATA2_FBN2	Fos	Map3k3	0.00520129	Fos_Map3k3
GATA2	HEG1	0.0126242	GATA2_HEG1	Fos	Nanos1	0.00564231	Fos_Nanos1
GATA2	HPCAL1	0.0273271	GATA2_HPCAL1	Fos	Slc25a27	0.00552727	Fos_Slc25a27
GATA2	KCNG1	0.0110662	GATA2_KCNG1	Fos	Tlcd2	0.00386098	Fos_Tlcd2
GATA2	LIFR	0.020765	GATA2_LIFR	Fos	Tob1	0.0303414	Fos_Tob1
GATA2	NDRG1	0.0111905	GATA2_NDRG1	Fos	Vsig10l	0.00598143	Fos_Vsig10l
GATA2	PDLIM4	0.0275202	GATA2_PDLIM4	Fos	Whamm	0.00540809	Fos_Whamm
GATA2	PROM2	0.0220256	GATA2_PROM2	Fos	Atl2	0.0037005	Fos_Atl2
GATA2	RASSF9	0.016843	GATA2_RASSF9	Fos	Dnajb4	0.0169508	Fos_Dnajb4
GATA2	S100A10	0.022661	GATA2_S100A10	Fos	Errfi1	0.025659	Fos_Errfi1
GATA2	SEMA6D	0.0214223	GATA2_SEMA6D	Fos	Fbxo33	0.00819225	Fos_Fbxo33
GATA2	SNED1	0.00992599	GATA2_SNED1	Fos	Id3	0.0183516	Fos_Id3
GATA2	TBC1D16	0.0329298	GATA2_TBC1D16	Fos	Aste1	0.00365818	Fos_Aste1
GATA2	TINAGL1	0.0351616	GATA2_TINAGL1	Fos	B3gnt2	0.00842863	Fos_B3gnt2
GATA2	VASN	0.0145179	GATA2_VASN	Fos	Ddx3y	0.00572394	Fos_Ddx3y
GATA2	WNT7B	0.0293541	GATA2_WNT7B	Fos	Egr1	0.0940903	Fos_Egr1
GATA3	ADAMTS5	0.00752246	GATA3_ADAMTS5	Fos	Rnft1	0.00461149	Fos_Rnft1
GATA3	CHST8	0.015601	GATA3_CHST8	Fos	Trdmt1	0.00437177	Fos_Trdmt1
GATA3	CSF3R	0.0571671	GATA3_CSF3R	Fos	Ttc19	0.00767536	Fos_Ttc19
GATA3	DMTN	0.0093054	GATA3_DMTN	Fos	Slc38a2	0.0424042	Fos_Slc38a2
GATA3	EGLN3	0.00805746	GATA3_EGLN3	Fos	Adar	0.00359498	Fos_Adar
GATA3	ELMO1	0.0190793	GATA3_ELMO1	Fos	Klhl12	0.00434391	Fos_Klhl12
GATA3	F11R	0.018136	GATA3_F11R	Fos	Tra2b	0.020088	Fos_Tra2b
GATA3	FURIN	0.0151986	GATA3_FURIN	Fos	Asxl1	0.00393496	Fos_Asxl1
GATA3	GALNT6	0.0218529	GATA3_GALNT6	Fos	Lpar6	0.007617	Fos_Lpar6
GATA3	ITGA6	0.0186963	GATA3_ITGA6	Fos	Atf4	0.0188427	Fos_Atf4
GATA3	JAG1	0.0221224	GATA3_JAG1	Fos	Bcar1	0.00559325	Fos_Bcar1
GATA3	KCNJ16	0.0287484	GATA3_KCNJ16	Fos	Bhlhe40	0.0144736	Fos_Bhlhe40
GATA3	MYO1B	0.0183668	GATA3_MYO1B	Fos	Brd4	0.00600136	Fos_Brd4
GATA3	SERPINE2	0.0145404	GATA3_SERPINE2	Fos	Coq8b	0.00532762	Fos_Coq8b
GATA3	TXLNG	0.019619	GATA3_TXLNG	Fos	Ddit3	0.0144969	Fos_Ddit3
GATA3	CD44	0.0175285	GATA3_CD44	Fos	Dusp1	0.0709464	Fos_Dusp1
GATA3	CIB1	0.0205029	GATA3_CIB1	Fos	Fam214b	0.00584805	Fos_Fam214b
GATA3	CLU	0.042587	GATA3_CLU	Fos	Gadd45b	0.0302337	Fos_Gadd45b
GATA3	CTSB	0.0273787	GATA3_CTSB	Fos	Id1	0.0316191	Fos_Id1
GATA3	HMGA1	0.0270502	GATA3_HMGA1	Fos	Junb	0.0842013	Fos_Junb
GATA3	HSD11B2	0.0131937	GATA3_HSD11B2	Fos	Klf10	0.0253173	Fos_Klf10
GATA3	INHA	0.021106	GATA3_INHA	Fos	Klf4	0.041473	Fos_Klf4
GATA3	LMCD1	0.0209792	GATA3_LMCD1	Fos	Lnx1	0.00632741	Fos_Lnx1
GATA3	MXRA7	0.00909369	GATA3_MXRA7	Fos	Mbd6	0.00882709	Fos_Mbd6
GATA3	OSCP1	0.0100323	GATA3_OSCP1	Fos	Mnt	0.00363005	Fos_Mnt
GATA3	RNF14	0.00933849	GATA3_RNF14	Fos	Mtmr4	0.0043865	Fos_Mtmr4
GATA3	SEMA4B	0.00723729	GATA3_SEMA4B	Fos	Pim1	0.0279602	Fos_Pim1
GATA3	SHROOM1	0.0130564	GATA3_SHROOM1	Fos	Sertad1	0.0317723	Fos_Sertad1
GATA3	TBC1D10A	0.0121868	GATA3_TBC1D10A	Fos	Sertad2	0.0107503	Fos_Sertad2
GATA3	ITIH5	0.0308112	GATA3_ITIH5	Fos	Six4	0.00841535	Fos_Six4
GATA3	LRRN3	0.0173128	GATA3_LRRN3	Fos	Zbtb7a	0.0132827	Fos_Zbtb7a
GATA3	RAMP2	0.0168364	GATA3_RAMP2	Fos	Zfp36	0.0446482	Fos_Zfp36
GATA3	RELN	0.0150338	GATA3_RELN	Fos	Eya4	0.00850222	Fos_Eya4
GATA3	AAGAB	0.00982244	GATA3_AAGAB	Fos	Map3k2	0.00592586	Fos_Map3k2
GATA3	CRTAC1	0.0466664	GATA3_CRTAC1	Fos	Tbc1d23	0.00383642	Fos_Tbc1d23
GATA3	CTHRC1	0.0168775	GATA3_CTHRC1	Fos	Ccdc9	0.00538296	Fos_Ccdc9
GATA3	CUL4B	0.00648901	GATA3_CUL4B	Fos	Brpf3	0.00431535	Fos_Brpf3
GATA3	CYP1B1	0.0261725	GATA3_CYP1B1	Fos	Cep85	0.00513025	Fos_Cep85
GATA3	EMX2	0.0247431	GATA3_EMX2	Fos	Gadd45g	0.0166079	Fos_Gadd45g
GATA3	GAS2L1	0.0188926	GATA3_GAS2L1	Fos	Hspa1a	0.0209116	Fos_Hspa1a
GATA3	GEMIN6	0.00983889	GATA3_GEMIN6	Fos	Hspa1b	0.0162558	Fos_Hspa1b
GATA3	HBS1L	0.00974414	GATA3_HBS1L	Fos	Igf2bp3	0.00540919	Fos_Igf2bp3
GATA3	IGFBP4	0.0288888	GATA3_IGFBP4	Fos	Large2	0.00447377	Fos_Large2
GATA3	MECR	0.0223349	GATA3_MECR	Fos	Miip	0.00473084	Fos_Miip
GATA3	PLAT	0.0221374	GATA3_PLAT	Fos	Nop56	0.00479435	Fos_Nop56
GATA3	PTPRU	0.00874479	GATA3_PTPRU	Fos	Pim3	0.0206616	Fos_Pim3
GATA3	SLC16A10	0.00961572	GATA3_SLC16A10	Fos	Srsf3	0.00957492	Fos_Srsf3
GATA3	SLITRK6	0.0279771	GATA3_SLITRK6	Fos	Uvrag	0.00526962	Fos_Uvrag
GATA3	ST3GAL4	0.0364227	GATA3_ST3GAL4	Fos	Cited2	0.0115544	Fos_Cited2
GATA3	STAMBPL1	0.0101436	GATA3_STAMBPL1	Fos	Prr14	0.00809613	Fos_Prr14
GATA3	TSPAN12	0.0353024	GATA3_TSPAN12	Fos	Snhg5	0.00898067	Fos_Snhg5
GATA3	WFS1	0.0183446	GATA3_WFS1	Fos	Med13l	0.00511713	Fos_Med13l
GATA3	WIPF3	0.0112802	GATA3_WIPF3	Fos	Nmrk1	0.00603055	Fos_Nmrk1
GATA3	ZDHHC1	0.0162498	GATA3_ZDHHC1	Fos	Tarbp2	0.00332788	Fos_Tarbp2
GATA3	ATL2	0.0111627	GATA3_ATL2	Fos	Sbno2	0.0080562	Fos_Sbno2
GATA3	CHST1	0.0302903	GATA3_CHST1	Fos	Pdss2	0.00356453	Fos_Pdss2
GATA3	CRIM1	0.0144412	GATA3_CRIM1	Fos	Casp2	0.00395419	Fos_Casp2
GATA3	GATA2	0.0488869	GATA3_GATA2	Fos	Tepsin	0.00472072	Fos_Tepsin
GATA3	GPC2	0.0230494	GATA3_GPC2	Fos	Tob2	0.0207241	Fos_Tob2
GATA3	HS3ST1	0.0423415	GATA3_HS3ST1	Fos	H3f3b	0.0120254	Fos_H3f3b
GATA3	ID4	0.0157534	GATA3_ID4	Fos	Klf6	0.0442626	Fos_Klf6
GATA3	ISL1	0.0523989	GATA3_ISL1	Fos	Sh3bp5	0.00390439	Fos_Sh3bp5
GATA3	KRT8	0.0373072	GATA3_KRT8	Fos	Ubc	0.0126162	Fos_Ubc
GATA3	MMP15	0.013405	GATA3_MMP15	Fos	Vps18	0.00370057	Fos_Vps18
GATA3	NUP93	0.0141952	GATA3_NUP93	Fos	Btrc	0.00422664	Fos_Btrc
GATA3	QPCT	0.0381006	GATA3_QPCT	Fos	Fosb	0.0949521	Fos_Fosb
GATA3	RAP1B	0.0140512	GATA3_RAP1B	Fos	Grk3	0.00821647	Fos_Grk3
GATA3	SNCA	0.0187159	GATA3_SNCA	Fos	Hspb1	0.0109149	Fos_Hspb1
GATA3	SSH1	0.00999411	GATA3_SSH1	Fos	Klf9	0.0200189	Fos_Klf9
GATA3	TMEM51	0.0161568	GATA3_TMEM51	Fos	Acox3	0.00538317	Fos_Acox3
GATA3	UBQLN4	0.00558585	GATA3_UBQLN4	Fos	Nfrkb	0.00398442	Fos_Nfrkb
GATA3	ATP6V1C2	0.0307819	GATA3_ATP6V1C2	Fos	Plpp3	0.00762221	Fos_Plpp3
GATA3	BAIAP2	0.0353496	GATA3_BAIAP2	Fos	Stk19	0.00454575	Fos_Stk19
GATA3	BHLHE41	0.0115848	GATA3_BHLHE41	Fosl1	Abcd1	0.00446294	Fosl1_Abcd1
GATA3	CLCF1	0.00838541	GATA3_CLCF1	Fosl1	Fhl2	0.0104334	Fosl1_Fhl2
GATA3	DUSP6	0.0147143	GATA3_DUSP6	Fosl1	Srxn1	0.00475424	Fosl1_Srxn1
GATA3	ERRFI1	0.0211734	GATA3_ERRFI1	Fosl1	Unc5cl	0.00470521	Fosl1_Unc5cl
GATA3	FZD8	0.0133324	GATA3_FZD8	Fosl1	Creb5	0.00848857	Fosl1_Creb5
GATA3	GDF6	0.0160453	GATA3_GDF6	Fosl1	Usp27x	0.00441616	Fosl1_Usp27x
GATA3	HES1	0.0214343	GATA3_HES1	Fosl1	Cic	0.00939676	Fosl1_Cic
GATA3	HEY1	0.0279971	GATA3_HEY1	Fosl1	Dpy19l3	0.00428347	Fosl1_Dpy19l3
GATA3	INPP5J	0.0285372	GATA3_INPP5J	Fosl1	Fzd5	0.00619663	Fosl1_Fzd5
GATA3	IVNS1ABP	0.0135231	GATA3_IVNS1ABP	Fosl1	Gas2l3	0.0049158	Fosl1_Gas2l3
GATA3	MAP1B	0.01923	GATA3_MAP1B	Fosl1	Lin54	0.00347244	Fosl1_Lin54
GATA3	MAP7D1	0.0228299	GATA3_MAP7D1	Fosl1	Lpcat4	0.00889435	Fosl1_Lpcat4
GATA3	NACC1	0.00784485	GATA3_NACC1	Fosl1	Pdlim7	0.00661382	Fosl1_Pdlim7
GATA3	PANK4	0.0180858	GATA3_PANK4	Fosl1	Rgp1	0.00391984	Fosl1_Rgp1
GATA3	PER2	0.00800014	GATA3_PER2	Fosl1	Slc9a6	0.00321752	Fosl1_Slc9a6
GATA3	PERP	0.0251181	GATA3_PERP	Fosl1	Tes	0.00842049	Fosl1_Tes
GATA3	PLP1	0.0403175	GATA3_PLP1	Fosl1	Bach1	0.00779341	Fosl1_Bach1
GATA3	RCSD1	0.0108217	GATA3_RCSD1	Fosl1	Cdh6	0.00896811	Fosl1_Cdh6
GATA3	SAMD11	0.0241168	GATA3_SAMD11	Fosl1	Stk40	0.00473026	Fosl1_Stk40
GATA3	SLC20A1	0.0282504	GATA3_SLC20A1	Foxn3	Esrrg	0.00739453	Foxn3_Esrrg
GATA3	SOX2	0.0215953	GATA3_SOX2	Foxn3	Gpam	0.00830099	Foxn3_Gpam
GATA3	SYNE2	0.0189314	GATA3_SYNE2	Foxn3	Hdac4	0.00454083	Foxn3_Hdac4
GATA3	TMOD1	0.0268091	GATA3_TMOD1	Foxo1	Adgrg2	0.00943312	Foxo1_Adgrg2
GATA3	AFF3	0.018379	GATA3_AFF3	Foxo1	Akap5	0.00762951	Foxo1_Akap5
GATA3	CPA6	0.0286017	GATA3_CPA6	Foxo1	Arhgap28	0.00630899	Foxo1_Arhgap28
GATA3	CXCR4	0.0290392	GATA3_CXCR4	Foxo1	B3gat2	0.024391	Foxo1_B3gat2
GATA3	ELOVL5	0.0161769	GATA3_ELOVL5	Foxo1	Ccnj	0.00565587	Foxo1_Ccnj
GATA3	FAM118A	0.0149851	GATA3_FAM118A	Foxo1	Chn2	0.00561597	Foxo1_Chn2
GATA3	GPRASP2	0.00759652	GATA3_GPRASP2	Foxo1	Cux2	0.00374166	Foxo1_Cux2
GATA3	KLHL42	0.0316855	GATA3_KLHL42	Foxo1	Det1	0.00468028	Foxo1_Det1
GATA3	LARP6	0.0171837	GATA3_LARP6	Foxo1	Fam131c	0.00601863	Foxo1_Fam131c
GATA3	MRPS15	0.0288239	GATA3_MRPS15	Foxo1	Fgf7	0.033513	Foxo1_Fgf7
GATA3	NCKAP5	0.0185066	GATA3_NCKAP5	Foxo1	Fst	0.00840849	Foxo1_Fst
GATA3	NCOA4	0.0157489	GATA3_NCOA4	Foxo1	Ftx	0.00469273	Foxo1_Ftx
GATA3	PALM	0.00990738	GATA3_PALM	Foxo1	Hmcn1	0.0103471	Foxo1_Hmcn1
GATA3	PCOLCE2	0.0440218	GATA3_PCOLCE2	Foxo1	Mmp2	0.0120415	Foxo1_Mmp2
GATA3	PRKCD	0.0332944	GATA3_PRKCD	Foxo1	Ntng1	0.00800303	Foxo1_Ntng1
GATA3	PRRT3	0.0217275	GATA3_PRRT3	Foxo1	Pla2g1b	0.00766075	Foxo1_Pla2g1b
GATA3	RASSF4	0.0375875	GATA3_RASSF4	Foxo1	Ppard	0.00373808	Foxo1_Ppard
GATA3	SCUBE3	0.030814	GATA3_SCUBE3	Foxo1	Ptprj	0.0037084	Foxo1_Ptprj
GATA3	SMAD9	0.0128339	GATA3_SMAD9	Foxo1	Qsox1	0.00808797	Foxo1_Qsox1
GATA3	TMCC3	0.0140592	GATA3_TMCC3	Foxo1	Slit2	0.00855096	Foxo1_Slit2
GATA3	ZBTB39	0.00593052	GATA3_ZBTB39	Foxo1	Slit3	0.00717898	Foxo1_Slit3
GATA3	IGFBP7	0.0294407	GATA3_IGFBP7	Foxo1	Sncaip	0.00982418	Foxo1_Sncaip
GATA3	PAK6	0.00906733	GATA3_PAK6	Foxo1	Tmem100	0.00830094	Foxo1_Tmem100
HDAC2	ALG6	0.00738409	HDAC2_ALG6	Foxo1	Trerf1	0.00682968	Foxo1_Trerf1
HDAC2	BIRC2	0.0152776	HDAC2_BIRC2	Foxp1	Klhdc3	0.00338695	Foxp1_Klhdc3
HDAC2	CHIC2	0.00916293	HDAC2_CHIC2	Foxp1	Rictor	0.00565804	Foxp1_Rictor
HDAC2	DBNL	0.0149383	HDAC2_DBNL	Foxp1	Sik3	0.00362067	Foxp1_Sik3
HDAC2	DCAF4	0.00652003	HDAC2_DCAF4	Foxp1	Pex26	0.00317903	Foxp1_Pex26
HDAC2	DPH2	0.0134239	HDAC2_DPH2	Foxp1	Ttf2	0.0061442	Foxp1_Ttf2
HDAC2	EXOG	0.00793399	HDAC2_EXOG	Foxp1	Dis3l2	0.00351246	Foxp1_Dis3l2
HDAC2	FIP1L1	0.00785128	HDAC2_FIP1L1	Foxp1	Fryl	0.005674	Foxp1_Fryl
HDAC2	GNPAT	0.0136463	HDAC2_GNPAT	Foxp1	Kmt5b	0.00733227	Foxp1_Kmt5b
HDAC2	HGS	0.00745405	HDAC2_HGS	Foxp1	Mrnip	0.00436739	Foxp1_Mrnip
HDAC2	LYRM7	0.00758176	HDAC2_LYRM7	Foxp1	Nbea	0.00417818	Foxp1_Nbea
HDAC2	LZTFL1	0.0070404	HDAC2_LZTFL1	Foxp1	Ncoa6	0.00371686	Foxp1_Ncoa6
HDAC2	NTPCR	0.0133515	HDAC2_NTPCR	Foxp1	Phactr4	0.00477047	Foxp1_Phactr4
HDAC2	PGGT1B	0.00641477	HDAC2_PGGT1B	Foxp1	Rab11fip2	0.00459924	Foxp1_Rab11fip2
HDAC2	PSMA6	0.00611695	HDAC2_PSMA6	Foxp1	Sos1	0.00372587	Foxp1_Sos1
HDAC2	SH3GL1	0.010273	HDAC2_SH3GL1	Foxp1	Prdm11	0.0034688	Foxp1_Prdm11
HDAC2	SIRT6	0.00931199	HDAC2_SIRT6	Foxp1	R3hdm1	0.00695601	Foxp1_R3hdm1
HDAC2	SIRT7	0.0164926	HDAC2_SIRT7	Foxp1	Sema4d	0.00483391	Foxp1_Sema4d
HDAC2	SUGT1	0.0119746	HDAC2_SUGT1	Foxp1	Spice1	0.00383672	Foxp1_Spice1
HDAC2	TM9SF1	0.00528278	HDAC2_TM9SF1	Foxp1	Ythdf3	0.00408615	Foxp1_Ythdf3
HDAC2	ACTA2	0.0198649	HDAC2_ACTA2	Foxp1	Creb1	0.00612382	Foxp1_Creb1
HDAC2	FECH	0.0123347	HDAC2_FECH	Foxp1	Csde1	0.00627155	Foxp1_Csde1
HDAC2	CERS5	0.0102209	HDAC2_CERS5	Foxp1	Metap1	0.00395382	Foxp1_Metap1
HDAC2	DNMT1	0.00940898	HDAC2_DNMT1	Gata3	Ago1	0.00488601	Gata3_Ago1
HDAC2	PDCD2L	0.0139991	HDAC2_PDCD2L	Gata3	Arfip2	0.00427015	Gata3_Arfip2
HDAC2	ADGRG1	0.0115059	HDAC2_ADGRG1	Gata3	Arhgef9	0.00506784	Gata3_Arhgef9
HDAC2	MCAT	0.0126146	HDAC2_MCAT	Gata3	Bmpr1a	0.00457026	Gata3_Bmpr1a
HDAC2	RANGAP1	0.00661976	HDAC2_RANGAP1	Gata3	Camsap2	0.00766149	Gata3_Camsap2
HDAC2	SWSAP1	0.00995628	HDAC2_SWSAP1	Gata3	Cast	0.00537942	Gata3_Cast
HES5	LEMD1	0.0176832	HES5_LEMD1	Gata3	Cyb5r3	0.0166165	Gata3_Cyb5r3
HES5	PROX1	0.0381755	HES5_PROX1	Gata3	Elf1	0.00699499	Gata3_Elf1
HES5	SLC16A12	0.0138689	HES5_SLC16A12	Gata3	Eml2	0.00599451	Gata3_Eml2
HEYL	ASB13	0.0131919	HEYL_ASB13	Gata3	Epb41	0.0116703	Gata3_Epb41
HEYL	GPR137B	0.0122597	HEYL_GPR137B	Gata3	Erbb4	0.00759	Gata3_Erbb4
HEYL	KCNJ12	0.0164234	HEYL_KCNJ12	Gata3	Fmo1	0.00835092	Gata3_Fmo1
HEYL	LEMD1	0.0101608	HEYL_LEMD1	Gata3	Fzd4	0.018823	Gata3_Fzd4
HEYL	NAT8L	0.010862	HEYL_NAT8L	Gata3	Hdac6	0.00335104	Gata3_Hdac6
HEYL	PMEPA1	0.0133064	HEYL_PMEPA1	Gata3	Igfbp5	0.0200188	Gata3_Igfbp5
HEYL	TEF	0.0124733	HEYL_TEF	Gata3	Inhba	0.0103307	Gata3_Inhba
HIF1A	BHLHE40	0.0321716	HIF1A_BHLHE40	Gata3	Irf6	0.00856182	Gata3_Irf6
HIF1A	KCNJ16	0.0207086	HIF1A_KCNJ16	Gata3	Isl1	0.0321365	Gata3_Isl1
HIF1A	NR1D2	0.0100139	HIF1A_NR1D2	Gata3	Lum	0.0177069	Gata3_Lum
HIF1A	RCBTB1	0.025755	HIF1A_RCBTB1	Gata3	Nr2f2	0.0175543	Gata3_Nr2f2
HIF1A	SLC16A3	0.0227908	HIF1A_SLC16A3	Gata3	Osbpl8	0.00343409	Gata3_Osbpl8
HIVEP1	ATP8B4	0.0167821	HIVEP1_ATP8B4	Gata3	Ptms	0.0153838	Gata3_Ptms
HIVEP1	ELK4	0.00796184	HIVEP1_ELK4	Gata3	Rap1b	0.0139506	Gata3_Rap1b
HIVEP1	QSOX2	0.0102146	HIVEP1_QSOX2	Gata3	Rmdn2	0.00509571	Gata3_Rmdn2
HLF	KCNJ2	0.0199789	HLF_KCNJ2	Gata3	Rorc	0.00593705	Gata3_Rorc
HLF	PDE1A	0.0169347	HLF_PDE1A	Gata3	Rreb1	0.00456938	Gata3_Rreb1
HLF	STX11	0.0134301	HLF_STX11	Gata3	Rtn4	0.00872168	Gata3_Rtn4
JUN	MAX	0.0106608	JUN_MAX	Gata3	Shroom1	0.00810559	Gata3_Shroom1
JUN	VTCN1	0.0257123	JUN_VTCN1	Gata3	Smox	0.00826803	Gata3_Smox
JUN	ABLIM1	0.0316503	JUN_ABLIM1	Gata3	Speg	0.00559413	Gata3_Speg
JUN	ACTN4	0.0142815	JUN_ACTN4	Gata3	Sumf1	0.00468888	Gata3_Sumf1
JUN	ADAMTS9	0.0267433	JUN_ADAMTS9	Gata3	Tgfb2	0.015882	Gata3_Tgfb2
JUN	ADD3	0.0294855	JUN_ADD3	Gata3	Tor1aip2	0.00652552	Gata3_Tor1aip2
JUN	ADGRF1	0.0271372	JUN_ADGRF1	Gata3	Ttll4	0.00657257	Gata3_Ttll4
JUN	ANXA3	0.0251239	JUN_ANXA3	Gata3	Vasp	0.00435283	Gata3_Vasp
JUN	APP	0.0337278	JUN_APP	Gata3	Xpo6	0.00543491	Gata3_Xpo6
JUN	AQP3	0.0125591	JUN_AQP3	Gata3	Zscan12	0.00532346	Gata3_Zscan12
JUN	ARC	0.033607	JUN_ARC	Gata3	Aqp4	0.0177128	Gata3_Aqp4
JUN	ARHGAP10	0.015081	JUN_ARHGAP10	Gata3	Blcap	0.0048723	Gata3_Blcap
JUN	ARID5A	0.0164032	JUN_ARID5A	Gata3	Dpp8	0.00419423	Gata3_Dpp8
JUN	ARSI	0.0111547	JUN_ARSI	Gata3	Egfl7	0.0106155	Gata3_Egfl7
JUN	ASS1	0.0178398	JUN_ASS1	Gata3	Fam114a1	0.0059619	Gata3_Fam114a1
JUN	ATF3	0.0573671	JUN_ATF3	Gata3	Nxpe3	0.0100652	Gata3_Nxpe3
JUN	AVPI1	0.0335392	JUN_AVPI1	Gata3	Prdm11	0.00385513	Gata3_Prdm11
JUN	BAG3	0.0178205	JUN_BAG3	Gata3	Rcsd1	0.0135808	Gata3_Rcsd1
JUN	BEND6	0.00887554	JUN_BEND6	Gata3	Slc7a2	0.00536383	Gata3_Slc7a2
JUN	BMP8B	0.0301118	JUN_BMP8B	Gata3	Tnfrsf19	0.00863729	Gata3_Tnfrsf19
JUN	BTG3	0.025719	JUN_BTG3	Gata3	Trpv4	0.0044143	Gata3_Trpv4
JUN	CARD19	0.0124368	JUN_CARD19	Gata3	Abcd3	0.0053843	Gata3_Abcd3
JUN	CAV1	0.0364329	JUN_CAV1	Gata3	Cbx5	0.0141187	Gata3_Cbx5
JUN	CCKBR	0.0136157	JUN_CCKBR	Gata3	Chd3	0.0102018	Gata3_Chd3
JUN	CDC42EP4	0.0190349	JUN_CDC42EP4	Gata3	Ckap4	0.0122772	Gata3_Ckap4
JUN	CGN	0.00881274	JUN_CGN	Gata3	Cttnbp2nl	0.00426066	Gata3_Cttnbp2nl
JUN	CLDN4	0.0488292	JUN_CLDN4	Gata3	Cux2	0.0058625	Gata3_Cux2
JUN	CNFN	0.0213315	JUN_CNFN	Gata3	Draxin	0.00454163	Gata3_Draxin
JUN	CNTN1	0.021802	JUN_CNTN1	Gata3	Gata2	0.0215466	Gata3_Gata2
JUN	COL27A1	0.0229743	JUN_COL27A1	Gata3	Hps1	0.00434858	Gata3_Hps1
JUN	COL6A1	0.0102409	JUN_COL6A1	Gata3	Kcne3	0.0108244	Gata3_Kcne3
JUN	CSRNP1	0.0386344	JUN_CSRNP1	Gata3	Lysmd2	0.0072677	Gata3_Lysmd2
JUN	CTTNBP2NL	0.00617133	JUN_CTTNBP2NL	Gata3	Mitf	0.00320761	Gata3_Mitf
JUN	DAPK1	0.018236	JUN_DAPK1	Gata3	Nckap5	0.0164339	Gata3_Nckap5
JUN	DNAJB1	0.0544987	JUN_DNAJB1	Gata3	Nr2f1	0.0220632	Gata3_Nr2f1
JUN	DNAJC14	0.00540131	JUN_DNAJC14	Gata3	Pkp4	0.00962532	Gata3_Pkp4
JUN	DUSP1	0.0387015	JUN_DUSP1	Gata3	Ptp4a2	0.00817482	Gata3_Ptp4a2
JUN	EGR2	0.0545518	JUN_EGR2	Gata3	Rnf145	0.00347977	Gata3_Rnf145
JUN	EIF5	0.0290845	JUN_EIF5	Gata3	Sipa1l1	0.0156021	Gata3_Sipa1l1
JUN	ELMSAN1	0.0108597	JUN_ELMSAN1	Gata3	Slc39a8	0.00484651	Gata3_Slc39a8
JUN	EPHB3	0.0175489	JUN_EPHB3	Gata3	Smad1	0.00490047	Gata3_Smad1
JUN	ERBB2	0.0226708	JUN_ERBB2	Gata3	Sox10	0.00905373	Gata3_Sox10
JUN	FADS3	0.00858416	JUN_FADS3	Gata3	Tbc1d10a	0.0117234	Gata3_Tbc1d10a
JUN	FAM110B	0.0157785	JUN_FAM110B	Gata3	Tbc1d5	0.00369752	Gata3_Tbc1d5
JUN	FAM129B	0.0179574	JUN_FAM129B	Gata3	Tceal9	0.0137516	Gata3_Tceal9
JUN	FAM71D	0.00662279	JUN_FAM71D	Gata3	Tenm4	0.00688172	Gata3_Tenm4
JUN	FOSL1	0.0216746	JUN_FOSL1	Gata3	Tmem86a	0.00898857	Gata3_Tmem86a
JUN	FXYD2	0.00760305	JUN_FXYD2	Gata3	Trpm3	0.0169464	Gata3_Trpm3
JUN	FXYD3	0.0291022	JUN_FXYD3	Gata3	Tsc22d3	0.0075292	Gata3_Tsc22d3
JUN	G0S2	0.0167294	JUN_G0S2	Gata3	Zfand3	0.00486684	Gata3_Zfand3
JUN	GABRE	0.0165982	JUN_GABRE	Gata3	Zfpm1	0.0152019	Gata3_Zfpm1
JUN	GADD45A	0.0230831	JUN_GADD45A	Hdac2	Bbip1	0.00671275	Hdac2_Bbip1
JUN	GADD45B	0.0379897	JUN_GADD45B	Hdac2	Blzf1	0.00403631	Hdac2_Blzf1
JUN	GHR	0.0148403	JUN_GHR	Hdac2	Bmi1	0.00510146	Hdac2_Bmi1
JUN	GRAMD3	0.0266237	JUN_GRAMD3	Hdac2	Dnajc2	0.00678475	Hdac2_Dnajc2
JUN	GRB7	0.0142389	JUN_GRB7	Hdac2	Dnajc7	0.00676062	Hdac2_Dnajc7
JUN	H3F3C	0.0137122	JUN_H3F3C	Hdac2	Eny2	0.00771358	Hdac2_Eny2
JUN	HOOK2	0.0159739	JUN_HOOK2	Hdac2	Kti12	0.00594008	Hdac2_Kti12
JUN	HSPA5	0.0405554	JUN_HSPA5	Hdac2	Magef1	0.00462782	Hdac2_Magef1
JUN	HTATIP2	0.0177316	JUN_HTATIP2	Hdac2	Mn1	0.00469952	Hdac2_Mn1
JUN	IFRD1	0.0441704	JUN_IFRD1	Hdac2	Mta2	0.00559289	Hdac2_Mta2
JUN	INSIG1	0.0323011	JUN_INSIG1	Hdac2	Ncstn	0.00659696	Hdac2_Ncstn
JUN	IRF1	0.0304763	JUN_IRF1	Hdac2	Nip7	0.00844194	Hdac2_Nip7
JUN	IRF6	0.0266172	JUN_IRF6	Hdac2	Parg	0.00452989	Hdac2_Parg
JUN	ISM2	0.0128894	JUN_ISM2	Hdac2	Rchy1	0.00597714	Hdac2_Rchy1
JUN	ITGA3	0.0128856	JUN_ITGA3	Hdac2	Sec11a	0.00838692	Hdac2_Sec11a
JUN	ITGB5	0.00953329	JUN_ITGB5	Hdac2	Sec23ip	0.00389753	Hdac2_Sec23ip
JUN	ITGBL1	0.0102727	JUN_ITGBL1	Hdac2	Tgs1	0.00494211	Hdac2_Tgs1
JUN	JUNB	0.0663157	JUN_JUNB	Hdac2	Tmem179b	0.00585388	Hdac2_Tmem179b
JUN	KCNJ15	0.0189636	JUN_KCNJ15	Hdac2	Tomm34	0.00655998	Hdac2_Tomm34
JUN	KCTD14	0.0116798	JUN_KCTD14	Hdac2	Vipas39	0.003741	Hdac2_Vipas39
JUN	KIF5C	0.0325341	JUN_KIF5C	Hdac2	Zkscan7	0.00374169	Hdac2_Zkscan7
JUN	KLF10	0.0228048	JUN_KLF10	Hdac2	Abcf1	0.00626267	Hdac2_Abcf1
JUN	KLF4	0.054723	JUN_KLF4	Hdac2	Agpat4	0.00789545	Hdac2_Agpat4
JUN	KLF6	0.0558913	JUN_KLF6	Hdac2	Ankra2	0.00522242	Hdac2_Ankra2
JUN	LAD1	0.0143649	JUN_LAD1	Hdac2	Bex3	0.0104324	Hdac2_Bex3
JUN	LDLR	0.0291323	JUN_LDLR	Hdac2	Btg3	0.00697282	Hdac2_Btg3
JUN	LGALS3	0.0237961	JUN_LGALS3	Hdac2	Cep170	0.00507174	Hdac2_Cep170
JUN	LMNA	0.026123	JUN_LMNA	Hdac2	Dhx32	0.00499499	Hdac2_Dhx32
JUN	LNX1	0.00538014	JUN_LNX1	Hdac2	Dxo	0.00420385	Hdac2_Dxo
JUN	LRIG1	0.00898296	JUN_LRIG1	Hdac2	Elavl1	0.00755638	Hdac2_Elavl1
JUN	LRRN2	0.0123852	JUN_LRRN2	Hdac2	Golga5	0.00448525	Hdac2_Golga5
JUN	MAPK6	0.0111405	JUN_MAPK6	Hdac2	Gpbp1	0.00749543	Hdac2_Gpbp1
JUN	MMP28	0.0139517	JUN_MMP28	Hdac2	Hspd1	0.0102993	Hdac2_Hspd1
JUN	MPP5	0.00903689	JUN_MPP5	Hdac2	Htatsf1	0.00717788	Hdac2_Htatsf1
JUN	MPZL2	0.0218803	JUN_MPZL2	Hdac2	Lars	0.00575404	Hdac2_Lars
JUN	MR1	0.00866787	JUN_MR1	Hdac2	Msl3	0.00527745	Hdac2_Msl3
JUN	MYZAP	0.0285213	JUN_MYZAP	Hdac2	Mturn	0.00491379	Hdac2_Mturn
JUN	NCOA7	0.0107819	JUN_NCOA7	Hdac2	Myh10	0.00776301	Hdac2_Myh10
JUN	NEDD4L	0.0182652	JUN_NEDD4L	Hdac2	Rpl9	0.00462604	Hdac2_Rpl9
JUN	NTRK3	0.0398997	JUN_NTRK3	Hdac2	Surf4	0.00697472	Hdac2_Surf4
JUN	NUMA1	0.00835553	JUN_NUMA1	Hdac2	Tmem263	0.00890282	Hdac2_Tmem263
JUN	OSER1	0.0149686	JUN_OSER1	Hdac2	Traf4	0.00831956	Hdac2_Traf4
JUN	PARD6B	0.0173614	JUN_PARD6B	Hdac2	Uap1	0.0050159	Hdac2_Uap1
JUN	PLCD3	0.00889149	JUN_PLCD3	Hdac2	Xrcc6	0.00485282	Hdac2_Xrcc6
JUN	PLEKHA2	0.0088552	JUN_PLEKHA2	Hdac2	Adss	0.00585291	Hdac2_Adss
JUN	PPP1R3C	0.0173606	JUN_PPP1R3C	Hdac2	Ccdc107	0.00975174	Hdac2_Ccdc107
JUN	RARA	0.0141598	JUN_RARA	Hdac2	Dctd	0.00599764	Hdac2_Dctd
JUN	RBFOX3	0.0108316	JUN_RBFOX3	Hdac2	Dkc1	0.00467758	Hdac2_Dkc1
JUN	RBP4	0.0142968	JUN_RBP4	Hdac2	Eif4e	0.00663715	Hdac2_Eif4e
JUN	REXO2	0.0188033	JUN_REXO2	Hdac2	Lrrc75a	0.00571366	Hdac2_Lrrc75a
JUN	RTKN	0.0147134	JUN_RTKN	Hdac2	Map1s	0.00446843	Hdac2_Map1s
JUN	S1PR2	0.0120009	JUN_S1PR2	Hdac2	Nol8	0.00349447	Hdac2_Nol8
JUN	SEMA3B	0.029258	JUN_SEMA3B	Hdac2	Pa2g4	0.00841372	Hdac2_Pa2g4
JUN	SERPINH1	0.0198278	JUN_SERPINH1	Hdac2	Selenon	0.00500772	Hdac2_Selenon
JUN	SERTAD1	0.0480621	JUN_SERTAD1	Hdac2	Sfxn2	0.00435771	Hdac2_Sfxn2
JUN	SHC4	0.0111659	JUN_SHC4	Hdac2	Syngap1	0.00514106	Hdac2_Syngap1
JUN	SLC38A2	0.0132016	JUN_SLC38A2	Hdac2	Tspan6	0.0075612	Hdac2_Tspan6
JUN	SLC48A1	0.00818182	JUN_SLC48A1	Hes1	Arhgap27	0.00405941	Hes1_Arhgap27
JUN	SLC7A8	0.0117916	JUN_SLC7A8	Hes1	Egfr	0.00709453	Hes1_Egfr
JUN	SLITRK5	0.0199422	JUN_SLITRK5	Hes1	Ppl	0.00451607	Hes1_Ppl
JUN	SPARCL1	0.0346717	JUN_SPARCL1	Hes1	Sh3kbp1	0.00488526	Hes1_Sh3kbp1
JUN	SPATS2L	0.0168229	JUN_SPATS2L	Hes1	Utp6	0.00365222	Hes1_Utp6
JUN	STC2	0.0401606	JUN_STC2	Hes5	Prkg1	0.00535033	Hes5_Prkg1
JUN	STXBP6	0.023023	JUN_STXBP6	Hes5	Rnf165	0.0117537	Hes5_Rnf165
JUN	TES	0.0287206	JUN_TES	Hes5	Tspan18	0.0092002	Hes5_Tspan18
JUN	TMEM243	0.0115266	JUN_TMEM243	Hivep2	Frmd4b	0.0135848	Hivep2_Frmd4b
JUN	TRDN	0.021568	JUN_TRDN	Hivep2	Kmt2a	0.00833441	Hivep2_Kmt2a
JUN	TRIB3	0.00857723	JUN_TRIB3	Hivep2	Rnf24	0.00548908	Hivep2_Rnf24
JUN	TRPV4	0.011552	JUN_TRPV4	Hivep2	Satb1	0.0068448	Hivep2_Satb1
JUN	TSC22D1	0.022062	JUN_TSC22D1	Ikzf1	Arhgdib	0.0112626	Ikzf1_Arhgdib
JUN	TYRO3	0.0120342	JUN_TYRO3	Ikzf1	Bach2	0.00773866	Ikzf1_Bach2
JUN	UBC	0.0422762	JUN_UBC	Ikzf1	Cd79b	0.0108734	Ikzf1_Cd79b
JUN	USP2	0.0253685	JUN_USP2	Ikzf1	Coro1a	0.0204742	Ikzf1_Coro1a
JUN	VPS37B	0.0187622	JUN_VPS37B	Ikzf1	Dok3	0.0280471	Ikzf1_Dok3
JUN	WEE1	0.0175037	JUN_WEE1	Ikzf1	Fermt3	0.0140011	Ikzf1_Fermt3
JUN	YBX3	0.0128067	JUN_YBX3	Ikzf1	Gpsm3	0.00863853	Ikzf1_Gpsm3
JUN	ZBTB20	0.0201555	JUN_ZBTB20	Ikzf1	Hcls1	0.0204971	Ikzf1_Hcls1
JUN	ZC3H12A	0.0294458	JUN_ZC3H12A	Ikzf1	Lrmp	0.0112486	Ikzf1_Lrmp
JUN	ZFAND5	0.0217547	JUN_ZFAND5	Ikzf1	Syk	0.010015	Ikzf1_Syk
JUN	ZFP36	0.0644895	JUN_ZFP36	Ikzf1	Aff3	0.00435317	Ikzf1_Aff3
JUN	BCL10	0.0111513	JUN_BCL10	Ikzf1	Akap10	0.00378887	Ikzf1_Akap10
JUN	GABRB2	0.0323539	JUN_GABRB2	Ikzf1	Dusp2	0.0218501	Ikzf1_Dusp2
JUN	LITAF	0.0281703	JUN_LITAF	Ikzf1	Ncf1	0.0111318	Ikzf1_Ncf1
JUN	RARG	0.0149506	JUN_RARG	Ikzf1	Plac8	0.0179405	Ikzf1_Plac8
JUN	SIN3A	0.0115707	JUN_SIN3A	Ikzf1	Plekha2	0.00811397	Ikzf1_Plekha2
JUN	SLC6A13	0.0122055	JUN_SLC6A13	Ikzf1	Snx20	0.00741713	Ikzf1_Snx20
JUN	TNFAIP3	0.0117035	JUN_TNFAIP3	Ikzf1	Cd79a	0.0155307	Ikzf1_Cd79a
JUN	ZHX3	0.0172442	JUN_ZHX3	Ikzf1	Ppp1r18	0.00859138	Ikzf1_Ppp1r18
JUN	ACLY	0.00916293	JUN_ACLY	Ikzf1	Sp100	0.0277447	Ikzf1_Sp100
JUN	C1GALT1	0.0109033	JUN_C1GALT1	Ikzf1	Tbc1d24	0.00498906	Ikzf1_Tbc1d24
JUN	FOSB	0.0698039	JUN_FOSB	Ikzf1	Arhgap45	0.020802	Ikzf1_Arhgap45
JUN	PNPLA8	0.0117681	JUN_PNPLA8	Ikzf1	Dtx3l	0.00472709	Ikzf1_Dtx3l
JUN	ELF1	0.00976321	JUN_ELF1	Ikzf1	Psmb8	0.015523	Ikzf1_Psmb8
JUN	SEMA3E	0.0211723	JUN_SEMA3E	Ikzf1	Cd37	0.0249589	Ikzf1_Cd37
JUN	ENTPD8	0.0348657	JUN_ENTPD8	Ikzf1	Ly6d	0.0150259	Ikzf1_Ly6d
JUN	CLCA2	0.0463222	JUN_CLCA2	Ikzf1	Rac2	0.0235487	Ikzf1_Rac2
JUN	CTSO	0.0106038	JUN_CTSO	Ikzf1	Tgfb1	0.00373093	Ikzf1_Tgfb1
JUN	EPN3	0.0131196	JUN_EPN3	Ikzf1	Arhgap11a	0.0198911	Ikzf1_Arhgap11a
JUN	LAMB1	0.0165747	JUN_LAMB1	Ikzf1	Dsn1	0.0110687	Ikzf1_Dsn1
JUN	OXCT1	0.00813818	JUN_OXCT1	Irf1	B2m	0.00643921	Irf1_B2m
JUN	PQLC2	0.00841197	JUN_PQLC2	Irf1	Dtx3l	0.00394913	Irf1_Dtx3l
JUN	HMGCS1	0.0272565	JUN_HMGCS1	Irf1	Fmnl2	0.00520263	Irf1_Fmnl2
JUN	MMP2	0.0273233	JUN_MMP2	Irf1	Isg15	0.034521	Irf1_Isg15
JUN	EPB41L2	0.0115753	JUN_EPB41L2	Irf1	Plekhh2	0.00671874	Irf1_Plekhh2
JUN	ITM2B	0.0314675	JUN_ITM2B	Irf1	Socs1	0.0238069	Irf1_Socs1
JUN	MAL2	0.0110842	JUN_MAL2	Irf1	Wnt7a	0.00540905	Irf1_Wnt7a
JUN	RASSF10	0.0198464	JUN_RASSF10	Jun	Ahctf1	0.00501087	Jun_Ahctf1
JUN	RDH10	0.0270286	JUN_RDH10	Jun	Arhgap17	0.011411	Jun_Arhgap17
JUN	VAT1	0.0256964	JUN_VAT1	Jun	Arrdc3	0.00499412	Jun_Arrdc3
JUN	MYADM	0.0461585	JUN_MYADM	Jun	Asap1	0.0079782	Jun_Asap1
JUN	AKAP12	0.028298	JUN_AKAP12	Jun	Ash1l	0.00861762	Jun_Ash1l
JUN	CYP27A1	0.0103736	JUN_CYP27A1	Jun	Aste1	0.00405113	Jun_Aste1
JUN	ATL1	0.0201884	JUN_ATL1	Jun	Atf3	0.0322551	Jun_Atf3
JUN	TRIB2	0.00586964	JUN_TRIB2	Jun	Baz2b	0.00935091	Jun_Baz2b
JUN	NFIX	0.0244283	JUN_NFIX	Jun	Brd2	0.019594	Jun_Brd2
JUN	TMEM47	0.024218	JUN_TMEM47	Jun	Btg1	0.0151297	Jun_Btg1
JUN	SLIT3	0.0173725	JUN_SLIT3	Jun	Btg2	0.0644895	Jun_Btg2
JUN	TCEAL7	0.0111505	JUN_TCEAL7	Jun	Caprin2	0.00605527	Jun_Caprin2
JUN	MUC15	0.0185077	JUN_MUC15	Jun	Ccdc126	0.00373024	Jun_Ccdc126
JUN	NSUN4	0.00865209	JUN_NSUN4	Jun	Cdkn2aip	0.0177321	Jun_Cdkn2aip
JUN	PARP2	0.00820412	JUN_PARP2	Jun	Cgn	0.00570886	Jun_Cgn
JUN	ACTN1	0.015661	JUN_ACTN1	Jun	Chd2	0.0087578	Jun_Chd2
JUN	ATF4	0.0339118	JUN_ATF4	Jun	Chd7	0.0114345	Jun_Chd7
JUN	CD83	0.018478	JUN_CD83	Jun	Cited2	0.014872	Jun_Cited2
JUN	ERBB3	0.0139136	JUN_ERBB3	Jun	Coq8b	0.00663137	Jun_Coq8b
JUN	FAM133B	0.0202944	JUN_FAM133B	Jun	Ctbp2	0.00528772	Jun_Ctbp2
JUN	FAM49B	0.0120308	JUN_FAM49B	Jun	Ddx3y	0.00646822	Jun_Ddx3y
JUN	GNPNAT1	0.0164297	JUN_GNPNAT1	Jun	Dnajb4	0.0172782	Jun_Dnajb4
JUN	PLPP2	0.0183335	JUN_PLPP2	Jun	Dtl	0.00580927	Jun_Dtl
JUN	RIPK2	0.0173812	JUN_RIPK2	Jun	Dusp1	0.0575902	Jun_Dusp1
JUN	SH3GL3	0.0103	JUN_SH3GL3	Jun	Egr1	0.0854039	Jun_Egr1
JUN	SMG5	0.0194077	JUN_SMG5	Jun	Epc1	0.0111378	Jun_Epc1
JUN	SRF	0.0281989	JUN_SRF	Jun	Errfi1	0.0286061	Jun_Errfi1
JUN	TMEM79	0.0384126	JUN_TMEM79	Jun	Eya4	0.00900583	Jun_Eya4
JUN	TNFAIP6	0.0177171	JUN_TNFAIP6	Jun	Fam110b	0.0065499	Jun_Fam110b
JUN	TNNI1	0.0131253	JUN_TNNI1	Jun	Fam53b	0.00636612	Jun_Fam53b
JUN	VEPH1	0.0228004	JUN_VEPH1	Jun	Fos	0.0976726	Jun_Fos
JUN	AR	0.00870793	JUN_AR	Jun	Fosb	0.0812699	Jun_Fosb
JUN	BOK	0.0122125	JUN_BOK	Jun	Gadd45b	0.0376904	Jun_Gadd45b
JUN	MVP	0.00973231	JUN_MVP	Jun	Gnaq	0.00672087	Jun_Gnaq
JUN	PIK3R1	0.0255103	JUN_PIK3R1	Jun	Gtf2ird1	0.00462464	Jun_Gtf2ird1
JUN	PLK3	0.0159071	JUN_PLK3	Jun	Gtpbp2	0.00759282	Jun_Gtpbp2
JUN	SMOC1	0.0210336	JUN_SMOC1	Jun	Hexim1	0.00998911	Jun_Hexim1
JUN	ADGRA2	0.0125103	JUN_ADGRA2	Jun	Hirip3	0.00470213	Jun_Hirip3
JUN	FKBP7	0.00705015	JUN_FKBP7	Jun	Hivep2	0.0135417	Jun_Hivep2
JUN	MGP	0.0342986	JUN_MGP	Jun	Id1	0.0246012	Jun_Id1
JUN	RGMA	0.0301904	JUN_RGMA	Jun	Id4	0.00731576	Jun_Id4
JUN	TGFB2	0.0295996	JUN_TGFB2	Jun	Ier2	0.0515693	Jun_Ier2
JUN	AGPAT4	0.0255827	JUN_AGPAT4	Jun	Junb	0.0704248	Jun_Junb
JUN	AGR2	0.0126296	JUN_AGR2	Jun	Jund	0.0416398	Jun_Jund
JUN	AHDC1	0.0244144	JUN_AHDC1	Jun	Kansl1	0.00807548	Jun_Kansl1
JUN	ANXA9	0.0162888	JUN_ANXA9	Jun	Kat7	0.00464475	Jun_Kat7
JUN	ARHGAP8	0.0252553	JUN_ARHGAP8	Jun	Klf10	0.0267963	Jun_Klf10
JUN	ARID5B	0.0223862	JUN_ARID5B	Jun	Klf2	0.0118575	Jun_Klf2
JUN	BOC	0.0256373	JUN_BOC	Jun	Klf3	0.0115292	Jun_Klf3
JUN	CALD1	0.0148826	JUN_CALD1	Jun	Klf4	0.0464887	Jun_Klf4
JUN	CST6	0.0205212	JUN_CST6	Jun	Klf9	0.018408	Jun_Klf9
JUN	FAM20A	0.0188227	JUN_FAM20A	Jun	Klhl12	0.00429606	Jun_Klhl12
JUN	GLT8D2	0.0322496	JUN_GLT8D2	Jun	Klhl24	0.0086768	Jun_Klhl24
JUN	LRIG3	0.01239	JUN_LRIG3	Jun	Kmt2e	0.010787	Jun_Kmt2e
JUN	NFIB	0.0285447	JUN_NFIB	Jun	Kptn	0.00349121	Jun_Kptn
JUN	PDGFA	0.0121962	JUN_PDGFA	Jun	Ksr1	0.00592979	Jun_Ksr1
JUN	PEG3	0.0162034	JUN_PEG3	Jun	Luc7l2	0.014501	Jun_Luc7l2
JUN	RPS6KC1	0.0173014	JUN_RPS6KC1	Jun	Mafk	0.00973113	Jun_Mafk
JUN	SLC3A2	0.032045	JUN_SLC3A2	Jun	Malat1	0.0305509	Jun_Malat1
JUN	SOX6	0.0143527	JUN_SOX6	Jun	Mdm4	0.00688965	Jun_Mdm4
JUN	SPARC	0.025057	JUN_SPARC	Jun	Mepce	0.00638699	Jun_Mepce
JUN	ST6GALNAC4	0.00727678	JUN_ST6GALNAC4	Jun	Mief1	0.00378697	Jun_Mief1
JUN	TIMP2	0.0240324	JUN_TIMP2	Jun	Mxd1	0.00551271	Jun_Mxd1
JUN	TPM4	0.0168654	JUN_TPM4	Jun	Mynn	0.00481271	Jun_Mynn
JUN	ZDHHC9	0.0130716	JUN_ZDHHC9	Jun	Nabp1	0.00579541	Jun_Nabp1
JUN	PLAUR	0.00774634	JUN_PLAUR	Jun	Neat1	0.0255175	Jun_Neat1
JUN	CHPF2	0.00606099	JUN_CHPF2	Jun	Nop56	0.00442386	Jun_Nop56
JUN	CDCA4	0.00664623	JUN_CDCA4	Jun	Per1	0.00678636	Jun_Per1
JUN	CLDN3	0.0449441	JUN_CLDN3	Jun	Pfkfb3	0.00442637	Jun_Pfkfb3
JUN	FZR1	0.0106011	JUN_FZR1	Jun	Phf1	0.00664338	Jun_Phf1
JUN	GFPT2	0.012737	JUN_GFPT2	Jun	Plekhg2	0.00660633	Jun_Plekhg2
JUN	GNAL	0.00977212	JUN_GNAL	Jun	Pnrc1	0.0143888	Jun_Pnrc1
JUN	IGF2	0.032411	JUN_IGF2	Jun	Polr2a	0.00835028	Jun_Polr2a
JUN	KATNA1	0.00868393	JUN_KATNA1	Jun	Ppia	0.00684825	Jun_Ppia
JUN	MTHFR	0.00875444	JUN_MTHFR	Jun	Ppp1r10	0.0184926	Jun_Ppp1r10
JUN	NFE2	0.024483	JUN_NFE2	Jun	Ppp1r15a	0.0465623	Jun_Ppp1r15a
JUN	PCF11	0.0199053	JUN_PCF11	Jun	Rccd1	0.00615933	Jun_Rccd1
JUN	PTPRF	0.0155406	JUN_PTPRF	Jun	Rpl9	0.00457637	Jun_Rpl9
JUN	RASSF6	0.0246656	JUN_RASSF6	Jun	Sertad2	0.0115366	Jun_Sertad2
JUN	SLC30A10	0.0182517	JUN_SLC30A10	Jun	Slc25a36	0.00923148	Jun_Slc25a36
JUN	SOD3	0.0311836	JUN_SOD3	Jun	Slc38a2	0.0422503	Jun_Slc38a2
JUN	SPTY2D1	0.0153118	JUN_SPTY2D1	Jun	Smad7	0.0111406	Jun_Smad7
JUN	SYTL3	0.0178338	JUN_SYTL3	Jun	Snx33	0.00444535	Jun_Snx33
JUN	TMEM53	0.0214766	JUN_TMEM53	Jun	Socs3	0.026541	Jun_Socs3
JUN	TSPAN15	0.0276524	JUN_TSPAN15	Jun	Sox6	0.00587849	Jun_Sox6
JUN	VIT	0.0110244	JUN_VIT	Jun	Spag9	0.00621802	Jun_Spag9
JUN	XBP1	0.0337995	JUN_XBP1	Jun	Sptan1	0.0094344	Jun_Sptan1
JUN	ZSCAN21	0.00501301	JUN_ZSCAN21	Jun	Srrm2	0.0140246	Jun_Srrm2
JUN	CBX4	0.0166944	JUN_CBX4	Jun	Srsf5	0.0166094	Jun_Srsf5
JUN	CTDSP2	0.0126377	JUN_CTDSP2	Jun	Srsf7	0.0194757	Jun_Srsf7
JUN	FEM1C	0.0122188	JUN_FEM1C	Jun	Stk19	0.00373162	Jun_Stk19
JUN	MYO1C	0.00951322	JUN_MYO1C	Jun	Syvn1	0.00494087	Jun_Syvn1
JUN	NR4A1	0.0454664	JUN_NR4A1	Jun	Tgfbrap1	0.00443819	Jun_Tgfbrap1
JUN	PCGF1	0.008003	JUN_PCGF1	Jun	Tmcc3	0.0107201	Jun_Tmcc3
JUN	TNS3	0.0247401	JUN_TNS3	Jun	Tob1	0.027648	Jun_Tob1
JUN	DDIT3	0.047142	JUN_DDIT3	Jun	Topors	0.0132012	Jun_Topors
JUN	PDCD4	0.00904604	JUN_PDCD4	Jun	Tra2a	0.0313644	Jun_Tra2a
JUN	SLC7A1	0.00959774	JUN_SLC7A1	Jun	Tra2b	0.0213413	Jun_Tra2b
JUN	SRSF7	0.0330851	JUN_SRSF7	Jun	Trabd2b	0.00572355	Jun_Trabd2b
JUN	ARL5B	0.0191718	JUN_ARL5B	Jun	Tsc22d2	0.0105501	Jun_Tsc22d2
JUN	COA7	0.00734242	JUN_COA7	Jun	Ubc	0.0118232	Jun_Ubc
JUN	CRYAB	0.0148518	JUN_CRYAB	Jun	Ulk1	0.00366565	Jun_Ulk1
JUN	TRA2B	0.017864	JUN_TRA2B	Jun	Unk	0.00353574	Jun_Unk
JUN	UBAP2	0.00960903	JUN_UBAP2	Jun	Xpnpep3	0.00382445	Jun_Xpnpep3
JUN	CPQ	0.0218118	JUN_CPQ	Jun	Ythdc1	0.00874857	Jun_Ythdc1
JUN	HSPA1A	0.0351204	JUN_HSPA1A	Jun	Zbtb20	0.018085	Jun_Zbtb20
JUN	PEG10	0.0219244	JUN_PEG10	Jun	Zfand5	0.0149291	Jun_Zfand5
JUN	CMBL	0.0237591	JUN_CMBL	Jun	Zfp36l1	0.0245161	Jun_Zfp36l1
JUN	NEAT1	0.0205731	JUN_NEAT1	Jun	Bhlhe40	0.0132366	Jun_Bhlhe40
JUN	SLC16A4	0.0135642	JUN_SLC16A4	Jun	Pim1	0.0298784	Jun_Pim1
JUN	SLC38A3	0.0112797	JUN_SLC38A3	Jun	Auts2	0.0185449	Jun_Auts2
JUN	SMIM3	0.00903863	JUN_SMIM3	Jun	Klf6	0.0414509	Jun_Klf6
JUN	TCF7	0.0115875	JUN_TCF7	Jun	Plekhm2	0.00470042	Jun_Plekhm2
JUN	ACTB	0.0277543	JUN_ACTB	Jun	Atf7ip	0.0078406	Jun_Atf7ip
JUN	ACBD4	0.00809324	JUN_ACBD4	Jun	Ccnl1	0.0288344	Jun_Ccnl1
JUN	AMOTL2	0.0228831	JUN_AMOTL2	Jun	Cdkal1	0.00459651	Jun_Cdkal1
JUN	ARL4D	0.0146252	JUN_ARL4D	Jun	Ddx5	0.0204526	Jun_Ddx5
JUN	BTG2	0.0584208	JUN_BTG2	Jun	Kcnq1ot1	0.0140485	Jun_Kcnq1ot1
JUN	CBX8	0.00895549	JUN_CBX8	Jun	Atxn7	0.00466231	Jun_Atxn7
JUN	CCNL1	0.0380231	JUN_CCNL1	Jun	Clk2	0.00443067	Jun_Clk2
JUN	CENPW	0.00918083	JUN_CENPW	Jun	Fam13b	0.00668804	Jun_Fam13b
JUN	COL9A1	0.0295746	JUN_COL9A1	Jun	Hes1	0.0156763	Jun_Hes1
JUN	CPXM2	0.0343384	JUN_CPXM2	Jun	Igf2bp3	0.00536426	Jun_Igf2bp3
JUN	CSRP2	0.0233761	JUN_CSRP2	Jun	Ing1	0.0081006	Jun_Ing1
JUN	DUSP3	0.01216	JUN_DUSP3	Jun	Arap2	0.00676497	Jun_Arap2
JUN	DUSP8	0.0218165	JUN_DUSP8	Jun	Edn1	0.00550141	Jun_Edn1
JUN	ESCO1	0.0102348	JUN_ESCO1	Jun	Hyal3	0.00483944	Jun_Hyal3
JUN	FAM53C	0.0274675	JUN_FAM53C	Jun	Mbd6	0.00759579	Jun_Mbd6
JUN	FOS	0.076091	JUN_FOS	Jun	Nfkbiz	0.0240069	Jun_Nfkbiz
JUN	GABARAPL1	0.0191086	JUN_GABARAPL1	Jun	Rbm39	0.0181584	Jun_Rbm39
JUN	GPM6B	0.0204077	JUN_GPM6B	Jun	Asxl2	0.0069806	Jun_Asxl2
JUN	HES1	0.0182225	JUN_HES1	Jun	Bclaf1	0.0110931	Jun_Bclaf1
JUN	ID1	0.0384558	JUN_ID1	Jun	Cpeb4	0.00823175	Jun_Cpeb4
JUN	IRGQ	0.00794556	JUN_IRGQ	Jun	Gadd45g	0.0146767	Jun_Gadd45g
JUN	IRX6	0.0174011	JUN_IRX6	Jun	Mir99ahg	0.0116314	Jun_Mir99ahg
JUN	JUND	0.05023	JUN_JUND	Jun	Nr1d1	0.0142335	Jun_Nr1d1
JUN	LRRC8A	0.0111695	JUN_LRRC8A	Jun	Nufip2	0.0227782	Jun_Nufip2
JUN	LTBP1	0.0180003	JUN_LTBP1	Jun	Ogt	0.0146764	Jun_Ogt
JUN	MAFB	0.0106124	JUN_MAFB	Jun	Poc5	0.00341116	Jun_Poc5
JUN	MEG3	0.0273324	JUN_MEG3	Jun	Sertad1	0.0292486	Jun_Sertad1
JUN	NSMF	0.0123615	JUN_NSMF	Jun	Slc20a2	0.00358874	Jun_Slc20a2
JUN	ODF2L	0.0155368	JUN_ODF2L	Jun	Socs1	0.015398	Jun_Socs1
JUN	ODF3L1	0.0167622	JUN_ODF3L1	Junb	Hivep2	0.0143648	Junb_Hivep2
JUN	OLFM2	0.00751138	JUN_OLFM2	Junb	Atg14	0.00360951	Junb_Atg14
JUN	PDE4A	0.0159248	JUN_PDE4A	Junb	Lysmd3	0.0100226	Junb_Lysmd3
JUN	PDE8B	0.0179495	JUN_PDE8B	Junb	Nr4a1	0.0327694	Junb_Nr4a1
JUN	PER1	0.0180182	JUN_PER1	Junb	Ogt	0.012296	Junb_Ogt
JUN	PLEKHA4	0.0188025	JUN_PLEKHA4	Junb	Spry1	0.0045776	Junb_Spry1
JUN	PNRC1	0.0250546	JUN_PNRC1	Junb	Zranb1	0.00874235	Junb_Zranb1
JUN	PPARGC1A	0.0133545	JUN_PPARGC1A	Junb	Gmeb1	0.00437288	Junb_Gmeb1
JUN	PPP1R15A	0.0715211	JUN_PPP1R15A	Junb	Gtpbp2	0.00951114	Junb_Gtpbp2
JUN	PPP2R5B	0.0113315	JUN_PPP2R5B	Junb	Mxd1	0.00737184	Junb_Mxd1
JUN	SEMA6A	0.0139685	JUN_SEMA6A	Junb	Natd1	0.00332741	Junb_Natd1
JUN	SKIL	0.0180491	JUN_SKIL	Junb	Irf2bp2	0.0109562	Junb_Irf2bp2
JUN	SLC25A25	0.0177103	JUN_SLC25A25	Junb	Atf4	0.0215937	Junb_Atf4
JUN	SMOX	0.0116233	JUN_SMOX	Junb	Bag3	0.00771073	Junb_Bag3
JUN	SMTNL2	0.0287676	JUN_SMTNL2	Junb	Bcar1	0.00587316	Junb_Bcar1
JUN	SOX9	0.0164753	JUN_SOX9	Junb	Bcl9l	0.00454846	Junb_Bcl9l
JUN	SPATA2L	0.0137229	JUN_SPATA2L	Junb	Bhlhe40	0.0143416	Junb_Bhlhe40
JUN	STAT3	0.0159675	JUN_STAT3	Junb	Brd2	0.0233229	Junb_Brd2
JUN	TGM1	0.0185747	JUN_TGM1	Junb	Brd4	0.00640674	Junb_Brd4
JUN	TMSB4X	0.0198221	JUN_TMSB4X	Junb	Cdkn2aip	0.0154408	Junb_Cdkn2aip
JUN	ZBTB4	0.00901026	JUN_ZBTB4	Junb	Clp1	0.0100126	Junb_Clp1
JUN	ZFP36L1	0.0369716	JUN_ZFP36L1	Junb	Coq8b	0.00507584	Junb_Coq8b
JUN	ZYX	0.0191294	JUN_ZYX	Junb	Csnk1d	0.00531016	Junb_Csnk1d
JUN	TOPORS	0.0139454	JUN_TOPORS	Junb	Csrnp1	0.0232578	Junb_Csrnp1
JUN	GATA6	0.0136358	JUN_GATA6	Junb	Ctcf	0.00716804	Junb_Ctcf
JUN	HNMT	0.0156654	JUN_HNMT	Junb	Ddit3	0.0180898	Junb_Ddit3
JUN	NINJ1	0.0207356	JUN_NINJ1	Junb	Diaph1	0.00566136	Junb_Diaph1
JUN	TPBG	0.0372808	JUN_TPBG	Junb	Dnajb4	0.0169961	Junb_Dnajb4
JUN	TRIM45	0.0116162	JUN_TRIM45	Junb	Dnmbp	0.00539068	Junb_Dnmbp
JUN	TSKU	0.0104469	JUN_TSKU	Junb	Dusp1	0.053583	Junb_Dusp1
JUN	WNT5A	0.0220244	JUN_WNT5A	Junb	Dusp5	0.0202153	Junb_Dusp5
JUN	TMEM130	0.0179009	JUN_TMEM130	Junb	Eif5	0.0106424	Junb_Eif5
JUN	CBX5	0.0122309	JUN_CBX5	Junb	Elf1	0.00750665	Junb_Elf1
JUN	CNN2	0.0260683	JUN_CNN2	Junb	Etv3	0.00601848	Junb_Etv3
JUN	CRISPLD1	0.0202976	JUN_CRISPLD1	Junb	Fam110b	0.00706884	Junb_Fam110b
JUN	DDX3X	0.0197526	JUN_DDX3X	Junb	Fam214b	0.00589257	Junb_Fam214b
JUN	EGR1	0.0590406	JUN_EGR1	Junb	Gadd45b	0.0391301	Junb_Gadd45b
JUN	FAM234A	0.01046	JUN_FAM234A	Junb	Gemin8	0.00427278	Junb_Gemin8
JUN	IBA57	0.0106508	JUN_IBA57	Junb	H3f3b	0.0151164	Junb_H3f3b
JUN	IER2	0.068757	JUN_IER2	Junb	Hbegf	0.0269915	Junb_Hbegf
JUN	MED30	0.00997256	JUN_MED30	Junb	Hmox1	0.00534005	Junb_Hmox1
JUN	NFKBID	0.0134994	JUN_NFKBID	Junb	Hspa5	0.0121058	Junb_Hspa5
JUN	PLK2	0.0343742	JUN_PLK2	Junb	Id1	0.0307744	Junb_Id1
JUN	SAMD13	0.0126067	JUN_SAMD13	Junb	Ifrd1	0.018132	Junb_Ifrd1
JUN	ZHX2	0.00796316	JUN_ZHX2	Junb	Il1rap	0.00546713	Junb_Il1rap
JUN	ALDH1L2	0.0108261	JUN_ALDH1L2	Junb	Itpkc	0.00507288	Junb_Itpkc
JUN	CABLES2	0.00789144	JUN_CABLES2	Junb	Klf10	0.0321288	Junb_Klf10
JUN	CWC25	0.00980743	JUN_CWC25	Junb	Klf4	0.0384586	Junb_Klf4
JUN	HERPUD1	0.0356456	JUN_HERPUD1	Junb	Klf6	0.0514455	Junb_Klf6
JUN	PPP1R15B	0.0146044	JUN_PPP1R15B	Junb	Krt18	0.0138205	Junb_Krt18
JUN	CNN3	0.0419518	JUN_CNN3	Junb	Lmna	0.0115541	Junb_Lmna
JUN	MCL1	0.0445142	JUN_MCL1	Junb	Lnx1	0.00693448	Junb_Lnx1
JUN	MTUS1	0.013261	JUN_MTUS1	Junb	Lpar6	0.0110049	Junb_Lpar6
JUN	SYNE1	0.00961742	JUN_SYNE1	Junb	Mafg	0.00760187	Junb_Mafg
JUN	SBDS	0.0280858	JUN_SBDS	Junb	Mafk	0.0149755	Junb_Mafk
JUN	SYTL5	0.00722004	JUN_SYTL5	Junb	Maml2	0.00409602	Junb_Maml2
JUN	NFKBIE	0.0132895	JUN_NFKBIE	Junb	Mapk8	0.00743054	Junb_Mapk8
JUN	BSPRY	0.0250271	JUN_BSPRY	Junb	Mbd6	0.00740367	Junb_Mbd6
JUN	KLHL13	0.0192731	JUN_KLHL13	Junb	Mbip	0.00566528	Junb_Mbip
JUN	ANKRD50	0.0142246	JUN_ANKRD50	Junb	Mbnl2	0.0123064	Junb_Mbnl2
JUN	FERMT1	0.0278718	JUN_FERMT1	Junb	Mcl1	0.0213978	Junb_Mcl1
JUN	POLR2A	0.0128786	JUN_POLR2A	Junb	Midn	0.0204457	Junb_Midn
JUN	SMC6	0.0145235	JUN_SMC6	Junb	Mir22hg	0.00965854	Junb_Mir22hg
JUN	AFAP1L1	0.0263141	JUN_AFAP1L1	Junb	Mnt	0.00393436	Junb_Mnt
JUN	B3GALNT1	0.00951588	JUN_B3GALNT1	Junb	Nfatc2	0.00547872	Junb_Nfatc2
JUN	CIART	0.0080894	JUN_CIART	Junb	Nfil3	0.0127122	Junb_Nfil3
JUN	IDS	0.00723691	JUN_IDS	Junb	Phf21a	0.00542893	Junb_Phf21a
JUN	KRT15	0.0196281	JUN_KRT15	Junb	Pim1	0.0200132	Junb_Pim1
[truncated: 2,442 more rows]
