# Supplementary material for: A Cross-Species Single-Cell Atlas Reveals Conserved Regulatory Networks and Candidate Hearing Loss Genes in the Cochlea
Source: Genes (Basel). 2026 Apr 10;17(4):438. doi: 10.3390/genes17040438 (PMC13115875; doi:10.3390/genes17040438)
Supplement: Supplementary file 1 [file genes-17-00438-s001.zip › Supplementary_TableS5.xlsx]

## Sheet: Sheet1
Supplementary Table S5: Expression percentile matrix of 12,043 candidate genes
Gene	Human_Expression percentile	Mouse_Expression percentile	Clustering module	Known human HL-related genes	Resource	Mouse HL phenotype(MGI)	Human HL-related genes included in the disease database	Resource	24 candidate HL genes
ABCC1	0.398738	0.338537	4	ABCC1	HHL; GDC		ABCC1	GenCC; GTR; Orphanet; PanelAPP; OMIM; HPO
ABHD12	0.650668	0.797227	1	ABHD12	DVD; GDC	YES	ABHD12	DisGeNET; Orphanet; PanelAPP; OMIM; HPO
ACTB	0.995433	0.993689	1	ACTB	DVD	YES	ACTB	DisGeNET; GenCC; GTR; Orphanet; OMIM; HPO
ACTG1	0.997343	0.75903	1	ACTG1	HHL; DVD; GDC	YES	ACTG1	DisGeNET; GenCC; GTR; Orphanet; PanelAPP; OMIM; HPO
ADCY1	0.269368	0.361123	5	ADCY1	HHL; DVD; GDC		ADCY1	DisGeNET; GenCC; GTR; Orphanet; PanelAPP; OMIM; HPO
ADGRV1	0.98796	0.721415	2	ADGRV1	HHL; DVD; GDC	YES	ADGRV1	DisGeNET; GenCC; PanelAPP; HPO
AIFM1	0.426306	0.784937	7	AIFM1	HHL; DVD; GDC		AIFM1	DisGeNET; GenCC; GTR; Orphanet; PanelAPP; OMIM; HPO
ALMS1	0.849124	0.362949	9	ALMS1	DVD; GDC	YES	ALMS1	DisGeNET; HPO
AMMECR1	0.421241	0.374657	4	AMMECR1	DVD		AMMECR1	GenCC; GTR; Orphanet; OMIM; HPO
ARSG	0.236984	0.265715	4	ARSG	GDC		ARSG	HPO
ATOH1	0.964129	0.503529	2	ATOH1	HHL	YES	ATOH1	DisGeNET; GenCC; GTR; OMIM; HPO
ATP11A	0.875031	0.958233	1	ATP11A	HHL		ATP11A	DisGeNET; GenCC; GTR; Orphanet; PanelAPP; OMIM; HPO
ATP1A3	0.106203	0.0250768	6	ATP1A3	GDC		ATP1A3	GenCC; GTR; Orphanet; HPO
ATP2B2	0.960226	0.975089	1	ATP2B2	HHL; DVD; GDC	YES	ATP2B2	DisGeNET; GenCC; GTR; Orphanet; PanelAPP; OMIM; HPO
ATP6V0A4	0.0221706	0.127211	6	ATP6V0A4	DVD	YES	ATP6V0A4	DisGeNET; GenCC; GTR; PanelAPP; OMIM; HPO
ATP6V1B2	0.716599	0.892635	1	ATP6V1B2	DVD; GDC		ATP6V1B2	GenCC; GTR; Orphanet; PanelAPP; OMIM; HPO
BCS1L	0.32849	0.355642	5	BCS1L	DVD; GDC		BCS1L	GTR; HPO
BDP1	0.90783	0.904426	1	BDP1	HHL; DVD; GDC		BDP1	DisGeNET; GenCC; GTR; Orphanet; PanelAPP; OMIM; HPO
BTD	0.563647	0.380387	8	BTD	DVD; GDC		BTD	PanelAPP; HPO
CABP2	0.92369	0.999004	1	CABP2	HHL; DVD; GDC	YES	CABP2	DisGeNET; GenCC; GTR; Orphanet; PanelAPP; OMIM; HPO
CACNA1D	0.973429	0.882504	1	CACNA1D	DVD; GDC	YES	CACNA1D	DisGeNET; GenCC; GTR; Orphanet; PanelAPP; OMIM; HPO
CCDC50	0.658391	0.734701	7	CCDC50	HHL; DVD; GDC		CCDC50	DisGeNET; GenCC; GTR; Orphanet; PanelAPP; OMIM; HPO
CD164	0.526198	0.751889	7	CD164	HHL; DVD; GDC		CD164	DisGeNET; GenCC; GTR; Orphanet; PanelAPP; OMIM; HPO
CDC14A	0.812339	0.963713	1	CDC14A	HHL; DVD; GDC	YES	CDC14A	DisGeNET; GenCC; GTR; Orphanet; PanelAPP; OMIM; HPO
CDH23	0.980736	0.656647	2	CDH23	HHL; DVD; GDC	YES	CDH23	DisGeNET; GenCC; GTR; Orphanet; PanelAPP; OMIM; HPO
CEMIP	0.465831	0.107282	3	CEMIP	HHL; GDC		CEMIP	GenCC
CEP250	0.431205	0.336627	4	CEP250	HHL	YES	CEP250	GenCC; GTR; PanelAPP; OMIM; HPO
CEP78	0.435689	0.288965	3	CEP78	DVD	YES	CEP78	DisGeNET; GenCC; GTR; PanelAPP; OMIM; HPO
CHD7	0.976833	0.904343	1	CHD7	HHL; DVD; GDC	YES	CHD7	DisGeNETPanelAPP; HPO
CHSY1	0.644275	0.279332	9	CHSY1	DVD	YES	CHSY1	DisGeNET; HPO
CIB2	0.983642	0.920867	1	CIB2	HHL; DVD; GDC	YES	CIB2	DisGeNET; GenCC; GTR; Orphanet; PanelAPP; OMIM; HPO
CISD2	0.866229	0.901935	1	CISD2	DVD; GDC		CISD2	PanelAPP; HPO
CLDN14	0.870879	0.85967	1	CLDN14	HHL; DVD; GDC	YES	CLDN14	DisGeNET; GenCC; GTR; Orphanet; PanelAPP; OMIM; HPO
CLDN9	0.951756	0.988624	1	CLDN9	HHL; DVD; GDC	YES	CLDN9	DisGeNET; GenCC; GTR; PanelAPP; OMIM; HPO
CLIC5	0.691854	0.968779	1	CLIC5	HHL; DVD; GDC	YES	CLIC5	DisGeNET; GenCC; GTR; Orphanet; PanelAPP; OMIM; HPO
CLPP	0.681807	0.86241	1	CLPP	HHL; DVD; GDC	YES	CLPP	HPO
CLRN1	0.907332	0.89222	1	CLRN1	HHL; DVD; GDC	YES	CLRN1	DisGeNETPanelAPP; HPO
CLRN2	0.26422	0.44366	5	CLRN2	HHL; GDC	YES	CLRN2	DisGeNET; GenCC; GTR; PanelAPP; OMIM; HPO
COCH	0.426306	0.519638	8	COCH	HHL; DVD; GDC	YES	COCH	DisGeNET; GenCC; GTR; Orphanet; PanelAPP; OMIM; HPO
COL11A1	0.963132	0.426555	9	COL11A1	HHL; DVD; GDC	YES	COL11A1	DisGeNET; GenCC; GTR; Orphanet; PanelAPP; OMIM; HPO
COL11A2	0.727144	0.128705	9	COL11A2	HHL; DVD; GDC	YES	COL11A2	DisGeNET; GenCC; GTR; Orphanet; PanelAPP; OMIM; HPO
COL1A1	0.638711	0.0685876	3	COL1A1	GDC	YES	COL1A1	HPO
COL1A2	0.75438	0.269036	9	COL1A2	GDC		COL1A2	HPO
COL2A1	0.936229	0.208171	9	COL2A1	HHL; DVD; GDC	YES	COL2A1	DisGeNETPanelAPP; OMIM; HPO
COL4A3	0.0758947	0.0220045	6	COL4A3	HHL; DVD; GDC	YES	COL4A3	DisGeNET; HPO
COL4A4	0.115254	0.124554	6	COL4A4	HHL; DVD; GDC	YES	COL4A4	DisGeNET; HPO
COL9A1	0.908744	0.153782	9	COL9A1	HHL; DVD; GDC	YES	COL9A1	DisGeNETPanelAPP; HPO
COL9A2	0.97949	0.555177	2	COL9A2	HHL; DVD; GDC	YES	COL9A2	HPO
COL9A3	0.850868	0.19256	9	COL9A3	HHL; DVD; GDC	YES	COL9A3	DisGeNET; HPO
CRYM	0.829029	0.705638	2	CRYM	HHL; DVD; GDC		CRYM	DisGeNET; GenCC; GTR; Orphanet; PanelAPP; OMIM; HPO
DAP3	0.758781	0.877854	1	DAP3	HHL
DCAF17	0.445819	0.624346	5	DCAF17	DVD		DCAF17	HPO
DIABLO	0.25027	0.943785	10	DIABLO	HHL; DVD; GDC		DIABLO	DisGeNET; GenCC; GTR; Orphanet; PanelAPP; OMIM; HPO
DIAPH1	0.526198	0.570373	7	DIAPH1	HHL; DVD; GDC		DIAPH1	DisGeNET; GenCC; GTR; Orphanet; PanelAPP; OMIM; HPO
DIAPH3	0.471062	0.0920867	3	DIAPH3	HHL; DVD; GDC		DIAPH3	DisGeNET; GenCC; Orphanet; HPO
DMXL2	0.835174	0.592543	2	DMXL2	HHL; DVD; GDC		DMXL2	GenCC; GTR; Orphanet; PanelAPP; OMIM; HPO
DNMT1	0.7489	0.598771	8	DNMT1	DVD; GDC		DNMT1	DisGeNET; GenCC; GTR; Orphanet; PanelAPP; OMIM; HPO
EDNRB	0.148053	0.345844	4	EDNRB	HHL; DVD; GDC	YES	EDNRB	DisGeNETPanelAPP; HPO
ELMOD3	0.471062	0.397409	4	ELMOD3	HHL; DVD; GDC	YES	ELMOD3	DisGeNET; GenCC; GTR; Orphanet; PanelAPP; OMIM; HPO
EPS8	0.902848	0.935398	1	EPS8	HHL; DVD; GDC		EPS8	DisGeNET; GenCC; GTR; Orphanet; PanelAPP; OMIM; HPO
EPS8L2	0.933488	0.933156	1	EPS8L2	HHL; DVD; GDC	YES	EPS8L2	GenCC; GTR; Orphanet; PanelAPP; OMIM; HPO
ERAL1	0.465831	0.207589	3	ERAL1	HHL; DVD; GDC		ERAL1	DisGeNET; HPO
ESPN	0.92942	0.999336	1	ESPN	HHL; DVD; GDC	YES	ESPN	DisGeNET; GenCC; GTR; Orphanet; PanelAPP; OMIM; HPO
ESRP1	0.275347	0.119322	3	ESRP1	HHL; GDC		ESRP1	GenCC; GTR; PanelAPP; OMIM; HPO
EYA1	0.984306	0.911069	1	EYA1	HHL; DVD; GDC	YES	EYA1	DisGeNETPanelAPP; HPO
EYA4	0.992278	0.951507	1	EYA4	HHL; DVD; GDC	YES	EYA4	DisGeNET; GenCC; GTR; Orphanet; PanelAPP; OMIM; HPO
FDXR	0.640787	0.42506	8	FDXR	DVD		FDXR	HPO
FGFR1	0.732376	0.382712	9	FGFR1	DVD; GDC	YES	FGFR1	HPO
FGFR2	0.732376	0.0451715	9	FGFR2	DVD; GDC		FGFR2	DisGeNET; HPO
FGFR3	0.526198	0.062609	3	FGFR3	DVD; GDC	YES	FGFR3	GenCC; GTR; Orphanet; PanelAPP; HPO
FITM2	0.106203	0.450718	4	FITM2	DVD		FITM2	HPO
GAB1	0.695176	0.50137	8	GAB1	HHL; DVD; GDC		GAB1	DisGeNET; GenCC; GTR; OMIM; HPO
GAS2	0.800548	0.692269	2	GAS2	HHL; GDC	YES	GAS2	GenCC; GTR; OMIM; HPO
GATA3	0.971436	0.348169	9	GATA3	DVD; GDC	YES	GATA3	DisGeNET; GenCC; GTR; Orphanet; PanelAPP; OMIM; HPO
GIPC3	0.721581	0.917712	1	GIPC3	HHL; DVD; GDC	YES	GIPC3	DisGeNET; GenCC; GTR; Orphanet; PanelAPP; OMIM; HPO
GJB2	0.25027	0.303994	4	GJB2	HHL; DVD; GDC	YES	GJB2	DisGeNET; GenCC; GTR; Orphanet; PanelAPP; OMIM; HPO
GJB6	0.243793	0.322096	4	GJB6	HHL; DVD; GDC	YES	GJB6	DisGeNET; GenCC; GTR; Orphanet; PanelAPP; OMIM; HPO
GOSR2	0.526198	0.382048	8	GOSR2	HHL		GOSR2	PanelAPP; HPO
GPR156	0.959229	0.849124	1	GPR156	HHL		GPR156	DisGeNET; GenCC; GTR; PanelAPP; OMIM; HPO
GPRASP2	0.222453	0.802292	10	GPRASP2	HHL; DVD		GPRASP2	OMIM; HPO
GPSM2	0.930333	0.758366	1	GPSM2	HHL; DVD; GDC	YES	GPSM2	DisGeNET; GenCC; Orphanet; PanelAPP; HPO
GRXCR1	0.988873	0.84547	1	GRXCR1	HHL; DVD; GDC	YES	GRXCR1	DisGeNET; GenCC; GTR; Orphanet; PanelAPP; OMIM; HPO
GRXCR2	0.414847	0.954662	7	GRXCR2	HHL; DVD; GDC	YES	GRXCR2	DisGeNET; GenCC; GTR; Orphanet; PanelAPP; OMIM; HPO
GSDME	0.60093	0.41028	8	GSDME	HHL; DVD; GDC	YES	GSDME	DisGeNET; GenCC; GTR; Orphanet; OMIM; HPO
HARS	0.709375	0.681475	2	HARS	HHL; GDC
HARS2	0.275347	0.45404	5	HARS2	HHL; DVD; GDC	YES	HARS2	DisGeNET; HPO
HOMER2	0.904509	0.90426	1	HOMER2	HHL; DVD; GDC	YES	HOMER2	DisGeNET; GenCC; GTR; Orphanet; PanelAPP; OMIM; HPO
HSD17B4	0.707465	0.58316	8	HSD17B4	HHL; DVD; GDC	YES	HSD17B4	DisGeNETPanelAPP; HPO
IFNLR1	0.421241	0.208835	3	IFNLR1	HHL; DVD; GDC
IKZF2	0.338703	0.383127	5	IKZF2	HHL	YES
ILDR1	0.16275	0.634061	10	ILDR1	HHL; DVD; GDC	YES	ILDR1	DisGeNET; GenCC; GTR; Orphanet; PanelAPP; OMIM; HPO
KARS	0.699493	0.666113	8	KARS	HHL; DVD; GDC
KCNE1	0.0524786	0.260317	4	KCNE1	HHL; DVD; GDC	YES	KCNE1	DisGeNET; HPO
KCNJ10	0.0645188	0.379058	4	KCNJ10	HHL; DVD; GDC	YES	KCNJ10	DisGeNETGTR; PanelAPP; HPO
KCNQ1	0.597775	0.0711617	3	KCNQ1	HHL; DVD; GDC	YES	KCNQ1	DisGeNETPanelAPP; HPO
KCNQ4	0.16275	0.0804617	6	KCNQ4	HHL; DVD; GDC	YES	KCNQ4	DisGeNET; GenCC; GTR; Orphanet; PanelAPP; OMIM; HPO
KMT2D	0.489579	0.500955	7	KMT2D	DVD		KMT2D	GenCC; OMIM; HPO
LARS2	0.403969	0.806278	7	LARS2	HHL; DVD; GDC		LARS2	DisGeNET; HPO
LHFPL5	0.885743	0.985137	1	LHFPL5	HHL; DVD; GDC	YES	LHFPL5	DisGeNET; GenCC; GTR; Orphanet; PanelAPP; OMIM; HPO
LHX3	0.90509	0.883335	1	LHX3	DVD		LHX3	Orphanet; PanelAPP; HPO
LOXHD1	0.913477	0.942041	1	LOXHD1	HHL; DVD; GDC	YES	LOXHD1	DisGeNET; GenCC; GTR; Orphanet; PanelAPP; OMIM; HPO
LRP2	0.638711	0.0288965	3	LRP2	DVD	YES	LRP2	DisGeNET; HPO
MAN2B1	0.229428	0.327825	4	MAN2B1	DVD		MAN2B1	HPO
MANBA	0.704891	0.213734	9	MANBA	DVD		MANBA	DisGeNET; HPO
MAP1B	0.97592	0.989704	1	MAP1B	HHL; GDC		MAP1B	DisGeNETGTR; Orphanet; OMIM; HPO
MAP3K1	0.578178	0.369592	8	MAP3K1	HHL	YES	MAP3K1	DisGeNET
MARVELD2	0.810928	0.42232	9	MARVELD2	HHL; DVD; GDC	YES	MARVELD2	DisGeNET; GenCC; GTR; Orphanet; PanelAPP; OMIM; HPO
MASP1	0.0221706	0.0493233	6	MASP1	DVD		MASP1	HPO
MCM2	0.0861081	0.0763929	6	MCM2	HHL; DVD; GDC		MCM2	DisGeNET; GenCC; GTR; Orphanet; OMIM; HPO
MET	0.106203	0.236154	4	MET	HHL; DVD; GDC		MET	DisGeNET; GenCC; GTR; Orphanet; PanelAPP; OMIM; HPO
MGP	0.489579	0.166985	3	MGP	DVD		MGP	HPO
MINAR2	0.568131	0.984887	7	MINAR2	HHL	YES	MINAR2	DisGeNET; GenCC; GTR; Orphanet; OMIM; HPO
MITF	0.183924	0.27078	4	MITF	HHL; DVD; GDC	YES	MITF	DisGeNET; GenCC; GTR; PanelAPP; OMIM; HPO
MPZL2	0.229428	0.239641	4	MPZL2	HHL; DVD; GDC		MPZL2	GenCC; GTR; Orphanet; PanelAPP; OMIM; HPO
MSRB3	0.703562	0.860749	1	MSRB3	HHL; DVD; GDC	YES	MSRB3	DisGeNET; GenCC; GTR; Orphanet; PanelAPP; OMIM; HPO
MT-CO1	0.999917	0.990451	1	MT-CO1	HHL; DVD		MT-CO1	GenCC; Orphanet; PanelAPP; HPO
MT-ND1	0.996845	0.999087	1	MT-ND1	HHL; DVD		MT-ND1	PanelAPP; HPO
MYH14	0.78145	0.360375	9	MYH14	HHL; DVD; GDC		MYH14	DisGeNET; GenCC; GTR; Orphanet; PanelAPP; OMIM; HPO
MYH9	0.514407	0.446733	8	MYH9	HHL; DVD; GDC	YES	MYH9	DisGeNET; GenCC; GTR; Orphanet; PanelAPP; OMIM; HPO
MYO1C	0.16275	0.177946	6	MYO1C	HHL; GDC		MYO1C	GenCC; Orphanet
MYO1F	0.148053	0.0292286	6	MYO1F	GDC		MYO1F	DisGeNET; GenCC
MYO3A	0.964461	0.669684	2	MYO3A	HHL; DVD; GDC	YES	MYO3A	DisGeNET; GenCC; GTR; Orphanet; PanelAPP; OMIM; HPO
MYO6	0.997011	0.994437	1	MYO6	HHL; DVD; GDC	YES	MYO6	DisGeNET; GenCC; GTR; Orphanet; PanelAPP; OMIM; HPO
MYO7A	0.895043	0.953085	1	MYO7A	HHL; DVD; GDC	YES	MYO7A	DisGeNET; GenCC; GTR; Orphanet; PanelAPP; OMIM; HPO
NARS2	0.672258	0.209333	9	NARS2	HHL; DVD; GDC		NARS2	DisGeNET; GenCC; GTR; Orphanet; PanelAPP; OMIM; HPO
NCOA3	0.721581	0.751723	2	NCOA3	HHL; GDC		NCOA3	DisGeNETPanelAPP
NEFL	0.31429	0.987046	7	NEFL	DVD		NEFL	DisGeNET; HPO
NF2	0.625592	0.843478	1	NF2	DVD	YES	NF2	HPO
NOG	0.0645188	0.165324	6	NOG	DVD	YES	NOG	HPO
NR2F1	0.949597	0.858258	1	NR2F1	DVD	YES	NR2F1	HPO
OPA1	0.60093	0.684132	7	OPA1	DVD; GDC	YES	OPA1	GenCC; GTR; HPO
OSBPL2	0.489579	0.433281	8	OSBPL2	HHL; DVD; GDC	YES	OSBPL2	DisGeNET; GenCC; GTR; Orphanet; PanelAPP; OMIM; HPO
OTOA	0.229428	0.488749	5	OTOA	HHL; DVD; GDC	YES	OTOA	DisGeNET; GenCC; GTR; Orphanet; PanelAPP; OMIM; HPO
OTOF	0.981815	0.997758	1	OTOF	HHL; DVD; GDC	YES	OTOF	DisGeNET; GenCC; GTR; Orphanet; PanelAPP; OMIM; HPO
OTOG	0.68546	0.294528	9	OTOG	HHL; DVD; GDC	YES	OTOG	DisGeNET; GenCC; GTR; Orphanet; PanelAPP; OMIM; HPO
OTOGL	0.959728	0.226356	9	OTOGL	HHL; DVD; GDC	YES	OTOGL	DisGeNET; GenCC; GTR; Orphanet; PanelAPP; OMIM; HPO
P2RX2	0.445819	0.251848	3	P2RX2	HHL; DVD; GDC	YES	P2RX2	DisGeNET; GenCC; GTR; Orphanet; PanelAPP; OMIM; HPO
PCDH15	0.997675	0.661463	2	PCDH15	HHL; DVD; GDC	YES	PCDH15	DisGeNET; GenCC; GTR; Orphanet; PanelAPP; OMIM; HPO
PDE1C	0.354729	0.258407	4	PDE1C	HHL; DVD; GDC		PDE1C	GenCC; GTR; Orphanet; OMIM; HPO
PDZD7	0.885328	0.538736	2	PDZD7	HHL; DVD; GDC	YES	PDZD7	DisGeNET; GenCC; GTR; PanelAPP; OMIM; HPO
PEX1	0.594868	0.365856	8	PEX1	HHL; DVD; GDC		PEX1	Orphanet; HPO
PEX26	0.360707	0.335465	4	PEX26	HHL; DVD; GDC		PEX26	HPO
PEX6	0.455617	0.675828	7	PEX6	HHL; DVD; GDC		PEX6	DisGeNET; GenCC; Orphanet; HPO
PI4KB	0.695176	0.444823	8	PI4KB	HHL		PI4KB	DisGeNET; GenCC; GTR; OMIM; HPO
PJVK	0.73578	0.973927	1	PJVK	HHL; DVD; GDC	YES	PJVK	DisGeNET; GenCC; GTR; Orphanet; OMIM; HPO
PKHD1L1	0.123972	0.204268	6	PKHD1L1	HHL	YES	PKHD1L1	GenCC; GTR; PanelAPP; OMIM; HPO
PLS1	0.929835	0.984389	1	PLS1	HHL; DVD; GDC	YES	PLS1	DisGeNET; GenCC; GTR; Orphanet; PanelAPP; OMIM; HPO
PNPT1	0.695176	0.320933	9	PNPT1	HHL; DVD; GDC		PNPT1	DisGeNET; GenCC; GTR; Orphanet; PanelAPP; OMIM; HPO
POLR1B	0.26422	0.0750644	3	POLR1B	HHL; DVD; GDC		POLR1B	HPO
POLR1C	0.653824	0.818982	1	POLR1C	HHL; DVD; GDC		POLR1C	DisGeNET; HPO
POLR1D	0.835174	0.825542	1	POLR1D	HHL; DVD; GDC		POLR1D	DisGeNET; HPO
POU3F4	0.31429	0.0999751	3	POU3F4	HHL; DVD; GDC	YES	POU3F4	DisGeNET; GenCC; GTR; Orphanet; PanelAPP; OMIM; HPO
POU4F3	0.669933	0.988375	1	POU4F3	HHL; DVD; GDC	YES	POU4F3	DisGeNET; GenCC; GTR; Orphanet; PanelAPP; OMIM; HPO
PPIP5K2	0.810928	0.668687	2	PPIP5K2	HHL; DVD; GDC	YES	PPIP5K2	GenCC; GTR; Orphanet; PanelAPP; OMIM; HPO
PRPS1	0.559661	0.575936	7	PRPS1	HHL; DVD; GDC		PRPS1	GenCC; GTR; Orphanet; PanelAPP; OMIM; HPO
PTPRQ	0.993938	0.993191	1	PTPRQ	HHL; DVD; GDC	YES	PTPRQ	DisGeNET; GenCC; GTR; Orphanet; PanelAPP; OMIM; HPO
RAI1	0.739351	0.600432	8	RAI1	DVD; GDC		RAI1	HPO
RDX	0.940214	0.956157	1	RDX	HHL; DVD; GDC	YES	RDX	DisGeNET; GenCC; GTR; Orphanet; PanelAPP; OMIM; HPO
REST	0.742921	0.811841	1	REST	HHL; DVD; GDC	YES	REST	DisGeNET; GenCC; GTR; PanelAPP; OMIM; HPO
RIPOR2	0.96554	0.683052	2	RIPOR2	HHL; DVD; GDC	YES	RIPOR2	DisGeNET; GenCC; GTR; Orphanet; PanelAPP; OMIM; HPO
ROR1	0.902848	0.00755626	9	ROR1	HHL; DVD; GDC	YES	ROR1	GenCC; GTR; Orphanet; PanelAPP; OMIM; HPO
S1PR2	0.0861081	0.159678	6	S1PR2	HHL; DVD; GDC	YES	S1PR2	DisGeNET; GenCC; GTR; Orphanet; PanelAPP; OMIM; HPO
SEMA3E	0.774807	0.69119	2	SEMA3E	HHL; DVD; GDC		SEMA3E	HPO
SERPINF1	0.475712	0.224114	3	SERPINF1	HHL; GDC		SERPINF1	HPO
SIX1	0.976169	0.89687	1	SIX1	HHL; DVD; GDC	YES	SIX1	DisGeNET; GenCC; GTR; Orphanet; PanelAPP; OMIM; HPO
SIX5	0.28199	0.232749	4	SIX5	HHL; DVD; GDC		SIX5	HPO
SLC12A2	0.656066	0.721249	7	SLC12A2	HHL; GDC	YES	SLC12A2	DisGeNET; GenCC; GTR; Orphanet; PanelAPP; OMIM; HPO
SLC17A8	0.750311	0.966952	1	SLC17A8	HHL; DVD; GDC	YES	SLC17A8	DisGeNET; GenCC; GTR; Orphanet; PanelAPP; OMIM; HPO
SLC19A2	0.510338	0.244873	3	SLC19A2	DVD	YES	SLC19A2	GTR; HPO
SLC26A5	0.460184	0.150212	3	SLC26A5	HHL; DVD; GDC	YES	SLC26A5	DisGeNET; GenCC; GTR; Orphanet; PanelAPP; OMIM; HPO
SLC33A1	0.465831	0.25849	3	SLC33A1	DVD		SLC33A1	DisGeNET; Orphanet; PanelAPP; OMIM; HPO
SLC52A2	0.39359	0.30607	4	SLC52A2	DVD		SLC52A2	DisGeNETPanelAPP; HPO
SLC52A3	0.372249	0.191813	3	SLC52A3	DVD		SLC52A3	HPO
SLITRK6	0.288466	0.473221	5	SLITRK6	DVD	YES	SLITRK6	DisGeNET; GenCC; GTR; Orphanet; PanelAPP; OMIM; HPO
SMPX	0.990368	0.994935	1	SMPX	HHL; DVD; GDC	YES	SMPX	DisGeNET; GenCC; GTR; Orphanet; PanelAPP; OMIM; HPO
SOX10	0.366437	0.213153	4	SOX10	HHL; DVD; GDC		SOX10	DisGeNETPanelAPP; HPO
SPATA5	0.625592	0.330067	9	SPATA5	DVD
SPATA5L1	0.215561	0.0577099	6	SPATA5L1	HHL; GDC
SPNS2	0.0377813	0.245786	4	SPNS2	HHL; DVD; GDC	YES	SPNS2	DisGeNET; GenCC; GTR; PanelAPP; OMIM; HPO
STRC	0.982147	0.745827	1	STRC	HHL; DVD; GDC	YES	STRC	DisGeNET; GenCC; GTR; Orphanet; PanelAPP; OMIM; HPO
SUCLA2	0.679482	0.700158	2	SUCLA2	DVD		SUCLA2	HPO
SYNE4	0.938969	0.976003	1	SYNE4	HHL; DVD; GDC	YES	SYNE4	DisGeNET; GenCC; GTR; Orphanet; PanelAPP; OMIM; HPO
TBC1D24	0.426306	0.29594	3	TBC1D24	HHL; DVD; GDC		TBC1D24	DisGeNET; GenCC; GTR; Orphanet; PanelAPP; OMIM; HPO
TBL1X	0.835838	0.825625	1	TBL1X	DVD
TBX1	0.597775	0.331313	8	TBX1	DVD	YES	TBX1	DisGeNET; HPO
TCOF1	0.421241	0.488084	8	TCOF1	HHL; DVD; GDC		TCOF1	DisGeNET; HPO
TECTA	0.610728	0.131778	3	TECTA	HHL; DVD; GDC	YES	TECTA	DisGeNET; GenCC; GTR; Orphanet; PanelAPP; OMIM; HPO
THBS1	0.170306	0.265299	4	THBS1	HHL		THBS1	DisGeNET
THOC1	0.68546	0.667193	8	THOC1	HHL; GDC		THOC1	DisGeNET; GenCC; GTR; PanelAPP; OMIM; HPO
TJP2	0.750311	0.623267	2	TJP2	HHL; DVD; GDC		TJP2	DisGeNET; GenCC; Orphanet; PanelAPP
TMC1	0.377481	0.969194	7	TMC1	HHL; DVD; GDC	YES	TMC1	DisGeNET; GenCC; GTR; Orphanet; PanelAPP; OMIM; HPO
TMEM126A	0.475712	0.778294	7	TMEM126A	DVD		TMEM126A	HPO
TMEM43	0.44092	0.265798	3	TMEM43	HHL	YES	TMEM43	HPO
TMIE	0.715602	0.95541	1	TMIE	HHL; DVD; GDC	YES	TMIE	DisGeNET; GenCC; GTR; Orphanet; PanelAPP; OMIM; HPO
TMPRSS3	0.968363	0.839907	1	TMPRSS3	HHL; DVD; GDC	YES	TMPRSS3	DisGeNET; GenCC; GTR; Orphanet; PanelAPP; OMIM; HPO
TMTC2	0.942124	0.165075	9	TMTC2	HHL; GDC		TMTC2	DisGeNET; GenCC; PanelAPP
TMTC4	0.647098	0.879598	1	TMTC4	HHL	YES	TMTC4	DisGeNETGTR; OMIM; HPO
TNC	0.96363	0.678651	2	TNC	HHL; DVD; GDC		TNC	DisGeNET; GenCC; GTR; Orphanet; PanelAPP; OMIM; HPO
TOP2B	0.810263	0.85859	1	TOP2B	GDC		TOP2B	PanelAPP
TPRN	0.269368	0.178112	4	TPRN	HHL; DVD; GDC	YES	TPRN	DisGeNET; GenCC; GTR; Orphanet; PanelAPP; OMIM; HPO
TRIOBP	0.949348	0.9721	1	TRIOBP	HHL; DVD; GDC	YES	TRIOBP	DisGeNET; GenCC; GTR; Orphanet; PanelAPP; OMIM; HPO
TRRAP	0.837997	0.694345	2	TRRAP	HHL; DVD; GDC		TRRAP	GenCC; GTR; Orphanet; OMIM; HPO
TUBB4B	0.991696	0.997509	1	TUBB4B	DVD		TUBB4B	GenCC; GTR; PanelAPP; OMIM; HPO
TWNK	0.0758947	0.348335	4	TWNK	HHL; DVD; GDC		TWNK	DisGeNET; HPO
USH1C	0.959562	0.983559	1	USH1C	HHL; DVD; GDC	YES	USH1C	DisGeNET; GenCC; GTR; Orphanet; PanelAPP; OMIM; HPO
USH1G	0.132027	0.318359	4	USH1G	HHL; DVD; GDC	YES	USH1G	DisGeNET; GenCC; PanelAPP; HPO
USH2A	0.994187	0.518226	2	USH2A	HHL; DVD; GDC		USH2A	DisGeNETPanelAPP; HPO
USP48	0.800548	0.735116	2	USP48	HHL; GDC		USP48	DisGeNET; GenCC; GTR; Orphanet; PanelAPP; OMIM; HPO
WBP2	0.758781	0.952504	1	WBP2	HHL; DVD; GDC	YES	WBP2	GenCC; GTR; Orphanet; PanelAPP; OMIM; HPO
WFS1	0.366437	0.626173	5	WFS1	HHL; DVD; GDC	YES	WFS1	DisGeNET; GenCC; GTR; Orphanet; PanelAPP; OMIM; HPO
WHRN	0.344432	0.552188	5	WHRN	HHL; DVD; GDC	YES	WHRN	DisGeNET; GenCC; GTR; Orphanet; PanelAPP; OMIM; HPO
A2ML1	0.0221706	0.558167	4
A3GALT2	0.0221706	0.0538902	6
AAAS	0.465831	0.143237	3				AAAS	HPO
AACS	0.31429	0.55335	5
AAGAB	0.623101	0.566885	8
AAK1	0.94777	0.915303	1			YES
AAMDC	0.727144	0.813751	1
AAMP	0.770904	0.894545	1
AAR2	0.506186	0.649174	7
AARD	0.0377813	0.109026	6
AARS	0.387611	0.642365	5
AARS2	0.154114	0.303413	4
AARSD1	0.638711	0.94229	1
AASDH	0.78145	0.292867	9
AASDHPPT	0.679482	0.722328	7
AASS	0.502865	0.0916715	3
AATF	0.559661	0.459935	8
AATK	0.236984	0.170722	4
ABAT	0.586316	0.314457	8
ABCA1	0.28199	0.401146	5
ABCA13	0.132027	0.0910072	6
ABCA2	0.387611	0.704559	10
ABCA3	0.414847	0.693515	7
ABCA5	0.996346	0.986714	1
ABCA6	0.940962	0.203189	9
ABCA7	0.31429	0.261065	4
ABCA9	0.971685	0.0318857	9
ABCB10	0.3069	0.283982	4
ABCB4	0.0221706	0.0734036	6
ABCB6	0.206261	0.292701	4				ABCB6	HPO
ABCB7	0.426306	0.632318	5
ABCB8	0.333306	0.553184	5
ABCB9	0.25683	0.281325	4
ABCC10	0.338703	0.28556	4
ABCC4	0.170306	0.339367	5
ABCC5	0.625592	0.627418	7
ABCC8	0.25683	0.327659	5				ABCC8	HPO
ABCD1	0.0524786	0.15619	6				ABCD1	HPO
ABCD2	0.616458	0.538404	8
ABCD3	0.586316	0.460516	8
ABCD4	0.60367	0.643444	7
ABCE1	0.589388	0.573611	7
ABCF1	0.695176	0.885328	1
ABCF2	0.435689	0.660051	7
ABCF3	0.3069	0.631238	5
ABCG1	0.154114	0.366852	4
ABCG2	0.115254	0.179191	6
ABCG4	8.30358e-05	0.0339616	6
ABHD1	0.0758947	0.0318857	6
ABHD10	0.387611	0.505439	5
ABHD11	0.668189	0.373329	8
ABHD12B	0.431205	0.0862742	3
ABHD13	0.349747	0.402391	5
ABHD14A	0.794652	0.852611	1
ABHD14B	0.613801	0.896371	1
ABHD15	0.0377813	0.129121	6
ABHD16A	0.568131	0.8884	7
ABHD17A	0.44092	0.799884	7
ABHD17B	0.640787	0.823549	1
ABHD17C	0.360707	0.524869	5
ABHD18	0.78145	0.403056	9
ABHD2	0.382131	0.195383	3
ABHD3	0.489579	0.176285	3
ABHD4	0.16275	0.417006	5
ABHD5	0.333306	0.425309	5				ABHD5	PanelAPP; HPO
ABHD6	0.31429	0.652993	5
ABHD8	0.269368	0.837333	10
ABI1	0.704891	0.644441	8
ABI2	0.889479	0.739766	1
ABITRAM	0.288466	0.563149	5
ABL1	0.843478	0.308478	9
ABL2	0.741344	0.598688	8
ABLIM1	0.859586	0.436519	9
ABLIM2	0.323009	0.806693	7
ABLIM3	0.493814	0.676243	7
ABR	0.824711	0.738852	2
ABRACL	0.177531	0.373744	5
ABRAXAS1	0.3069	0.30333	4
ABRAXAS2	0.344432	0.645105	5
ABT1	0.493814	0.564145	7
ABTB1	0.206261	0.6559	10
ABTB2	0.86241	0.265465	9
ACAA2	0.484431	0.43436	8
ACACA	0.81865	0.457942	2
ACACB	0.510338	0.0515652	3
ACAD10	0.471062	0.153948	3
ACAD11	0.460184	0.576102	7			YES
ACAD8	0.431205	0.369509	4
ACAD9	0.479864	0.467159	8
ACADL	0.0645188	0.461098	4
ACADM	0.704891	0.797559	1
ACADS	0.183924	0.238728	4
ACADSB	0.26422	0.705472	10
ACADVL	0.764926	0.649506	2
ACAP2	0.842564	0.557917	2
ACAP3	0.484431	0.364029	4
ACAT1	0.435689	0.71361	7
ACAT2	0.638711	0.771735	7
ACBD3	0.658391	0.893133	1
ACBD4	0.206261	0.419995	5
ACBD5	0.638711	0.837167	1
ACBD6	0.890974	0.91057	1
ACBD7	0.198871	0.995101	10
ACCS	0.236984	0.194138	4
ACD	0.403969	0.595948	5
ACER2	0.170306	0.52844	5
ACER3	0.620028	0.352736	8
ACHE	8.30358e-05	0.250768	4
ACIN1	0.843478	0.939052	1
ACKR3	0.115254	0.415179	4
ACKR4	0.0758947	0.168314	6
ACLY	0.625592	0.779457	7
ACO1	0.190982	0.287138	4
ACO2	0.737275	0.876443	1				ACO2	HPO
ACOT1	0.0524786	0.350079	4
ACOT11	0.31429	0.253674	4
ACOT13	0.701735	0.87827	1
ACOT2	0.372249	0.648759	5
ACOT7	0.597775	0.906419	7
ACOT8	0.489579	0.603006	7
ACOT9	0.294528	0.114838	3
ACOX1	0.445819	0.702815	7				ACOX1	HPO
ACOX2	0.0221706	0.0622768	6
ACOX3	0.360707	0.592294	5
ACOXL	0.0221706	0.0631902	6
ACP1	0.860334	0.603338	2
ACP2	0.526198	0.634975	7
ACP5	8.30358e-05	0.107448	6
ACP6	0.354729	0.411941	5
ACPP	8.30358e-05	0.0795483	6
ACRBP	0.0524786	0.116333	6
ACSBG1	0.0524786	0.0856929	6
ACSF2	0.183924	0.104459	6
ACSF3	0.489579	0.468488	8
ACSL1	0.115254	0.940962	10
ACSL3	0.903512	0.966537	1
ACSL4	0.865565	0.889812	1				ACSL4	HPO
ACSL6	0.723657	0.169144	9
ACSS2	0.398738	0.932326	7
ACSS3	0.792743	0.753218	2
ACTL6A	0.689529	0.577514	8
ACTL6B	0.344432	0.589056	5			YES
ACTN1	0.741344	0.534917	8
ACTN3	0.0221706	0.112929	6
ACTN4	0.888981	0.782695	1
ACTR10	0.844308	0.950428	1
ACTR1A	0.676991	0.646932	8
ACTR1B	0.563647	0.627003	7
ACTR2	0.71909	0.689778	2
ACTR3	0.752221	0.859836	1
ACTR3B	0.559661	0.360791	8
ACTR5	0.229428	0.34601	5
ACTR6	0.636303	0.559329	8
ACTR8	0.349747	0.773894	7
ACVR1	0.366437	0.345761	4				ACVR1	HPO
ACVR1B	0.382131	0.232168	3				ACVR1B	GTR
ACVR2A	0.672258	0.498381	8
ACVR2B	0.586316	0.594785	7
ACY1	0.115254	0.194636	6				ACY1	HPO
ACYP1	0.647098	0.690277	7
ACYP2	0.912148	0.712281	1
ADAL	0.522295	0.522959	8
ADAM10	0.786847	0.545877	8
ADAM11	0.206261	0.922445	10
ADAM12	0.822054	0.152039	9
ADAM15	0.275347	0.31072	4
ADAM17	0.58233	0.162003	3
ADAM19	0.387611	0.120817	3
ADAM22	0.522295	0.473719	8
ADAM23	0.170306	0.147555	6
ADAM28	0.0377813	0.168397	6
ADAM32	0.31429	0.0909242	3
ADAM33	0.0377813	8.30358e-05	6
ADAM8	0.0377813	0.0820394	6
ADAM9	0.344432	0.229428	4
ADAMTS1	0.154114	0.0625259	6
ADAMTS10	0.190982	0.0902599	6
ADAMTS13	0.301005	0.0335465	3
ADAMTS16	0.301005	0.117994	3
ADAMTS17	0.493814	0.24753	3
ADAMTS19	0.926513	0.442996	9
ADAMTS2	0.514407	0.0744831	3
ADAMTS3	0.409283	0.104874	3				ADAMTS3	HPO
ADAMTS4	0.0645188	0.193722	4
ADAMTS6	0.937972	0.194304	9
ADAMTS9	0.672258	0.277256	9
ADAMTSL1	0.974923	0.662293	2				ADAMTSL1	HPO
ADAMTSL3	0.398738	0.0640206	3
ADAMTSL4	0.115254	0.0675911	6
ADAP1	0.0221706	0.325583	4
ADAP2	0.236984	0.0318857	6
ADAR	0.727144	0.454621	8
ADARB1	0.559661	0.471145	8
ADAT1	0.28199	0.356722	5
ADAT2	0.294528	0.175122	4
ADAT3	8.30358e-05	0.172631	6				ADAT3	HPO
ADCK1	0.269368	0.424064	5
ADCK2	0.139168	0.336046	4
ADCK5	0.236984	0.563564	5
ADCY10	0.0221706	0.0141991	6
ADCY2	0.450303	0.276592	3
ADCY3	0.183924	0.21664	4
ADCY5	0.183924	0.0808769	6
ADCY6	0.514407	0.402142	8
ADCY7	0.115254	0.0335465	6
ADCY8	0.833264	0.546375	2
ADCY9	0.589388	0.434692	8
ADD1	0.752221	0.849622	1
ADD2	0.0524786	0.102798	6
ADD3	0.666113	0.390185	8
ADGB	0.924604	0.432949	9
ADGRA1	0.0758947	0.412107	4
ADGRA2	0.275347	8.30358e-05	3
ADGRA3	0.829029	0.471726	2
ADGRB1	0.510338	0.288798	3
ADGRB2	0.148053	0.369758	4
ADGRD1	8.30358e-05	0.559827	4
ADGRE5	0.0645188	0.132442	6
ADGRG1	0.32849	0.270614	4				ADGRG1	HPO
ADGRG6	0.568131	0.555925	8
ADGRL1	0.586316	0.544466	8
ADGRL2	0.840239	0.442	2
ADGRL3	0.989621	0.542141	2
ADH5	0.638711	0.671095	7
ADHFE1	0.360707	0.078801	3
ADI1	0.866645	0.698082	2
ADIPOR1	0.830026	0.956655	1			YES
ADIPOR2	0.672258	0.817238	1
ADK	0.889479	0.467408	2				ADK	HPO
ADM	8.30358e-05	0.13402	6
ADNP	0.870879	0.881093	1
ADNP2	0.360707	0.330732	4
ADO	0.31429	0.498132	5
ADORA1	0.799219	0.0156107	9
ADORA2A	0.0377813	0.0538072	6
ADPGK	0.426306	0.440173	8
ADPRH	0.0524786	0.807274	10
ADPRHL1	0.815827	0.39359	9
ADPRHL2	0.616458	0.757951	7
ADPRM	0.275347	0.529519	5
ADRA1A	0.870381	0.0993108	9
ADRB2	0.0377813	0.145894	6			YES
ADRM1	0.681807	0.709043	2
ADSL	0.572034	0.544134	8
ADSS	0.713028	0.886822	1
ADSSL1	0.0377813	0.407124	4
AEBP1	0.198871	0.417753	5
AEBP2	0.674749	0.558831	8
AEN	0.132027	0.132774	6
AFAP1	0.87445	0.806028	1
AFAP1L1	0.372249	0.074151	3
AFAP1L2	0.229428	0.0907581	6			YES
AFDN	0.919372	0.96197	1
AFF1	0.616458	0.371253	8
AFF2	0.288466	0.0727394	3
AFF3	0.79158	0.398157	9
AFF4	0.887237	0.905505	1				AFF4	HPO
AFG1L	0.421241	0.313377	4
AFG3L2	0.563647	0.539982	8				AFG3L2	DisGeNET
AFMID	0.294528	0.02325	3
AFTPH	0.904011	0.965125	1
AGA	0.183924	0.494644	5
AGAP1	0.966454	0.874284	1			YES
AGAP3	0.479864	0.509342	7
AGBL1	0.610728	0.126962	3
AGBL2	0.387611	0.602342	5
AGBL3	0.354729	0.610977	5
AGBL4	0.987545	0.539234	2
AGBL5	0.545794	0.335299	8				AGBL5	HPO
AGER	0.198871	0.105954	6
AGFG1	0.695176	0.708378	2
AGFG2	0.154114	0.818899	10
AGGF1	0.60749	0.786183	7
AGK	0.734285	0.29951	9
AGL	0.660384	0.428631	8
AGMO	0.0645188	0.0318857	6
AGO1	0.697584	0.481857	8
AGO2	0.699493	0.78801	1				AGO2	HPO
AGO3	0.880428	0.552354	2
AGO4	0.628415	0.488583	8
AGPAT1	0.620028	0.324089	9
AGPAT2	0.534335	0.248941	3
AGPAT3	0.856597	0.854853	1
AGPAT4	0.489579	0.824961	7
AGPAT5	0.616458	0.768496	7
AGPS	0.589388	0.392925	8
AGR2	0.190982	0.0599518	6
AGR3	0.0377813	0.277921	4
AGRN	0.460184	0.123972	3				AGRN	HPO
AGT	8.30358e-05	0.12663	6
AGTPBP1	0.755792	0.664951	2			YES
AGTRAP	0.409283	0.703562	7
AHCTF1	0.526198	0.57577	7
AHCY	0.60749	0.171718	3
AHCYL1	0.631487	0.846135	1
AHCYL2	0.874035	0.774973	1
AHDC1	0.679482	0.464336	8				AHDC1	HPO
AHI1	0.942456	0.972681	1				AHI1	HPO
AHNAK	0.288466	0.181184	4
AHR	0.301005	0.461928	5				AHR	HPO
AHSA1	0.90235	0.932907	1
AHSA2	0.139168	0.835091	10
AIDA	0.460184	0.46334	8
AIF1	0.0954081	0.105123	6
AIF1L	0.693764	0.919704	1
AIFM2	0.148053	0.256082	4
AIFM3	0.0645188	0.196961	4
AIG1	0.883999	0.974591	1
AIM2	0.0524786	0.146226	6
AIMP1	0.650668	0.907332	1
AIMP2	0.522295	0.589554	7
AIP	0.455617	0.700739	7
AJM1	0.106203	0.165906	6
AJUBA	0.0645188	0.0548036	6
AK1	0.821058	0.847629	1
AK2	0.691854	0.706635	2				AK2	DisGeNET; HPO
AK3	0.750311	0.562401	8
AK4	0.26422	0.14498	3
AK5	0.344432	0.295524	4
AK6	0.545794	0.862908	7
AK7	0.414847	0.283235	3
AK8	0.591879	0.652246	7
AK9	0.921282	0.828697	1
AKAIN1	0.0221706	0.0362866	6
AKAP1	0.471062	0.255003	3
AKAP10	0.631487	0.42971	8
AKAP11	0.610728	0.845969	1
AKAP12	0.526198	0.522627	8
AKAP13	0.903512	0.61023	2
AKAP5	0.0861081	0.0034875	6
AKAP6	0.833264	0.902433	1
AKAP7	0.421241	0.630989	5
AKAP8	0.455617	0.728473	7
AKAP8L	0.852695	0.960392	1
AKAP9	0.987711	0.995516	1				AKAP9	HPO
AKIP1	0.575023	0.472141	8
AKIRIN1	0.79158	0.844889	1
AKIRIN2	0.786847	0.865316	1
AKNAD1	0.981649	0.281159	9
AKR1A1	0.867558	0.95433	1
AKT1	0.333306	0.512663	5				AKT1	HPO
AKT1S1	0.510338	0.591132	7
AKT2	0.7489	0.760691	2
AKT3	0.921614	0.773229	1
AKTIP	0.382131	0.678735	5
ALAD	0.3069	0.686789	10				ALAD	HPO
ALAS1	0.349747	0.453791	5
ALAS2	0.0221706	0.279166	4
ALCAM	0.616458	0.200531	3
ALDH16A1	0.25027	0.264054	4
ALDH18A1	0.382131	0.201943	4				ALDH18A1	HPO
ALDH1A1	0.25683	0.135847	3
ALDH1A2	0.0524786	0.0447563	6
ALDH1A3	0.25027	0.854355	10
ALDH1B1	0.0758947	0.0235822	6
ALDH1L1	0.106203	0.0515652	6
ALDH2	0.354729	0.685793	10
ALDH3A2	0.725152	0.0558831	9
ALDH4A1	0.28199	0.327576	5
ALDH5A1	0.445819	0.259487	3
ALDH6A1	0.377481	0.288715	4
ALDH7A1	0.591879	0.6931	7
ALDH9A1	0.559661	0.701818	7
ALDOA	0.923275	0.987212	1
ALDOC	0.222453	0.401312	5			YES
ALG1	0.275347	0.446317	5
ALG10B	0.222453	0.4185	5			YES
ALG11	0.288466	0.474799	5				ALG11	HPO
ALG12	0.354729	0.234161	4				ALG12	HPO
ALG13	0.695176	0.241219	9
ALG14	0.25683	0.225525	4
ALG2	0.450303	0.697667	7				ALG2	HPO
ALG3	0.502865	0.394337	8				ALG3	HPO
ALG5	0.783277	0.399568	9
ALG6	0.502865	0.249523	3
ALG8	0.530931	0.0702483	3
ALG9	0.3069	0.233331	4
ALK	0.471062	0.0665947	3
ALKBH1	0.31429	0.723076	10
ALKBH2	0.382131	0.207423	4
ALKBH3	0.450303	0.475048	8
ALKBH4	0.479864	0.329652	4
ALKBH5	0.739351	0.851781	1
ALKBH6	0.177531	0.810595	10
ALKBH7	0.737275	0.728307	2
ALKBH8	0.148053	0.53201	4
ALOX5AP	8.30358e-05	0.354065	4
ALPK1	0.139168	0.278585	4
ALS2	0.60367	0.340862	8
ALS2CL	0.0861081	0.0876028	6
ALYREF	0.154114	0.694013	10
AMACR	0.123972	0.529685	4
AMBRA1	0.761521	0.483019	8
AMD1	0.572034	0.384456	8
AMDHD2	0.154114	0.60749	4
AMER1	0.0645188	0.145728	6				AMER1	HPO
AMER2	8.30358e-05	0.477788	4
AMER3	0.0758947	0.111185	6
AMFR	0.360707	0.800548	7
AMIGO1	0.198871	0.61106	10
AMMECR1L	0.25027	0.455202	5
AMN1	0.414847	0.621772	5
AMOT	0.25027	0.405713	5
AMOTL1	0.695176	0.202192	9
AMOTL2	0.170306	0.569293	4
AMPD2	0.177531	0.238562	4
AMPD3	0.333306	0.0691688	3
AMPH	0.683385	0.757702	7
AMT	0.610728	0.275928	9
AMZ1	0.170306	0.117413	6
AMZ2	0.526198	0.691771	7
ANAPC1	0.610728	0.495059	8
ANAPC10	0.616458	0.316283	9
ANAPC11	0.892303	0.848792	1
ANAPC13	0.888981	0.855269	1
ANAPC15	0.206261	0.328739	4
ANAPC16	0.937308	0.818069	1
ANAPC2	0.39359	0.636718	5
ANAPC4	0.620028	0.629411	7
ANAPC5	0.901603	0.736278	1
ANAPC7	0.613801	0.608652	7				ANAPC7	HPO
ANG	0.0221706	0.0408536	6
ANGEL1	0.28199	0.207839	4
ANGEL2	0.471062	0.778793	7
ANGPT1	0.333306	0.0681724	3
ANGPTL2	0.123972	0.150378	6
ANGPTL4	0.0377813	0.0454206	6
ANK1	0.770904	0.58615	8
ANK2	0.545794	0.128955	3				ANK2	HPO
ANK3	0.892303	0.845553	1
ANKDD1A	0.349747	0.0194304	3
ANKEF1	0.288466	0.365357	5
ANKFN1	0.993108	0.830358	1
ANKFY1	0.676991	0.349082	9
ANKHD1	0.853691	0.792494	1
ANKIB1	0.827119	0.326497	9
ANKLE2	0.58233	0.637217	7
ANKMY1	0.727144	0.0431786	9
ANKMY2	0.31429	0.49315	5
ANKRA2	0.589388	0.857428	7
ANKRD10	0.797559	0.431952	9
ANKRD11	0.950677	0.907747	1			YES	ANKRD11	DisGeNET; HPO	YES
ANKRD12	0.936644	0.947106	1
ANKRD13A	0.3069	0.3534	5
ANKRD13B	0.154114	0.517313	4
ANKRD13C	0.697584	0.492817	8
ANKRD13D	0.471062	0.217388	3
ANKRD16	0.31429	0.378228	5
ANKRD17	0.924105	0.763597	1
ANKRD2	8.30358e-05	0.136677	6
ANKRD22	0.421241	0.363282	4
ANKRD23	0.229428	0.105871	3
ANKRD24	0.909657	0.917878	1			YES
ANKRD26	0.905837	0.869883	1
ANKRD27	0.338703	0.203023	4
ANKRD28	0.767251	0.461845	8
ANKRD29	0.0954081	0.354729	4
ANKRD33B	8.30358e-05	0.227518	4
ANKRD35	0.132027	0.0800465	6
ANKRD37	0.817653	0.725484	2
ANKRD39	0.455617	0.56755	7
ANKRD40	0.243793	0.672341	10
ANKRD42	0.631487	0.564726	8
ANKRD44	0.3069	0.257992	4
ANKRD45	0.0377813	0.373993	4
ANKRD46	0.563647	0.449805	8
ANKRD49	0.460184	0.515984	8
ANKRD50	0.506186	0.442249	8
ANKRD52	0.28199	0.244623	4
ANKRD54	0.597775	0.722993	7
ANKRD6	0.541892	0.0770572	3
ANKRD66	0.323009	0.509757	5
ANKRD9	0.0758947	0.362451	4
ANKS1B	0.947189	0.79623	1
ANKS3	0.704891	0.468322	8
ANKS6	0.39359	0.173047	3
ANKZF1	0.484431	0.466661	8
ANLN	0.115254	0.161754	6
ANO10	0.873038	0.17014	9
ANO2	0.360707	0.228265	4
ANO3	0.660384	0.914307	1
ANO4	0.0954081	0.931246	10
ANO6	0.360707	0.16549	3
ANO8	0.106203	0.423399	4
ANP32A	0.874035	0.908245	1
ANP32B	0.887736	0.937142	1
ANP32E	0.716599	0.959977	1
ANTXR1	0.770904	0.0676742	9				ANTXR1	HPO
ANTXR2	0.236984	0.0520634	6
ANXA1	0.132027	0.365524	4			YES
ANXA2	0.691854	0.451466	8
ANXA3	0.190982	0.0783858	6
ANXA4	0.983393	0.751059	1
ANXA5	0.689529	0.997177	1
ANXA6	0.699493	0.641701	8
ANXA7	0.679482	0.745744	7
AOC1	8.30358e-05	0.0132027	6
AOC2	0.0377813	0.110936	6
AOPEP	0.91248	0.636469	2
AP1AR	0.301005	0.86706	7
AP1B1	0.514407	0.515403	8				AP1B1	GenCC; GTR; PanelAPP; OMIM; HPO
AP1G1	0.774807	0.80279	1			YES
AP1G2	0.275347	0.0763099	3
AP1M1	0.338703	0.561654	5
AP1M2	0.829029	0.858092	1
AP1S1	0.572034	0.838246	7				AP1S1	PanelAPP; HPO
AP1S2	0.229428	0.35149	5				AP1S2	HPO
AP1S3	0.479864	0.188657	3
AP2A1	0.616458	0.702732	7
AP2A2	0.60093	0.807191	7
AP2B1	0.86897	0.850453	1
AP2M1	0.945529	0.754214	1
AP2S1	0.793739	0.83617	1
AP3B1	0.794652	0.547206	8
AP3B2	0.60093	0.990036	1			YES
AP3D1	0.840239	0.878353	1			YES	AP3D1	Orphanet; HPO	YES
AP3M1	0.294528	0.436851	5
AP3M2	0.885328	0.930167	1
AP3S1	0.940629	0.77406	1
AP3S2	0.653824	0.609483	8
AP4B1	0.25027	0.316948	4
AP4E1	0.506186	0.22511	3
AP4M1	0.514407	0.621025	7
AP4S1	0.530931	0.705721	7
AP5M1	0.455617	0.390766	4
AP5S1	0.275347	0.503612	5
AP5Z1	0.236984	0.142157	4
APAF1	0.25683	0.210911	4
APBA1	0.91248	0.985386	1
APBA2	0.465831	0.0844474	3
APBA3	0.170306	0.181433	6
APBB1	0.545794	0.633397	7
APBB2	0.944781	0.483185	2
APBB3	0.288466	0.664785	10
APC	0.914307	0.851947	1				APC	HPO
APC2	0.0758947	0.123142	6				APC2	HPO
APCDD1	0.170306	0.16275	6
APEH	0.575023	0.579507	7
APEX1	0.911401	0.655152	2
APEX2	0.170306	0.231753	4
APH1A	0.653824	0.256664	9
APH1B	0.541892	0.65316	7
API5	0.575023	0.662543	7
APIP	0.502865	0.76833	7
APLF	0.493814	0.250353	3
APLN	0.115254	0.275845	4
APLP1	0.711202	0.947023	1
APLP2	0.856597	0.963962	1
APMAP	0.805862	0.499377	2
APOA1	0.0221706	0.286972	4				APOA1	GTR
APOBEC2	0.0645188	0.258324	4
APOC2	8.30358e-05	0.130947	6
APOD	0.170306	0.772565	10
APOE	0.732376	0.868803	1			YES	APOE	DisGeNET	YES
APOLD1	0.518642	0.415345	8
APOM	0.106203	0.171884	6
APOO	0.697584	0.554264	8
APOOL	0.534335	0.334966	8
APOPT1	0.522295	0.742921	7
APP	0.975006	0.986465	1
APPBP2	0.81865	0.748235	2
APPL1	0.640787	0.876277	1
APPL2	0.725152	0.517645	8
APRT	0.631487	0.508013	8
APTX	0.756954	0.445072	8
AQP1	0.0954081	0.288217	4
AQP11	0.741344	0.677074	2
AQP4	8.30358e-05	0.17205	6			YES
AQP5	0.0645188	0.213817	4
AQP8	8.30358e-05	0.0392759	6
AQR	0.699493	0.624595	8
AR	0.0861081	0.350577	4
ARAF	0.32849	0.844391	7
ARAP1	0.275347	0.230258	4
ARAP2	0.132027	0.777132	10
ARC	0.889479	0.168812	9
ARCN1	0.484431	0.762518	7
AREL1	0.414847	0.33015	4
ARF1	0.922362	0.936145	1
ARF3	0.750311	0.960226	1
ARF4	0.839326	0.773811	2
ARF5	0.890974	0.96828	1
ARF6	0.597775	0.641368	7
ARFGAP1	0.382131	0.470149	5
ARFGAP2	0.691854	0.512082	8
ARFGAP3	0.73578	0.473802	8
ARFGEF1	0.951756	0.972183	1				ARFGEF1	GTR
ARFGEF2	0.746907	0.454206	8
ARFGEF3	0.568131	0.826704	7
ARFIP1	0.746907	0.700407	2
ARFIP2	0.623101	0.360624	8
ARFRP1	0.510338	0.687619	7
ARG1	8.30358e-05	0.0666777	6
ARG2	0.556423	0.458191	8			YES
ARGLU1	0.974508	0.964461	1
ARHGAP1	0.28199	0.448891	5
ARHGAP10	0.445819	0.405215	4
ARHGAP11A	0.170306	0.0852778	6
ARHGAP12	0.821058	0.623433	2
ARHGAP15	0.0758947	0.0525617	6
ARHGAP17	0.530931	0.69667	7
ARHGAP18	0.701735	0.797144	1
ARHGAP19	0.288466	0.280246	4
ARHGAP20	0.139168	0.0713277	6
ARHGAP21	0.73113	0.455866	8			YES
ARHGAP23	0.115254	0.272606	4
ARHGAP24	0.980237	0.794486	1
ARHGAP25	0.0758947	0.0985635	6
ARHGAP26	0.552769	0.198123	3
ARHGAP28	0.414847	0.13593	3
ARHGAP29	0.301005	0.0174375	3			YES	ARHGAP29	HPO
ARHGAP30	8.30358e-05	0.163581	6
ARHGAP31	0.294528	0.256747	4
ARHGAP32	0.887985	0.794403	1
ARHGAP33	0.243793	0.340198	5
ARHGAP35	0.814664	0.67915	2
ARHGAP39	0.689529	0.585568	8
ARHGAP4	0.177531	0.0829528	6
ARHGAP42	0.387611	0.0454206	3
ARHGAP44	0.867558	0.287885	9
ARHGAP5	0.892303	0.935481	1
ARHGAP8	0.377481	0.133937	3
ARHGAP9	0.198871	0.126547	6
ARHGDIA	0.623101	0.762933	7				ARHGDIA	HPO
ARHGDIB	0.0377813	0.538902	4
ARHGDIG	0.0758947	0.796894	10
ARHGEF1	0.349747	0.322843	4
ARHGEF10	0.640787	0.165158	9
ARHGEF10L	0.522295	0.298182	8
ARHGEF11	0.640787	0.368596	8
ARHGEF12	0.790002	0.803371	1
ARHGEF16	0.25027	0.341526	5
ARHGEF17	0.3069	0.594536	5
ARHGEF18	0.510338	0.310637	8				ARHGEF18	HPO
ARHGEF19	0.323009	0.0174375	3
ARHGEF2	0.58233	0.48933	8
ARHGEF25	0.0954081	0.337208	4
ARHGEF26	0.269368	0.0504858	3
ARHGEF28	0.890476	0.888317	1
ARHGEF3	0.837748	0.108196	9
ARHGEF33	0.222453	0.320684	4
ARHGEF37	0.275347	0.0250768	3
ARHGEF38	0.25683	0.227186	4				ARHGEF38	HPO
ARHGEF4	0.139168	0.133439	6
ARHGEF40	0.333306	0.0898447	3
ARHGEF5	0.0645188	0.0504858	6
ARHGEF6	0.132027	0.076642	6
ARHGEF7	0.879847	0.655069	2
ARHGEF9	0.60367	0.314041	8
ARID1A	0.883667	0.844972	1				ARID1A	HPO
ARID1B	0.978826	0.633314	2				ARID1B	HPO
ARID2	0.856597	0.637964	2				ARID2	HPO
ARID3A	0.294528	0.228431	4
ARID3B	0.568131	0.727227	7
ARID4A	0.79623	0.808603	1
ARID4B	0.97592	0.940131	1
ARID5A	0.154114	0.547455	4
ARID5B	0.660384	0.315868	9
ARIH1	0.904011	0.703396	1
ARIH2	0.716599	0.590467	8
ARL1	0.668189	0.916217	1
ARL10	0.333306	0.0314706	3
ARL13B	0.60093	0.791248	7
ARL14EP	0.591879	0.540978	8
ARL15	0.900689	0.24645	9
ARL16	0.71909	0.530267	8
ARL2	0.808686	0.877522	1
ARL2BP	0.750311	0.807357	1				ARL2BP	HPO
ARL3	0.912978	0.971021	1				ARL3	HPO
ARL4A	0.862825	0.92012	1
ARL4C	0.3069	0.617454	5
ARL4D	0.26422	0.0944117	3
ARL5A	0.95898	0.674832	2
ARL5B	0.471062	0.307648	3
ARL6	0.589388	0.892137	7				ARL6	HPO
ARL6IP1	0.983559	0.991032	1
ARL6IP4	0.888566	0.875446	1
ARL6IP5	0.945196	0.962468	1
ARL6IP6	0.414847	0.624512	5
ARL8A	0.32849	0.678236	5
ARL8B	0.559661	0.66138	7
ARMC1	0.66329	0.724321	7
ARMC10	0.489579	0.36926	4
ARMC2	0.915553	0.737358	1
ARMC3	0.975255	0.590717	2
ARMC4	0.948518	0.964627	1
ARMC5	0.3069	0.39633	5
ARMC6	0.372249	0.281574	4
ARMC7	0.26422	0.0357054	3
ARMC8	0.825127	0.586482	2
ARMC9	0.78884	0.639791	2
ARMCX1	0.3069	0.719671	10
ARMCX2	0.333306	0.45296	5
ARMCX3	0.716599	0.360043	9
ARMCX5	0.25683	0.525949	5
ARMCX6	0.541892	0.185419	3
ARMH1	0.493814	0.0078884	3
ARMH3	0.721581	0.325168	9
ARMT1	0.215561	0.273105	4
ARNT	0.578178	0.480694	8
ARNT2	0.79158	0.062609	9				ARNT2	HPO
ARNTL	0.484431	0.364361	4
ARNTL2	0.801711	0.109275	9
ARPC1A	0.882504	0.941045	1
ARPC1B	0.25027	0.433198	5
ARPC2	0.93847	0.963132	1
ARPC3	0.89961	0.891887	1
ARPC4	0.541892	0.736777	7
ARPC5	0.826372	0.801794	2
ARPC5L	0.753467	0.885162	1
ARPIN	0.229428	0.224197	4
ARPP19	0.723657	0.899942	1
ARPP21	0.366437	0.160674	3
ARRB1	0.183924	0.202524	6
ARRB2	0.275347	0.250187	4
ARRDC1	0.435689	0.454704	8
ARRDC2	0.0221706	0.166653	6
ARRDC3	0.669933	0.610064	8
ARRDC4	0.183924	0.560741	4
ARSA	0.198871	0.180437	6			YES	ARSA	HPO
ARSB	0.471062	0.181931	3			YES	ARSB	PanelAPP; HPO
ARSK	0.32849	0.276509	4
ART1	0.0221706	0.79897	10
ART3	8.30358e-05	0.7675	10
ART5	0.25027	0.341111	5
ARTN	0.0861081	0.300257	4
ARV1	0.538321	0.424894	8			YES
ARVCF	0.294528	0.503778	5				ARVCF	HPO
AS3MT	0.154114	0.551939	4
ASAH1	0.765922	0.724155	2				ASAH1	HPO
ASAP1	0.884746	0.950677	1			YES
ASAP2	0.776302	0.222868	9
ASAP3	0.222453	0.148717	6
ASB1	0.31429	0.561903	5
ASB13	0.215561	0.247198	4
ASB16	0.0645188	0.150959	6
ASB2	8.30358e-05	0.159927	6
ASB3	0.862825	0.485676	2
ASB4	8.30358e-05	0.0575438	6
ASB6	0.16275	0.254256	4
ASB7	0.338703	0.378643	5
ASB8	0.58233	0.898862	7
ASCC1	0.460184	0.750145	7
ASCC2	0.552769	0.407374	8
ASCC3	0.790002	0.827452	1
ASCL1	0.0377813	0.0194304	6				ASCL1	HPO
ASF1A	0.559661	0.696753	7
ASF1B	0.0645188	0.238479	4
ASH1L	0.957984	0.927178	1				ASH1L	HPO
ASH2L	0.631487	0.599684	8
ASIC1	0.190982	0.817736	10
ASIC2	0.83069	0.0346259	9			YES
ASIC3	0.403969	0.0872706	3			YES
ASIC4	0.460184	0.138255	3
ASL	0.398738	0.43079	4
ASNA1	0.68546	0.890725	1
ASNS	0.625592	0.428797	8
ASNSD1	0.44092	0.787096	7
ASPA	8.30358e-05	0.164826	6			YES	ASPA	HPO
ASPH	0.687619	0.346508	9
ASPHD1	0.123972	0.0913394	6
ASPHD2	0.148053	0.723325	10
ASPM	0.28199	0.128872	3				ASPM	HPO
ASPSCR1	0.559661	0.512248	8
ASRGL1	0.647098	0.76177	7
ASS1	0.123972	0.0272357	6
ASTE1	0.25683	0.481109	5
ASTN1	0.550112	0.071826	3
ASTN2	0.709375	0.037117	9
ASXL1	0.772731	0.435772	8
ASXL2	0.817653	0.763763	2
ASXL3	0.760608	0.377066	9
ATAD1	0.628415	0.602009	8
ATAD2	0.360707	0.45022	5
ATAD2B	0.790002	0.7024	2			YES
ATAD3A	0.198871	0.363531	5
ATAD5	0.398738	0.370672	4
ATAT1	0.60749	0.469484	8
ATCAY	0.0377813	0.119655	6
ATE1	0.810263	0.977082	1
ATF1	0.506186	0.613468	7
ATF2	0.68546	0.675081	8			YES
ATF3	0.833928	0.828199	1
ATF4	0.84572	0.904011	1
ATF5	0.647098	0.550859	8
ATF6	0.721581	0.798555	1				ATF6	DisGeNET
ATF6B	0.704891	0.526198	8
ATF7	0.693764	0.554181	8
ATF7IP	0.897285	0.829444	1
ATF7IP2	0.575023	0.0153616	3
ATG10	0.7489	0.381965	9
ATG101	0.636303	0.809931	1
ATG12	0.672258	0.71527	7
ATG13	0.514407	0.435606	8
ATG14	0.493814	0.560575	7
ATG16L1	0.206261	0.393008	5
ATG16L2	0.338703	0.274267	4
ATG2A	0.31429	0.353068	5
ATG2B	0.589388	0.465333	8			YES
ATG3	0.489579	0.787677	7
ATG4A	0.275347	0.213651	4
ATG4B	0.78145	0.428548	9
ATG4C	0.479864	0.619779	7
ATG4D	0.360707	0.55526	5
ATG5	0.591879	0.630491	7
ATG7	0.697584	0.322013	9				ATG7	HPO
ATG9A	0.269368	0.457278	5
ATG9B	0.39359	0.250436	3
ATIC	0.518642	0.528772	8
ATL1	0.3069	0.269866	4				ATL1	HPO
ATL2	0.625592	0.470315	8
ATL3	0.25683	0.441086	5				ATL3	HPO
ATM	0.78884	0.417255	9
ATMIN	0.471062	0.708793	7
ATN1	0.734285	0.581417	8				ATN1	HPO
ATOH7	0.349747	0.039359	3
ATOX1	0.910238	0.944117	1
ATP10D	0.25683	0.642863	10
ATP11B	0.75438	0.716765	2
ATP11C	0.455617	0.10778	3
ATP13A1	0.450303	0.513825	8
ATP13A2	0.349747	0.772814	7
ATP13A3	0.653824	0.536743	8
ATP1A1	0.975338	0.995599	1
ATP1A2	0.414847	0.231919	3				ATP1A2	HPO
ATP1B1	0.985967	0.998173	1
ATP1B2	0.26422	0.644358	10
ATP1B3	0.79623	0.516067	2
ATP23	0.0861081	0.288882	4
ATP2A1	0.510338	0.0675081	3
ATP2A2	0.822054	0.947937	1
ATP2A3	8.30358e-05	0.487835	4
ATP2B1	0.967865	0.97592	1			YES
ATP2B3	0.301005	0.236237	4
ATP2B4	0.805862	0.468737	2
ATP2C1	0.900689	0.741593	1
ATP2C2	0.25027	0.0269036	6
ATP5A1	0.974425	0.986299	1
ATP5B	0.969277	0.991198	1
ATP5C1	0.912978	0.978909	1
ATP5D	0.86407	0.984223	1
ATP5E	0.984804	0.990783	1
ATP5G1	0.915054	0.869551	1
ATP5G2	0.970439	0.225857	9
ATP5G3	0.954413	0.957403	1
ATP5H	0.892303	0.981234	1
ATP5J	0.959728	0.997094	1
ATP5J2	0.950345	0.986216	1
ATP5L	0.982812	0.780786	1
ATP5MD	0.387611	0.957901	7
ATP5MPL	0.323009	0.989371	7
ATP5O	0.955991	0.952088	1
ATP5PB	0.28199	0.983808	7
ATP6AP1	0.857345	0.901187	1				ATP6AP1	HPO
ATP6AP2	0.904509	0.932658	1
ATP6V0A1	0.813668	0.940463	1
ATP6V0A2	0.522295	0.416009	8
ATP6V0B	0.979324	0.991862	1
ATP6V0C	0.39359	0.762186	7
ATP6V0D1	0.819812	0.908412	1
ATP6V0E2	0.758781	0.811426	1
ATP6V1A	0.86897	0.969277	1
ATP6V1C1	0.620028	0.84082	1
ATP6V1C2	0.382131	0.373412	4
ATP6V1D	0.897949	0.96662	1
ATP6V1E1	0.80744	0.960143	1
ATP6V1F	0.973096	0.953251	1
ATP6V1FNB	0.0524786	0.0638545	6
ATP6V1G1	0.979739	0.993025	1
ATP6V1G2	0.16275	0.215893	6
ATP6V1H	0.80935	0.703728	2
ATP7A	0.139168	0.358299	4
ATP7B	0.323009	0.0912563	3
ATP8A1	0.969194	0.825293	1
ATP8A2	0.739351	0.862493	1			YES
ATP8B1	0.819812	0.61297	2			YES	ATP8B1	HPO	YES
ATP8B2	0.886656	0.147721	9
ATP8B4	0.288466	0.0423483	3
ATP9A	0.79623	0.898945	1
ATP9B	0.893299	0.550112	2
ATPAF1	0.631487	0.377481	8
ATPAF2	0.623101	0.335132	9				ATPAF2	HPO
ATPIF1	0.970522	0.99153	1
ATPSCKMT	0.552769	0.592709	7
ATR	0.810928	0.330649	9
ATRAID	0.744997	0.822719	1
ATRIP	0.0758947	0.585817	4
ATRN	0.750311	0.587146	8
ATRNL1	0.952005	0.275762	9
ATRX	0.956904	0.967367	1				ATRX	HPO
ATXN1	0.963049	0.773478	1
ATXN10	0.939633	0.880927	1
ATXN1L	0.377481	0.437017	4
ATXN2	0.914722	0.711866	1
ATXN2L	0.563647	0.580005	7
ATXN3	0.701735	0.42697	8
ATXN7	0.58233	0.572947	7
ATXN7L1	0.897285	0.462343	2
ATXN7L2	0.139168	0.252927	4
ATXN7L3	0.183924	0.513161	5
ATXN7L3B	0.849124	0.994769	1
AUH	0.812339	0.627917	2
AUP1	0.691854	0.727394	2
AURKA	0.148053	0.199369	6
AURKAIP1	0.909657	0.933322	1
AURKB	0.0861081	0.00614465	6
AUTS2	0.993191	0.892386	1
AVEN	0.455617	0.494976	8
AVL9	0.75438	0.715935	2
AVPI1	0.106203	0.451632	4			YES
AWAT2	8.30358e-05	0.0119572	6
AXIN1	0.421241	0.54787	5			YES
AXIN2	0.236984	0.454538	5
AZI2	0.534335	0.711035	7
AZIN1	0.799219	0.869717	1
AZIN2	0.215561	0.361704	5
B2M	0.900357	0.683468	2
B3GALNT1	0.190982	0.488001	5
B3GALNT2	0.699493	0.319937	9
B3GALT1	0.0524786	0.00423483	6
B3GALT2	0.0377813	0.104542	6
B3GALT4	0.0861081	0.25957	4
B3GALT5	0.387611	0.249356	4
B3GALT6	0.229428	0.510919	5				B3GALT6	HPO
B3GAT1	0.198871	0.165241	6
B3GAT2	0.338703	0.252097	4
B3GAT3	0.767251	0.842066	1
B3GLCT	0.493814	0.647679	7				B3GLCT	HPO
B3GNT2	0.190982	0.817155	10
B3GNT4	0.697584	0.575189	8				B3GNT4	DisGeNET
B3GNT5	0.190982	0.0250768	6
B3GNT7	0.0221706	0.034875	6
B3GNT9	0.0524786	0.0411858	6
B3GNTL1	0.154114	0.162169	6
B4GALNT3	0.907332	0.352155	9
B4GALNT4	0.502865	0.356057	8
B4GALT1	0.403969	0.333887	4
B4GALT2	0.206261	0.443494	5
B4GALT3	0.445819	0.509175	8
B4GALT4	0.377481	0.772399	7
B4GALT5	0.699493	0.660633	8
B4GALT6	0.338703	0.085859	3
B4GALT7	0.3069	0.291539	4
B4GAT1	0.60093	0.734452	7
B9D1	0.767251	0.737109	2
B9D2	0.360707	0.836253	7
BABAM1	0.594868	0.716682	7
BABAM2	0.80744	0.791331	2
BACE1	0.450303	0.812505	7
BACE2	0.275347	0.233829	4
BACH1	0.713028	0.394835	9
BACH2	0.961056	0.183758	9
BAD	0.707465	0.775305	1
BAG1	0.691854	0.876941	1
BAG2	0.563647	0.888732	7
BAG3	0.183924	0.351407	5				BAG3	HPO
BAG4	0.435689	0.467242	8
BAG5	0.502865	0.752304	7				BAG5	HPO
BAG6	0.526198	0.716101	7
BAHCC1	0.421241	0.204185	3
BAHD1	0.206261	0.095242	6
BAIAP2	0.269368	0.0318857	3
BAIAP2L1	0.3069	0.255916	4
BAIAP2L2	0.737275	0.515154	8			YES
BAK1	0.206261	0.380802	5			YES
BAMBI	0.409283	0.00755626	3
BANF1	0.936893	0.787844	1
BANP	0.465831	0.599435	7
BAP1	0.206261	0.323507	4
BARD1	0.3069	0.157602	3
BARHL1	0.797559	0.485178	2			YES
BARX2	8.30358e-05	0.279997	4
BASP1	0.541892	0.352819	8
BAX	0.597775	0.830939	7			YES
BAZ1A	0.920701	0.399236	9
BAZ1B	0.78037	0.80661	1				BAZ1B	HPO
BAZ2A	0.691854	0.748485	1
BAZ2B	0.953168	0.916466	1
BBC3	0.115254	0.272939	4
BBIP1	0.699493	0.884829	1				BBIP1	HPO
BBOF1	0.887985	0.882421	1
BBS1	0.510338	0.606493	7				BBS1	HPO
BBS10	0.132027	0.234244	6				BBS10	HPO
BBS12	0.170306	0.11899	6				BBS12	HPO
BBS2	0.522295	0.586897	7				BBS2	HPO
BBS4	0.734285	0.829361	1				BBS4	HPO
BBS5	0.591879	0.639209	7				BBS5	HPO
BBS7	0.725152	0.507266	8				BBS7	HPO
BBS9	0.966371	0.474633	2				BBS9	HPO
BBX	0.912978	0.735033	1
BCAM	0.647098	0.146807	9
BCAN	0.115254	0.0362036	6
BCAP29	0.610728	0.643776	7
BCAP31	0.909657	0.934734	1				BCAP31	DisGeNET; GenCC; GTR; Orphanet; PanelAPP; OMIM; HPO
BCAR1	0.703562	0.563398	8
BCAR3	0.526198	0.149215	3
BCAS1	0.123972	0.140081	6
BCAS2	0.836503	0.940629	1
BCAS3	0.952587	0.673254	2
BCAT1	0.647098	0.0752304	3
BCAT2	0.475712	0.570788	7
BCCIP	0.586316	0.798804	7
BCDIN3D	0.301005	0.490326	5
BCHE	0.0954081	0.218052	4
BCKDHA	0.183924	0.618534	10
BCKDHB	0.866645	0.449307	2
BCKDK	0.398738	0.731047	7				BCKDK	HPO
BCL10	0.229428	0.719588	10
BCL11A	0.84655	0.313626	9
BCL11B	0.431205	0.0298929	3
BCL2	0.81865	0.869634	1
BCL2L1	0.892303	0.786432	1				BCL2L1	DisGeNET
BCL2L11	0.269368	0.292203	4
BCL2L12	0.215561	0.181599	4
BCL2L13	0.628415	0.304907	9
BCL2L14	0.514407	0.454123	8
BCL2L15	0.0221706	0.0303081	6
BCL2L2	0.294528	0.467575	5
BCL6	0.154114	0.332226	4
BCL6B	0.0221706	0.0303081	6
BCL7A	0.876692	0.824462	1
BCL7B	0.471062	0.808519	7
BCL7C	0.530931	0.176949	3
BCL9	0.58233	0.462094	8
BCL9L	0.198871	0.317529	4
BCLAF1	0.924271	0.958814	1
BCLAF3	0.354729	0.592128	5
BCO1	8.30358e-05	0.0801295	6
BCOR	0.534335	0.443992	8				BCOR	HPO
BCORL1	0.236984	0.364195	5
BCR	0.774807	0.455119	8				BCR	HPO
BDH1	0.695176	0.144731	9
BDH2	0.455617	0.266379	3
BDNF	0.975837	0.994271	1			YES	BDNF	DisGeNET; HPO	YES
BECN1	0.506186	0.739849	7
BEGAIN	8.30358e-05	0.103463	6
BEND3	0.139168	0.29129	4
BEND5	0.275347	0.187578	4
BEND6	0.44092	0.36652	4
BEND7	0.563647	0.652578	7
BEST1	0.123972	0.678901	10				BEST1	HPO
BET1	0.493814	0.64087	7
BET1L	0.215561	0.770406	10
BEX1	0.985054	0.907996	1
BEX2	0.974093	0.966121	1
BEX3	0.669933	0.982978	1
BEX4	0.880428	0.917545	1
BFAR	0.522295	0.679814	7
BFSP1	0.0758947	0.174541	6
BFSP2	8.30358e-05	0.0391099	6
BGLAP	0.115254	0.392012	4
BGN	0.139168	0.0987296	6
BHLHB9	0.148053	0.552022	4
BHLHE40	0.0645188	0.825459	10
BHLHE41	8.30358e-05	0.30034	4
BHMT2	0.123972	0.179108	6
BICC1	0.634144	0.506601	8
BICD1	0.927261	0.839077	1			YES
BICD2	0.190982	0.42149	5
BICDL1	0.550112	0.427966	8
BICDL2	0.25027	0.198788	4
BICRA	0.16275	0.225691	6				BICRA	HPO
BICRAL	0.711202	0.474882	8
BID	0.530931	0.147305	3
BIK	0.198871	0.114755	6
BIN1	0.39359	0.752636	7
BIN3	0.502865	0.296438	8
BIRC2	0.765922	0.692768	2
BIRC3	0.0221706	0.147056	6
BIRC5	0.0758947	0.320601	4
BIRC6	0.95732	0.832683	1
BIVM	0.32849	0.286058	4
BLCAP	0.835838	0.494146	2
BLM	0.123972	0.259653	4
BLMH	0.538321	0.72291	7
BLNK	0.106203	0.20925	4
BLOC1S1	0.734285	0.969941	1
BLOC1S2	0.656066	0.647845	8
BLOC1S3	0.0861081	0.200864	4
BLOC1S4	0.288466	0.484929	5
BLOC1S5	0.398738	0.501868	5
BLOC1S6	0.669933	0.704143	2
BLVRA	0.68546	0.593789	8
BLVRB	0.190982	0.793075	10			YES
BLZF1	0.426306	0.802956	7
BMERB1	0.79158	0.0314706	9			YES
BMF	0.177531	0.0541393	6
BMI1	0.414847	0.637632	5
BMP1	0.123972	0.0590384	6				BMP1	HPO
BMP2	0.139168	0.908827	10			YES	BMP2	DisGeNET; HPO
BMP2K	0.445819	0.194055	3
BMP3	0.16275	0.58972	4
BMP6	0.139168	0.00813751	6
BMP7	0.669933	0.301669	9
BMP8B	0.0377813	0.0279831	6
BMPER	0.653824	0.155194	9
BMPR1A	0.800548	0.5164	2
BMPR1B	0.625592	0.311301	9
BMPR2	0.925766	0.717346	1
BMS1	0.545794	0.608735	7
BMT2	0.81865	0.645603	2
BNIP1	0.269368	0.347173	5
BNIP2	0.625592	0.825791	1
BNIP3	0.695176	0.843395	1
BNIP3L	0.862078	0.94312	1
BNIPL	0.0954081	0.0346259	6
BOD1	0.691854	0.848543	1			YES
BOK	0.0954081	0.33397	4
BOLA1	0.349747	0.921697	7
BOLA2	0.0221706	0.89853	10
BOLA3	0.755792	0.900274	1
BOP1	0.44092	0.514407	8
BORA	0.206261	0.410197	5
BORCS5	0.431205	0.77489	7
BORCS6	0.243793	0.68737	10
BORCS7	0.827119	0.827119	1
BORCS8	0.471062	0.66221	7
BPGM	0.568131	0.804617	7
BPHL	0.715602	0.866063	1
BPIFB4	0.0221706	0.134352	6
BPIFC	0.0524786	0.158681	6
BPNT1	0.338703	0.646018	5
BPTF	0.970107	0.952005	1				BPTF	HPO
BRAF	0.914307	0.818484	1				BRAF	HPO
BRAP	0.502865	0.515237	7
BRAT1	0.460184	0.263639	3
BRCA1	0.372249	0.197957	3				BRCA1	HPO
BRCA2	0.115254	0.308976	4				BRCA2	DisGeNET; HPO
BRCC3	0.550112	0.779872	7
BRD1	0.58233	0.877937	7
BRD2	0.863489	0.876111	1			YES
BRD3	0.822054	0.846301	1
BRD3OS	0.215561	0.713859	10
BRD4	0.73578	0.800299	1				BRD4	HPO
BRD7	0.815827	0.857843	1
BRD8	0.80935	0.868139	1
BRD9	0.699493	0.767666	1
BRF1	0.559661	0.559578	7
BRF2	0.366437	0.511999	5
BRI3	0.640787	0.858175	1
BRI3BP	0.414847	0.701985	7
BRICD5	0.552769	0.230341	3
BRIP1	0.982479	0.880844	1				BRIP1	HPO
BRIX1	0.589388	0.486922	8
BRK1	0.943037	0.871461	1
BRMS1	0.387611	0.569626	5
BRMS1L	0.377481	0.303745	4
BROX	0.450303	0.487669	8
BRPF1	0.183924	0.464751	5
BRPF3	0.344432	0.278502	4
BRSK1	0.382131	0.890476	7
BRSK2	0.39359	0.5815	5
BRWD1	0.883169	0.754297	1
BRWD3	0.625592	0.510587	8
BSCL2	0.465831	0.616458	7
BSDC1	0.60093	0.609317	7
BSG	0.926181	0.994104	1
BSN	0.421241	0.344682	4			YES
BSPRY	0.640787	0.319356	9
BST1	0.0221706	0.0443411	6
BST2	0.0221706	0.384788	4
BTAF1	0.744997	0.717761	2
BTBD1	0.586316	0.862161	7
BTBD10	0.793739	0.505522	2			YES
BTBD11	0.769327	0.14797	9
BTBD17	0.479864	0.0156107	3
BTBD19	0.0645188	0.0247447	6
BTBD2	0.431205	0.638213	5
BTBD3	0.653824	0.471228	8				BTBD3	GTR
BTBD6	0.269368	0.542307	5
BTBD7	0.824711	0.853359	1
BTBD8	0.414847	0.431288	4			YES
BTBD9	0.943619	0.938554	1
BTC	0.0524786	0.718592	10
BTF3	0.987379	0.743419	1
BTF3L4	0.858839	0.467658	2
BTG1	0.948186	0.899278	1
BTG2	0.976584	0.928921	1
BTG3	0.534335	0.651001	7
BTN2A2	0.177531	0.268538	4
BTRC	0.868388	0.735199	2				BTRC	HPO
BUB1	0.0954081	0.0454206	6				BUB1	HPO
BUB1B	0.177531	0.133522	6				BUB1B	HPO
BUB3	0.691854	0.849871	1				BUB3	HPO
BUD13	0.222453	0.516649	5
BUD23	0.323009	0.469235	5				BUD23	HPO
BUD31	0.843478	0.819231	1
BVES	0.360707	0.599601	5
BYSL	0.323009	0.395333	5
BZW1	0.713028	0.764427	1			YES
BZW2	0.510338	0.446483	8
C1D	0.770904	0.836918	1
C1GALT1	0.707465	0.586648	8
C1GALT1C1	0.426306	0.566387	7
C1QA	8.30358e-05	0.139749	6
C1QB	0.0377813	0.815411	10
C1QBP	0.899444	0.753716	1				C1QBP	HPO
C1QC	0.0221706	0.20186	4
C1QTNF2	8.30358e-05	0.0640206	6
C1QTNF4	0.756954	0.88375	1
C1QTNF6	0.26422	0.0660135	3
C1RL	0.229428	0.236735	4
C2	0.115254	0.0548036	6
C2CD2	0.215561	0.290459	4
C2CD2L	0.222453	0.475297	5			YES
C2CD3	0.616458	0.646351	7
C2CD4B	0.148053	0.661048	10
C2CD4C	0.16275	0.122395	6
C2CD5	0.776302	0.687785	2
C4B	8.30358e-05	0.10147	6
C5AR1	0.817653	0.076476	9
CAAP1	0.552769	0.677904	7
CAB39	0.689529	0.695425	2
CAB39L	0.344432	0.907083	7
CABCOCO1	0.0377813	0.805862	10
CABIN1	0.831853	0.864652	1
CABLES1	0.294528	0.218882	4
CABLES2	0.0861081	0.319107	4
CABP1	0.66329	0.611143	8
CABP4	8.30358e-05	0.113012	6
CACFD1	0.644275	0.898032	1
CACHD1	0.905837	0.178527	9			YES
CACNA1A	0.930831	0.177364	9				CACNA1A	HPO
CACNA1B	0.683385	0.00240804	9				CACNA1B	HPO
CACNA2D1	0.895707	0.77954	1
CACNA2D2	0.713028	0.690526	2				CACNA2D2	DisGeNET
CACNA2D3	0.177531	0.282737	4
CACNA2D4	0.115254	0.943619	10
CACNB1	0.0524786	0.144897	6
CACNB2	0.970771	0.617288	2
CACNB3	0.414847	0.373661	4
CACNB4	0.597775	0.177198	3
CACNG5	8.30358e-05	0.0680893	6
CACTIN	0.154114	0.185004	6
CACUL1	0.80935	0.386116	9
CACYBP	0.908328	0.983725	1
CAD	0.170306	0.186083	6
CADM1	0.979241	0.146558	9
CADM2	0.981483	0.0411858	9
CADM4	0.323009	0.661795	5
CADPS	0.950345	0.268289	9
CADPS2	0.58233	0.48659	8
CALB1	0.985552	0.332724	9
CALB2	0.0377813	0.962302	10
CALCOCO1	0.575023	0.788674	7
CALCRL	0.243793	0.294943	4
CALD1	0.819812	0.139832	9
CALHM2	0.0861081	0.170223	6
CALHM6	8.30358e-05	0.0828697	6
CALM1	0.991447	0.999751	1				CALM1	HPO
CALM2	0.999751	0.999834	1				CALM2	HPO
CALM3	0.972764	0.950345	1				CALM3	HPO
CALML4	0.530931	0.998754	7
CALN1	0.66329	0.155526	9
CALR	0.962468	0.970937	1
CALU	0.85477	0.578095	2
CALY	0.0758947	0.0504858	6
CAMK1	0.222453	0.720419	10
CAMK1G	0.206261	0.0666777	6
CAMK2B	0.959395	0.949431	1
CAMK2D	0.812339	0.682471	2
CAMK2G	0.792743	0.640787	2
CAMK2N1	0.876443	0.982812	1
CAMK4	0.783277	0.0359545	9
CAMKK1	8.30358e-05	0.0217554	6
CAMKK2	0.198871	0.326912	4
CAMKMT	0.904509	0.587727	2
CAMP	8.30358e-05	0.900689	10
CAMSAP1	0.591879	0.543801	8
CAMSAP2	0.628415	0.527194	8
CAMSAP3	0.275347	0.359877	5			YES
CAMTA1	0.980902	0.818235	1
CAMTA2	0.366437	0.458524	5
CAND1	0.803039	0.691605	2
CAND2	0.25027	0.186415	4
CANT1	0.366437	0.496388	5
CANX	0.888566	0.944698	1
CAP1	0.891638	0.483517	2
CAP2	0.761521	0.590218	8
CAPG	0.475712	0.909657	7
CAPN1	0.177531	0.0714108	6
CAPN10	0.32849	0.489828	5
CAPN15	0.465831	0.651084	7
CAPN2	0.489579	0.564477	7
CAPN7	0.779042	0.556838	8
CAPNS1	0.489579	0.717595	7
CAPRIN1	0.78884	0.866728	1				CAPRIN1	HPO
CAPRIN2	0.465831	0.324006	3
CAPSL	0.372249	0.929669	7
CAPZA1	0.832434	0.616126	2
CAPZA2	0.78037	0.880595	1
CAPZB	0.884746	0.855103	1			YES
CARD10	0.170306	0.465748	5
CARD11	8.30358e-05	0.0906751	6
CARD19	0.360707	0.952587	7
CARD9	0.0377813	0.0687536	6
CARF	0.545794	0.643278	7
CARHSP1	0.772731	0.486092	8
CARM1	0.354729	0.225359	4
CARMIL1	0.84572	0.720834	2				CARMIL1	DisGeNET
CARMIL2	8.30358e-05	0.261314	4
CARMIL3	0.0758947	0.17122	6
CARNMT1	0.623101	0.719007	7
CARNS1	8.30358e-05	0.110521	6
CARS	0.421241	0.517479	8
CARS2	0.66329	0.357552	8				CARS2	HPO
CASC1	0.856597	0.595117	2
CASC3	0.644275	0.687702	7
CASC4	0.864652	0.899776	1
CASD1	0.756954	0.767417	2
CASK	0.773644	0.512497	8				CASK	HPO
CASKIN1	0.123972	0.304741	4
CASKIN2	0.123972	0.148966	6
CASP2	0.338703	0.297268	4
CASP3	0.71909	0.367018	9			YES
CASP4	0.0221706	0.0937474	6
CASP6	0.479864	0.54596	7
CASP7	0.177531	0.264552	4
CASP8	0.0221706	0.109109	6
CASP8AP2	0.616458	0.550444	8
CASP9	0.333306	0.12937	3
CASQ1	0.148053	0.118492	6
CAST	0.838495	0.640704	2
CASTOR1	8.30358e-05	0.0388607	6
CASTOR2	0.421241	0.60641	5
CASZ1	0.92095	0.936893	1				CASZ1	HPO
CAT	0.669933	0.535664	8				CAT	HPO
CATIP	0.0758947	0.0345429	6
CATSPER2	0.866645	0.491406	2				CATSPER2	GTR; Orphanet; HPO
CAV1	0.0524786	0.0651001	6
CAV2	0.0758947	0.175206	6
CAVIN1	0.123972	0.189072	6
CAVIN3	0.0645188	0.394669	4
CBARP	0.0645188	0.381134	4
CBFA2T2	0.90783	0.541061	2
CBFA2T3	0.484431	0.247613	3
CBFB	0.538321	0.296272	8				CBFB	HPO
CBL	0.672258	0.65673	8				CBL	HPO
CBLB	0.767251	0.373495	9
CBLL1	0.25683	0.715436	10
CBLN1	0.0524786	0.283567	4
CBR1	0.713028	0.884248	1
CBR4	0.875031	0.392344	9
CBWD1	0.613801	0.658391	7
CBX1	0.7489	0.904841	1
CBX3	0.883999	0.868056	1
CBX4	0.229428	0.822054	10
CBX5	0.856348	0.752885	2
CBX6	0.628415	0.75546	7
CBX7	0.115254	0.339865	4
CBX8	0.222453	0.486673	5
CBY1	0.815827	0.696421	2
CBY3	0.0954081	0.0220045	6
CC2D1A	0.510338	0.285228	3
CC2D1B	0.31429	0.316532	4
CC2D2A	0.534335	0.650336	7				CC2D2A	HPO
CCAR1	0.920203	0.865731	1
CCAR2	0.450303	0.357801	4
CCDC102A	0.115254	0.101387	6
CCDC106	0.493814	0.0612804	3
CCDC107	0.502865	0.944449	7
CCDC112	0.660384	0.679565	7
CCDC113	0.636303	0.459354	8
CCDC114	0.860998	0.954745	1
CCDC115	0.660384	0.437682	8
CCDC117	0.183924	0.321016	4			YES
CCDC12	0.707465	0.765009	1
CCDC120	0.3069	0.401395	5
CCDC121	0.106203	0.305738	4
CCDC122	0.243793	0.361787	5
CCDC124	0.60749	0.852778	1
CCDC126	0.578178	0.267292	3
CCDC127	0.502865	0.800382	7
CCDC13	0.498879	0.668853	7
CCDC130	0.711202	0.42888	8
CCDC134	0.229428	0.503114	5				CCDC134	HPO
CCDC136	0.556423	0.590634	7
CCDC137	0.455617	0.503363	8
CCDC138	0.761521	0.584655	8
CCDC14	0.865565	0.179939	9
CCDC141	0.301005	0.54048	5				CCDC141	HPO
CCDC142	0.190982	0.0145313	6
CCDC146	0.946774	0.742838	1
CCDC148	0.898945	0.767832	1
CCDC149	0.344432	0.438678	5
CCDC15	0.148053	0.253591	4
CCDC150	0.294528	0.0953251	3
CCDC151	0.229428	0.73387	10
CCDC157	0.518642	0.761189	7
CCDC158	0.0758947	0.284398	4
CCDC159	0.354729	0.125965	3
CCDC160	0.0954081	0.333389	4
CCDC163	0.0221706	0.246201	4
CCDC167	0.568131	0.534667	8
CCDC169	0.387611	0.0959063	3
CCDC17	0.0221706	0.156855	6
CCDC171	0.87445	0.298597	9
CCDC173	0.767251	0.778627	2
CCDC174	0.625592	0.743087	7
CCDC177	0.0645188	0.10421	6
CCDC18	0.403969	0.055634	3
CCDC180	0.510338	0.0977331	3
CCDC181	0.786847	0.831603	1
CCDC184	0.0954081	0.134269	6
CCDC186	0.892884	0.949846	1
CCDC187	0.0645188	0.154613	6
CCDC189	0.372249	0.948767	7
CCDC191	0.840239	0.879349	1
CCDC192	0.0954081	0.0283982	6
CCDC22	0.243793	0.453126	5
CCDC24	0.594868	0.331147	8
CCDC25	0.687619	0.68654	2
CCDC28A	0.435689	0.486756	8
CCDC28B	0.922362	0.83069	1				CCDC28B	HPO
CCDC30	0.953832	0.980902	1
CCDC32	0.222453	0.663788	10
CCDC33	0.243793	0.910903	10
CCDC34	0.676991	0.897202	1
CCDC39	0.853691	0.972432	1				CCDC39	HPO
CCDC40	0.887985	0.92452	1				CCDC40	HPO
CCDC43	0.435689	0.442083	8
CCDC47	0.578178	0.928506	1
CCDC51	0.398738	0.279498	3
CCDC57	0.840239	0.448725	2
CCDC58	0.25683	0.325251	5
CCDC59	0.644275	0.882172	1
CCDC6	0.653824	0.777879	7
CCDC60	0.421241	0.515901	8
CCDC61	0.115254	0.40837	4
CCDC62	0.229428	0.235157	4
CCDC63	8.30358e-05	0.0386116	6
CCDC65	0.534335	0.954912	7				CCDC65	HPO
CCDC66	0.810928	0.672009	2
CCDC68	0.80935	0.984555	1
CCDC69	0.572034	0.12555	3
CCDC71	0.190982	0.424396	5
CCDC71L	0.177531	0.117163	6
CCDC73	0.0524786	0.271029	4
CCDC74A	0.498879	0.843228	7
CCDC77	0.338703	0.42614	5
CCDC78	0.198871	0.0531429	6
CCDC8	0.301005	0.30524	4
CCDC80	0.190982	0.0837001	6
CCDC81	0.398738	0.974425	7
CCDC82	0.672258	0.487918	8
CCDC83	0.0645188	0.403554	4
CCDC84	0.493814	0.438346	8
CCDC85A	0.338703	0.447812	5
CCDC85B	0.769327	0.934485	1
CCDC85C	0.572034	0.41493	8
CCDC86	0.243793	0.490492	5
CCDC87	8.30358e-05	0.370423	4
CCDC88A	0.723657	0.919953	1
CCDC88C	0.73578	0.399485	9			YES
CCDC9	0.0524786	0.554679	4
CCDC90B	0.711202	0.632068	8
CCDC91	0.902848	0.71444	1
CCDC92	0.703562	0.654571	8			YES
CCDC93	0.786847	0.670348	2
CCDC96	0.31429	0.87171	7
CCDC97	0.3069	0.475961	5
CCDC9B	0.0524786	0.169227	6
CCER2	0.966703	0.962883	1
CCHCR1	0.190982	0.149381	6
CCL2	0.215561	0.214731	4
CCL25	8.30358e-05	0.600349	4
CCL3	0.0221706	0.228598	4
CCL4	0.0377813	0.239392	4
CCL5	0.0645188	0.193141	4
CCM2	0.620028	0.63539	7
CCN1	0.0645188	0.612638	4
CCN2	0.0954081	0.418833	4
CCN3	0.132027	0.205846	6
CCN4	8.30358e-05	0.114922	6
CCN5	8.30358e-05	0.0570456	6			YES
CCNA2	0.0954081	0.240223	4
CCNB1	0.16275	0.175289	6
CCNB2	0.106203	0.182097	6
CCNC	0.650668	0.497384	8
CCND1	0.3069	0.268953	4				CCND1	HPO
CCND2	0.31429	0.191065	3
CCND3	0.409283	0.799718	7
CCNDBP1	0.711202	0.731711	2
CCNE1	0.0645188	0.267541	4
CCNE2	0.132027	0.153865	6
CCNG1	0.431205	0.589305	5
CCNG2	0.721581	0.350909	9
CCNH	0.844308	0.660301	2
CCNI	0.990617	0.960475	1
CCNJ	0.25683	0.183343	4
CCNJL	0.526198	0.675496	7
CCNK	0.39359	0.630076	5
CCNL1	0.883169	0.856016	1
CCNL2	0.875031	0.852861	1
CCNO	0.0221706	0.508428	4				CCNO	HPO
CCNQ	0.0645188	0.687952	10
CCNT1	0.39359	0.760027	7
CCNT2	0.687619	0.715602	2
CCNY	0.84572	0.588142	2
CCNYL1	0.3069	0.113759	3
CCP110	0.826372	0.778461	2
CCPG1	0.859586	0.86897	1
CCR10	0.0524786	0.0895126	6
CCS	0.777464	0.935232	1
CCSAP	0.0645188	0.130532	6
CCSER1	0.976667	0.545296	2
CCSER2	0.86407	0.827701	1
CCT2	0.941211	0.962551	1
CCT3	0.961388	0.967782	1
CCT4	0.927261	0.945113	1
CCT5	0.913726	0.973096	1
CCT6A	0.92942	0.974923	1
CCT7	0.918459	0.98879	1
CCT8	0.930333	0.961056	1
CCZ1	0.769327	0.856514	1
CD14	0.0758947	0.179274	6
CD151	0.465831	0.28473	3				CD151	GenCC; GTR; Orphanet; PanelAPP; OMIM; HPO
CD164L2	0.960226	0.996928	1
CD177	8.30358e-05	0.209998	4
CD200	0.3069	0.173794	3
CD22	8.30358e-05	0.0318857	6
CD276	0.354729	0.0721581	3
CD2AP	0.66329	0.879515	1
CD2BP2	0.530931	0.4278	8
CD302	0.206261	0.154114	6
CD320	0.60093	0.384373	8
CD34	0.139168	0.100058	6
CD37	0.0524786	0.317114	4
CD38	8.30358e-05	0.137839	6
CD3EAP	0.3069	0.624844	5
CD4	0.0861081	0.055634	6
CD40	0.0524786	0.0034875	6
CD44	0.0524786	0.366354	4
CD46	0.804368	0.159014	9
CD47	0.625592	0.900191	1
CD48	0.0645188	0.0250768	6
CD55	0.215561	0.0236652	6
CD63	0.963796	0.558499	2
CD68	0.0221706	0.141078	6
CD72	0.139168	0.124222	6
CD74	0.409283	0.534501	5
CD79A	0.0645188	0.165407	6
CD81	0.556423	0.952919	7
CD82	0.616458	0.905173	1
CD83	0.154114	0.187495	6
CD84	8.30358e-05	0.110272	6
CD9	0.534335	0.338454	8
CD93	0.0377813	0.0396081	6
CD96	0.0861081	0.142655	6
CD99L2	0.58233	0.0710786	3
CDA	0.0221706	0.0830358	6
CDADC1	0.323009	0.709541	10
CDAN1	0.16275	0.389438	5
CDC123	0.732376	0.889978	1
CDC14B	0.638711	0.328988	9
CDC16	0.734285	0.462011	8
CDC20	0.0524786	0.0803786	6
CDC23	0.559661	0.673503	7
CDC25A	0.123972	0.3906	4
CDC25B	0.812339	0.464668	2
CDC25C	0.25027	0.119821	3
CDC26	0.716599	0.605082	8
CDC27	0.737275	0.612057	2
CDC34	0.366437	0.714357	10
CDC37	0.825127	0.87445	1
CDC37L1	0.556423	0.877439	7			YES
CDC40	0.770904	0.926098	1
CDC42	0.937972	0.927842	1				CDC42	HPO
CDC42BPA	0.951424	0.932492	1
CDC42BPB	0.693764	0.595284	8				CDC42BPB	HPO
CDC42BPG	0.0954081	0.390683	4
CDC42EP1	0.0645188	8.30358e-05	6
CDC42EP2	0.0861081	0.620028	4
CDC42EP3	0.25683	0.192975	4
CDC42EP4	0.60367	0.328656	8
CDC42EP5	0.0645188	0.0726563	6
CDC42SE1	0.414847	0.621108	5
CDC42SE2	0.563647	0.279	8
CDC45	0.323009	0.118907	3				CDC45	HPO
CDC5L	0.83069	0.812754	1
CDC6	0.190982	0.498962	5				CDC6	HPO
CDC7	0.26422	0.375571	5
CDC73	0.770904	0.759279	2
CDCA2	0.16275	0.0547206	6
CDCA3	0.0861081	0.242132	4
CDCA4	0.26422	0.271444	4
CDCA7	0.115254	0.149963	6				CDCA7	HPO
CDCA7L	0.623101	0.0215063	3
CDCA8	0.115254	0.337291	4
CDCP1	0.0954081	0.0739849	6
CDCP2	0.0221706	0.31894	4
CDH10	0.236984	0.0808769	6
CDH11	0.926181	0.262144	9				CDH11	HPO
CDH13	0.106203	0.0790501	6
CDH15	0.563647	0.613385	7
CDH18	0.275347	0.666279	10
CDH19	0.0954081	0.0715768	6
CDH2	0.916964	0.747405	1
CDH20	0.60749	0.111102	3
CDH24	0.243793	0.115752	3
CDH26	0.190982	0.0272357	6
CDH4	0.39359	0.50519	5
CDH6	0.435689	0.0250768	3
CDHR1	0.0377813	0.100307	6				CDHR1	HPO
CDIP1	0.650668	0.717512	7
CDIPT	0.575023	0.693349	7
CDK1	0.106203	0.285975	4
CDK10	0.660384	0.620111	8
CDK11B	0.634144	0.841817	1
CDK12	0.819812	0.923026	1
CDK13	0.870381	0.802458	1
CDK14	0.969028	0.959395	1
CDK15	0.0645188	0.633065	4
CDK16	0.556423	0.491987	8
CDK17	0.636303	0.583991	8
CDK18	0.229428	0.071992	6
CDK19	0.783277	0.496471	8
CDK2	0.154114	0.136345	6
CDK20	0.372249	0.463506	5				CDK20	DisGeNET
CDK2AP1	0.28199	0.496305	5
CDK2AP2	0.716599	0.79158	1
CDK3	0.16275	0.0861081	6
CDK4	0.728556	0.743835	2
CDK5	0.377481	0.664868	5
CDK5R1	0.0377813	0.136511	6
CDK5RAP1	0.506186	0.319273	8
CDK5RAP2	0.947937	0.988292	1				CDK5RAP2	HPO
CDK5RAP3	0.715602	0.72457	2
CDK6	0.479864	0.0762269	3
CDK7	0.506186	0.522461	7
CDK8	0.803039	0.787511	2				CDK8	HPO
CDK9	0.426306	0.684381	7				CDK9	PanelAPP
CDKAL1	0.86407	0.636303	2
CDKL1	0.372249	0.369426	4
CDKL2	0.25027	0.952171	10
CDKL3	0.640787	0.64195	7
CDKL4	0.123972	0.936062	10
CDKL5	0.634144	0.176617	3
CDKN1A	0.115254	0.626754	4
CDKN1B	0.445819	0.804534	7			YES
CDKN1C	0.71909	0.64826	8
CDKN2AIP	0.39359	0.678153	5
CDKN2AIPNL	0.699493	0.430624	8
CDKN2B	0.0524786	0.0174375	6
CDKN2C	8.30358e-05	0.0379474	6
CDKN2D	0.613801	0.98605	1			YES
CDKN3	0.0954081	0.209416	4
CDNF	0.215561	0.0838661	6
CDO1	0.575023	0.276841	3
CDON	0.885743	0.402225	9				CDON	HPO
CDPF1	0.190982	0.624678	10
CDR2	0.660384	0.611974	8
CDR2L	0.206261	0.134103	6
CDS1	0.489579	0.724404	7
CDS2	0.572034	0.475712	8
CDT1	0.0221706	0.211824	4				CDT1	HPO
CDV3	0.44092	0.914722	7
CDYL	0.647098	0.280993	9
CDYL2	0.323009	0.0935813	3
CEACAM1	0.28199	0.18791	4
CEBPB	0.229428	0.692851	10
CEBPD	0.123972	0.272856	4
CEBPG	0.39359	0.638628	5
CEBPZ	0.756954	0.877024	1
CEBPZOS	0.68546	0.85776	1
CECR2	0.842564	0.302582	9
CEL	0.132027	0.0814581	6
CELF1	0.842564	0.7396	2
CELF2	0.957486	0.832351	1
CELF3	0.26422	0.0642697	3
CELF4	0.31429	0.422237	5
CELF5	0.183924	0.0368679	6
CELF6	0.177531	0.386947	5
CELSR1	0.78037	0.646434	2			YES
CELSR2	0.3069	0.264967	4
CELSR3	0.206261	0.275596	4
CEMIP2	0.545794	0.580254	7
CEND1	0.132027	0.0915054	6
CENPA	0.115254	0.275015	4
CENPB	0.229428	0.808104	10
CENPE	0.338703	0.0632733	3
CENPF	0.502865	0.429378	8
CENPH	0.215561	0.155692	6
CENPI	0.139168	0.0303081	6
CENPJ	0.360707	0.233248	4
CENPK	0.323009	0.0554679	3
CENPL	0.170306	0.109524	6
CENPM	0.106203	0.205015	6
CENPN	0.0954081	0.147638	6
CENPP	0.568131	0.187163	3				CENPP	Orphanet
CENPQ	0.183924	0.419829	5
CENPS	0.170306	0.269119	4
CENPT	0.426306	0.243212	3
CENPU	0.16275	0.137507	6
CENPV	0.594868	0.857012	7
CENPW	0.139168	0.201113	6
CENPX	0.177531	0.941377	10
CEP104	0.578178	0.814996	7
CEP112	0.797559	0.583077	2
CEP120	0.3069	0.48277	5
CEP126	0.948601	0.907581	1
CEP128	0.58233	0.158515	3
CEP131	0.31429	0.505854	5
CEP135	0.489579	0.345263	4
CEP152	0.941045	0.456365	9
CEP162	0.805862	0.702649	2
CEP164	0.589388	0.784771	7
CEP170	0.808686	0.616541	2
CEP170B	0.0861081	0.27352	4
CEP19	0.206261	0.894046	10				CEP19	HPO
CEP192	0.679482	0.253342	9
CEP290	0.897285	0.955576	1				CEP290	HPO
CEP295	0.597775	0.480611	8
CEP350	0.833928	0.874367	1
CEP41	0.60367	0.727809	7
CEP44	0.414847	0.621855	5
CEP57	0.838495	0.705555	2				CEP57	HPO
CEP57L1	0.39359	0.380304	4
CEP63	0.578178	0.58889	7
CEP68	0.421241	0.2883	3
CEP70	0.518642	0.53965	8
CEP76	0.25027	0.154945	4
CEP83	0.650668	0.293282	9
CEP85	0.338703	0.403388	5
CEP85L	0.962551	0.883584	1			YES
CEP89	0.709375	0.704393	2
CEP95	0.687619	0.421158	8
CEP97	0.616458	0.379806	8
CEPT1	0.550112	0.4885	8
CERCAM	0.123972	0.00614465	6
CERK	0.591879	0.551856	8
CERS2	0.366437	0.488915	5
CERS4	0.450303	0.20568	3
CERS5	0.813668	0.909325	1
CERS6	0.902516	0.640953	2
CETN2	0.979988	0.978992	1
CETN3	0.716599	0.869966	1
CFAP100	0.786847	0.0961554	9
CFAP126	0.897285	0.98522	1
CFAP157	0.921282	0.463589	9
CFAP161	0.183924	0.965623	10
CFAP20	0.877107	0.903429	1
CFAP206	0.660384	0.948435	1
CFAP221	0.883169	0.190982	9				CFAP221	HPO
CFAP298	0.711202	0.94503	1				CFAP298	HPO
CFAP299	0.98414	0.823466	1
CFAP300	0.550112	0.421905	8				CFAP300	HPO
CFAP36	0.882504	0.976086	1
CFAP410	0.206261	0.781118	10
CFAP43	0.965125	0.930416	1
CFAP44	0.96745	0.860168	1
CFAP45	0.84572	0.920203	1
CFAP46	0.934319	0.925932	1
CFAP47	0.875031	0.784605	1
CFAP52	0.819812	0.879432	1
CFAP53	0.810928	0.792161	2
CFAP54	0.97758	0.845055	1
CFAP57	0.594868	0.476459	8
CFAP58	0.115254	0.374741	4
CFAP61	0.823549	0.527609	2
CFAP65	0.498879	0.878851	7
CFAP69	0.806527	0.969111	1
CFAP70	0.937723	0.72756	2
CFAP73	0.732376	0.410778	9
CFAP74	0.460184	0.564394	7				CFAP74	HPO
CFAP77	0.96554	0.91713	1
CFAP97	0.756954	0.802209	1
CFAP97D2	0.183924	0.567134	4
CFAP99	0.206261	0.219381	4
CFDP1	0.896454	0.954413	1
CFH	0.215561	0.0525617	6
CFI	0.222453	0.142074	4
CFL1	0.954413	0.895956	1
CFL2	0.372249	0.901852	7
CFLAR	0.864652	0.524952	2
CGGBP1	0.790002	0.861745	1
CGN	0.450303	0.85037	7
CGREF1	0.0221706	0.251765	4
CGRRF1	0.435689	0.771236	7
CHAC1	0.215561	0.195964	4
CHAC2	0.294528	0.510753	5
CHADL	0.198871	0.297766	4
CHAF1A	0.435689	0.185087	3
CHAF1B	0.139168	0.00614465	6
CHAMP1	0.377481	0.44831	5
CHCHD1	0.828033	0.850286	1
CHCHD10	0.763265	0.997841	1				CHCHD10	HPO
[truncated: 10,045 more rows]

## Sheet: MGI_Mouse HL phenotype info
Mouse_symbol	Human_symbol	MP_ID	MPTerm	Phenotype_defination
2510009E07Rik	C3orf70	MP:0004738	abnormal auditory brainstem response	anomaly in the electrical activity generated in the ascending auditory system in response to short tone bursts; may be used to evaluate sensorineural hearing function; measurements may include the amplitude (the number of neurons firing), latency (the speed of transmission), interpeak latency (the time between peaks), interaural latency (the difference in wave V latency between ears) and threshold
AA986860	C1orf116	MP:0004738	abnormal auditory brainstem response	anomaly in the electrical activity generated in the ascending auditory system in response to short tone bursts; may be used to evaluate sensorineural hearing function; measurements may include the amplitude (the number of neurons firing), latency (the speed of transmission), interpeak latency (the time between peaks), interaural latency (the difference in wave V latency between ears) and threshold
Aak1	AAK1	MP:0004738	abnormal auditory brainstem response	anomaly in the electrical activity generated in the ascending auditory system in response to short tone bursts; may be used to evaluate sensorineural hearing function; measurements may include the amplitude (the number of neurons firing), latency (the speed of transmission), interpeak latency (the time between peaks), interaural latency (the difference in wave V latency between ears) and threshold
Abcb1a	ABCB1	MP:0004611	increased susceptibility to ototoxicity-induced hearing loss	greater than normal reduction in hearing sensitivity following exposure to an ototoxic compound, such as aminoglycoside-induced hearing loss mediated via a glutamate excitotoxic process
Abhd12	ABHD12	MP:0006325	impaired hearing	reduced ability to perceive auditory stimuli
Abhd12	ABHD12	MP:0011966	abnormal auditory brainstem response waveform shape	any anomaly in the characteristic pattern of electrical activity recording of a series of vertex positive waves generated by neurons in the ascending auditory system, that can be recorded from scalp electrograms by using computer-averaged responses to short tone bursts
Acad11	ACAD11	MP:0004738	abnormal auditory brainstem response	anomaly in the electrical activity generated in the ascending auditory system in response to short tone bursts; may be used to evaluate sensorineural hearing function; measurements may include the amplitude (the number of neurons firing), latency (the speed of transmission), interpeak latency (the time between peaks), interaural latency (the difference in wave V latency between ears) and threshold
Acan	ACAN	MP:0001967	deafness	inability to hear; the ability to detect and/or recognize certain frequencies of sound is completely impaired
Acan	ACAN	MP:0011967	increased or absent threshold for auditory brainstem response	increase in the value at which one or more sound frequencies or broadband clicks first elicits a recordable response generated by electrical activity of neurons in the ascending auditory system, or complete lack of a recordable response at any frequency or broadband click
Actb	ACTB	MP:0006325	impaired hearing	reduced ability to perceive auditory stimuli
Actb	ACTB	MP:0004748	increased susceptibility to age-related hearing loss	greater than normal loss of hearing associated with advancing age, manifest as reduced ability to perceive or discriminate sounds; the pattern and age of onset vary
Actb	ACTB	MP:0011967	increased or absent threshold for auditory brainstem response	increase in the value at which one or more sound frequencies or broadband clicks first elicits a recordable response generated by electrical activity of neurons in the ascending auditory system, or complete lack of a recordable response at any frequency or broadband click
Actg1	ACTG1	MP:0001967	deafness	inability to hear; the ability to detect and/or recognize certain frequencies of sound is completely impaired
Actg1	ACTG1	MP:0006325	impaired hearing	reduced ability to perceive auditory stimuli
Actg1	ACTG1	MP:0004748	increased susceptibility to age-related hearing loss	greater than normal loss of hearing associated with advancing age, manifest as reduced ability to perceive or discriminate sounds; the pattern and age of onset vary
Actg1	ACTG1	MP:0011967	increased or absent threshold for auditory brainstem response	increase in the value at which one or more sound frequencies or broadband clicks first elicits a recordable response generated by electrical activity of neurons in the ascending auditory system, or complete lack of a recordable response at any frequency or broadband click
Actl6b	ACTL6B	MP:0004738	abnormal auditory brainstem response	anomaly in the electrical activity generated in the ascending auditory system in response to short tone bursts; may be used to evaluate sensorineural hearing function; measurements may include the amplitude (the number of neurons firing), latency (the speed of transmission), interpeak latency (the time between peaks), interaural latency (the difference in wave V latency between ears) and threshold
Adamts15	ADAMTS15	MP:0004738	abnormal auditory brainstem response	anomaly in the electrical activity generated in the ascending auditory system in response to short tone bursts; may be used to evaluate sensorineural hearing function; measurements may include the amplitude (the number of neurons firing), latency (the speed of transmission), interpeak latency (the time between peaks), interaural latency (the difference in wave V latency between ears) and threshold
Adgrv1	ADGRV1	MP:0001967	deafness	inability to hear; the ability to detect and/or recognize certain frequencies of sound is completely impaired
Adgrv1	ADGRV1	MP:0004748	increased susceptibility to age-related hearing loss	greater than normal loss of hearing associated with advancing age, manifest as reduced ability to perceive or discriminate sounds; the pattern and age of onset vary
Adgrv1	ADGRV1	MP:0004738	abnormal auditory brainstem response	anomaly in the electrical activity generated in the ascending auditory system in response to short tone bursts; may be used to evaluate sensorineural hearing function; measurements may include the amplitude (the number of neurons firing), latency (the speed of transmission), interpeak latency (the time between peaks), interaural latency (the difference in wave V latency between ears) and threshold
Adgrv1	ADGRV1	MP:0011967	increased or absent threshold for auditory brainstem response	increase in the value at which one or more sound frequencies or broadband clicks first elicits a recordable response generated by electrical activity of neurons in the ascending auditory system, or complete lack of a recordable response at any frequency or broadband click
Adipor1	ADIPOR1	MP:0004738	abnormal auditory brainstem response	anomaly in the electrical activity generated in the ascending auditory system in response to short tone bursts; may be used to evaluate sensorineural hearing function; measurements may include the amplitude (the number of neurons firing), latency (the speed of transmission), interpeak latency (the time between peaks), interaural latency (the difference in wave V latency between ears) and threshold
Adrb2	ADRB2	MP:0004738	abnormal auditory brainstem response	anomaly in the electrical activity generated in the ascending auditory system in response to short tone bursts; may be used to evaluate sensorineural hearing function; measurements may include the amplitude (the number of neurons firing), latency (the speed of transmission), interpeak latency (the time between peaks), interaural latency (the difference in wave V latency between ears) and threshold
Afap1l2	AFAP1L2	MP:0004738	abnormal auditory brainstem response	anomaly in the electrical activity generated in the ascending auditory system in response to short tone bursts; may be used to evaluate sensorineural hearing function; measurements may include the amplitude (the number of neurons firing), latency (the speed of transmission), interpeak latency (the time between peaks), interaural latency (the difference in wave V latency between ears) and threshold
Agap1	AGAP11	MP:0004738	abnormal auditory brainstem response	anomaly in the electrical activity generated in the ascending auditory system in response to short tone bursts; may be used to evaluate sensorineural hearing function; measurements may include the amplitude (the number of neurons firing), latency (the speed of transmission), interpeak latency (the time between peaks), interaural latency (the difference in wave V latency between ears) and threshold
Agap1	AGAP1	MP:0004738	abnormal auditory brainstem response	anomaly in the electrical activity generated in the ascending auditory system in response to short tone bursts; may be used to evaluate sensorineural hearing function; measurements may include the amplitude (the number of neurons firing), latency (the speed of transmission), interpeak latency (the time between peaks), interaural latency (the difference in wave V latency between ears) and threshold
Agap1	AGAP7P	MP:0004738	abnormal auditory brainstem response	anomaly in the electrical activity generated in the ascending auditory system in response to short tone bursts; may be used to evaluate sensorineural hearing function; measurements may include the amplitude (the number of neurons firing), latency (the speed of transmission), interpeak latency (the time between peaks), interaural latency (the difference in wave V latency between ears) and threshold
Agap1	AGAP9	MP:0004738	abnormal auditory brainstem response	anomaly in the electrical activity generated in the ascending auditory system in response to short tone bursts; may be used to evaluate sensorineural hearing function; measurements may include the amplitude (the number of neurons firing), latency (the speed of transmission), interpeak latency (the time between peaks), interaural latency (the difference in wave V latency between ears) and threshold
Agap1	AGAP5	MP:0004738	abnormal auditory brainstem response	anomaly in the electrical activity generated in the ascending auditory system in response to short tone bursts; may be used to evaluate sensorineural hearing function; measurements may include the amplitude (the number of neurons firing), latency (the speed of transmission), interpeak latency (the time between peaks), interaural latency (the difference in wave V latency between ears) and threshold
Agtpbp1	AGTPBP1	MP:0004738	abnormal auditory brainstem response	anomaly in the electrical activity generated in the ascending auditory system in response to short tone bursts; may be used to evaluate sensorineural hearing function; measurements may include the amplitude (the number of neurons firing), latency (the speed of transmission), interpeak latency (the time between peaks), interaural latency (the difference in wave V latency between ears) and threshold
Agxt2	AGXT2	MP:0004738	abnormal auditory brainstem response	anomaly in the electrical activity generated in the ascending auditory system in response to short tone bursts; may be used to evaluate sensorineural hearing function; measurements may include the amplitude (the number of neurons firing), latency (the speed of transmission), interpeak latency (the time between peaks), interaural latency (the difference in wave V latency between ears) and threshold
Ahrr	AHRR	MP:0004738	abnormal auditory brainstem response	anomaly in the electrical activity generated in the ascending auditory system in response to short tone bursts; may be used to evaluate sensorineural hearing function; measurements may include the amplitude (the number of neurons firing), latency (the speed of transmission), interpeak latency (the time between peaks), interaural latency (the difference in wave V latency between ears) and threshold
Ahsg	AHSG	MP:0004738	abnormal auditory brainstem response	anomaly in the electrical activity generated in the ascending auditory system in response to short tone bursts; may be used to evaluate sensorineural hearing function; measurements may include the amplitude (the number of neurons firing), latency (the speed of transmission), interpeak latency (the time between peaks), interaural latency (the difference in wave V latency between ears) and threshold
Akr1c12	AKR1C3	MP:0004738	abnormal auditory brainstem response	anomaly in the electrical activity generated in the ascending auditory system in response to short tone bursts; may be used to evaluate sensorineural hearing function; measurements may include the amplitude (the number of neurons firing), latency (the speed of transmission), interpeak latency (the time between peaks), interaural latency (the difference in wave V latency between ears) and threshold
Akr1c12	AKR1C4	MP:0004738	abnormal auditory brainstem response	anomaly in the electrical activity generated in the ascending auditory system in response to short tone bursts; may be used to evaluate sensorineural hearing function; measurements may include the amplitude (the number of neurons firing), latency (the speed of transmission), interpeak latency (the time between peaks), interaural latency (the difference in wave V latency between ears) and threshold
Akr1c12	AKR1C2	MP:0004738	abnormal auditory brainstem response	anomaly in the electrical activity generated in the ascending auditory system in response to short tone bursts; may be used to evaluate sensorineural hearing function; measurements may include the amplitude (the number of neurons firing), latency (the speed of transmission), interpeak latency (the time between peaks), interaural latency (the difference in wave V latency between ears) and threshold
Akr1c12	AKR1C1	MP:0004738	abnormal auditory brainstem response	anomaly in the electrical activity generated in the ascending auditory system in response to short tone bursts; may be used to evaluate sensorineural hearing function; measurements may include the amplitude (the number of neurons firing), latency (the speed of transmission), interpeak latency (the time between peaks), interaural latency (the difference in wave V latency between ears) and threshold
Aldoc	ALDOC	MP:0004738	abnormal auditory brainstem response	anomaly in the electrical activity generated in the ascending auditory system in response to short tone bursts; may be used to evaluate sensorineural hearing function; measurements may include the amplitude (the number of neurons firing), latency (the speed of transmission), interpeak latency (the time between peaks), interaural latency (the difference in wave V latency between ears) and threshold
Alg10b	ALG10B	MP:0001967	deafness	inability to hear; the ability to detect and/or recognize certain frequencies of sound is completely impaired
Alg10b	ALG10	MP:0001967	deafness	inability to hear; the ability to detect and/or recognize certain frequencies of sound is completely impaired
Alg10b	ALG10B	MP:0011967	increased or absent threshold for auditory brainstem response	increase in the value at which one or more sound frequencies or broadband clicks first elicits a recordable response generated by electrical activity of neurons in the ascending auditory system, or complete lack of a recordable response at any frequency or broadband click
Alg10b	ALG10	MP:0011967	increased or absent threshold for auditory brainstem response	increase in the value at which one or more sound frequencies or broadband clicks first elicits a recordable response generated by electrical activity of neurons in the ascending auditory system, or complete lack of a recordable response at any frequency or broadband click
Alms1	ALMS1	MP:0006325	impaired hearing	reduced ability to perceive auditory stimuli
Alms1	ALMS1	MP:0011967	increased or absent threshold for auditory brainstem response	increase in the value at which one or more sound frequencies or broadband clicks first elicits a recordable response generated by electrical activity of neurons in the ascending auditory system, or complete lack of a recordable response at any frequency or broadband click
Ankrd11	ANKRD11	MP:0004738	abnormal auditory brainstem response	anomaly in the electrical activity generated in the ascending auditory system in response to short tone bursts; may be used to evaluate sensorineural hearing function; measurements may include the amplitude (the number of neurons firing), latency (the speed of transmission), interpeak latency (the time between peaks), interaural latency (the difference in wave V latency between ears) and threshold
Ankrd24	ANKRD24	MP:0004738	abnormal auditory brainstem response	anomaly in the electrical activity generated in the ascending auditory system in response to short tone bursts; may be used to evaluate sensorineural hearing function; measurements may include the amplitude (the number of neurons firing), latency (the speed of transmission), interpeak latency (the time between peaks), interaural latency (the difference in wave V latency between ears) and threshold
Anxa1	ANXA1	MP:0004738	abnormal auditory brainstem response	anomaly in the electrical activity generated in the ascending auditory system in response to short tone bursts; may be used to evaluate sensorineural hearing function; measurements may include the amplitude (the number of neurons firing), latency (the speed of transmission), interpeak latency (the time between peaks), interaural latency (the difference in wave V latency between ears) and threshold
Ap1g1	AP1G1	MP:0011967	increased or absent threshold for auditory brainstem response	increase in the value at which one or more sound frequencies or broadband clicks first elicits a recordable response generated by electrical activity of neurons in the ascending auditory system, or complete lack of a recordable response at any frequency or broadband click
Ap3b2	AP3B2	MP:0011967	increased or absent threshold for auditory brainstem response	increase in the value at which one or more sound frequencies or broadband clicks first elicits a recordable response generated by electrical activity of neurons in the ascending auditory system, or complete lack of a recordable response at any frequency or broadband click
Ap3d1	AP3D1	MP:0001963	abnormal hearing physiology	any functional anomaly in the ability to perceive auditory stimuli
Ap3d1	AP3D1	MP:0004738	abnormal auditory brainstem response	anomaly in the electrical activity generated in the ascending auditory system in response to short tone bursts; may be used to evaluate sensorineural hearing function; measurements may include the amplitude (the number of neurons firing), latency (the speed of transmission), interpeak latency (the time between peaks), interaural latency (the difference in wave V latency between ears) and threshold
Ap3d1	AP3D1	MP:0011967	increased or absent threshold for auditory brainstem response	increase in the value at which one or more sound frequencies or broadband clicks first elicits a recordable response generated by electrical activity of neurons in the ascending auditory system, or complete lack of a recordable response at any frequency or broadband click
Apoe	APOE	MP:0001967	deafness	inability to hear; the ability to detect and/or recognize certain frequencies of sound is completely impaired
Apoe	APOE	MP:0011967	increased or absent threshold for auditory brainstem response	increase in the value at which one or more sound frequencies or broadband clicks first elicits a recordable response generated by electrical activity of neurons in the ascending auditory system, or complete lack of a recordable response at any frequency or broadband click
Aqp4	AQP4	MP:0001967	deafness	inability to hear; the ability to detect and/or recognize certain frequencies of sound is completely impaired
Aqp4	AQP4	MP:0004699	unilateral deafness	bilateral asymmetry in auditory function whereby one of the two ears displays auditory thresholds indicative of intact hearing while the other ear displays thresholds reflecting auditory dysfunction
Aqp4	AQP4	MP:0006325	impaired hearing	reduced ability to perceive auditory stimuli
Aqp4	AQP4	MP:0011966	abnormal auditory brainstem response waveform shape	any anomaly in the characteristic pattern of electrical activity recording of a series of vertex positive waves generated by neurons in the ascending auditory system, that can be recorded from scalp electrograms by using computer-averaged responses to short tone bursts
Aqp4	AQP4	MP:0011967	increased or absent threshold for auditory brainstem response	increase in the value at which one or more sound frequencies or broadband clicks first elicits a recordable response generated by electrical activity of neurons in the ascending auditory system, or complete lack of a recordable response at any frequency or broadband click
Aqp9	AQP9	MP:0004738	abnormal auditory brainstem response	anomaly in the electrical activity generated in the ascending auditory system in response to short tone bursts; may be used to evaluate sensorineural hearing function; measurements may include the amplitude (the number of neurons firing), latency (the speed of transmission), interpeak latency (the time between peaks), interaural latency (the difference in wave V latency between ears) and threshold
Arg2	ARG2	MP:0004738	abnormal auditory brainstem response	anomaly in the electrical activity generated in the ascending auditory system in response to short tone bursts; may be used to evaluate sensorineural hearing function; measurements may include the amplitude (the number of neurons firing), latency (the speed of transmission), interpeak latency (the time between peaks), interaural latency (the difference in wave V latency between ears) and threshold
Arhgap21	ARHGAP21	MP:0004738	abnormal auditory brainstem response	anomaly in the electrical activity generated in the ascending auditory system in response to short tone bursts; may be used to evaluate sensorineural hearing function; measurements may include the amplitude (the number of neurons firing), latency (the speed of transmission), interpeak latency (the time between peaks), interaural latency (the difference in wave V latency between ears) and threshold
Arhgap29	ARHGAP29	MP:0004738	abnormal auditory brainstem response	anomaly in the electrical activity generated in the ascending auditory system in response to short tone bursts; may be used to evaluate sensorineural hearing function; measurements may include the amplitude (the number of neurons firing), latency (the speed of transmission), interpeak latency (the time between peaks), interaural latency (the difference in wave V latency between ears) and threshold
Arsa	ARSA	MP:0001967	deafness	inability to hear; the ability to detect and/or recognize certain frequencies of sound is completely impaired
Arsa	ARSA	MP:0011967	increased or absent threshold for auditory brainstem response	increase in the value at which one or more sound frequencies or broadband clicks first elicits a recordable response generated by electrical activity of neurons in the ascending auditory system, or complete lack of a recordable response at any frequency or broadband click
Arsb	ARSB	MP:0011967	increased or absent threshold for auditory brainstem response	increase in the value at which one or more sound frequencies or broadband clicks first elicits a recordable response generated by electrical activity of neurons in the ascending auditory system, or complete lack of a recordable response at any frequency or broadband click
Arv1	ARV1	MP:0004738	abnormal auditory brainstem response	anomaly in the electrical activity generated in the ascending auditory system in response to short tone bursts; may be used to evaluate sensorineural hearing function; measurements may include the amplitude (the number of neurons firing), latency (the speed of transmission), interpeak latency (the time between peaks), interaural latency (the difference in wave V latency between ears) and threshold
Asap1	ASAP1	MP:0004738	abnormal auditory brainstem response	anomaly in the electrical activity generated in the ascending auditory system in response to short tone bursts; may be used to evaluate sensorineural hearing function; measurements may include the amplitude (the number of neurons firing), latency (the speed of transmission), interpeak latency (the time between peaks), interaural latency (the difference in wave V latency between ears) and threshold
Asic2	ASIC2	MP:0006335	abnormal hearing electrophysiology	anomaly in auditory function as it relates to electrical phenomena
Asic3	ASIC3	MP:0004738	abnormal auditory brainstem response	anomaly in the electrical activity generated in the ascending auditory system in response to short tone bursts; may be used to evaluate sensorineural hearing function; measurements may include the amplitude (the number of neurons firing), latency (the speed of transmission), interpeak latency (the time between peaks), interaural latency (the difference in wave V latency between ears) and threshold
Asic3	ASIC3	MP:0011967	increased or absent threshold for auditory brainstem response	increase in the value at which one or more sound frequencies or broadband clicks first elicits a recordable response generated by electrical activity of neurons in the ascending auditory system, or complete lack of a recordable response at any frequency or broadband click
Aspa	ASPA	MP:0011966	abnormal auditory brainstem response waveform shape	any anomaly in the characteristic pattern of electrical activity recording of a series of vertex positive waves generated by neurons in the ascending auditory system, that can be recorded from scalp electrograms by using computer-averaged responses to short tone bursts
Aspa	ASPA	MP:0011967	increased or absent threshold for auditory brainstem response	increase in the value at which one or more sound frequencies or broadband clicks first elicits a recordable response generated by electrical activity of neurons in the ascending auditory system, or complete lack of a recordable response at any frequency or broadband click
Aspn	ASPN	MP:0004738	abnormal auditory brainstem response	anomaly in the electrical activity generated in the ascending auditory system in response to short tone bursts; may be used to evaluate sensorineural hearing function; measurements may include the amplitude (the number of neurons firing), latency (the speed of transmission), interpeak latency (the time between peaks), interaural latency (the difference in wave V latency between ears) and threshold
Atad2b	ATAD2B	MP:0004738	abnormal auditory brainstem response	anomaly in the electrical activity generated in the ascending auditory system in response to short tone bursts; may be used to evaluate sensorineural hearing function; measurements may include the amplitude (the number of neurons firing), latency (the speed of transmission), interpeak latency (the time between peaks), interaural latency (the difference in wave V latency between ears) and threshold
Atf2	ATF2	MP:0006325	impaired hearing	reduced ability to perceive auditory stimuli
Atg2b	ATG2B	MP:0004738	abnormal auditory brainstem response	anomaly in the electrical activity generated in the ascending auditory system in response to short tone bursts; may be used to evaluate sensorineural hearing function; measurements may include the amplitude (the number of neurons firing), latency (the speed of transmission), interpeak latency (the time between peaks), interaural latency (the difference in wave V latency between ears) and threshold
Atoh1	ATOH1	MP:0001967	deafness	inability to hear; the ability to detect and/or recognize certain frequencies of sound is completely impaired
Atoh1	ATOH1	MP:0006325	impaired hearing	reduced ability to perceive auditory stimuli
Atoh1	ATOH1	MP:0011967	increased or absent threshold for auditory brainstem response	increase in the value at which one or more sound frequencies or broadband clicks first elicits a recordable response generated by electrical activity of neurons in the ascending auditory system, or complete lack of a recordable response at any frequency or broadband click
Atp2b1	ATP2B1	MP:0004738	abnormal auditory brainstem response	anomaly in the electrical activity generated in the ascending auditory system in response to short tone bursts; may be used to evaluate sensorineural hearing function; measurements may include the amplitude (the number of neurons firing), latency (the speed of transmission), interpeak latency (the time between peaks), interaural latency (the difference in wave V latency between ears) and threshold
Atp2b2	ATP2B2	MP:0001967	deafness	inability to hear; the ability to detect and/or recognize certain frequencies of sound is completely impaired
Atp2b2	ATP2B2	MP:0001963	abnormal hearing physiology	any functional anomaly in the ability to perceive auditory stimuli
Atp2b2	ATP2B2	MP:0006325	impaired hearing	reduced ability to perceive auditory stimuli
Atp2b2	ATP2B2	MP:0004748	increased susceptibility to age-related hearing loss	greater than normal loss of hearing associated with advancing age, manifest as reduced ability to perceive or discriminate sounds; the pattern and age of onset vary
Atp2b2	ATP2B2	MP:0004597	increased susceptibility to noise-induced hearing loss	greater than normal reduction in hearing sensitivity following exposure to acute noise that is injurious to the cochlea
Atp2b2	ATP2B2	MP:0004740	sensorineural hearing loss	a form of progressive hearing loss due to a lesion of the auditory division of cranial nerve VIII or the inner ear
Atp2b2	ATP2B2	MP:0004750	syndromic hearing loss	a form of progressive hearing loss that is usually associated with malformations of the external ear and other inherited signs and symptoms
Atp2b2	ATP2B2	MP:0004738	abnormal auditory brainstem response	anomaly in the electrical activity generated in the ascending auditory system in response to short tone bursts; may be used to evaluate sensorineural hearing function; measurements may include the amplitude (the number of neurons firing), latency (the speed of transmission), interpeak latency (the time between peaks), interaural latency (the difference in wave V latency between ears) and threshold
Atp2b2	ATP2B2	MP:0011966	abnormal auditory brainstem response waveform shape	any anomaly in the characteristic pattern of electrical activity recording of a series of vertex positive waves generated by neurons in the ascending auditory system, that can be recorded from scalp electrograms by using computer-averaged responses to short tone bursts
Atp2b2	ATP2B2	MP:0011968	decreased threshold for auditory brainstem response	reduction in the value at which one or more sound frequencies or broadband clicks first elicits a recordable response generated by electrical activity of neurons in the ascending auditory system
Atp2b2	ATP2B2	MP:0011967	increased or absent threshold for auditory brainstem response	increase in the value at which one or more sound frequencies or broadband clicks first elicits a recordable response generated by electrical activity of neurons in the ascending auditory system, or complete lack of a recordable response at any frequency or broadband click
Atp6v0a4	ATP6V0A4	MP:0006325	impaired hearing	reduced ability to perceive auditory stimuli
Atp6v0a4	ATP6V0A4	MP:0011967	increased or absent threshold for auditory brainstem response	increase in the value at which one or more sound frequencies or broadband clicks first elicits a recordable response generated by electrical activity of neurons in the ascending auditory system, or complete lack of a recordable response at any frequency or broadband click
Atp6v1b1	ATP6V1B1	MP:0011967	increased or absent threshold for auditory brainstem response	increase in the value at which one or more sound frequencies or broadband clicks first elicits a recordable response generated by electrical activity of neurons in the ascending auditory system, or complete lack of a recordable response at any frequency or broadband click
Atp8a2	ATP8A2	MP:0011967	increased or absent threshold for auditory brainstem response	increase in the value at which one or more sound frequencies or broadband clicks first elicits a recordable response generated by electrical activity of neurons in the ascending auditory system, or complete lack of a recordable response at any frequency or broadband click
Atp8b1	ATP8B1	MP:0004738	abnormal auditory brainstem response	anomaly in the electrical activity generated in the ascending auditory system in response to short tone bursts; may be used to evaluate sensorineural hearing function; measurements may include the amplitude (the number of neurons firing), latency (the speed of transmission), interpeak latency (the time between peaks), interaural latency (the difference in wave V latency between ears) and threshold
Atp8b1	ATP8B1	MP:0011967	increased or absent threshold for auditory brainstem response	increase in the value at which one or more sound frequencies or broadband clicks first elicits a recordable response generated by electrical activity of neurons in the ascending auditory system, or complete lack of a recordable response at any frequency or broadband click
Avpi1	AVPI1	MP:0004738	abnormal auditory brainstem response	anomaly in the electrical activity generated in the ascending auditory system in response to short tone bursts; may be used to evaluate sensorineural hearing function; measurements may include the amplitude (the number of neurons firing), latency (the speed of transmission), interpeak latency (the time between peaks), interaural latency (the difference in wave V latency between ears) and threshold
Axin1	AXIN1	MP:0001967	deafness	inability to hear; the ability to detect and/or recognize certain frequencies of sound is completely impaired
Baiap2l2	BAIAP2L2	MP:0001967	deafness	inability to hear; the ability to detect and/or recognize certain frequencies of sound is completely impaired
Baiap2l2	BAIAP2L2	MP:0001963	abnormal hearing physiology	any functional anomaly in the ability to perceive auditory stimuli
Baiap2l2	BAIAP2L2	MP:0006325	impaired hearing	reduced ability to perceive auditory stimuli
Baiap2l2	BAIAP2L2	MP:0004738	abnormal auditory brainstem response	anomaly in the electrical activity generated in the ascending auditory system in response to short tone bursts; may be used to evaluate sensorineural hearing function; measurements may include the amplitude (the number of neurons firing), latency (the speed of transmission), interpeak latency (the time between peaks), interaural latency (the difference in wave V latency between ears) and threshold
Baiap2l2	BAIAP2L2	MP:0011967	increased or absent threshold for auditory brainstem response	increase in the value at which one or more sound frequencies or broadband clicks first elicits a recordable response generated by electrical activity of neurons in the ascending auditory system, or complete lack of a recordable response at any frequency or broadband click
Bak1	BAK1	MP:0001963	abnormal hearing physiology	any functional anomaly in the ability to perceive auditory stimuli
Barhl1	BARHL1	MP:0001967	deafness	inability to hear; the ability to detect and/or recognize certain frequencies of sound is completely impaired
Barhl1	BARHL1	MP:0004748	increased susceptibility to age-related hearing loss	greater than normal loss of hearing associated with advancing age, manifest as reduced ability to perceive or discriminate sounds; the pattern and age of onset vary
Barhl1	BARHL1	MP:0011967	increased or absent threshold for auditory brainstem response	increase in the value at which one or more sound frequencies or broadband clicks first elicits a recordable response generated by electrical activity of neurons in the ascending auditory system, or complete lack of a recordable response at any frequency or broadband click
Bax	BAX	MP:0001963	abnormal hearing physiology	any functional anomaly in the ability to perceive auditory stimuli
Bdnf	BDNF	MP:0001967	deafness	inability to hear; the ability to detect and/or recognize certain frequencies of sound is completely impaired
Bicd1	BICD1	MP:0004738	abnormal auditory brainstem response	anomaly in the electrical activity generated in the ascending auditory system in response to short tone bursts; may be used to evaluate sensorineural hearing function; measurements may include the amplitude (the number of neurons firing), latency (the speed of transmission), interpeak latency (the time between peaks), interaural latency (the difference in wave V latency between ears) and threshold
Blvrb	BLVRB	MP:0004738	abnormal auditory brainstem response	anomaly in the electrical activity generated in the ascending auditory system in response to short tone bursts; may be used to evaluate sensorineural hearing function; measurements may include the amplitude (the number of neurons firing), latency (the speed of transmission), interpeak latency (the time between peaks), interaural latency (the difference in wave V latency between ears) and threshold
Bmerb1	BMERB1	MP:0004738	abnormal auditory brainstem response	anomaly in the electrical activity generated in the ascending auditory system in response to short tone bursts; may be used to evaluate sensorineural hearing function; measurements may include the amplitude (the number of neurons firing), latency (the speed of transmission), interpeak latency (the time between peaks), interaural latency (the difference in wave V latency between ears) and threshold
Bmp2	BMP2	MP:0011967	increased or absent threshold for auditory brainstem response	increase in the value at which one or more sound frequencies or broadband clicks first elicits a recordable response generated by electrical activity of neurons in the ascending auditory system, or complete lack of a recordable response at any frequency or broadband click
Bmp4	BMP4	MP:0006325	impaired hearing	reduced ability to perceive auditory stimuli
Bmp4	BMP4	MP:0011967	increased or absent threshold for auditory brainstem response	increase in the value at which one or more sound frequencies or broadband clicks first elicits a recordable response generated by electrical activity of neurons in the ascending auditory system, or complete lack of a recordable response at any frequency or broadband click
Bmp5	BMP5	MP:0006325	impaired hearing	reduced ability to perceive auditory stimuli
Bod1	BOD1L2	MP:0004738	abnormal auditory brainstem response	anomaly in the electrical activity generated in the ascending auditory system in response to short tone bursts; may be used to evaluate sensorineural hearing function; measurements may include the amplitude (the number of neurons firing), latency (the speed of transmission), interpeak latency (the time between peaks), interaural latency (the difference in wave V latency between ears) and threshold
Bod1	BOD1	MP:0004738	abnormal auditory brainstem response	anomaly in the electrical activity generated in the ascending auditory system in response to short tone bursts; may be used to evaluate sensorineural hearing function; measurements may include the amplitude (the number of neurons firing), latency (the speed of transmission), interpeak latency (the time between peaks), interaural latency (the difference in wave V latency between ears) and threshold
Brd2	BRD2	MP:0004738	abnormal auditory brainstem response	anomaly in the electrical activity generated in the ascending auditory system in response to short tone bursts; may be used to evaluate sensorineural hearing function; measurements may include the amplitude (the number of neurons firing), latency (the speed of transmission), interpeak latency (the time between peaks), interaural latency (the difference in wave V latency between ears) and threshold
Bsn	BSN	MP:0006325	impaired hearing	reduced ability to perceive auditory stimuli
Bsn	BSN	MP:0004738	abnormal auditory brainstem response	anomaly in the electrical activity generated in the ascending auditory system in response to short tone bursts; may be used to evaluate sensorineural hearing function; measurements may include the amplitude (the number of neurons firing), latency (the speed of transmission), interpeak latency (the time between peaks), interaural latency (the difference in wave V latency between ears) and threshold
Bsnd	BSND	MP:0011967	increased or absent threshold for auditory brainstem response	increase in the value at which one or more sound frequencies or broadband clicks first elicits a recordable response generated by electrical activity of neurons in the ascending auditory system, or complete lack of a recordable response at any frequency or broadband click
Btbd10	BTBD10	MP:0004738	abnormal auditory brainstem response	anomaly in the electrical activity generated in the ascending auditory system in response to short tone bursts; may be used to evaluate sensorineural hearing function; measurements may include the amplitude (the number of neurons firing), latency (the speed of transmission), interpeak latency (the time between peaks), interaural latency (the difference in wave V latency between ears) and threshold
Btbd8	BTBD8	MP:0004738	abnormal auditory brainstem response	anomaly in the electrical activity generated in the ascending auditory system in response to short tone bursts; may be used to evaluate sensorineural hearing function; measurements may include the amplitude (the number of neurons firing), latency (the speed of transmission), interpeak latency (the time between peaks), interaural latency (the difference in wave V latency between ears) and threshold
Bzw1	BZW1	MP:0004738	abnormal auditory brainstem response	anomaly in the electrical activity generated in the ascending auditory system in response to short tone bursts; may be used to evaluate sensorineural hearing function; measurements may include the amplitude (the number of neurons firing), latency (the speed of transmission), interpeak latency (the time between peaks), interaural latency (the difference in wave V latency between ears) and threshold
C2cd2l	C2CD2L	MP:0004738	abnormal auditory brainstem response	anomaly in the electrical activity generated in the ascending auditory system in response to short tone bursts; may be used to evaluate sensorineural hearing function; measurements may include the amplitude (the number of neurons firing), latency (the speed of transmission), interpeak latency (the time between peaks), interaural latency (the difference in wave V latency between ears) and threshold
Cabp2	CABP2	MP:0006335	abnormal hearing electrophysiology	anomaly in auditory function as it relates to electrical phenomena
Cabp2	CABP2	MP:0004738	abnormal auditory brainstem response	anomaly in the electrical activity generated in the ascending auditory system in response to short tone bursts; may be used to evaluate sensorineural hearing function; measurements may include the amplitude (the number of neurons firing), latency (the speed of transmission), interpeak latency (the time between peaks), interaural latency (the difference in wave V latency between ears) and threshold
Cabp2	CABP2	MP:0011966	abnormal auditory brainstem response waveform shape	any anomaly in the characteristic pattern of electrical activity recording of a series of vertex positive waves generated by neurons in the ascending auditory system, that can be recorded from scalp electrograms by using computer-averaged responses to short tone bursts
Cabp2	CABP2	MP:0011967	increased or absent threshold for auditory brainstem response	increase in the value at which one or more sound frequencies or broadband clicks first elicits a recordable response generated by electrical activity of neurons in the ascending auditory system, or complete lack of a recordable response at any frequency or broadband click
Cachd1	CACHD1	MP:0011967	increased or absent threshold for auditory brainstem response	increase in the value at which one or more sound frequencies or broadband clicks first elicits a recordable response generated by electrical activity of neurons in the ascending auditory system, or complete lack of a recordable response at any frequency or broadband click
Cacna1d	CACNA1D	MP:0001967	deafness	inability to hear; the ability to detect and/or recognize certain frequencies of sound is completely impaired
Cacna1d	CACNA1D	MP:0004740	sensorineural hearing loss	a form of progressive hearing loss due to a lesion of the auditory division of cranial nerve VIII or the inner ear
Cacna1d	CACNA1D	MP:0011966	abnormal auditory brainstem response waveform shape	any anomaly in the characteristic pattern of electrical activity recording of a series of vertex positive waves generated by neurons in the ascending auditory system, that can be recorded from scalp electrograms by using computer-averaged responses to short tone bursts
Cacna1d	CACNA1D	MP:0011967	increased or absent threshold for auditory brainstem response	increase in the value at which one or more sound frequencies or broadband clicks first elicits a recordable response generated by electrical activity of neurons in the ascending auditory system, or complete lack of a recordable response at any frequency or broadband click
Cacng2	CACNG2	MP:0011967	increased or absent threshold for auditory brainstem response	increase in the value at which one or more sound frequencies or broadband clicks first elicits a recordable response generated by electrical activity of neurons in the ascending auditory system, or complete lack of a recordable response at any frequency or broadband click
Calca	CALCB	MP:0004738	abnormal auditory brainstem response	anomaly in the electrical activity generated in the ascending auditory system in response to short tone bursts; may be used to evaluate sensorineural hearing function; measurements may include the amplitude (the number of neurons firing), latency (the speed of transmission), interpeak latency (the time between peaks), interaural latency (the difference in wave V latency between ears) and threshold
Calca	CALCA	MP:0004738	abnormal auditory brainstem response	anomaly in the electrical activity generated in the ascending auditory system in response to short tone bursts; may be used to evaluate sensorineural hearing function; measurements may include the amplitude (the number of neurons firing), latency (the speed of transmission), interpeak latency (the time between peaks), interaural latency (the difference in wave V latency between ears) and threshold
Camsap3	CAMSAP3	MP:0004738	abnormal auditory brainstem response	anomaly in the electrical activity generated in the ascending auditory system in response to short tone bursts; may be used to evaluate sensorineural hearing function; measurements may include the amplitude (the number of neurons firing), latency (the speed of transmission), interpeak latency (the time between peaks), interaural latency (the difference in wave V latency between ears) and threshold
Capzb	CAPZB	MP:0011967	increased or absent threshold for auditory brainstem response	increase in the value at which one or more sound frequencies or broadband clicks first elicits a recordable response generated by electrical activity of neurons in the ascending auditory system, or complete lack of a recordable response at any frequency or broadband click
Car3	CA3	MP:0004738	abnormal auditory brainstem response	anomaly in the electrical activity generated in the ascending auditory system in response to short tone bursts; may be used to evaluate sensorineural hearing function; measurements may include the amplitude (the number of neurons firing), latency (the speed of transmission), interpeak latency (the time between peaks), interaural latency (the difference in wave V latency between ears) and threshold
Car8	CA8	MP:0004738	abnormal auditory brainstem response	anomaly in the electrical activity generated in the ascending auditory system in response to short tone bursts; may be used to evaluate sensorineural hearing function; measurements may include the amplitude (the number of neurons firing), latency (the speed of transmission), interpeak latency (the time between peaks), interaural latency (the difference in wave V latency between ears) and threshold
Casp3	CASP3	MP:0001967	deafness	inability to hear; the ability to detect and/or recognize certain frequencies of sound is completely impaired
Casp3	CASP3	MP:0011966	abnormal auditory brainstem response waveform shape	any anomaly in the characteristic pattern of electrical activity recording of a series of vertex positive waves generated by neurons in the ascending auditory system, that can be recorded from scalp electrograms by using computer-averaged responses to short tone bursts
Casp3	CASP3	MP:0011967	increased or absent threshold for auditory brainstem response	increase in the value at which one or more sound frequencies or broadband clicks first elicits a recordable response generated by electrical activity of neurons in the ascending auditory system, or complete lack of a recordable response at any frequency or broadband click
Cbln3	CBLN3	MP:0004738	abnormal auditory brainstem response	anomaly in the electrical activity generated in the ascending auditory system in response to short tone bursts; may be used to evaluate sensorineural hearing function; measurements may include the amplitude (the number of neurons firing), latency (the speed of transmission), interpeak latency (the time between peaks), interaural latency (the difference in wave V latency between ears) and threshold
Ccdc117	CCDC117	MP:0004738	abnormal auditory brainstem response	anomaly in the electrical activity generated in the ascending auditory system in response to short tone bursts; may be used to evaluate sensorineural hearing function; measurements may include the amplitude (the number of neurons firing), latency (the speed of transmission), interpeak latency (the time between peaks), interaural latency (the difference in wave V latency between ears) and threshold
Ccdc166	CCDC166	MP:0004738	abnormal auditory brainstem response	anomaly in the electrical activity generated in the ascending auditory system in response to short tone bursts; may be used to evaluate sensorineural hearing function; measurements may include the amplitude (the number of neurons firing), latency (the speed of transmission), interpeak latency (the time between peaks), interaural latency (the difference in wave V latency between ears) and threshold
Ccdc88c	CCDC88C	MP:0004738	abnormal auditory brainstem response	anomaly in the electrical activity generated in the ascending auditory system in response to short tone bursts; may be used to evaluate sensorineural hearing function; measurements may include the amplitude (the number of neurons firing), latency (the speed of transmission), interpeak latency (the time between peaks), interaural latency (the difference in wave V latency between ears) and threshold
Ccdc92	CCDC92	MP:0004738	abnormal auditory brainstem response	anomaly in the electrical activity generated in the ascending auditory system in response to short tone bursts; may be used to evaluate sensorineural hearing function; measurements may include the amplitude (the number of neurons firing), latency (the speed of transmission), interpeak latency (the time between peaks), interaural latency (the difference in wave V latency between ears) and threshold
Ccn5	CCN5	MP:0004738	abnormal auditory brainstem response	anomaly in the electrical activity generated in the ascending auditory system in response to short tone bursts; may be used to evaluate sensorineural hearing function; measurements may include the amplitude (the number of neurons firing), latency (the speed of transmission), interpeak latency (the time between peaks), interaural latency (the difference in wave V latency between ears) and threshold
Cd27	CD27	MP:0004738	abnormal auditory brainstem response	anomaly in the electrical activity generated in the ascending auditory system in response to short tone bursts; may be used to evaluate sensorineural hearing function; measurements may include the amplitude (the number of neurons firing), latency (the speed of transmission), interpeak latency (the time between peaks), interaural latency (the difference in wave V latency between ears) and threshold
Cdc14a	CDC14A	MP:0001967	deafness	inability to hear; the ability to detect and/or recognize certain frequencies of sound is completely impaired
Cdc14a	CDC14A	MP:0006325	impaired hearing	reduced ability to perceive auditory stimuli
Cdc14a	CDC14A	MP:0004740	sensorineural hearing loss	a form of progressive hearing loss due to a lesion of the auditory division of cranial nerve VIII or the inner ear
Cdc14a	CDC14A	MP:0011967	increased or absent threshold for auditory brainstem response	increase in the value at which one or more sound frequencies or broadband clicks first elicits a recordable response generated by electrical activity of neurons in the ascending auditory system, or complete lack of a recordable response at any frequency or broadband click
Cdc37l1	CDC37L1	MP:0004738	abnormal auditory brainstem response	anomaly in the electrical activity generated in the ascending auditory system in response to short tone bursts; may be used to evaluate sensorineural hearing function; measurements may include the amplitude (the number of neurons firing), latency (the speed of transmission), interpeak latency (the time between peaks), interaural latency (the difference in wave V latency between ears) and threshold
Cdca5	CDCA5	MP:0004738	abnormal auditory brainstem response	anomaly in the electrical activity generated in the ascending auditory system in response to short tone bursts; may be used to evaluate sensorineural hearing function; measurements may include the amplitude (the number of neurons firing), latency (the speed of transmission), interpeak latency (the time between peaks), interaural latency (the difference in wave V latency between ears) and threshold
Cdh23	CDH23	MP:0001967	deafness	inability to hear; the ability to detect and/or recognize certain frequencies of sound is completely impaired
Cdh23	CDH23	MP:0006335	abnormal hearing electrophysiology	anomaly in auditory function as it relates to electrical phenomena
Cdh23	CDH23	MP:0001963	abnormal hearing physiology	any functional anomaly in the ability to perceive auditory stimuli
Cdh23	CDH23	MP:0006325	impaired hearing	reduced ability to perceive auditory stimuli
Cdh23	CDH23	MP:0004748	increased susceptibility to age-related hearing loss	greater than normal loss of hearing associated with advancing age, manifest as reduced ability to perceive or discriminate sounds; the pattern and age of onset vary
Cdh23	CDH23	MP:0004597	increased susceptibility to noise-induced hearing loss	greater than normal reduction in hearing sensitivity following exposure to acute noise that is injurious to the cochlea
Cdh23	CDH23	MP:0004738	abnormal auditory brainstem response	anomaly in the electrical activity generated in the ascending auditory system in response to short tone bursts; may be used to evaluate sensorineural hearing function; measurements may include the amplitude (the number of neurons firing), latency (the speed of transmission), interpeak latency (the time between peaks), interaural latency (the difference in wave V latency between ears) and threshold
Cdh23	CDH23	MP:0011967	increased or absent threshold for auditory brainstem response	increase in the value at which one or more sound frequencies or broadband clicks first elicits a recordable response generated by electrical activity of neurons in the ascending auditory system, or complete lack of a recordable response at any frequency or broadband click
Cdkn1b	CDKN1B	MP:0006325	impaired hearing	reduced ability to perceive auditory stimuli
Cdkn1b	CDKN1B	MP:0011967	increased or absent threshold for auditory brainstem response	increase in the value at which one or more sound frequencies or broadband clicks first elicits a recordable response generated by electrical activity of neurons in the ascending auditory system, or complete lack of a recordable response at any frequency or broadband click
Cdkn2d	CDKN2D	MP:0004749	nonsyndromic hearing loss	a form of progressive hearing loss that is not associated with visible abnormalities of the external ear or other signs and symptoms; the vast majority of hereditary hearing loss is nonsyndromic and can be associated with abnormalities of the middle ear and/or inner ear
Cdkn2d	CDKN2D	MP:0004740	sensorineural hearing loss	a form of progressive hearing loss due to a lesion of the auditory division of cranial nerve VIII or the inner ear
Cdkn2d	CDKN2D	MP:0011967	increased or absent threshold for auditory brainstem response	increase in the value at which one or more sound frequencies or broadband clicks first elicits a recordable response generated by electrical activity of neurons in the ascending auditory system, or complete lack of a recordable response at any frequency or broadband click
Ceacam16	CEACAM16	MP:0004749	nonsyndromic hearing loss	a form of progressive hearing loss that is not associated with visible abnormalities of the external ear or other signs and symptoms; the vast majority of hereditary hearing loss is nonsyndromic and can be associated with abnormalities of the middle ear and/or inner ear
Ceacam16	CEACAM16	MP:0011967	increased or absent threshold for auditory brainstem response	increase in the value at which one or more sound frequencies or broadband clicks first elicits a recordable response generated by electrical activity of neurons in the ascending auditory system, or complete lack of a recordable response at any frequency or broadband click
Celsr1	CELSR1	MP:0001967	deafness	inability to hear; the ability to detect and/or recognize certain frequencies of sound is completely impaired
Celsr1	CELSR1	MP:0006325	impaired hearing	reduced ability to perceive auditory stimuli
Celsr1	CELSR1	MP:0011967	increased or absent threshold for auditory brainstem response	increase in the value at which one or more sound frequencies or broadband clicks first elicits a recordable response generated by electrical activity of neurons in the ascending auditory system, or complete lack of a recordable response at any frequency or broadband click
Cep250	CEP250	MP:0004738	abnormal auditory brainstem response	anomaly in the electrical activity generated in the ascending auditory system in response to short tone bursts; may be used to evaluate sensorineural hearing function; measurements may include the amplitude (the number of neurons firing), latency (the speed of transmission), interpeak latency (the time between peaks), interaural latency (the difference in wave V latency between ears) and threshold
Cep78	CEP78	MP:0011967	increased or absent threshold for auditory brainstem response	increase in the value at which one or more sound frequencies or broadband clicks first elicits a recordable response generated by electrical activity of neurons in the ascending auditory system, or complete lack of a recordable response at any frequency or broadband click
Cep85l	CEP85L	MP:0004738	abnormal auditory brainstem response	anomaly in the electrical activity generated in the ascending auditory system in response to short tone bursts; may be used to evaluate sensorineural hearing function; measurements may include the amplitude (the number of neurons firing), latency (the speed of transmission), interpeak latency (the time between peaks), interaural latency (the difference in wave V latency between ears) and threshold
Ces1f	CES1	MP:0004738	abnormal auditory brainstem response	anomaly in the electrical activity generated in the ascending auditory system in response to short tone bursts; may be used to evaluate sensorineural hearing function; measurements may include the amplitude (the number of neurons firing), latency (the speed of transmission), interpeak latency (the time between peaks), interaural latency (the difference in wave V latency between ears) and threshold
Chd7	CHD7	MP:0006326	conductive hearing impairment	reduction in the ability to hear due to lesions in the external auditory canal or middle ear
Chd7	CHD7	MP:0004925	decreased susceptibility to noise-induced hearing loss	less than normal reduction in hearing sensitivity following exposure to acute noise that is injurious to the cochlea
Chd7	CHD7	MP:0006325	impaired hearing	reduced ability to perceive auditory stimuli
Chd7	CHD7	MP:0006329	sensorineural hearing impairment	a form of hearing impairment due to a lesion of the auditory division of cranial nerve VIII or the inner ear
Chd7	CHD7	MP:0011967	increased or absent threshold for auditory brainstem response	increase in the value at which one or more sound frequencies or broadband clicks first elicits a recordable response generated by electrical activity of neurons in the ascending auditory system, or complete lack of a recordable response at any frequency or broadband click
Chrna9	CHRNA9	MP:0004925	decreased susceptibility to noise-induced hearing loss	less than normal reduction in hearing sensitivity following exposure to acute noise that is injurious to the cochlea
Chrna9	CHRNA9	MP:0011967	increased or absent threshold for auditory brainstem response	increase in the value at which one or more sound frequencies or broadband clicks first elicits a recordable response generated by electrical activity of neurons in the ascending auditory system, or complete lack of a recordable response at any frequency or broadband click
Chsy1	CHSY1	MP:0004738	abnormal auditory brainstem response	anomaly in the electrical activity generated in the ascending auditory system in response to short tone bursts; may be used to evaluate sensorineural hearing function; measurements may include the amplitude (the number of neurons firing), latency (the speed of transmission), interpeak latency (the time between peaks), interaural latency (the difference in wave V latency between ears) and threshold
Cib2	CIB2	MP:0001967	deafness	inability to hear; the ability to detect and/or recognize certain frequencies of sound is completely impaired
Cib2	CIB2	MP:0001963	abnormal hearing physiology	any functional anomaly in the ability to perceive auditory stimuli
Cib2	CIB2	MP:0004738	abnormal auditory brainstem response	anomaly in the electrical activity generated in the ascending auditory system in response to short tone bursts; may be used to evaluate sensorineural hearing function; measurements may include the amplitude (the number of neurons firing), latency (the speed of transmission), interpeak latency (the time between peaks), interaural latency (the difference in wave V latency between ears) and threshold
Cib2	CIB2	MP:0011967	increased or absent threshold for auditory brainstem response	increase in the value at which one or more sound frequencies or broadband clicks first elicits a recordable response generated by electrical activity of neurons in the ascending auditory system, or complete lack of a recordable response at any frequency or broadband click
Cidec	CIDEC	MP:0004738	abnormal auditory brainstem response	anomaly in the electrical activity generated in the ascending auditory system in response to short tone bursts; may be used to evaluate sensorineural hearing function; measurements may include the amplitude (the number of neurons firing), latency (the speed of transmission), interpeak latency (the time between peaks), interaural latency (the difference in wave V latency between ears) and threshold
Cimap1d	CIMAP1D	MP:0004738	abnormal auditory brainstem response	anomaly in the electrical activity generated in the ascending auditory system in response to short tone bursts; may be used to evaluate sensorineural hearing function; measurements may include the amplitude (the number of neurons firing), latency (the speed of transmission), interpeak latency (the time between peaks), interaural latency (the difference in wave V latency between ears) and threshold
Cimip2b	CIMIP2B	MP:0004738	abnormal auditory brainstem response	anomaly in the electrical activity generated in the ascending auditory system in response to short tone bursts; may be used to evaluate sensorineural hearing function; measurements may include the amplitude (the number of neurons firing), latency (the speed of transmission), interpeak latency (the time between peaks), interaural latency (the difference in wave V latency between ears) and threshold
Ckb	CKB	MP:0004738	abnormal auditory brainstem response	anomaly in the electrical activity generated in the ascending auditory system in response to short tone bursts; may be used to evaluate sensorineural hearing function; measurements may include the amplitude (the number of neurons firing), latency (the speed of transmission), interpeak latency (the time between peaks), interaural latency (the difference in wave V latency between ears) and threshold
Ckmt1	CKMT1A	MP:0001963	abnormal hearing physiology	any functional anomaly in the ability to perceive auditory stimuli
Ckmt1	CKMT1B	MP:0001963	abnormal hearing physiology	any functional anomaly in the ability to perceive auditory stimuli
Clcn1	CLCN1	MP:0004738	abnormal auditory brainstem response	anomaly in the electrical activity generated in the ascending auditory system in response to short tone bursts; may be used to evaluate sensorineural hearing function; measurements may include the amplitude (the number of neurons firing), latency (the speed of transmission), interpeak latency (the time between peaks), interaural latency (the difference in wave V latency between ears) and threshold
Cldn11	CLDN11	MP:0001967	deafness	inability to hear; the ability to detect and/or recognize certain frequencies of sound is completely impaired
Cldn11	CLDN11	MP:0011966	abnormal auditory brainstem response waveform shape	any anomaly in the characteristic pattern of electrical activity recording of a series of vertex positive waves generated by neurons in the ascending auditory system, that can be recorded from scalp electrograms by using computer-averaged responses to short tone bursts
Cldn11	CLDN11	MP:0011967	increased or absent threshold for auditory brainstem response	increase in the value at which one or more sound frequencies or broadband clicks first elicits a recordable response generated by electrical activity of neurons in the ascending auditory system, or complete lack of a recordable response at any frequency or broadband click
Cldn12	CLDN12	MP:0011967	increased or absent threshold for auditory brainstem response	increase in the value at which one or more sound frequencies or broadband clicks first elicits a recordable response generated by electrical activity of neurons in the ascending auditory system, or complete lack of a recordable response at any frequency or broadband click
Cldn14	CLDN14	MP:0001967	deafness	inability to hear; the ability to detect and/or recognize certain frequencies of sound is completely impaired
Cldn14	CLDN14	MP:0011967	increased or absent threshold for auditory brainstem response	increase in the value at which one or more sound frequencies or broadband clicks first elicits a recordable response generated by electrical activity of neurons in the ascending auditory system, or complete lack of a recordable response at any frequency or broadband click
Cldn9	CLDN9	MP:0001967	deafness	inability to hear; the ability to detect and/or recognize certain frequencies of sound is completely impaired
Cldn9	CLDN9	MP:0011967	increased or absent threshold for auditory brainstem response	increase in the value at which one or more sound frequencies or broadband clicks first elicits a recordable response generated by electrical activity of neurons in the ascending auditory system, or complete lack of a recordable response at any frequency or broadband click
Clec16a	CLEC16A	MP:0006325	impaired hearing	reduced ability to perceive auditory stimuli
Clec16a	CLEC16A	MP:0004738	abnormal auditory brainstem response	anomaly in the electrical activity generated in the ascending auditory system in response to short tone bursts; may be used to evaluate sensorineural hearing function; measurements may include the amplitude (the number of neurons firing), latency (the speed of transmission), interpeak latency (the time between peaks), interaural latency (the difference in wave V latency between ears) and threshold
Clec16a	CLEC16A	MP:0011967	increased or absent threshold for auditory brainstem response	increase in the value at which one or more sound frequencies or broadband clicks first elicits a recordable response generated by electrical activity of neurons in the ascending auditory system, or complete lack of a recordable response at any frequency or broadband click
Clec3a	CLEC3A	MP:0004738	abnormal auditory brainstem response	anomaly in the electrical activity generated in the ascending auditory system in response to short tone bursts; may be used to evaluate sensorineural hearing function; measurements may include the amplitude (the number of neurons firing), latency (the speed of transmission), interpeak latency (the time between peaks), interaural latency (the difference in wave V latency between ears) and threshold
Clic5	CLIC5	MP:0001967	deafness	inability to hear; the ability to detect and/or recognize certain frequencies of sound is completely impaired
Clic5	CLIC5	MP:0011967	increased or absent threshold for auditory brainstem response	increase in the value at which one or more sound frequencies or broadband clicks first elicits a recordable response generated by electrical activity of neurons in the ascending auditory system, or complete lack of a recordable response at any frequency or broadband click
Clpp	CLPP	MP:0004738	abnormal auditory brainstem response	anomaly in the electrical activity generated in the ascending auditory system in response to short tone bursts; may be used to evaluate sensorineural hearing function; measurements may include the amplitude (the number of neurons firing), latency (the speed of transmission), interpeak latency (the time between peaks), interaural latency (the difference in wave V latency between ears) and threshold
Clptm1l	CLPTM1L	MP:0004738	abnormal auditory brainstem response	anomaly in the electrical activity generated in the ascending auditory system in response to short tone bursts; may be used to evaluate sensorineural hearing function; measurements may include the amplitude (the number of neurons firing), latency (the speed of transmission), interpeak latency (the time between peaks), interaural latency (the difference in wave V latency between ears) and threshold
Clrn1	CLRN1	MP:0001967	deafness	inability to hear; the ability to detect and/or recognize certain frequencies of sound is completely impaired
Clrn1	CLRN1	MP:0006325	impaired hearing	reduced ability to perceive auditory stimuli
Clrn1	CLRN1	MP:0004740	sensorineural hearing loss	a form of progressive hearing loss due to a lesion of the auditory division of cranial nerve VIII or the inner ear
Clrn1	CLRN1	MP:0004738	abnormal auditory brainstem response	anomaly in the electrical activity generated in the ascending auditory system in response to short tone bursts; may be used to evaluate sensorineural hearing function; measurements may include the amplitude (the number of neurons firing), latency (the speed of transmission), interpeak latency (the time between peaks), interaural latency (the difference in wave V latency between ears) and threshold
Clrn1	CLRN1	MP:0011966	abnormal auditory brainstem response waveform shape	any anomaly in the characteristic pattern of electrical activity recording of a series of vertex positive waves generated by neurons in the ascending auditory system, that can be recorded from scalp electrograms by using computer-averaged responses to short tone bursts
Clrn1	CLRN1	MP:0011967	increased or absent threshold for auditory brainstem response	increase in the value at which one or more sound frequencies or broadband clicks first elicits a recordable response generated by electrical activity of neurons in the ascending auditory system, or complete lack of a recordable response at any frequency or broadband click
Clrn2	CLRN2	MP:0001967	deafness	inability to hear; the ability to detect and/or recognize certain frequencies of sound is completely impaired
Clrn2	CLRN2	MP:0004749	nonsyndromic hearing loss	a form of progressive hearing loss that is not associated with visible abnormalities of the external ear or other signs and symptoms; the vast majority of hereditary hearing loss is nonsyndromic and can be associated with abnormalities of the middle ear and/or inner ear
Clrn2	CLRN2	MP:0004738	abnormal auditory brainstem response	anomaly in the electrical activity generated in the ascending auditory system in response to short tone bursts; may be used to evaluate sensorineural hearing function; measurements may include the amplitude (the number of neurons firing), latency (the speed of transmission), interpeak latency (the time between peaks), interaural latency (the difference in wave V latency between ears) and threshold
Clrn2	CLRN2	MP:0011967	increased or absent threshold for auditory brainstem response	increase in the value at which one or more sound frequencies or broadband clicks first elicits a recordable response generated by electrical activity of neurons in the ascending auditory system, or complete lack of a recordable response at any frequency or broadband click
Cmah	CMAHP	MP:0006325	impaired hearing	reduced ability to perceive auditory stimuli
Cntnap5b	CNTNAP5	MP:0004738	abnormal auditory brainstem response	anomaly in the electrical activity generated in the ascending auditory system in response to short tone bursts; may be used to evaluate sensorineural hearing function; measurements may include the amplitude (the number of neurons firing), latency (the speed of transmission), interpeak latency (the time between peaks), interaural latency (the difference in wave V latency between ears) and threshold
Cobl	COBL	MP:0011967	increased or absent threshold for auditory brainstem response	increase in the value at which one or more sound frequencies or broadband clicks first elicits a recordable response generated by electrical activity of neurons in the ascending auditory system, or complete lack of a recordable response at any frequency or broadband click
Coch	COCH	MP:0011967	increased or absent threshold for auditory brainstem response	increase in the value at which one or more sound frequencies or broadband clicks first elicits a recordable response generated by electrical activity of neurons in the ascending auditory system, or complete lack of a recordable response at any frequency or broadband click
Col11a1	COL11A1	MP:0011966	abnormal auditory brainstem response waveform shape	any anomaly in the characteristic pattern of electrical activity recording of a series of vertex positive waves generated by neurons in the ascending auditory system, that can be recorded from scalp electrograms by using computer-averaged responses to short tone bursts
Col11a2	COL11A2	MP:0006325	impaired hearing	reduced ability to perceive auditory stimuli
Col11a2	COL11A2	MP:0004749	nonsyndromic hearing loss	a form of progressive hearing loss that is not associated with visible abnormalities of the external ear or other signs and symptoms; the vast majority of hereditary hearing loss is nonsyndromic and can be associated with abnormalities of the middle ear and/or inner ear
Col11a2	COL11A2	MP:0004740	sensorineural hearing loss	a form of progressive hearing loss due to a lesion of the auditory division of cranial nerve VIII or the inner ear
Col11a2	COL11A2	MP:0011967	increased or absent threshold for auditory brainstem response	increase in the value at which one or more sound frequencies or broadband clicks first elicits a recordable response generated by electrical activity of neurons in the ascending auditory system, or complete lack of a recordable response at any frequency or broadband click
Col1a1	COL1A1	MP:0006325	impaired hearing	reduced ability to perceive auditory stimuli
Col1a1	COL1A1	MP:0004748	increased susceptibility to age-related hearing loss	greater than normal loss of hearing associated with advancing age, manifest as reduced ability to perceive or discriminate sounds; the pattern and age of onset vary
Col2a1	COL2A1	MP:0006325	impaired hearing	reduced ability to perceive auditory stimuli
Col4a3	COL4A3	MP:0004740	sensorineural hearing loss	a form of progressive hearing loss due to a lesion of the auditory division of cranial nerve VIII or the inner ear
Col4a3	COL4A3	MP:0011967	increased or absent threshold for auditory brainstem response	increase in the value at which one or more sound frequencies or broadband clicks first elicits a recordable response generated by electrical activity of neurons in the ascending auditory system, or complete lack of a recordable response at any frequency or broadband click
Col4a4	COL4A4	MP:0006325	impaired hearing	reduced ability to perceive auditory stimuli
Col4a4	COL4A4	MP:0004740	sensorineural hearing loss	a form of progressive hearing loss due to a lesion of the auditory division of cranial nerve VIII or the inner ear
Col4a4	COL4A4	MP:0011967	increased or absent threshold for auditory brainstem response	increase in the value at which one or more sound frequencies or broadband clicks first elicits a recordable response generated by electrical activity of neurons in the ascending auditory system, or complete lack of a recordable response at any frequency or broadband click
Col9a1	COL9A1	MP:0006325	impaired hearing	reduced ability to perceive auditory stimuli
Col9a1	COL9A1	MP:0011967	increased or absent threshold for auditory brainstem response	increase in the value at which one or more sound frequencies or broadband clicks first elicits a recordable response generated by electrical activity of neurons in the ascending auditory system, or complete lack of a recordable response at any frequency or broadband click
Col9a2	COL9A2	MP:0004738	abnormal auditory brainstem response	anomaly in the electrical activity generated in the ascending auditory system in response to short tone bursts; may be used to evaluate sensorineural hearing function; measurements may include the amplitude (the number of neurons firing), latency (the speed of transmission), interpeak latency (the time between peaks), interaural latency (the difference in wave V latency between ears) and threshold
Col9a3	COL9A3	MP:0004738	abnormal auditory brainstem response	anomaly in the electrical activity generated in the ascending auditory system in response to short tone bursts; may be used to evaluate sensorineural hearing function; measurements may include the amplitude (the number of neurons firing), latency (the speed of transmission), interpeak latency (the time between peaks), interaural latency (the difference in wave V latency between ears) and threshold
Coro1c	CORO1C	MP:0011967	increased or absent threshold for auditory brainstem response	increase in the value at which one or more sound frequencies or broadband clicks first elicits a recordable response generated by electrical activity of neurons in the ascending auditory system, or complete lack of a recordable response at any frequency or broadband click
Cplx1	CPLX1	MP:0006335	abnormal hearing electrophysiology	anomaly in auditory function as it relates to electrical phenomena
Cplx1	CPLX1	MP:0011966	abnormal auditory brainstem response waveform shape	any anomaly in the characteristic pattern of electrical activity recording of a series of vertex positive waves generated by neurons in the ascending auditory system, that can be recorded from scalp electrograms by using computer-averaged responses to short tone bursts
Cplx1	CPLX1	MP:0011967	increased or absent threshold for auditory brainstem response	increase in the value at which one or more sound frequencies or broadband clicks first elicits a recordable response generated by electrical activity of neurons in the ascending auditory system, or complete lack of a recordable response at any frequency or broadband click
Crygn	CRYGN	MP:0004738	abnormal auditory brainstem response	anomaly in the electrical activity generated in the ascending auditory system in response to short tone bursts; may be used to evaluate sensorineural hearing function; measurements may include the amplitude (the number of neurons firing), latency (the speed of transmission), interpeak latency (the time between peaks), interaural latency (the difference in wave V latency between ears) and threshold
Cs	CS	MP:0006325	impaired hearing	reduced ability to perceive auditory stimuli
Cs	CS	MP:0004748	increased susceptibility to age-related hearing loss	greater than normal loss of hearing associated with advancing age, manifest as reduced ability to perceive or discriminate sounds; the pattern and age of onset vary
Cs	CS	MP:0011967	increased or absent threshold for auditory brainstem response	increase in the value at which one or more sound frequencies or broadband clicks first elicits a recordable response generated by electrical activity of neurons in the ascending auditory system, or complete lack of a recordable response at any frequency or broadband click
Csf1	CSF1	MP:0004738	abnormal auditory brainstem response	anomaly in the electrical activity generated in the ascending auditory system in response to short tone bursts; may be used to evaluate sensorineural hearing function; measurements may include the amplitude (the number of neurons firing), latency (the speed of transmission), interpeak latency (the time between peaks), interaural latency (the difference in wave V latency between ears) and threshold
Csf1	CSF1	MP:0011966	abnormal auditory brainstem response waveform shape	any anomaly in the characteristic pattern of electrical activity recording of a series of vertex positive waves generated by neurons in the ascending auditory system, that can be recorded from scalp electrograms by using computer-averaged responses to short tone bursts
Csf1r	CSF1R	MP:0001967	deafness	inability to hear; the ability to detect and/or recognize certain frequencies of sound is completely impaired
Csnk1g2	CSNK1G2	MP:0004738	abnormal auditory brainstem response	anomaly in the electrical activity generated in the ascending auditory system in response to short tone bursts; may be used to evaluate sensorineural hearing function; measurements may include the amplitude (the number of neurons firing), latency (the speed of transmission), interpeak latency (the time between peaks), interaural latency (the difference in wave V latency between ears) and threshold
Csnk1g3	CSNK1G3	MP:0004738	abnormal auditory brainstem response	anomaly in the electrical activity generated in the ascending auditory system in response to short tone bursts; may be used to evaluate sensorineural hearing function; measurements may include the amplitude (the number of neurons firing), latency (the speed of transmission), interpeak latency (the time between peaks), interaural latency (the difference in wave V latency between ears) and threshold
Cstb	CSTB	MP:0004738	abnormal auditory brainstem response	anomaly in the electrical activity generated in the ascending auditory system in response to short tone bursts; may be used to evaluate sensorineural hearing function; measurements may include the amplitude (the number of neurons firing), latency (the speed of transmission), interpeak latency (the time between peaks), interaural latency (the difference in wave V latency between ears) and threshold
Ctf2	CTF2P	MP:0004738	abnormal auditory brainstem response	anomaly in the electrical activity generated in the ascending auditory system in response to short tone bursts; may be used to evaluate sensorineural hearing function; measurements may include the amplitude (the number of neurons firing), latency (the speed of transmission), interpeak latency (the time between peaks), interaural latency (the difference in wave V latency between ears) and threshold
Ctnnb1	CTNNB1	MP:0001967	deafness	inability to hear; the ability to detect and/or recognize certain frequencies of sound is completely impaired
Ctsd	CTSD	MP:0001967	deafness	inability to hear; the ability to detect and/or recognize certain frequencies of sound is completely impaired
Ctsd	CTSD	MP:0011967	increased or absent threshold for auditory brainstem response	increase in the value at which one or more sound frequencies or broadband clicks first elicits a recordable response generated by electrical activity of neurons in the ascending auditory system, or complete lack of a recordable response at any frequency or broadband click
Cyp17a1	CYP17A1	MP:0004738	abnormal auditory brainstem response	anomaly in the electrical activity generated in the ascending auditory system in response to short tone bursts; may be used to evaluate sensorineural hearing function; measurements may include the amplitude (the number of neurons firing), latency (the speed of transmission), interpeak latency (the time between peaks), interaural latency (the difference in wave V latency between ears) and threshold
Cyp19a1	CYP19A1	MP:0004738	abnormal auditory brainstem response	anomaly in the electrical activity generated in the ascending auditory system in response to short tone bursts; may be used to evaluate sensorineural hearing function; measurements may include the amplitude (the number of neurons firing), latency (the speed of transmission), interpeak latency (the time between peaks), interaural latency (the difference in wave V latency between ears) and threshold
Cys1	CYS1	MP:0011967	increased or absent threshold for auditory brainstem response	increase in the value at which one or more sound frequencies or broadband clicks first elicits a recordable response generated by electrical activity of neurons in the ascending auditory system, or complete lack of a recordable response at any frequency or broadband click
D6Wsu163e	FERRY3	MP:0004738	abnormal auditory brainstem response	anomaly in the electrical activity generated in the ascending auditory system in response to short tone bursts; may be used to evaluate sensorineural hearing function; measurements may include the amplitude (the number of neurons firing), latency (the speed of transmission), interpeak latency (the time between peaks), interaural latency (the difference in wave V latency between ears) and threshold
Dbnl	DBNL	MP:0004738	abnormal auditory brainstem response	anomaly in the electrical activity generated in the ascending auditory system in response to short tone bursts; may be used to evaluate sensorineural hearing function; measurements may include the amplitude (the number of neurons firing), latency (the speed of transmission), interpeak latency (the time between peaks), interaural latency (the difference in wave V latency between ears) and threshold
Ddb1	DDB1	MP:0004738	abnormal auditory brainstem response	anomaly in the electrical activity generated in the ascending auditory system in response to short tone bursts; may be used to evaluate sensorineural hearing function; measurements may include the amplitude (the number of neurons firing), latency (the speed of transmission), interpeak latency (the time between peaks), interaural latency (the difference in wave V latency between ears) and threshold
Ddi2	DDI2	MP:0004738	abnormal auditory brainstem response	anomaly in the electrical activity generated in the ascending auditory system in response to short tone bursts; may be used to evaluate sensorineural hearing function; measurements may include the amplitude (the number of neurons firing), latency (the speed of transmission), interpeak latency (the time between peaks), interaural latency (the difference in wave V latency between ears) and threshold
Ddit3	DDIT3	MP:0006325	impaired hearing	reduced ability to perceive auditory stimuli
Ddit3	DDIT3	MP:0011968	decreased threshold for auditory brainstem response	reduction in the value at which one or more sound frequencies or broadband clicks first elicits a recordable response generated by electrical activity of neurons in the ascending auditory system
Defb43	DEFB131A	MP:0004738	abnormal auditory brainstem response	anomaly in the electrical activity generated in the ascending auditory system in response to short tone bursts; may be used to evaluate sensorineural hearing function; measurements may include the amplitude (the number of neurons firing), latency (the speed of transmission), interpeak latency (the time between peaks), interaural latency (the difference in wave V latency between ears) and threshold
Defb43	DEFB131B	MP:0004738	abnormal auditory brainstem response	anomaly in the electrical activity generated in the ascending auditory system in response to short tone bursts; may be used to evaluate sensorineural hearing function; measurements may include the amplitude (the number of neurons firing), latency (the speed of transmission), interpeak latency (the time between peaks), interaural latency (the difference in wave V latency between ears) and threshold
Dennd6b	DENND6B	MP:0004738	abnormal auditory brainstem response	anomaly in the electrical activity generated in the ascending auditory system in response to short tone bursts; may be used to evaluate sensorineural hearing function; measurements may include the amplitude (the number of neurons firing), latency (the speed of transmission), interpeak latency (the time between peaks), interaural latency (the difference in wave V latency between ears) and threshold
Depdc1a	DEPDC1	MP:0004738	abnormal auditory brainstem response	anomaly in the electrical activity generated in the ascending auditory system in response to short tone bursts; may be used to evaluate sensorineural hearing function; measurements may include the amplitude (the number of neurons firing), latency (the speed of transmission), interpeak latency (the time between peaks), interaural latency (the difference in wave V latency between ears) and threshold
Diaph2	DIAPH2	MP:0005377	hearing/vestibular/ear phenotype	the observable morphological and physiological characteristics of mammalian system responsible for the perception of spatial orientation and auditory stimuli that are manifested through development and lifespan
Dlec1	DLEC1	MP:0004738	abnormal auditory brainstem response	anomaly in the electrical activity generated in the ascending auditory system in response to short tone bursts; may be used to evaluate sensorineural hearing function; measurements may include the amplitude (the number of neurons firing), latency (the speed of transmission), interpeak latency (the time between peaks), interaural latency (the difference in wave V latency between ears) and threshold
Dlx1	DLX1	MP:0004739	conductive hearing loss	progressive hearing loss due to lesions in the external auditory canal or middle ear
Dlx1	DLX1	MP:0011967	increased or absent threshold for auditory brainstem response	increase in the value at which one or more sound frequencies or broadband clicks first elicits a recordable response generated by electrical activity of neurons in the ascending auditory system, or complete lack of a recordable response at any frequency or broadband click
Dmd	DMD	MP:0004597	increased susceptibility to noise-induced hearing loss	greater than normal reduction in hearing sensitivity following exposure to acute noise that is injurious to the cochlea
Dmd	DMD	MP:0011966	abnormal auditory brainstem response waveform shape	any anomaly in the characteristic pattern of electrical activity recording of a series of vertex positive waves generated by neurons in the ascending auditory system, that can be recorded from scalp electrograms by using computer-averaged responses to short tone bursts
Dmd	DMD	MP:0011967	increased or absent threshold for auditory brainstem response	increase in the value at which one or more sound frequencies or broadband clicks first elicits a recordable response generated by electrical activity of neurons in the ascending auditory system, or complete lack of a recordable response at any frequency or broadband click
Dnah5	DNAH5	MP:0001963	abnormal hearing physiology	any functional anomaly in the ability to perceive auditory stimuli
Dnajb14	DNAJB14	MP:0004738	abnormal auditory brainstem response	anomaly in the electrical activity generated in the ascending auditory system in response to short tone bursts; may be used to evaluate sensorineural hearing function; measurements may include the amplitude (the number of neurons firing), latency (the speed of transmission), interpeak latency (the time between peaks), interaural latency (the difference in wave V latency between ears) and threshold
Dnajc14	DNAJC14	MP:0004738	abnormal auditory brainstem response	anomaly in the electrical activity generated in the ascending auditory system in response to short tone bursts; may be used to evaluate sensorineural hearing function; measurements may include the amplitude (the number of neurons firing), latency (the speed of transmission), interpeak latency (the time between peaks), interaural latency (the difference in wave V latency between ears) and threshold
Dnajc16	DNAJC16	MP:0004738	abnormal auditory brainstem response	anomaly in the electrical activity generated in the ascending auditory system in response to short tone bursts; may be used to evaluate sensorineural hearing function; measurements may include the amplitude (the number of neurons firing), latency (the speed of transmission), interpeak latency (the time between peaks), interaural latency (the difference in wave V latency between ears) and threshold
Dnajc17	DNAJC17	MP:0004738	abnormal auditory brainstem response	anomaly in the electrical activity generated in the ascending auditory system in response to short tone bursts; may be used to evaluate sensorineural hearing function; measurements may include the amplitude (the number of neurons firing), latency (the speed of transmission), interpeak latency (the time between peaks), interaural latency (the difference in wave V latency between ears) and threshold
Dnajc5	DNAJC5	MP:0006326	conductive hearing impairment	reduction in the ability to hear due to lesions in the external auditory canal or middle ear
Dnajc5	DNAJC5	MP:0006325	impaired hearing	reduced ability to perceive auditory stimuli
Dnase1	DNASE1	MP:0004738	abnormal auditory brainstem response	anomaly in the electrical activity generated in the ascending auditory system in response to short tone bursts; may be used to evaluate sensorineural hearing function; measurements may include the amplitude (the number of neurons firing), latency (the speed of transmission), interpeak latency (the time between peaks), interaural latency (the difference in wave V latency between ears) and threshold
Dnm1	DNM1	MP:0011966	abnormal auditory brainstem response waveform shape	any anomaly in the characteristic pattern of electrical activity recording of a series of vertex positive waves generated by neurons in the ascending auditory system, that can be recorded from scalp electrograms by using computer-averaged responses to short tone bursts
Dnm1	DNM1	MP:0011967	increased or absent threshold for auditory brainstem response	increase in the value at which one or more sound frequencies or broadband clicks first elicits a recordable response generated by electrical activity of neurons in the ascending auditory system, or complete lack of a recordable response at any frequency or broadband click
Dnmbp	DNMBP	MP:0004738	abnormal auditory brainstem response	anomaly in the electrical activity generated in the ascending auditory system in response to short tone bursts; may be used to evaluate sensorineural hearing function; measurements may include the amplitude (the number of neurons firing), latency (the speed of transmission), interpeak latency (the time between peaks), interaural latency (the difference in wave V latency between ears) and threshold
Dock2	DOCK2	MP:0006325	impaired hearing	reduced ability to perceive auditory stimuli
Dock9	DOCK9	MP:0004738	abnormal auditory brainstem response	anomaly in the electrical activity generated in the ascending auditory system in response to short tone bursts; may be used to evaluate sensorineural hearing function; measurements may include the amplitude (the number of neurons firing), latency (the speed of transmission), interpeak latency (the time between peaks), interaural latency (the difference in wave V latency between ears) and threshold
Dok7	DOK7	MP:0004738	abnormal auditory brainstem response	anomaly in the electrical activity generated in the ascending auditory system in response to short tone bursts; may be used to evaluate sensorineural hearing function; measurements may include the amplitude (the number of neurons firing), latency (the speed of transmission), interpeak latency (the time between peaks), interaural latency (the difference in wave V latency between ears) and threshold
Dpp4	DPP4	MP:0004738	abnormal auditory brainstem response	anomaly in the electrical activity generated in the ascending auditory system in response to short tone bursts; may be used to evaluate sensorineural hearing function; measurements may include the amplitude (the number of neurons firing), latency (the speed of transmission), interpeak latency (the time between peaks), interaural latency (the difference in wave V latency between ears) and threshold
Dpp8	DPP8	MP:0004738	abnormal auditory brainstem response	anomaly in the electrical activity generated in the ascending auditory system in response to short tone bursts; may be used to evaluate sensorineural hearing function; measurements may include the amplitude (the number of neurons firing), latency (the speed of transmission), interpeak latency (the time between peaks), interaural latency (the difference in wave V latency between ears) and threshold
Duox2	DUOX2	MP:0011967	increased or absent threshold for auditory brainstem response	increase in the value at which one or more sound frequencies or broadband clicks first elicits a recordable response generated by electrical activity of neurons in the ascending auditory system, or complete lack of a recordable response at any frequency or broadband click
Duoxa2	DUOXA2	MP:0004738	abnormal auditory brainstem response	anomaly in the electrical activity generated in the ascending auditory system in response to short tone bursts; may be used to evaluate sensorineural hearing function; measurements may include the amplitude (the number of neurons firing), latency (the speed of transmission), interpeak latency (the time between peaks), interaural latency (the difference in wave V latency between ears) and threshold
Dusp6	DUSP6	MP:0004738	abnormal auditory brainstem response	anomaly in the electrical activity generated in the ascending auditory system in response to short tone bursts; may be used to evaluate sensorineural hearing function; measurements may include the amplitude (the number of neurons firing), latency (the speed of transmission), interpeak latency (the time between peaks), interaural latency (the difference in wave V latency between ears) and threshold
Dyrk1b	DYRK1B	MP:0004738	abnormal auditory brainstem response	anomaly in the electrical activity generated in the ascending auditory system in response to short tone bursts; may be used to evaluate sensorineural hearing function; measurements may include the amplitude (the number of neurons firing), latency (the speed of transmission), interpeak latency (the time between peaks), interaural latency (the difference in wave V latency between ears) and threshold
Dzip1l	DZIP1L	MP:0004738	abnormal auditory brainstem response	anomaly in the electrical activity generated in the ascending auditory system in response to short tone bursts; may be used to evaluate sensorineural hearing function; measurements may include the amplitude (the number of neurons firing), latency (the speed of transmission), interpeak latency (the time between peaks), interaural latency (the difference in wave V latency between ears) and threshold
Ect2	ECT2	MP:0004738	abnormal auditory brainstem response	anomaly in the electrical activity generated in the ascending auditory system in response to short tone bursts; may be used to evaluate sensorineural hearing function; measurements may include the amplitude (the number of neurons firing), latency (the speed of transmission), interpeak latency (the time between peaks), interaural latency (the difference in wave V latency between ears) and threshold
Edil3	EDIL3	MP:0011967	increased or absent threshold for auditory brainstem response	increase in the value at which one or more sound frequencies or broadband clicks first elicits a recordable response generated by electrical activity of neurons in the ascending auditory system, or complete lack of a recordable response at any frequency or broadband click
Ednra	EDNRA	MP:0004739	conductive hearing loss	progressive hearing loss due to lesions in the external auditory canal or middle ear
Ednra	EDNRA	MP:0006325	impaired hearing	reduced ability to perceive auditory stimuli
Ednra	EDNRA	MP:0011967	increased or absent threshold for auditory brainstem response	increase in the value at which one or more sound frequencies or broadband clicks first elicits a recordable response generated by electrical activity of neurons in the ascending auditory system, or complete lack of a recordable response at any frequency or broadband click
Ednrb	EDNRB	MP:0001967	deafness	inability to hear; the ability to detect and/or recognize certain frequencies of sound is completely impaired
Ednrb	EDNRB	MP:0001963	abnormal hearing physiology	any functional anomaly in the ability to perceive auditory stimuli
Eef1b2	EEF1B2	MP:0004738	abnormal auditory brainstem response	anomaly in the electrical activity generated in the ascending auditory system in response to short tone bursts; may be used to evaluate sensorineural hearing function; measurements may include the amplitude (the number of neurons firing), latency (the speed of transmission), interpeak latency (the time between peaks), interaural latency (the difference in wave V latency between ears) and threshold
Eef1d	EEF1D	MP:0004738	abnormal auditory brainstem response	anomaly in the electrical activity generated in the ascending auditory system in response to short tone bursts; may be used to evaluate sensorineural hearing function; measurements may include the amplitude (the number of neurons firing), latency (the speed of transmission), interpeak latency (the time between peaks), interaural latency (the difference in wave V latency between ears) and threshold
Efcab7	EFCAB7	MP:0004738	abnormal auditory brainstem response	anomaly in the electrical activity generated in the ascending auditory system in response to short tone bursts; may be used to evaluate sensorineural hearing function; measurements may include the amplitude (the number of neurons firing), latency (the speed of transmission), interpeak latency (the time between peaks), interaural latency (the difference in wave V latency between ears) and threshold
Efhb	EFHB	MP:0004738	abnormal auditory brainstem response	anomaly in the electrical activity generated in the ascending auditory system in response to short tone bursts; may be used to evaluate sensorineural hearing function; measurements may include the amplitude (the number of neurons firing), latency (the speed of transmission), interpeak latency (the time between peaks), interaural latency (the difference in wave V latency between ears) and threshold
Egr2	EGR2	MP:0004738	abnormal auditory brainstem response	anomaly in the electrical activity generated in the ascending auditory system in response to short tone bursts; may be used to evaluate sensorineural hearing function; measurements may include the amplitude (the number of neurons firing), latency (the speed of transmission), interpeak latency (the time between peaks), interaural latency (the difference in wave V latency between ears) and threshold
Egr2	EGR2	MP:0011966	abnormal auditory brainstem response waveform shape	any anomaly in the characteristic pattern of electrical activity recording of a series of vertex positive waves generated by neurons in the ascending auditory system, that can be recorded from scalp electrograms by using computer-averaged responses to short tone bursts
Eif1b	EIF1B	MP:0004738	abnormal auditory brainstem response	anomaly in the electrical activity generated in the ascending auditory system in response to short tone bursts; may be used to evaluate sensorineural hearing function; measurements may include the amplitude (the number of neurons firing), latency (the speed of transmission), interpeak latency (the time between peaks), interaural latency (the difference in wave V latency between ears) and threshold
Eif4b	EIF4B	MP:0004738	abnormal auditory brainstem response	anomaly in the electrical activity generated in the ascending auditory system in response to short tone bursts; may be used to evaluate sensorineural hearing function; measurements may include the amplitude (the number of neurons firing), latency (the speed of transmission), interpeak latency (the time between peaks), interaural latency (the difference in wave V latency between ears) and threshold
Elmo3	ELMO3	MP:0004738	abnormal auditory brainstem response	anomaly in the electrical activity generated in the ascending auditory system in response to short tone bursts; may be used to evaluate sensorineural hearing function; measurements may include the amplitude (the number of neurons firing), latency (the speed of transmission), interpeak latency (the time between peaks), interaural latency (the difference in wave V latency between ears) and threshold
Elmod1	ELMOD1	MP:0001967	deafness	inability to hear; the ability to detect and/or recognize certain frequencies of sound is completely impaired
Elmod1	ELMOD1	MP:0004738	abnormal auditory brainstem response	anomaly in the electrical activity generated in the ascending auditory system in response to short tone bursts; may be used to evaluate sensorineural hearing function; measurements may include the amplitude (the number of neurons firing), latency (the speed of transmission), interpeak latency (the time between peaks), interaural latency (the difference in wave V latency between ears) and threshold
Elmod1	ELMOD1	MP:0011967	increased or absent threshold for auditory brainstem response	increase in the value at which one or more sound frequencies or broadband clicks first elicits a recordable response generated by electrical activity of neurons in the ascending auditory system, or complete lack of a recordable response at any frequency or broadband click
Elmod3	ELMOD3	MP:0006325	impaired hearing	reduced ability to perceive auditory stimuli
Elmod3	ELMOD3	MP:0011967	increased or absent threshold for auditory brainstem response	increase in the value at which one or more sound frequencies or broadband clicks first elicits a recordable response generated by electrical activity of neurons in the ascending auditory system, or complete lack of a recordable response at any frequency or broadband click
Emx1	EMX1	MP:0001963	abnormal hearing physiology	any functional anomaly in the ability to perceive auditory stimuli
Emx2	EMX2	MP:0001967	deafness	inability to hear; the ability to detect and/or recognize certain frequencies of sound is completely impaired
Emx2	EMX2	MP:0004739	conductive hearing loss	progressive hearing loss due to lesions in the external auditory canal or middle ear
Emx2	EMX2	MP:0006325	impaired hearing	reduced ability to perceive auditory stimuli
Emx2	EMX2	MP:0004740	sensorineural hearing loss	a form of progressive hearing loss due to a lesion of the auditory division of cranial nerve VIII or the inner ear
Emx2	EMX2	MP:0004750	syndromic hearing loss	a form of progressive hearing loss that is usually associated with malformations of the external ear and other inherited signs and symptoms
Enpp1	ENPP1	MP:0004739	conductive hearing loss	progressive hearing loss due to lesions in the external auditory canal or middle ear
Enpp1	ENPP1	MP:0006325	impaired hearing	reduced ability to perceive auditory stimuli
Enpp1	ENPP1	MP:0004738	abnormal auditory brainstem response	anomaly in the electrical activity generated in the ascending auditory system in response to short tone bursts; may be used to evaluate sensorineural hearing function; measurements may include the amplitude (the number of neurons firing), latency (the speed of transmission), interpeak latency (the time between peaks), interaural latency (the difference in wave V latency between ears) and threshold
Enpp1	ENPP1	MP:0011967	increased or absent threshold for auditory brainstem response	increase in the value at which one or more sound frequencies or broadband clicks first elicits a recordable response generated by electrical activity of neurons in the ascending auditory system, or complete lack of a recordable response at any frequency or broadband click
Ensa	ENSA	MP:0004738	abnormal auditory brainstem response	anomaly in the electrical activity generated in the ascending auditory system in response to short tone bursts; may be used to evaluate sensorineural hearing function; measurements may include the amplitude (the number of neurons firing), latency (the speed of transmission), interpeak latency (the time between peaks), interaural latency (the difference in wave V latency between ears) and threshold
Epn3	EPN3	MP:0004738	abnormal auditory brainstem response	anomaly in the electrical activity generated in the ascending auditory system in response to short tone bursts; may be used to evaluate sensorineural hearing function; measurements may include the amplitude (the number of neurons firing), latency (the speed of transmission), interpeak latency (the time between peaks), interaural latency (the difference in wave V latency between ears) and threshold
Eps8l2	EPS8L2	MP:0006335	abnormal hearing electrophysiology	anomaly in auditory function as it relates to electrical phenomena
Eps8l2	EPS8L2	MP:0006325	impaired hearing	reduced ability to perceive auditory stimuli
Eps8l2	EPS8L2	MP:0004738	abnormal auditory brainstem response	anomaly in the electrical activity generated in the ascending auditory system in response to short tone bursts; may be used to evaluate sensorineural hearing function; measurements may include the amplitude (the number of neurons firing), latency (the speed of transmission), interpeak latency (the time between peaks), interaural latency (the difference in wave V latency between ears) and threshold
Eps8l2	EPS8L2	MP:0011967	increased or absent threshold for auditory brainstem response	increase in the value at which one or more sound frequencies or broadband clicks first elicits a recordable response generated by electrical activity of neurons in the ascending auditory system, or complete lack of a recordable response at any frequency or broadband click
Epyc	EPYC	MP:0011967	increased or absent threshold for auditory brainstem response	increase in the value at which one or more sound frequencies or broadband clicks first elicits a recordable response generated by electrical activity of neurons in the ascending auditory system, or complete lack of a recordable response at any frequency or broadband click
Ercc1	ERCC1	MP:0006325	impaired hearing	reduced ability to perceive auditory stimuli
Ercc1	ERCC1	MP:0011967	increased or absent threshold for auditory brainstem response	increase in the value at which one or more sound frequencies or broadband clicks first elicits a recordable response generated by electrical activity of neurons in the ascending auditory system, or complete lack of a recordable response at any frequency or broadband click
Ercc6	ERCC6	MP:0006325	impaired hearing	reduced ability to perceive auditory stimuli
Ercc6	ERCC6	MP:0011967	increased or absent threshold for auditory brainstem response	increase in the value at which one or more sound frequencies or broadband clicks first elicits a recordable response generated by electrical activity of neurons in the ascending auditory system, or complete lack of a recordable response at any frequency or broadband click
Ercc8	ERCC8	MP:0006325	impaired hearing	reduced ability to perceive auditory stimuli
Ercc8	ERCC8	MP:0011967	increased or absent threshold for auditory brainstem response	increase in the value at which one or more sound frequencies or broadband clicks first elicits a recordable response generated by electrical activity of neurons in the ascending auditory system, or complete lack of a recordable response at any frequency or broadband click
Erlec1	ERLEC1	MP:0004738	abnormal auditory brainstem response	anomaly in the electrical activity generated in the ascending auditory system in response to short tone bursts; may be used to evaluate sensorineural hearing function; measurements may include the amplitude (the number of neurons firing), latency (the speed of transmission), interpeak latency (the time between peaks), interaural latency (the difference in wave V latency between ears) and threshold
Espn	ESPN	MP:0001967	deafness	inability to hear; the ability to detect and/or recognize certain frequencies of sound is completely impaired
Espn	ESPN	MP:0006335	abnormal hearing electrophysiology	anomaly in auditory function as it relates to electrical phenomena
Espn	ESPN	MP:0011967	increased or absent threshold for auditory brainstem response	increase in the value at which one or more sound frequencies or broadband clicks first elicits a recordable response generated by electrical activity of neurons in the ascending auditory system, or complete lack of a recordable response at any frequency or broadband click
Espnl	ESPNL	MP:0006325	impaired hearing	reduced ability to perceive auditory stimuli
Espnl	ESPNL	MP:0004738	abnormal auditory brainstem response	anomaly in the electrical activity generated in the ascending auditory system in response to short tone bursts; may be used to evaluate sensorineural hearing function; measurements may include the amplitude (the number of neurons firing), latency (the speed of transmission), interpeak latency (the time between peaks), interaural latency (the difference in wave V latency between ears) and threshold
Espnl	ESPNL	MP:0011967	increased or absent threshold for auditory brainstem response	increase in the value at which one or more sound frequencies or broadband clicks first elicits a recordable response generated by electrical activity of neurons in the ascending auditory system, or complete lack of a recordable response at any frequency or broadband click
Esr2	ESR2	MP:0004738	abnormal auditory brainstem response	anomaly in the electrical activity generated in the ascending auditory system in response to short tone bursts; may be used to evaluate sensorineural hearing function; measurements may include the amplitude (the number of neurons firing), latency (the speed of transmission), interpeak latency (the time between peaks), interaural latency (the difference in wave V latency between ears) and threshold
Esrrb	ESRRB	MP:0011967	increased or absent threshold for auditory brainstem response	increase in the value at which one or more sound frequencies or broadband clicks first elicits a recordable response generated by electrical activity of neurons in the ascending auditory system, or complete lack of a recordable response at any frequency or broadband click
Esrrg	ESRRG	MP:0006325	impaired hearing	reduced ability to perceive auditory stimuli
Esrrg	ESRRG	MP:0011966	abnormal auditory brainstem response waveform shape	any anomaly in the characteristic pattern of electrical activity recording of a series of vertex positive waves generated by neurons in the ascending auditory system, that can be recorded from scalp electrograms by using computer-averaged responses to short tone bursts
Esrrg	ESRRG	MP:0011967	increased or absent threshold for auditory brainstem response	increase in the value at which one or more sound frequencies or broadband clicks first elicits a recordable response generated by electrical activity of neurons in the ascending auditory system, or complete lack of a recordable response at any frequency or broadband click
Etnppl	ETNPPL	MP:0004738	abnormal auditory brainstem response	anomaly in the electrical activity generated in the ascending auditory system in response to short tone bursts; may be used to evaluate sensorineural hearing function; measurements may include the amplitude (the number of neurons firing), latency (the speed of transmission), interpeak latency (the time between peaks), interaural latency (the difference in wave V latency between ears) and threshold
Eya1	EYA1	MP:0001967	deafness	inability to hear; the ability to detect and/or recognize certain frequencies of sound is completely impaired
Eya1	EYA1	MP:0004739	conductive hearing loss	progressive hearing loss due to lesions in the external auditory canal or middle ear
Eya1	EYA1	MP:0011967	increased or absent threshold for auditory brainstem response	increase in the value at which one or more sound frequencies or broadband clicks first elicits a recordable response generated by electrical activity of neurons in the ascending auditory system, or complete lack of a recordable response at any frequency or broadband click
Eya2	EYA2	MP:0006325	impaired hearing	reduced ability to perceive auditory stimuli
Eya2	EYA2	MP:0011967	increased or absent threshold for auditory brainstem response	increase in the value at which one or more sound frequencies or broadband clicks first elicits a recordable response generated by electrical activity of neurons in the ascending auditory system, or complete lack of a recordable response at any frequency or broadband click
Eya4	EYA4	MP:0004738	abnormal auditory brainstem response	anomaly in the electrical activity generated in the ascending auditory system in response to short tone bursts; may be used to evaluate sensorineural hearing function; measurements may include the amplitude (the number of neurons firing), latency (the speed of transmission), interpeak latency (the time between peaks), interaural latency (the difference in wave V latency between ears) and threshold
Fads3	FADS3	MP:0004738	abnormal auditory brainstem response	anomaly in the electrical activity generated in the ascending auditory system in response to short tone bursts; may be used to evaluate sensorineural hearing function; measurements may include the amplitude (the number of neurons firing), latency (the speed of transmission), interpeak latency (the time between peaks), interaural latency (the difference in wave V latency between ears) and threshold
Fam107b	FAM107B	MP:0006325	impaired hearing	reduced ability to perceive auditory stimuli
Fam120a	FAM120A	MP:0004738	abnormal auditory brainstem response	anomaly in the electrical activity generated in the ascending auditory system in response to short tone bursts; may be used to evaluate sensorineural hearing function; measurements may include the amplitude (the number of neurons firing), latency (the speed of transmission), interpeak latency (the time between peaks), interaural latency (the difference in wave V latency between ears) and threshold
Fam136a	FAM136A	MP:0004748	increased susceptibility to age-related hearing loss	greater than normal loss of hearing associated with advancing age, manifest as reduced ability to perceive or discriminate sounds; the pattern and age of onset vary
Fam20c	FAM20C	MP:0006325	impaired hearing	reduced ability to perceive auditory stimuli
Fam53b	FAM53B	MP:0004738	abnormal auditory brainstem response	anomaly in the electrical activity generated in the ascending auditory system in response to short tone bursts; may be used to evaluate sensorineural hearing function; measurements may include the amplitude (the number of neurons firing), latency (the speed of transmission), interpeak latency (the time between peaks), interaural latency (the difference in wave V latency between ears) and threshold
Fas	FAS	MP:0011967	increased or absent threshold for auditory brainstem response	increase in the value at which one or more sound frequencies or broadband clicks first elicits a recordable response generated by electrical activity of neurons in the ascending auditory system, or complete lack of a recordable response at any frequency or broadband click
Fbxo11	FBXO11	MP:0001967	deafness	inability to hear; the ability to detect and/or recognize certain frequencies of sound is completely impaired
Fbxo11	FBXO11	MP:0006325	impaired hearing	reduced ability to perceive auditory stimuli
Fbxo2	FBXO2	MP:0001967	deafness	inability to hear; the ability to detect and/or recognize certain frequencies of sound is completely impaired
Fbxo2	FBXO2	MP:0004748	increased susceptibility to age-related hearing loss	greater than normal loss of hearing associated with advancing age, manifest as reduced ability to perceive or discriminate sounds; the pattern and age of onset vary
Fbxo2	FBXO2	MP:0011966	abnormal auditory brainstem response waveform shape	any anomaly in the characteristic pattern of electrical activity recording of a series of vertex positive waves generated by neurons in the ascending auditory system, that can be recorded from scalp electrograms by using computer-averaged responses to short tone bursts
Fbxo2	FBXO2	MP:0011967	increased or absent threshold for auditory brainstem response	increase in the value at which one or more sound frequencies or broadband clicks first elicits a recordable response generated by electrical activity of neurons in the ascending auditory system, or complete lack of a recordable response at any frequency or broadband click
Fbxo33	FBXO33	MP:0004738	abnormal auditory brainstem response	anomaly in the electrical activity generated in the ascending auditory system in response to short tone bursts; may be used to evaluate sensorineural hearing function; measurements may include the amplitude (the number of neurons firing), latency (the speed of transmission), interpeak latency (the time between peaks), interaural latency (the difference in wave V latency between ears) and threshold
Fbxo41	FBXO41	MP:0004738	abnormal auditory brainstem response	anomaly in the electrical activity generated in the ascending auditory system in response to short tone bursts; may be used to evaluate sensorineural hearing function; measurements may include the amplitude (the number of neurons firing), latency (the speed of transmission), interpeak latency (the time between peaks), interaural latency (the difference in wave V latency between ears) and threshold
Fer	FER	MP:0004738	abnormal auditory brainstem response	anomaly in the electrical activity generated in the ascending auditory system in response to short tone bursts; may be used to evaluate sensorineural hearing function; measurements may include the amplitude (the number of neurons firing), latency (the speed of transmission), interpeak latency (the time between peaks), interaural latency (the difference in wave V latency between ears) and threshold
Fgf20	FGF20	MP:0001967	deafness	inability to hear; the ability to detect and/or recognize certain frequencies of sound is completely impaired
Fgf20	FGF20	MP:0011967	increased or absent threshold for auditory brainstem response	increase in the value at which one or more sound frequencies or broadband clicks first elicits a recordable response generated by electrical activity of neurons in the ascending auditory system, or complete lack of a recordable response at any frequency or broadband click
Fgf3	FGF3	MP:0011967	increased or absent threshold for auditory brainstem response	increase in the value at which one or more sound frequencies or broadband clicks first elicits a recordable response generated by electrical activity of neurons in the ascending auditory system, or complete lack of a recordable response at any frequency or broadband click
Fgf8	FGF8	MP:0006325	impaired hearing	reduced ability to perceive auditory stimuli
Fgf8	FGF8	MP:0011967	increased or absent threshold for auditory brainstem response	increase in the value at which one or more sound frequencies or broadband clicks first elicits a recordable response generated by electrical activity of neurons in the ascending auditory system, or complete lack of a recordable response at any frequency or broadband click
Fgf9	FGF9	MP:0006325	impaired hearing	reduced ability to perceive auditory stimuli
Fgf9	FGF9	MP:0011967	increased or absent threshold for auditory brainstem response	increase in the value at which one or more sound frequencies or broadband clicks first elicits a recordable response generated by electrical activity of neurons in the ascending auditory system, or complete lack of a recordable response at any frequency or broadband click
Fgfr1	FGFR1	MP:0011967	increased or absent threshold for auditory brainstem response	increase in the value at which one or more sound frequencies or broadband clicks first elicits a recordable response generated by electrical activity of neurons in the ascending auditory system, or complete lack of a recordable response at any frequency or broadband click
Fgfr3	FGFR3	MP:0001967	deafness	inability to hear; the ability to detect and/or recognize certain frequencies of sound is completely impaired
Fgfr3	FGFR3	MP:0006325	impaired hearing	reduced ability to perceive auditory stimuli
Fgfr3	FGFR3	MP:0004740	sensorineural hearing loss	a form of progressive hearing loss due to a lesion of the auditory division of cranial nerve VIII or the inner ear
Fgfr3	FGFR3	MP:0011967	increased or absent threshold for auditory brainstem response	increase in the value at which one or more sound frequencies or broadband clicks first elicits a recordable response generated by electrical activity of neurons in the ascending auditory system, or complete lack of a recordable response at any frequency or broadband click
Fign	FIGN	MP:0001967	deafness	inability to hear; the ability to detect and/or recognize certain frequencies of sound is completely impaired
Fign	FIGN	MP:0004748	increased susceptibility to age-related hearing loss	greater than normal loss of hearing associated with advancing age, manifest as reduced ability to perceive or discriminate sounds; the pattern and age of onset vary
Fos	FOS	MP:0006325	impaired hearing	reduced ability to perceive auditory stimuli
Foxi1	FOXI1	MP:0001967	deafness	inability to hear; the ability to detect and/or recognize certain frequencies of sound is completely impaired
Foxi1	FOXI1	MP:0006325	impaired hearing	reduced ability to perceive auditory stimuli
Foxn1	FOXN1	MP:0011967	increased or absent threshold for auditory brainstem response	increase in the value at which one or more sound frequencies or broadband clicks first elicits a recordable response generated by electrical activity of neurons in the ascending auditory system, or complete lack of a recordable response at any frequency or broadband click
Frs2	FRS2	MP:0004738	abnormal auditory brainstem response	anomaly in the electrical activity generated in the ascending auditory system in response to short tone bursts; may be used to evaluate sensorineural hearing function; measurements may include the amplitude (the number of neurons firing), latency (the speed of transmission), interpeak latency (the time between peaks), interaural latency (the difference in wave V latency between ears) and threshold
Fscn2	FSCN2	MP:0006325	impaired hearing	reduced ability to perceive auditory stimuli
Fscn2	FSCN2	MP:0004748	increased susceptibility to age-related hearing loss	greater than normal loss of hearing associated with advancing age, manifest as reduced ability to perceive or discriminate sounds; the pattern and age of onset vary
Fscn2	FSCN2	MP:0004738	abnormal auditory brainstem response	anomaly in the electrical activity generated in the ascending auditory system in response to short tone bursts; may be used to evaluate sensorineural hearing function; measurements may include the amplitude (the number of neurons firing), latency (the speed of transmission), interpeak latency (the time between peaks), interaural latency (the difference in wave V latency between ears) and threshold
Fscn2	FSCN2	MP:0011967	increased or absent threshold for auditory brainstem response	increase in the value at which one or more sound frequencies or broadband clicks first elicits a recordable response generated by electrical activity of neurons in the ascending auditory system, or complete lack of a recordable response at any frequency or broadband click
Fuca1	FUCA1	MP:0004738	abnormal auditory brainstem response	anomaly in the electrical activity generated in the ascending auditory system in response to short tone bursts; may be used to evaluate sensorineural hearing function; measurements may include the amplitude (the number of neurons firing), latency (the speed of transmission), interpeak latency (the time between peaks), interaural latency (the difference in wave V latency between ears) and threshold
Fzd4	FZD4	MP:0006325	impaired hearing	reduced ability to perceive auditory stimuli
Fzd4	FZD4	MP:0011967	increased or absent threshold for auditory brainstem response	increase in the value at which one or more sound frequencies or broadband clicks first elicits a recordable response generated by electrical activity of neurons in the ascending auditory system, or complete lack of a recordable response at any frequency or broadband click
Gabra5	GABRA5	MP:0004740	sensorineural hearing loss	a form of progressive hearing loss due to a lesion of the auditory division of cranial nerve VIII or the inner ear
Gabra5	GABRA5	MP:0011966	abnormal auditory brainstem response waveform shape	any anomaly in the characteristic pattern of electrical activity recording of a series of vertex positive waves generated by neurons in the ascending auditory system, that can be recorded from scalp electrograms by using computer-averaged responses to short tone bursts
Gabra5	GABRA5	MP:0011967	increased or absent threshold for auditory brainstem response	increase in the value at which one or more sound frequencies or broadband clicks first elicits a recordable response generated by electrical activity of neurons in the ascending auditory system, or complete lack of a recordable response at any frequency or broadband click
Gabrb2	GABRB2	MP:0004740	sensorineural hearing loss	a form of progressive hearing loss due to a lesion of the auditory division of cranial nerve VIII or the inner ear
Gabrb2	GABRB2	MP:0011966	abnormal auditory brainstem response waveform shape	any anomaly in the characteristic pattern of electrical activity recording of a series of vertex positive waves generated by neurons in the ascending auditory system, that can be recorded from scalp electrograms by using computer-averaged responses to short tone bursts
Gabrb2	GABRB2	MP:0011967	increased or absent threshold for auditory brainstem response	increase in the value at which one or more sound frequencies or broadband clicks first elicits a recordable response generated by electrical activity of neurons in the ascending auditory system, or complete lack of a recordable response at any frequency or broadband click
Gabrb3	GABRB3	MP:0004740	sensorineural hearing loss	a form of progressive hearing loss due to a lesion of the auditory division of cranial nerve VIII or the inner ear
Gabrb3	GABRB3	MP:0011966	abnormal auditory brainstem response waveform shape	any anomaly in the characteristic pattern of electrical activity recording of a series of vertex positive waves generated by neurons in the ascending auditory system, that can be recorded from scalp electrograms by using computer-averaged responses to short tone bursts
Gabrb3	GABRB3	MP:0011967	increased or absent threshold for auditory brainstem response	increase in the value at which one or more sound frequencies or broadband clicks first elicits a recordable response generated by electrical activity of neurons in the ascending auditory system, or complete lack of a recordable response at any frequency or broadband click
Gas2	GAS2	MP:0001963	abnormal hearing physiology	any functional anomaly in the ability to perceive auditory stimuli
Gas2	GAS2	MP:0006325	impaired hearing	reduced ability to perceive auditory stimuli
Gas2	GAS2	MP:0011967	increased or absent threshold for auditory brainstem response	increase in the value at which one or more sound frequencies or broadband clicks first elicits a recordable response generated by electrical activity of neurons in the ascending auditory system, or complete lack of a recordable response at any frequency or broadband click
Gas2l2	GAS2L2	MP:0004738	abnormal auditory brainstem response	anomaly in the electrical activity generated in the ascending auditory system in response to short tone bursts; may be used to evaluate sensorineural hearing function; measurements may include the amplitude (the number of neurons firing), latency (the speed of transmission), interpeak latency (the time between peaks), interaural latency (the difference in wave V latency between ears) and threshold
Gata2	GATA2	MP:0004738	abnormal auditory brainstem response	anomaly in the electrical activity generated in the ascending auditory system in response to short tone bursts; may be used to evaluate sensorineural hearing function; measurements may include the amplitude (the number of neurons firing), latency (the speed of transmission), interpeak latency (the time between peaks), interaural latency (the difference in wave V latency between ears) and threshold
Gata3	GATA3	MP:0004740	sensorineural hearing loss	a form of progressive hearing loss due to a lesion of the auditory division of cranial nerve VIII or the inner ear
Gata3	GATA3	MP:0011967	increased or absent threshold for auditory brainstem response	increase in the value at which one or more sound frequencies or broadband clicks first elicits a recordable response generated by electrical activity of neurons in the ascending auditory system, or complete lack of a recordable response at any frequency or broadband click
Gdf6	GDF6	MP:0001963	abnormal hearing physiology	any functional anomaly in the ability to perceive auditory stimuli
Gfi1	GFI1	MP:0001967	deafness	inability to hear; the ability to detect and/or recognize certain frequencies of sound is completely impaired
Gfi1	GFI1	MP:0006325	impaired hearing	reduced ability to perceive auditory stimuli
Gfi1	GFI1	MP:0011967	increased or absent threshold for auditory brainstem response	increase in the value at which one or more sound frequencies or broadband clicks first elicits a recordable response generated by electrical activity of neurons in the ascending auditory system, or complete lack of a recordable response at any frequency or broadband click
Gga1	GGA1	MP:0004738	abnormal auditory brainstem response	anomaly in the electrical activity generated in the ascending auditory system in response to short tone bursts; may be used to evaluate sensorineural hearing function; measurements may include the amplitude (the number of neurons firing), latency (the speed of transmission), interpeak latency (the time between peaks), interaural latency (the difference in wave V latency between ears) and threshold
Ghrhr	GHRHR	MP:0004738	abnormal auditory brainstem response	anomaly in the electrical activity generated in the ascending auditory system in response to short tone bursts; may be used to evaluate sensorineural hearing function; measurements may include the amplitude (the number of neurons firing), latency (the speed of transmission), interpeak latency (the time between peaks), interaural latency (the difference in wave V latency between ears) and threshold
Gipc3	GIPC3	MP:0004738	abnormal auditory brainstem response	anomaly in the electrical activity generated in the ascending auditory system in response to short tone bursts; may be used to evaluate sensorineural hearing function; measurements may include the amplitude (the number of neurons firing), latency (the speed of transmission), interpeak latency (the time between peaks), interaural latency (the difference in wave V latency between ears) and threshold
Gipc3	GIPC3	MP:0011967	increased or absent threshold for auditory brainstem response	increase in the value at which one or more sound frequencies or broadband clicks first elicits a recordable response generated by electrical activity of neurons in the ascending auditory system, or complete lack of a recordable response at any frequency or broadband click
Gjb2	GJB2	MP:0001967	deafness	inability to hear; the ability to detect and/or recognize certain frequencies of sound is completely impaired
Gjb2	GJB2	MP:0006325	impaired hearing	reduced ability to perceive auditory stimuli
Gjb2	GJB2	MP:0004740	sensorineural hearing loss	a form of progressive hearing loss due to a lesion of the auditory division of cranial nerve VIII or the inner ear
Gjb2	GJB2	MP:0011967	increased or absent threshold for auditory brainstem response	increase in the value at which one or more sound frequencies or broadband clicks first elicits a recordable response generated by electrical activity of neurons in the ascending auditory system, or complete lack of a recordable response at any frequency or broadband click
Gjb3	GJB3	MP:0004738	abnormal auditory brainstem response	anomaly in the electrical activity generated in the ascending auditory system in response to short tone bursts; may be used to evaluate sensorineural hearing function; measurements may include the amplitude (the number of neurons firing), latency (the speed of transmission), interpeak latency (the time between peaks), interaural latency (the difference in wave V latency between ears) and threshold
Gjb6	GJB6	MP:0001967	deafness	inability to hear; the ability to detect and/or recognize certain frequencies of sound is completely impaired
Gjb6	GJB6	MP:0006325	impaired hearing	reduced ability to perceive auditory stimuli
Gjb6	GJB6	MP:0004740	sensorineural hearing loss	a form of progressive hearing loss due to a lesion of the auditory division of cranial nerve VIII or the inner ear
Gjb6	GJB6	MP:0011968	decreased threshold for auditory brainstem response	reduction in the value at which one or more sound frequencies or broadband clicks first elicits a recordable response generated by electrical activity of neurons in the ascending auditory system
Gjb6	GJB6	MP:0011967	increased or absent threshold for auditory brainstem response	increase in the value at which one or more sound frequencies or broadband clicks first elicits a recordable response generated by electrical activity of neurons in the ascending auditory system, or complete lack of a recordable response at any frequency or broadband click
Gjc3	GJC3	MP:0004597	increased susceptibility to noise-induced hearing loss	greater than normal reduction in hearing sensitivity following exposure to acute noise that is injurious to the cochlea
Gjc3	GJC3	MP:0011966	abnormal auditory brainstem response waveform shape	any anomaly in the characteristic pattern of electrical activity recording of a series of vertex positive waves generated by neurons in the ascending auditory system, that can be recorded from scalp electrograms by using computer-averaged responses to short tone bursts
Gjc3	GJC3	MP:0011967	increased or absent threshold for auditory brainstem response	increase in the value at which one or more sound frequencies or broadband clicks first elicits a recordable response generated by electrical activity of neurons in the ascending auditory system, or complete lack of a recordable response at any frequency or broadband click
Golga1	GOLGA1	MP:0011967	increased or absent threshold for auditory brainstem response	increase in the value at which one or more sound frequencies or broadband clicks first elicits a recordable response generated by electrical activity of neurons in the ascending auditory system, or complete lack of a recordable response at any frequency or broadband click
Golph3	GOLPH3	MP:0004738	abnormal auditory brainstem response	anomaly in the electrical activity generated in the ascending auditory system in response to short tone bursts; may be used to evaluate sensorineural hearing function; measurements may include the amplitude (the number of neurons firing), latency (the speed of transmission), interpeak latency (the time between peaks), interaural latency (the difference in wave V latency between ears) and threshold
Gp6	GP6	MP:0004738	abnormal auditory brainstem response	anomaly in the electrical activity generated in the ascending auditory system in response to short tone bursts; may be used to evaluate sensorineural hearing function; measurements may include the amplitude (the number of neurons firing), latency (the speed of transmission), interpeak latency (the time between peaks), interaural latency (the difference in wave V latency between ears) and threshold
Gpm6b	GPM6B	MP:0006325	impaired hearing	reduced ability to perceive auditory stimuli
Gpm6b	GPM6B	MP:0011966	abnormal auditory brainstem response waveform shape	any anomaly in the characteristic pattern of electrical activity recording of a series of vertex positive waves generated by neurons in the ascending auditory system, that can be recorded from scalp electrograms by using computer-averaged responses to short tone bursts
Gpr108	GPR108	MP:0004738	abnormal auditory brainstem response	anomaly in the electrical activity generated in the ascending auditory system in response to short tone bursts; may be used to evaluate sensorineural hearing function; measurements may include the amplitude (the number of neurons firing), latency (the speed of transmission), interpeak latency (the time between peaks), interaural latency (the difference in wave V latency between ears) and threshold
Gpr152	GPR152	MP:0004738	abnormal auditory brainstem response	anomaly in the electrical activity generated in the ascending auditory system in response to short tone bursts; may be used to evaluate sensorineural hearing function; measurements may include the amplitude (the number of neurons firing), latency (the speed of transmission), interpeak latency (the time between peaks), interaural latency (the difference in wave V latency between ears) and threshold
Gpsm2	GPSM2	MP:0001967	deafness	inability to hear; the ability to detect and/or recognize certain frequencies of sound is completely impaired
Gpsm2	GPSM2	MP:0011967	increased or absent threshold for auditory brainstem response	increase in the value at which one or more sound frequencies or broadband clicks first elicits a recordable response generated by electrical activity of neurons in the ascending auditory system, or complete lack of a recordable response at any frequency or broadband click
Gpx1	GPX1	MP:0004597	increased susceptibility to noise-induced hearing loss	greater than normal reduction in hearing sensitivity following exposure to acute noise that is injurious to the cochlea
Gpx1	GPX1	MP:0011967	increased or absent threshold for auditory brainstem response	increase in the value at which one or more sound frequencies or broadband clicks first elicits a recordable response generated by electrical activity of neurons in the ascending auditory system, or complete lack of a recordable response at any frequency or broadband click
Grid1	GRID1	MP:0006325	impaired hearing	reduced ability to perceive auditory stimuli
Grid1	GRID1	MP:0004597	increased susceptibility to noise-induced hearing loss	greater than normal reduction in hearing sensitivity following exposure to acute noise that is injurious to the cochlea
Grid1	GRID1	MP:0004738	abnormal auditory brainstem response	anomaly in the electrical activity generated in the ascending auditory system in response to short tone bursts; may be used to evaluate sensorineural hearing function; measurements may include the amplitude (the number of neurons firing), latency (the speed of transmission), interpeak latency (the time between peaks), interaural latency (the difference in wave V latency between ears) and threshold
Grid1	GRID1	MP:0011967	increased or absent threshold for auditory brainstem response	increase in the value at which one or more sound frequencies or broadband clicks first elicits a recordable response generated by electrical activity of neurons in the ascending auditory system, or complete lack of a recordable response at any frequency or broadband click
Grid2	GRID2	MP:0011967	increased or absent threshold for auditory brainstem response	increase in the value at which one or more sound frequencies or broadband clicks first elicits a recordable response generated by electrical activity of neurons in the ascending auditory system, or complete lack of a recordable response at any frequency or broadband click
Grin1	GRIN1	MP:0006335	abnormal hearing electrophysiology	anomaly in auditory function as it relates to electrical phenomena
Grin1	GRIN1	MP:0004738	abnormal auditory brainstem response	anomaly in the electrical activity generated in the ascending auditory system in response to short tone bursts; may be used to evaluate sensorineural hearing function; measurements may include the amplitude (the number of neurons firing), latency (the speed of transmission), interpeak latency (the time between peaks), interaural latency (the difference in wave V latency between ears) and threshold
Grxcr1	GRXCR1	MP:0001967	deafness	inability to hear; the ability to detect and/or recognize certain frequencies of sound is completely impaired
Grxcr1	GRXCR1	MP:0006325	impaired hearing	reduced ability to perceive auditory stimuli
Grxcr1	GRXCR1	MP:0004738	abnormal auditory brainstem response	anomaly in the electrical activity generated in the ascending auditory system in response to short tone bursts; may be used to evaluate sensorineural hearing function; measurements may include the amplitude (the number of neurons firing), latency (the speed of transmission), interpeak latency (the time between peaks), interaural latency (the difference in wave V latency between ears) and threshold
Grxcr1	GRXCR1	MP:0011967	increased or absent threshold for auditory brainstem response	increase in the value at which one or more sound frequencies or broadband clicks first elicits a recordable response generated by electrical activity of neurons in the ascending auditory system, or complete lack of a recordable response at any frequency or broadband click
Grxcr2	GRXCR2	MP:0006325	impaired hearing	reduced ability to perceive auditory stimuli
Grxcr2	GRXCR2	MP:0011967	increased or absent threshold for auditory brainstem response	increase in the value at which one or more sound frequencies or broadband clicks first elicits a recordable response generated by electrical activity of neurons in the ascending auditory system, or complete lack of a recordable response at any frequency or broadband click
Gsdme	GSDME	MP:0011967	increased or absent threshold for auditory brainstem response	increase in the value at which one or more sound frequencies or broadband clicks first elicits a recordable response generated by electrical activity of neurons in the ascending auditory system, or complete lack of a recordable response at any frequency or broadband click
Gtf2h3	GTF2H3	MP:0004738	abnormal auditory brainstem response	anomaly in the electrical activity generated in the ascending auditory system in response to short tone bursts; may be used to evaluate sensorineural hearing function; measurements may include the amplitude (the number of neurons firing), latency (the speed of transmission), interpeak latency (the time between peaks), interaural latency (the difference in wave V latency between ears) and threshold
Gusb	GUSB	MP:0001967	deafness	inability to hear; the ability to detect and/or recognize certain frequencies of sound is completely impaired
Gzf1	GZF1	MP:0004738	abnormal auditory brainstem response	anomaly in the electrical activity generated in the ascending auditory system in response to short tone bursts; may be used to evaluate sensorineural hearing function; measurements may include the amplitude (the number of neurons firing), latency (the speed of transmission), interpeak latency (the time between peaks), interaural latency (the difference in wave V latency between ears) and threshold
H2az2	H2AZ2	MP:0006326	conductive hearing impairment	reduction in the ability to hear due to lesions in the external auditory canal or middle ear
H2az2	H2AZ2	MP:0004738	abnormal auditory brainstem response	anomaly in the electrical activity generated in the ascending auditory system in response to short tone bursts; may be used to evaluate sensorineural hearing function; measurements may include the amplitude (the number of neurons firing), latency (the speed of transmission), interpeak latency (the time between peaks), interaural latency (the difference in wave V latency between ears) and threshold
Hars1	HARS1	MP:0001967	deafness	inability to hear; the ability to detect and/or recognize certain frequencies of sound is completely impaired
Hars2	HARS2	MP:0004738	abnormal auditory brainstem response	anomaly in the electrical activity generated in the ascending auditory system in response to short tone bursts; may be used to evaluate sensorineural hearing function; measurements may include the amplitude (the number of neurons firing), latency (the speed of transmission), interpeak latency (the time between peaks), interaural latency (the difference in wave V latency between ears) and threshold
Haus4	HAUS4	MP:0004738	abnormal auditory brainstem response	anomaly in the electrical activity generated in the ascending auditory system in response to short tone bursts; may be used to evaluate sensorineural hearing function; measurements may include the amplitude (the number of neurons firing), latency (the speed of transmission), interpeak latency (the time between peaks), interaural latency (the difference in wave V latency between ears) and threshold
Hcn1	HCN1	MP:0004738	abnormal auditory brainstem response	anomaly in the electrical activity generated in the ascending auditory system in response to short tone bursts; may be used to evaluate sensorineural hearing function; measurements may include the amplitude (the number of neurons firing), latency (the speed of transmission), interpeak latency (the time between peaks), interaural latency (the difference in wave V latency between ears) and threshold
Hcn2	HCN2	MP:0011967	increased or absent threshold for auditory brainstem response	increase in the value at which one or more sound frequencies or broadband clicks first elicits a recordable response generated by electrical activity of neurons in the ascending auditory system, or complete lack of a recordable response at any frequency or broadband click
Herc1	HERC1	MP:0004738	abnormal auditory brainstem response	anomaly in the electrical activity generated in the ascending auditory system in response to short tone bursts; may be used to evaluate sensorineural hearing function; measurements may include the amplitude (the number of neurons firing), latency (the speed of transmission), interpeak latency (the time between peaks), interaural latency (the difference in wave V latency between ears) and threshold
Hexa	HEXA	MP:0001967	deafness	inability to hear; the ability to detect and/or recognize certain frequencies of sound is completely impaired
Hexb	HEXB	MP:0001967	deafness	inability to hear; the ability to detect and/or recognize certain frequencies of sound is completely impaired
Hgf	HGF	MP:0006325	impaired hearing	reduced ability to perceive auditory stimuli
Hipk3	HIPK3	MP:0004738	abnormal auditory brainstem response	anomaly in the electrical activity generated in the ascending auditory system in response to short tone bursts; may be used to evaluate sensorineural hearing function; measurements may include the amplitude (the number of neurons firing), latency (the speed of transmission), interpeak latency (the time between peaks), interaural latency (the difference in wave V latency between ears) and threshold
Hirip3	HIRIP3	MP:0004738	abnormal auditory brainstem response	anomaly in the electrical activity generated in the ascending auditory system in response to short tone bursts; may be used to evaluate sensorineural hearing function; measurements may include the amplitude (the number of neurons firing), latency (the speed of transmission), interpeak latency (the time between peaks), interaural latency (the difference in wave V latency between ears) and threshold
Hmgcs1	HMGCS1	MP:0004738	abnormal auditory brainstem response	anomaly in the electrical activity generated in the ascending auditory system in response to short tone bursts; may be used to evaluate sensorineural hearing function; measurements may include the amplitude (the number of neurons firing), latency (the speed of transmission), interpeak latency (the time between peaks), interaural latency (the difference in wave V latency between ears) and threshold
Hmx2	HMX2	MP:0004738	abnormal auditory brainstem response	anomaly in the electrical activity generated in the ascending auditory system in response to short tone bursts; may be used to evaluate sensorineural hearing function; measurements may include the amplitude (the number of neurons firing), latency (the speed of transmission), interpeak latency (the time between peaks), interaural latency (the difference in wave V latency between ears) and threshold
Hnf4g	HNF4G	MP:0004738	abnormal auditory brainstem response	anomaly in the electrical activity generated in the ascending auditory system in response to short tone bursts; may be used to evaluate sensorineural hearing function; measurements may include the amplitude (the number of neurons firing), latency (the speed of transmission), interpeak latency (the time between peaks), interaural latency (the difference in wave V latency between ears) and threshold
Homer2	HOMER2	MP:0004738	abnormal auditory brainstem response	anomaly in the electrical activity generated in the ascending auditory system in response to short tone bursts; may be used to evaluate sensorineural hearing function; measurements may include the amplitude (the number of neurons firing), latency (the speed of transmission), interpeak latency (the time between peaks), interaural latency (the difference in wave V latency between ears) and threshold
Hoxa2	HOXA2	MP:0004738	abnormal auditory brainstem response	anomaly in the electrical activity generated in the ascending auditory system in response to short tone bursts; may be used to evaluate sensorineural hearing function; measurements may include the amplitude (the number of neurons firing), latency (the speed of transmission), interpeak latency (the time between peaks), interaural latency (the difference in wave V latency between ears) and threshold
Hoxb1	HOXB1	MP:0006334	abnormal susceptibility to hearing loss	anomaly in the sensitivity to loss of hearing related to age or environmental factors
Hoxb1	HOXB1	MP:0004748	increased susceptibility to age-related hearing loss	greater than normal loss of hearing associated with advancing age, manifest as reduced ability to perceive or discriminate sounds; the pattern and age of onset vary
Hoxb1	HOXB1	MP:0011967	increased or absent threshold for auditory brainstem response	increase in the value at which one or more sound frequencies or broadband clicks first elicits a recordable response generated by electrical activity of neurons in the ascending auditory system, or complete lack of a recordable response at any frequency or broadband click
Hoxb2	HOXB2	MP:0011967	increased or absent threshold for auditory brainstem response	increase in the value at which one or more sound frequencies or broadband clicks first elicits a recordable response generated by electrical activity of neurons in the ascending auditory system, or complete lack of a recordable response at any frequency or broadband click
Hpn	HPN	MP:0006325	impaired hearing	reduced ability to perceive auditory stimuli
Hpn	HPN	MP:0011966	abnormal auditory brainstem response waveform shape	any anomaly in the characteristic pattern of electrical activity recording of a series of vertex positive waves generated by neurons in the ascending auditory system, that can be recorded from scalp electrograms by using computer-averaged responses to short tone bursts
Hpn	HPN	MP:0011967	increased or absent threshold for auditory brainstem response	increase in the value at which one or more sound frequencies or broadband clicks first elicits a recordable response generated by electrical activity of neurons in the ascending auditory system, or complete lack of a recordable response at any frequency or broadband click
Hsd17b4	HSD17B4	MP:0004738	abnormal auditory brainstem response	anomaly in the electrical activity generated in the ascending auditory system in response to short tone bursts; may be used to evaluate sensorineural hearing function; measurements may include the amplitude (the number of neurons firing), latency (the speed of transmission), interpeak latency (the time between peaks), interaural latency (the difference in wave V latency between ears) and threshold
Hsfy2	HSFY2	MP:0004738	abnormal auditory brainstem response	anomaly in the electrical activity generated in the ascending auditory system in response to short tone bursts; may be used to evaluate sensorineural hearing function; measurements may include the amplitude (the number of neurons firing), latency (the speed of transmission), interpeak latency (the time between peaks), interaural latency (the difference in wave V latency between ears) and threshold
Hsfy2	HSFY1	MP:0004738	abnormal auditory brainstem response	anomaly in the electrical activity generated in the ascending auditory system in response to short tone bursts; may be used to evaluate sensorineural hearing function; measurements may include the amplitude (the number of neurons firing), latency (the speed of transmission), interpeak latency (the time between peaks), interaural latency (the difference in wave V latency between ears) and threshold
Hyal2	HYAL2	MP:0011967	increased or absent threshold for auditory brainstem response	increase in the value at which one or more sound frequencies or broadband clicks first elicits a recordable response generated by electrical activity of neurons in the ascending auditory system, or complete lack of a recordable response at any frequency or broadband click
Id1	ID1	MP:0004739	conductive hearing loss	progressive hearing loss due to lesions in the external auditory canal or middle ear
Id1	ID1	MP:0011967	increased or absent threshold for auditory brainstem response	increase in the value at which one or more sound frequencies or broadband clicks first elicits a recordable response generated by electrical activity of neurons in the ascending auditory system, or complete lack of a recordable response at any frequency or broadband click
Id3	ID3	MP:0004739	conductive hearing loss	progressive hearing loss due to lesions in the external auditory canal or middle ear
Id3	ID3	MP:0011967	increased or absent threshold for auditory brainstem response	increase in the value at which one or more sound frequencies or broadband clicks first elicits a recordable response generated by electrical activity of neurons in the ascending auditory system, or complete lack of a recordable response at any frequency or broadband click
Ids	IDS	MP:0011967	increased or absent threshold for auditory brainstem response	increase in the value at which one or more sound frequencies or broadband clicks first elicits a recordable response generated by electrical activity of neurons in the ascending auditory system, or complete lack of a recordable response at any frequency or broadband click
Idua	IDUA	MP:0001967	deafness	inability to hear; the ability to detect and/or recognize certain frequencies of sound is completely impaired
Idua	IDUA	MP:0004740	sensorineural hearing loss	a form of progressive hearing loss due to a lesion of the auditory division of cranial nerve VIII or the inner ear
Idua	IDUA	MP:0004738	abnormal auditory brainstem response	anomaly in the electrical activity generated in the ascending auditory system in response to short tone bursts; may be used to evaluate sensorineural hearing function; measurements may include the amplitude (the number of neurons firing), latency (the speed of transmission), interpeak latency (the time between peaks), interaural latency (the difference in wave V latency between ears) and threshold
Idua	IDUA	MP:0011967	increased or absent threshold for auditory brainstem response	increase in the value at which one or more sound frequencies or broadband clicks first elicits a recordable response generated by electrical activity of neurons in the ascending auditory system, or complete lack of a recordable response at any frequency or broadband click
Iffo2	IFFO2	MP:0004738	abnormal auditory brainstem response	anomaly in the electrical activity generated in the ascending auditory system in response to short tone bursts; may be used to evaluate sensorineural hearing function; measurements may include the amplitude (the number of neurons firing), latency (the speed of transmission), interpeak latency (the time between peaks), interaural latency (the difference in wave V latency between ears) and threshold
Ift56	IFT56	MP:0006325	impaired hearing	reduced ability to perceive auditory stimuli
Ift56	IFT56	MP:0011967	increased or absent threshold for auditory brainstem response	increase in the value at which one or more sound frequencies or broadband clicks first elicits a recordable response generated by electrical activity of neurons in the ascending auditory system, or complete lack of a recordable response at any frequency or broadband click
Igf1	IGF1	MP:0004740	sensorineural hearing loss	a form of progressive hearing loss due to a lesion of the auditory division of cranial nerve VIII or the inner ear
Igf1	IGF1	MP:0004750	syndromic hearing loss	a form of progressive hearing loss that is usually associated with malformations of the external ear and other inherited signs and symptoms
Igf1	IGF1	MP:0011966	abnormal auditory brainstem response waveform shape	any anomaly in the characteristic pattern of electrical activity recording of a series of vertex positive waves generated by neurons in the ascending auditory system, that can be recorded from scalp electrograms by using computer-averaged responses to short tone bursts
Igf1	IGF1	MP:0011967	increased or absent threshold for auditory brainstem response	increase in the value at which one or more sound frequencies or broadband clicks first elicits a recordable response generated by electrical activity of neurons in the ascending auditory system, or complete lack of a recordable response at any frequency or broadband click
Ikzf2	IKZF2	MP:0001967	deafness	inability to hear; the ability to detect and/or recognize certain frequencies of sound is completely impaired
Il10ra	IL10RA	MP:0004738	abnormal auditory brainstem response	anomaly in the electrical activity generated in the ascending auditory system in response to short tone bursts; may be used to evaluate sensorineural hearing function; measurements may include the amplitude (the number of neurons firing), latency (the speed of transmission), interpeak latency (the time between peaks), interaural latency (the difference in wave V latency between ears) and threshold
Il17rd	IL17RD	MP:0011967	increased or absent threshold for auditory brainstem response	increase in the value at which one or more sound frequencies or broadband clicks first elicits a recordable response generated by electrical activity of neurons in the ascending auditory system, or complete lack of a recordable response at any frequency or broadband click
Il1r2	IL1R2	MP:0004738	abnormal auditory brainstem response	anomaly in the electrical activity generated in the ascending auditory system in response to short tone bursts; may be used to evaluate sensorineural hearing function; measurements may include the amplitude (the number of neurons firing), latency (the speed of transmission), interpeak latency (the time between peaks), interaural latency (the difference in wave V latency between ears) and threshold
Ildr1	ILDR1	MP:0001967	deafness	inability to hear; the ability to detect and/or recognize certain frequencies of sound is completely impaired
Ildr1	ILDR1	MP:0004740	sensorineural hearing loss	a form of progressive hearing loss due to a lesion of the auditory division of cranial nerve VIII or the inner ear
Ildr1	ILDR1	MP:0011967	increased or absent threshold for auditory brainstem response	increase in the value at which one or more sound frequencies or broadband clicks first elicits a recordable response generated by electrical activity of neurons in the ascending auditory system, or complete lack of a recordable response at any frequency or broadband click
Iqgap2	IQGAP2	MP:0004738	abnormal auditory brainstem response	anomaly in the electrical activity generated in the ascending auditory system in response to short tone bursts; may be used to evaluate sensorineural hearing function; measurements may include the amplitude (the number of neurons firing), latency (the speed of transmission), interpeak latency (the time between peaks), interaural latency (the difference in wave V latency between ears) and threshold
Irs1	IRS1	MP:0011967	increased or absent threshold for auditory brainstem response	increase in the value at which one or more sound frequencies or broadband clicks first elicits a recordable response generated by electrical activity of neurons in the ascending auditory system, or complete lack of a recordable response at any frequency or broadband click
Isl1	ISL1	MP:0006325	impaired hearing	reduced ability to perceive auditory stimuli
Isl1	ISL1	MP:0011967	increased or absent threshold for auditory brainstem response	increase in the value at which one or more sound frequencies or broadband clicks first elicits a recordable response generated by electrical activity of neurons in the ascending auditory system, or complete lack of a recordable response at any frequency or broadband click
Ist1	IST1	MP:0004738	abnormal auditory brainstem response	anomaly in the electrical activity generated in the ascending auditory system in response to short tone bursts; may be used to evaluate sensorineural hearing function; measurements may include the amplitude (the number of neurons firing), latency (the speed of transmission), interpeak latency (the time between peaks), interaural latency (the difference in wave V latency between ears) and threshold
Itga5	ITGA5	MP:0006325	impaired hearing	reduced ability to perceive auditory stimuli
Itga5	ITGA5	MP:0011967	increased or absent threshold for auditory brainstem response	increase in the value at which one or more sound frequencies or broadband clicks first elicits a recordable response generated by electrical activity of neurons in the ascending auditory system, or complete lack of a recordable response at any frequency or broadband click
Itpr3	ITPR3	MP:0006325	impaired hearing	reduced ability to perceive auditory stimuli
Jakmip2	JAKMIP2	MP:0004738	abnormal auditory brainstem response	anomaly in the electrical activity generated in the ascending auditory system in response to short tone bursts; may be used to evaluate sensorineural hearing function; measurements may include the amplitude (the number of neurons firing), latency (the speed of transmission), interpeak latency (the time between peaks), interaural latency (the difference in wave V latency between ears) and threshold
Kcna1	KCNA1	MP:0001963	abnormal hearing physiology	any functional anomaly in the ability to perceive auditory stimuli
Kcna10	KCNA10	MP:0011967	increased or absent threshold for auditory brainstem response	increase in the value at which one or more sound frequencies or broadband clicks first elicits a recordable response generated by electrical activity of neurons in the ascending auditory system, or complete lack of a recordable response at any frequency or broadband click
Kcne1	KCNE1	MP:0001967	deafness	inability to hear; the ability to detect and/or recognize certain frequencies of sound is completely impaired
Kcne1	KCNE1	MP:0004738	abnormal auditory brainstem response	anomaly in the electrical activity generated in the ascending auditory system in response to short tone bursts; may be used to evaluate sensorineural hearing function; measurements may include the amplitude (the number of neurons firing), latency (the speed of transmission), interpeak latency (the time between peaks), interaural latency (the difference in wave V latency between ears) and threshold
Kcne1	KCNE1	MP:0011967	increased or absent threshold for auditory brainstem response	increase in the value at which one or more sound frequencies or broadband clicks first elicits a recordable response generated by electrical activity of neurons in the ascending auditory system, or complete lack of a recordable response at any frequency or broadband click
Kcne3	KCNE3	MP:0006335	abnormal hearing electrophysiology	anomaly in auditory function as it relates to electrical phenomena
Kcnj10	KCNJ10	MP:0006325	impaired hearing	reduced ability to perceive auditory stimuli
Kcnj10	KCNJ10	MP:0011967	increased or absent threshold for auditory brainstem response	increase in the value at which one or more sound frequencies or broadband clicks first elicits a recordable response generated by electrical activity of neurons in the ascending auditory system, or complete lack of a recordable response at any frequency or broadband click
Kcnma1	KCNMA1	MP:0006335	abnormal hearing electrophysiology	anomaly in auditory function as it relates to electrical phenomena
Kcnma1	KCNMA1	MP:0004925	decreased susceptibility to noise-induced hearing loss	less than normal reduction in hearing sensitivity following exposure to acute noise that is injurious to the cochlea
Kcnma1	KCNMA1	MP:0004597	increased susceptibility to noise-induced hearing loss	greater than normal reduction in hearing sensitivity following exposure to acute noise that is injurious to the cochlea
Kcnma1	KCNMA1	MP:0004740	sensorineural hearing loss	a form of progressive hearing loss due to a lesion of the auditory division of cranial nerve VIII or the inner ear
Kcnq1	KCNQ1	MP:0001967	deafness	inability to hear; the ability to detect and/or recognize certain frequencies of sound is completely impaired
Kcnq1	KCNQ1	MP:0006330	syndromic hearing impairment	hearing impairment that is usually associated with malformations of the external ear and other inherited signs and symptoms
Kcnq1	KCNQ1	MP:0011967	increased or absent threshold for auditory brainstem response	increase in the value at which one or more sound frequencies or broadband clicks first elicits a recordable response generated by electrical activity of neurons in the ascending auditory system, or complete lack of a recordable response at any frequency or broadband click
Kcnq4	KCNQ4	MP:0004740	sensorineural hearing loss	a form of progressive hearing loss due to a lesion of the auditory division of cranial nerve VIII or the inner ear
Kcnq4	KCNQ4	MP:0011967	increased or absent threshold for auditory brainstem response	increase in the value at which one or more sound frequencies or broadband clicks first elicits a recordable response generated by electrical activity of neurons in the ascending auditory system, or complete lack of a recordable response at any frequency or broadband click
Kif13a	KIF13A	MP:0004738	abnormal auditory brainstem response	anomaly in the electrical activity generated in the ascending auditory system in response to short tone bursts; may be used to evaluate sensorineural hearing function; measurements may include the amplitude (the number of neurons firing), latency (the speed of transmission), interpeak latency (the time between peaks), interaural latency (the difference in wave V latency between ears) and threshold
Kif1a	KIF1A	MP:0011967	increased or absent threshold for auditory brainstem response	increase in the value at which one or more sound frequencies or broadband clicks first elicits a recordable response generated by electrical activity of neurons in the ascending auditory system, or complete lack of a recordable response at any frequency or broadband click
Kif5a	KIF5A	MP:0004738	abnormal auditory brainstem response	anomaly in the electrical activity generated in the ascending auditory system in response to short tone bursts; may be used to evaluate sensorineural hearing function; measurements may include the amplitude (the number of neurons firing), latency (the speed of transmission), interpeak latency (the time between peaks), interaural latency (the difference in wave V latency between ears) and threshold
Kit	KIT	MP:0001967	deafness	inability to hear; the ability to detect and/or recognize certain frequencies of sound is completely impaired
Kit	KIT	MP:0011967	increased or absent threshold for auditory brainstem response	increase in the value at which one or more sound frequencies or broadband clicks first elicits a recordable response generated by electrical activity of neurons in the ascending auditory system, or complete lack of a recordable response at any frequency or broadband click
Kl	KL	MP:0006325	impaired hearing	reduced ability to perceive auditory stimuli
Klc2	KLC2	MP:0006325	impaired hearing	reduced ability to perceive auditory stimuli
Klc2	KLC2	MP:0004738	abnormal auditory brainstem response	anomaly in the electrical activity generated in the ascending auditory system in response to short tone bursts; may be used to evaluate sensorineural hearing function; measurements may include the amplitude (the number of neurons firing), latency (the speed of transmission), interpeak latency (the time between peaks), interaural latency (the difference in wave V latency between ears) and threshold
Klhdc7b	KLHDC7B	MP:0004738	abnormal auditory brainstem response	anomaly in the electrical activity generated in the ascending auditory system in response to short tone bursts; may be used to evaluate sensorineural hearing function; measurements may include the amplitude (the number of neurons firing), latency (the speed of transmission), interpeak latency (the time between peaks), interaural latency (the difference in wave V latency between ears) and threshold
Klhdc8b	KLHDC8B	MP:0004738	abnormal auditory brainstem response	anomaly in the electrical activity generated in the ascending auditory system in response to short tone bursts; may be used to evaluate sensorineural hearing function; measurements may include the amplitude (the number of neurons firing), latency (the speed of transmission), interpeak latency (the time between peaks), interaural latency (the difference in wave V latency between ears) and threshold
Klhl18	KLHL18	MP:0011967	increased or absent threshold for auditory brainstem response	increase in the value at which one or more sound frequencies or broadband clicks first elicits a recordable response generated by electrical activity of neurons in the ascending auditory system, or complete lack of a recordable response at any frequency or broadband click
Klk11	KLK11	MP:0004738	abnormal auditory brainstem response	anomaly in the electrical activity generated in the ascending auditory system in response to short tone bursts; may be used to evaluate sensorineural hearing function; measurements may include the amplitude (the number of neurons firing), latency (the speed of transmission), interpeak latency (the time between peaks), interaural latency (the difference in wave V latency between ears) and threshold
Klk5	KLK5	MP:0004738	abnormal auditory brainstem response	anomaly in the electrical activity generated in the ascending auditory system in response to short tone bursts; may be used to evaluate sensorineural hearing function; measurements may include the amplitude (the number of neurons firing), latency (the speed of transmission), interpeak latency (the time between peaks), interaural latency (the difference in wave V latency between ears) and threshold
Krtcap2	KRTCAP2	MP:0004738	abnormal auditory brainstem response	anomaly in the electrical activity generated in the ascending auditory system in response to short tone bursts; may be used to evaluate sensorineural hearing function; measurements may include the amplitude (the number of neurons firing), latency (the speed of transmission), interpeak latency (the time between peaks), interaural latency (the difference in wave V latency between ears) and threshold
Lama2	LAMA2	MP:0011967	increased or absent threshold for auditory brainstem response	increase in the value at which one or more sound frequencies or broadband clicks first elicits a recordable response generated by electrical activity of neurons in the ascending auditory system, or complete lack of a recordable response at any frequency or broadband click
Large1	LARGE1	MP:0004740	sensorineural hearing loss	a form of progressive hearing loss due to a lesion of the auditory division of cranial nerve VIII or the inner ear
Large1	LARGE1	MP:0011966	abnormal auditory brainstem response waveform shape	any anomaly in the characteristic pattern of electrical activity recording of a series of vertex positive waves generated by neurons in the ascending auditory system, that can be recorded from scalp electrograms by using computer-averaged responses to short tone bursts
Lcorl	LCORL	MP:0004738	abnormal auditory brainstem response	anomaly in the electrical activity generated in the ascending auditory system in response to short tone bursts; may be used to evaluate sensorineural hearing function; measurements may include the amplitude (the number of neurons firing), latency (the speed of transmission), interpeak latency (the time between peaks), interaural latency (the difference in wave V latency between ears) and threshold
Ldah	LDAH	MP:0006325	impaired hearing	reduced ability to perceive auditory stimuli
Ldhal6b	LDHAL6B	MP:0004738	abnormal auditory brainstem response	anomaly in the electrical activity generated in the ascending auditory system in response to short tone bursts; may be used to evaluate sensorineural hearing function; measurements may include the amplitude (the number of neurons firing), latency (the speed of transmission), interpeak latency (the time between peaks), interaural latency (the difference in wave V latency between ears) and threshold
Ldhal6b	LDHAL6A	MP:0004738	abnormal auditory brainstem response	anomaly in the electrical activity generated in the ascending auditory system in response to short tone bursts; may be used to evaluate sensorineural hearing function; measurements may include the amplitude (the number of neurons firing), latency (the speed of transmission), interpeak latency (the time between peaks), interaural latency (the difference in wave V latency between ears) and threshold
Ldlr	LDLR	MP:0004738	abnormal auditory brainstem response	anomaly in the electrical activity generated in the ascending auditory system in response to short tone bursts; may be used to evaluate sensorineural hearing function; measurements may include the amplitude (the number of neurons firing), latency (the speed of transmission), interpeak latency (the time between peaks), interaural latency (the difference in wave V latency between ears) and threshold
Lhfpl2	LHFPL2	MP:0011967	increased or absent threshold for auditory brainstem response	increase in the value at which one or more sound frequencies or broadband clicks first elicits a recordable response generated by electrical activity of neurons in the ascending auditory system, or complete lack of a recordable response at any frequency or broadband click
Lhfpl5	LHFPL5	MP:0001967	deafness	inability to hear; the ability to detect and/or recognize certain frequencies of sound is completely impaired
Lhfpl5	LHFPL5	MP:0011967	increased or absent threshold for auditory brainstem response	increase in the value at which one or more sound frequencies or broadband clicks first elicits a recordable response generated by electrical activity of neurons in the ascending auditory system, or complete lack of a recordable response at any frequency or broadband click
Lman2	LMAN2	MP:0004738	abnormal auditory brainstem response	anomaly in the electrical activity generated in the ascending auditory system in response to short tone bursts; may be used to evaluate sensorineural hearing function; measurements may include the amplitude (the number of neurons firing), latency (the speed of transmission), interpeak latency (the time between peaks), interaural latency (the difference in wave V latency between ears) and threshold
Lmna	LMNA	MP:0006325	impaired hearing	reduced ability to perceive auditory stimuli
Lmna	LMNA	MP:0011967	increased or absent threshold for auditory brainstem response	increase in the value at which one or more sound frequencies or broadband clicks first elicits a recordable response generated by electrical activity of neurons in the ascending auditory system, or complete lack of a recordable response at any frequency or broadband click
Lmx1a	LMX1A	MP:0001967	deafness	inability to hear; the ability to detect and/or recognize certain frequencies of sound is completely impaired
Lmx1a	LMX1A	MP:0006325	impaired hearing	reduced ability to perceive auditory stimuli
Lmx1a	LMX1A	MP:0004750	syndromic hearing loss	a form of progressive hearing loss that is usually associated with malformations of the external ear and other inherited signs and symptoms
Lmx1a	LMX1A	MP:0011967	increased or absent threshold for auditory brainstem response	increase in the value at which one or more sound frequencies or broadband clicks first elicits a recordable response generated by electrical activity of neurons in the ascending auditory system, or complete lack of a recordable response at any frequency or broadband click
Loxhd1	LOXHD1	MP:0001967	deafness	inability to hear; the ability to detect and/or recognize certain frequencies of sound is completely impaired
Loxhd1	LOXHD1	MP:0004738	abnormal auditory brainstem response	anomaly in the electrical activity generated in the ascending auditory system in response to short tone bursts; may be used to evaluate sensorineural hearing function; measurements may include the amplitude (the number of neurons firing), latency (the speed of transmission), interpeak latency (the time between peaks), interaural latency (the difference in wave V latency between ears) and threshold
Loxhd1	LOXHD1	MP:0011967	increased or absent threshold for auditory brainstem response	increase in the value at which one or more sound frequencies or broadband clicks first elicits a recordable response generated by electrical activity of neurons in the ascending auditory system, or complete lack of a recordable response at any frequency or broadband click
Lrig1	LRIG1	MP:0004738	abnormal auditory brainstem response	anomaly in the electrical activity generated in the ascending auditory system in response to short tone bursts; may be used to evaluate sensorineural hearing function; measurements may include the amplitude (the number of neurons firing), latency (the speed of transmission), interpeak latency (the time between peaks), interaural latency (the difference in wave V latency between ears) and threshold
Lrig1	LRIG1	MP:0011966	abnormal auditory brainstem response waveform shape	any anomaly in the characteristic pattern of electrical activity recording of a series of vertex positive waves generated by neurons in the ascending auditory system, that can be recorded from scalp electrograms by using computer-averaged responses to short tone bursts
Lrig1	LRIG1	MP:0011967	increased or absent threshold for auditory brainstem response	increase in the value at which one or more sound frequencies or broadband clicks first elicits a recordable response generated by electrical activity of neurons in the ascending auditory system, or complete lack of a recordable response at any frequency or broadband click
Lrig2	LRIG2	MP:0011966	abnormal auditory brainstem response waveform shape	any anomaly in the characteristic pattern of electrical activity recording of a series of vertex positive waves generated by neurons in the ascending auditory system, that can be recorded from scalp electrograms by using computer-averaged responses to short tone bursts
Lrig2	LRIG2	MP:0011967	increased or absent threshold for auditory brainstem response	increase in the value at which one or more sound frequencies or broadband clicks first elicits a recordable response generated by electrical activity of neurons in the ascending auditory system, or complete lack of a recordable response at any frequency or broadband click
Lrp2	LRP2	MP:0001963	abnormal hearing physiology	any functional anomaly in the ability to perceive auditory stimuli
Lrp2	LRP2	MP:0006325	impaired hearing	reduced ability to perceive auditory stimuli
Lrp2	LRP2	MP:0004748	increased susceptibility to age-related hearing loss	greater than normal loss of hearing associated with advancing age, manifest as reduced ability to perceive or discriminate sounds; the pattern and age of onset vary
Lrp2	LRP2	MP:0011967	increased or absent threshold for auditory brainstem response	increase in the value at which one or more sound frequencies or broadband clicks first elicits a recordable response generated by electrical activity of neurons in the ascending auditory system, or complete lack of a recordable response at any frequency or broadband click
Lrrc4	LRRC4	MP:0011966	abnormal auditory brainstem response waveform shape	any anomaly in the characteristic pattern of electrical activity recording of a series of vertex positive waves generated by neurons in the ascending auditory system, that can be recorded from scalp electrograms by using computer-averaged responses to short tone bursts
Lsm1	LSM1	MP:0004738	abnormal auditory brainstem response	anomaly in the electrical activity generated in the ascending auditory system in response to short tone bursts; may be used to evaluate sensorineural hearing function; measurements may include the amplitude (the number of neurons firing), latency (the speed of transmission), interpeak latency (the time between peaks), interaural latency (the difference in wave V latency between ears) and threshold
Lsm14a	LSM14A	MP:0004738	abnormal auditory brainstem response	anomaly in the electrical activity generated in the ascending auditory system in response to short tone bursts; may be used to evaluate sensorineural hearing function; measurements may include the amplitude (the number of neurons firing), latency (the speed of transmission), interpeak latency (the time between peaks), interaural latency (the difference in wave V latency between ears) and threshold
Mafb	MAFB	MP:0011967	increased or absent threshold for auditory brainstem response	increase in the value at which one or more sound frequencies or broadband clicks first elicits a recordable response generated by electrical activity of neurons in the ascending auditory system, or complete lack of a recordable response at any frequency or broadband click
Mag	MAG	MP:0004738	abnormal auditory brainstem response	anomaly in the electrical activity generated in the ascending auditory system in response to short tone bursts; may be used to evaluate sensorineural hearing function; measurements may include the amplitude (the number of neurons firing), latency (the speed of transmission), interpeak latency (the time between peaks), interaural latency (the difference in wave V latency between ears) and threshold
Mageh1	MAGEH1	MP:0004738	abnormal auditory brainstem response	anomaly in the electrical activity generated in the ascending auditory system in response to short tone bursts; may be used to evaluate sensorineural hearing function; measurements may include the amplitude (the number of neurons firing), latency (the speed of transmission), interpeak latency (the time between peaks), interaural latency (the difference in wave V latency between ears) and threshold
Map1a	MAP1A	MP:0011967	increased or absent threshold for auditory brainstem response	increase in the value at which one or more sound frequencies or broadband clicks first elicits a recordable response generated by electrical activity of neurons in the ascending auditory system, or complete lack of a recordable response at any frequency or broadband click
Map3k1	MAP3K1	MP:0001967	deafness	inability to hear; the ability to detect and/or recognize certain frequencies of sound is completely impaired
Map3k1	MAP3K1	MP:0011967	increased or absent threshold for auditory brainstem response	increase in the value at which one or more sound frequencies or broadband clicks first elicits a recordable response generated by electrical activity of neurons in the ascending auditory system, or complete lack of a recordable response at any frequency or broadband click
Marveld2	MARVELD2	MP:0001967	deafness	inability to hear; the ability to detect and/or recognize certain frequencies of sound is completely impaired
Marveld2	MARVELD2	MP:0004750	syndromic hearing loss	a form of progressive hearing loss that is usually associated with malformations of the external ear and other inherited signs and symptoms
Marveld2	MARVELD2	MP:0004738	abnormal auditory brainstem response	anomaly in the electrical activity generated in the ascending auditory system in response to short tone bursts; may be used to evaluate sensorineural hearing function; measurements may include the amplitude (the number of neurons firing), latency (the speed of transmission), interpeak latency (the time between peaks), interaural latency (the difference in wave V latency between ears) and threshold
Marveld2	MARVELD2	MP:0011967	increased or absent threshold for auditory brainstem response	increase in the value at which one or more sound frequencies or broadband clicks first elicits a recordable response generated by electrical activity of neurons in the ascending auditory system, or complete lack of a recordable response at any frequency or broadband click
Maz	MAZ	MP:0004738	abnormal auditory brainstem response	anomaly in the electrical activity generated in the ascending auditory system in response to short tone bursts; may be used to evaluate sensorineural hearing function; measurements may include the amplitude (the number of neurons firing), latency (the speed of transmission), interpeak latency (the time between peaks), interaural latency (the difference in wave V latency between ears) and threshold
Mbp	MBP	MP:0011966	abnormal auditory brainstem response waveform shape	any anomaly in the characteristic pattern of electrical activity recording of a series of vertex positive waves generated by neurons in the ascending auditory system, that can be recorded from scalp electrograms by using computer-averaged responses to short tone bursts
Mbp	MBP	MP:0011967	increased or absent threshold for auditory brainstem response	increase in the value at which one or more sound frequencies or broadband clicks first elicits a recordable response generated by electrical activity of neurons in the ascending auditory system, or complete lack of a recordable response at any frequency or broadband click
Mcidas	MCIDAS	MP:0004738	abnormal auditory brainstem response	anomaly in the electrical activity generated in the ascending auditory system in response to short tone bursts; may be used to evaluate sensorineural hearing function; measurements may include the amplitude (the number of neurons firing), latency (the speed of transmission), interpeak latency (the time between peaks), interaural latency (the difference in wave V latency between ears) and threshold
Mcoln3	MCOLN3	MP:0001967	deafness	inability to hear; the ability to detect and/or recognize certain frequencies of sound is completely impaired
Mcoln3	MCOLN3	MP:0011967	increased or absent threshold for auditory brainstem response	increase in the value at which one or more sound frequencies or broadband clicks first elicits a recordable response generated by electrical activity of neurons in the ascending auditory system, or complete lack of a recordable response at any frequency or broadband click
Mcph1	MCPH1	MP:0004738	abnormal auditory brainstem response	anomaly in the electrical activity generated in the ascending auditory system in response to short tone bursts; may be used to evaluate sensorineural hearing function; measurements may include the amplitude (the number of neurons firing), latency (the speed of transmission), interpeak latency (the time between peaks), interaural latency (the difference in wave V latency between ears) and threshold
Mctp1	MCTP1	MP:0006325	impaired hearing	reduced ability to perceive auditory stimuli
Mctp1	MCTP1	MP:0011967	increased or absent threshold for auditory brainstem response	increase in the value at which one or more sound frequencies or broadband clicks first elicits a recordable response generated by electrical activity of neurons in the ascending auditory system, or complete lack of a recordable response at any frequency or broadband click
Mdk	MDK	MP:0001963	abnormal hearing physiology	any functional anomaly in the ability to perceive auditory stimuli
Mecom	MECOM	MP:0001967	deafness	inability to hear; the ability to detect and/or recognize certain frequencies of sound is completely impaired
Mecom	MECOM	MP:0006325	impaired hearing	reduced ability to perceive auditory stimuli
Mecp2	MECP2	MP:0001963	abnormal hearing physiology	any functional anomaly in the ability to perceive auditory stimuli
Med10	MED10	MP:0004738	abnormal auditory brainstem response	anomaly in the electrical activity generated in the ascending auditory system in response to short tone bursts; may be used to evaluate sensorineural hearing function; measurements may include the amplitude (the number of neurons firing), latency (the speed of transmission), interpeak latency (the time between peaks), interaural latency (the difference in wave V latency between ears) and threshold
Med25	MED25	MP:0004738	abnormal auditory brainstem response	anomaly in the electrical activity generated in the ascending auditory system in response to short tone bursts; may be used to evaluate sensorineural hearing function; measurements may include the amplitude (the number of neurons firing), latency (the speed of transmission), interpeak latency (the time between peaks), interaural latency (the difference in wave V latency between ears) and threshold
Med28	MED28	MP:0004738	abnormal auditory brainstem response	anomaly in the electrical activity generated in the ascending auditory system in response to short tone bursts; may be used to evaluate sensorineural hearing function; measurements may include the amplitude (the number of neurons firing), latency (the speed of transmission), interpeak latency (the time between peaks), interaural latency (the difference in wave V latency between ears) and threshold
Mettl5	METTL5	MP:0004738	abnormal auditory brainstem response	anomaly in the electrical activity generated in the ascending auditory system in response to short tone bursts; may be used to evaluate sensorineural hearing function; measurements may include the amplitude (the number of neurons firing), latency (the speed of transmission), interpeak latency (the time between peaks), interaural latency (the difference in wave V latency between ears) and threshold
Mettl5	METTL5	MP:0011967	increased or absent threshold for auditory brainstem response	increase in the value at which one or more sound frequencies or broadband clicks first elicits a recordable response generated by electrical activity of neurons in the ascending auditory system, or complete lack of a recordable response at any frequency or broadband click
Mgrn1	MGRN1	MP:0004738	abnormal auditory brainstem response	anomaly in the electrical activity generated in the ascending auditory system in response to short tone bursts; may be used to evaluate sensorineural hearing function; measurements may include the amplitude (the number of neurons firing), latency (the speed of transmission), interpeak latency (the time between peaks), interaural latency (the difference in wave V latency between ears) and threshold
Mical3	MICAL3	MP:0004738	abnormal auditory brainstem response	anomaly in the electrical activity generated in the ascending auditory system in response to short tone bursts; may be used to evaluate sensorineural hearing function; measurements may include the amplitude (the number of neurons firing), latency (the speed of transmission), interpeak latency (the time between peaks), interaural latency (the difference in wave V latency between ears) and threshold
Mif	MIF	MP:0006325	impaired hearing	reduced ability to perceive auditory stimuli
Mif	MIF	MP:0011967	increased or absent threshold for auditory brainstem response	increase in the value at which one or more sound frequencies or broadband clicks first elicits a recordable response generated by electrical activity of neurons in the ascending auditory system, or complete lack of a recordable response at any frequency or broadband click
Minar2	MINAR2	MP:0004738	abnormal auditory brainstem response	anomaly in the electrical activity generated in the ascending auditory system in response to short tone bursts; may be used to evaluate sensorineural hearing function; measurements may include the amplitude (the number of neurons firing), latency (the speed of transmission), interpeak latency (the time between peaks), interaural latency (the difference in wave V latency between ears) and threshold
Mir96	MIR96	MP:0001967	deafness	inability to hear; the ability to detect and/or recognize certain frequencies of sound is completely impaired
Mir96	MIR96	MP:0006325	impaired hearing	reduced ability to perceive auditory stimuli
Mitf	MITF	MP:0001963	abnormal hearing physiology	any functional anomaly in the ability to perceive auditory stimuli
Mitf	MITF	MP:0011967	increased or absent threshold for auditory brainstem response	increase in the value at which one or more sound frequencies or broadband clicks first elicits a recordable response generated by electrical activity of neurons in the ascending auditory system, or complete lack of a recordable response at any frequency or broadband click
Mkrn2	MKRN2	MP:0004738	abnormal auditory brainstem response	anomaly in the electrical activity generated in the ascending auditory system in response to short tone bursts; may be used to evaluate sensorineural hearing function; measurements may include the amplitude (the number of neurons firing), latency (the speed of transmission), interpeak latency (the time between peaks), interaural latency (the difference in wave V latency between ears) and threshold
Mllt10	MLLT10	MP:0004738	abnormal auditory brainstem response	anomaly in the electrical activity generated in the ascending auditory system in response to short tone bursts; may be used to evaluate sensorineural hearing function; measurements may include the amplitude (the number of neurons firing), latency (the speed of transmission), interpeak latency (the time between peaks), interaural latency (the difference in wave V latency between ears) and threshold
Mmp14	MMP14	MP:0011967	increased or absent threshold for auditory brainstem response	increase in the value at which one or more sound frequencies or broadband clicks first elicits a recordable response generated by electrical activity of neurons in the ascending auditory system, or complete lack of a recordable response at any frequency or broadband click
Mpdz	MPDZ	MP:0004738	abnormal auditory brainstem response	anomaly in the electrical activity generated in the ascending auditory system in response to short tone bursts; may be used to evaluate sensorineural hearing function; measurements may include the amplitude (the number of neurons firing), latency (the speed of transmission), interpeak latency (the time between peaks), interaural latency (the difference in wave V latency between ears) and threshold
Mphosph8	MPHOSPH8	MP:0004738	abnormal auditory brainstem response	anomaly in the electrical activity generated in the ascending auditory system in response to short tone bursts; may be used to evaluate sensorineural hearing function; measurements may include the amplitude (the number of neurons firing), latency (the speed of transmission), interpeak latency (the time between peaks), interaural latency (the difference in wave V latency between ears) and threshold
Mpv17	MPV17	MP:0004740	sensorineural hearing loss	a form of progressive hearing loss due to a lesion of the auditory division of cranial nerve VIII or the inner ear
Mpv17	MPV17	MP:0004738	abnormal auditory brainstem response	anomaly in the electrical activity generated in the ascending auditory system in response to short tone bursts; may be used to evaluate sensorineural hearing function; measurements may include the amplitude (the number of neurons firing), latency (the speed of transmission), interpeak latency (the time between peaks), interaural latency (the difference in wave V latency between ears) and threshold
Mpv17	MPV17	MP:0011967	increased or absent threshold for auditory brainstem response	increase in the value at which one or more sound frequencies or broadband clicks first elicits a recordable response generated by electrical activity of neurons in the ascending auditory system, or complete lack of a recordable response at any frequency or broadband click
Mreg	MREG	MP:0004738	abnormal auditory brainstem response	anomaly in the electrical activity generated in the ascending auditory system in response to short tone bursts; may be used to evaluate sensorineural hearing function; measurements may include the amplitude (the number of neurons firing), latency (the speed of transmission), interpeak latency (the time between peaks), interaural latency (the difference in wave V latency between ears) and threshold
Msantd3	MSANTD3	MP:0004738	abnormal auditory brainstem response	anomaly in the electrical activity generated in the ascending auditory system in response to short tone bursts; may be used to evaluate sensorineural hearing function; measurements may include the amplitude (the number of neurons firing), latency (the speed of transmission), interpeak latency (the time between peaks), interaural latency (the difference in wave V latency between ears) and threshold
Msrb3	MSRB3	MP:0001967	deafness	inability to hear; the ability to detect and/or recognize certain frequencies of sound is completely impaired
Msrb3	MSRB3	MP:0011967	increased or absent threshold for auditory brainstem response	increase in the value at which one or more sound frequencies or broadband clicks first elicits a recordable response generated by electrical activity of neurons in the ascending auditory system, or complete lack of a recordable response at any frequency or broadband click
Myc	MYC	MP:0006326	conductive hearing impairment	reduction in the ability to hear due to lesions in the external auditory canal or middle ear
Myc	MYC	MP:0004738	abnormal auditory brainstem response	anomaly in the electrical activity generated in the ascending auditory system in response to short tone bursts; may be used to evaluate sensorineural hearing function; measurements may include the amplitude (the number of neurons firing), latency (the speed of transmission), interpeak latency (the time between peaks), interaural latency (the difference in wave V latency between ears) and threshold
Myd88	MYD88	MP:0006334	abnormal susceptibility to hearing loss	anomaly in the sensitivity to loss of hearing related to age or environmental factors
Myh1	MYH1	MP:0004738	abnormal auditory brainstem response	anomaly in the electrical activity generated in the ascending auditory system in response to short tone bursts; may be used to evaluate sensorineural hearing function; measurements may include the amplitude (the number of neurons firing), latency (the speed of transmission), interpeak latency (the time between peaks), interaural latency (the difference in wave V latency between ears) and threshold
Myh9	MYH9	MP:0006325	impaired hearing	reduced ability to perceive auditory stimuli
Myh9	MYH9	MP:0004748	increased susceptibility to age-related hearing loss	greater than normal loss of hearing associated with advancing age, manifest as reduced ability to perceive or discriminate sounds; the pattern and age of onset vary
Myh9	MYH9	MP:0011967	increased or absent threshold for auditory brainstem response	increase in the value at which one or more sound frequencies or broadband clicks first elicits a recordable response generated by electrical activity of neurons in the ascending auditory system, or complete lack of a recordable response at any frequency or broadband click
Myo15a	MYO15A	MP:0001967	deafness	inability to hear; the ability to detect and/or recognize certain frequencies of sound is completely impaired
Myo15a	MYO15A	MP:0006335	abnormal hearing electrophysiology	anomaly in auditory function as it relates to electrical phenomena
Myo15a	MYO15A	MP:0006325	impaired hearing	reduced ability to perceive auditory stimuli
Myo15a	MYO15A	MP:0004748	increased susceptibility to age-related hearing loss	greater than normal loss of hearing associated with advancing age, manifest as reduced ability to perceive or discriminate sounds; the pattern and age of onset vary
Myo15a	MYO15A	MP:0004740	sensorineural hearing loss	a form of progressive hearing loss due to a lesion of the auditory division of cranial nerve VIII or the inner ear
Myo15a	MYO15A	MP:0004738	abnormal auditory brainstem response	anomaly in the electrical activity generated in the ascending auditory system in response to short tone bursts; may be used to evaluate sensorineural hearing function; measurements may include the amplitude (the number of neurons firing), latency (the speed of transmission), interpeak latency (the time between peaks), interaural latency (the difference in wave V latency between ears) and threshold
Myo15a	MYO15A	MP:0011967	increased or absent threshold for auditory brainstem response	increase in the value at which one or more sound frequencies or broadband clicks first elicits a recordable response generated by electrical activity of neurons in the ascending auditory system, or complete lack of a recordable response at any frequency or broadband click
Myo18b	MYO18B	MP:0004738	abnormal auditory brainstem response	anomaly in the electrical activity generated in the ascending auditory system in response to short tone bursts; may be used to evaluate sensorineural hearing function; measurements may include the amplitude (the number of neurons firing), latency (the speed of transmission), interpeak latency (the time between peaks), interaural latency (the difference in wave V latency between ears) and threshold
Myo1d	MYO1D	MP:0004738	abnormal auditory brainstem response	anomaly in the electrical activity generated in the ascending auditory system in response to short tone bursts; may be used to evaluate sensorineural hearing function; measurements may include the amplitude (the number of neurons firing), latency (the speed of transmission), interpeak latency (the time between peaks), interaural latency (the difference in wave V latency between ears) and threshold
Myo3a	MYO3A	MP:0006325	impaired hearing	reduced ability to perceive auditory stimuli
Myo3a	MYO3A	MP:0004738	abnormal auditory brainstem response	anomaly in the electrical activity generated in the ascending auditory system in response to short tone bursts; may be used to evaluate sensorineural hearing function; measurements may include the amplitude (the number of neurons firing), latency (the speed of transmission), interpeak latency (the time between peaks), interaural latency (the difference in wave V latency between ears) and threshold
Myo6	MYO6	MP:0001967	deafness	inability to hear; the ability to detect and/or recognize certain frequencies of sound is completely impaired
Myo6	MYO6	MP:0006325	impaired hearing	reduced ability to perceive auditory stimuli
Myo6	MYO6	MP:0004748	increased susceptibility to age-related hearing loss	greater than normal loss of hearing associated with advancing age, manifest as reduced ability to perceive or discriminate sounds; the pattern and age of onset vary
Myo6	MYO6	MP:0004738	abnormal auditory brainstem response	anomaly in the electrical activity generated in the ascending auditory system in response to short tone bursts; may be used to evaluate sensorineural hearing function; measurements may include the amplitude (the number of neurons firing), latency (the speed of transmission), interpeak latency (the time between peaks), interaural latency (the difference in wave V latency between ears) and threshold
Myo6	MYO6	MP:0011966	abnormal auditory brainstem response waveform shape	any anomaly in the characteristic pattern of electrical activity recording of a series of vertex positive waves generated by neurons in the ascending auditory system, that can be recorded from scalp electrograms by using computer-averaged responses to short tone bursts
Myo6	MYO6	MP:0011967	increased or absent threshold for auditory brainstem response	increase in the value at which one or more sound frequencies or broadband clicks first elicits a recordable response generated by electrical activity of neurons in the ascending auditory system, or complete lack of a recordable response at any frequency or broadband click
Myo7a	MYO7A	MP:0001967	deafness	inability to hear; the ability to detect and/or recognize certain frequencies of sound is completely impaired
Myo7a	MYO7A	MP:0001963	abnormal hearing physiology	any functional anomaly in the ability to perceive auditory stimuli
Myo7a	MYO7A	MP:0006325	impaired hearing	reduced ability to perceive auditory stimuli
Myo7a	MYO7A	MP:0004748	increased susceptibility to age-related hearing loss	greater than normal loss of hearing associated with advancing age, manifest as reduced ability to perceive or discriminate sounds; the pattern and age of onset vary
Myo7a	MYO7A	MP:0004740	sensorineural hearing loss	a form of progressive hearing loss due to a lesion of the auditory division of cranial nerve VIII or the inner ear
Myo7a	MYO7A	MP:0011967	increased or absent threshold for auditory brainstem response	increase in the value at which one or more sound frequencies or broadband clicks first elicits a recordable response generated by electrical activity of neurons in the ascending auditory system, or complete lack of a recordable response at any frequency or broadband click
Nacc1	NACC1	MP:0004738	abnormal auditory brainstem response	anomaly in the electrical activity generated in the ascending auditory system in response to short tone bursts; may be used to evaluate sensorineural hearing function; measurements may include the amplitude (the number of neurons firing), latency (the speed of transmission), interpeak latency (the time between peaks), interaural latency (the difference in wave V latency between ears) and threshold
Naglu	NAGLU	MP:0004739	conductive hearing loss	progressive hearing loss due to lesions in the external auditory canal or middle ear
Naglu	NAGLU	MP:0011967	increased or absent threshold for auditory brainstem response	increase in the value at which one or more sound frequencies or broadband clicks first elicits a recordable response generated by electrical activity of neurons in the ascending auditory system, or complete lack of a recordable response at any frequency or broadband click
Ncoa2	NCOA2	MP:0004738	abnormal auditory brainstem response	anomaly in the electrical activity generated in the ascending auditory system in response to short tone bursts; may be used to evaluate sensorineural hearing function; measurements may include the amplitude (the number of neurons firing), latency (the speed of transmission), interpeak latency (the time between peaks), interaural latency (the difference in wave V latency between ears) and threshold
Ndp	NDP	MP:0001967	deafness	inability to hear; the ability to detect and/or recognize certain frequencies of sound is completely impaired
Ndp	NDP	MP:0004748	increased susceptibility to age-related hearing loss	greater than normal loss of hearing associated with advancing age, manifest as reduced ability to perceive or discriminate sounds; the pattern and age of onset vary
Ndp	NDP	MP:0004740	sensorineural hearing loss	a form of progressive hearing loss due to a lesion of the auditory division of cranial nerve VIII or the inner ear
Ndp	NDP	MP:0011967	increased or absent threshold for auditory brainstem response	increase in the value at which one or more sound frequencies or broadband clicks first elicits a recordable response generated by electrical activity of neurons in the ascending auditory system, or complete lack of a recordable response at any frequency or broadband click
Nedd4l	NEDD4L	MP:0004738	abnormal auditory brainstem response	anomaly in the electrical activity generated in the ascending auditory system in response to short tone bursts; may be used to evaluate sensorineural hearing function; measurements may include the amplitude (the number of neurons firing), latency (the speed of transmission), interpeak latency (the time between peaks), interaural latency (the difference in wave V latency between ears) and threshold
Nek2	NEK2	MP:0004738	abnormal auditory brainstem response	anomaly in the electrical activity generated in the ascending auditory system in response to short tone bursts; may be used to evaluate sensorineural hearing function; measurements may include the amplitude (the number of neurons firing), latency (the speed of transmission), interpeak latency (the time between peaks), interaural latency (the difference in wave V latency between ears) and threshold
Nek5	NEK5	MP:0006325	impaired hearing	reduced ability to perceive auditory stimuli
Neurod1	NEUROD1	MP:0001967	deafness	inability to hear; the ability to detect and/or recognize certain frequencies of sound is completely impaired
Nf2	NF2	MP:0004740	sensorineural hearing loss	a form of progressive hearing loss due to a lesion of the auditory division of cranial nerve VIII or the inner ear
Nf2	NF2	MP:0011966	abnormal auditory brainstem response waveform shape	any anomaly in the characteristic pattern of electrical activity recording of a series of vertex positive waves generated by neurons in the ascending auditory system, that can be recorded from scalp electrograms by using computer-averaged responses to short tone bursts
Nf2	NF2	MP:0011967	increased or absent threshold for auditory brainstem response	increase in the value at which one or more sound frequencies or broadband clicks first elicits a recordable response generated by electrical activity of neurons in the ascending auditory system, or complete lack of a recordable response at any frequency or broadband click
Nfkb1	NFKB1	MP:0004748	increased susceptibility to age-related hearing loss	greater than normal loss of hearing associated with advancing age, manifest as reduced ability to perceive or discriminate sounds; the pattern and age of onset vary
Nfkb1	NFKB1	MP:0004597	increased susceptibility to noise-induced hearing loss	greater than normal reduction in hearing sensitivity following exposure to acute noise that is injurious to the cochlea
Ngfr	NGFR	MP:0004748	increased susceptibility to age-related hearing loss	greater than normal loss of hearing associated with advancing age, manifest as reduced ability to perceive or discriminate sounds; the pattern and age of onset vary
Ngfr	NGFR	MP:0004740	sensorineural hearing loss	a form of progressive hearing loss due to a lesion of the auditory division of cranial nerve VIII or the inner ear
Ngfr	NGFR	MP:0011967	increased or absent threshold for auditory brainstem response	increase in the value at which one or more sound frequencies or broadband clicks first elicits a recordable response generated by electrical activity of neurons in the ascending auditory system, or complete lack of a recordable response at any frequency or broadband click
Nin	NIN	MP:0004738	abnormal auditory brainstem response	anomaly in the electrical activity generated in the ascending auditory system in response to short tone bursts; may be used to evaluate sensorineural hearing function; measurements may include the amplitude (the number of neurons firing), latency (the speed of transmission), interpeak latency (the time between peaks), interaural latency (the difference in wave V latency between ears) and threshold
Nipbl	NIPBL	MP:0004738	abnormal auditory brainstem response	anomaly in the electrical activity generated in the ascending auditory system in response to short tone bursts; may be used to evaluate sensorineural hearing function; measurements may include the amplitude (the number of neurons firing), latency (the speed of transmission), interpeak latency (the time between peaks), interaural latency (the difference in wave V latency between ears) and threshold
Nipbl	NIPBL	MP:0011966	abnormal auditory brainstem response waveform shape	any anomaly in the characteristic pattern of electrical activity recording of a series of vertex positive waves generated by neurons in the ascending auditory system, that can be recorded from scalp electrograms by using computer-averaged responses to short tone bursts
Nisch	NISCH	MP:0006325	impaired hearing	reduced ability to perceive auditory stimuli
Nisch	NISCH	MP:0011967	increased or absent threshold for auditory brainstem response	increase in the value at which one or more sound frequencies or broadband clicks first elicits a recordable response generated by electrical activity of neurons in the ascending auditory system, or complete lack of a recordable response at any frequency or broadband click
Nlk	NLK	MP:0004738	abnormal auditory brainstem response	anomaly in the electrical activity generated in the ascending auditory system in response to short tone bursts; may be used to evaluate sensorineural hearing function; measurements may include the amplitude (the number of neurons firing), latency (the speed of transmission), interpeak latency (the time between peaks), interaural latency (the difference in wave V latency between ears) and threshold
Nog	NOG	MP:0004739	conductive hearing loss	progressive hearing loss due to lesions in the external auditory canal or middle ear
Nog	NOG	MP:0006325	impaired hearing	reduced ability to perceive auditory stimuli
Nog	NOG	MP:0011967	increased or absent threshold for auditory brainstem response	increase in the value at which one or more sound frequencies or broadband clicks first elicits a recordable response generated by electrical activity of neurons in the ascending auditory system, or complete lack of a recordable response at any frequency or broadband click
Notch3	NOTCH3	MP:0006325	impaired hearing	reduced ability to perceive auditory stimuli
Notch3	NOTCH3	MP:0011967	increased or absent threshold for auditory brainstem response	increase in the value at which one or more sound frequencies or broadband clicks first elicits a recordable response generated by electrical activity of neurons in the ascending auditory system, or complete lack of a recordable response at any frequency or broadband click
Npr3	NPR3	MP:0011967	increased or absent threshold for auditory brainstem response	increase in the value at which one or more sound frequencies or broadband clicks first elicits a recordable response generated by electrical activity of neurons in the ascending auditory system, or complete lack of a recordable response at any frequency or broadband click
Nptn	NPTN	MP:0006325	impaired hearing	reduced ability to perceive auditory stimuli
Nptn	NPTN	MP:0004738	abnormal auditory brainstem response	anomaly in the electrical activity generated in the ascending auditory system in response to short tone bursts; may be used to evaluate sensorineural hearing function; measurements may include the amplitude (the number of neurons firing), latency (the speed of transmission), interpeak latency (the time between peaks), interaural latency (the difference in wave V latency between ears) and threshold
Nptn	NPTN	MP:0011967	increased or absent threshold for auditory brainstem response	increase in the value at which one or more sound frequencies or broadband clicks first elicits a recordable response generated by electrical activity of neurons in the ascending auditory system, or complete lack of a recordable response at any frequency or broadband click
Nr2f1	NR2F1	MP:0001963	abnormal hearing physiology	any functional anomaly in the ability to perceive auditory stimuli
Nr2f1	NR2F1	MP:0006325	impaired hearing	reduced ability to perceive auditory stimuli
Nr2f1	NR2F1	MP:0004738	abnormal auditory brainstem response	anomaly in the electrical activity generated in the ascending auditory system in response to short tone bursts; may be used to evaluate sensorineural hearing function; measurements may include the amplitude (the number of neurons firing), latency (the speed of transmission), interpeak latency (the time between peaks), interaural latency (the difference in wave V latency between ears) and threshold
Nr2f1	NR2F1	MP:0011967	increased or absent threshold for auditory brainstem response	increase in the value at which one or more sound frequencies or broadband clicks first elicits a recordable response generated by electrical activity of neurons in the ascending auditory system, or complete lack of a recordable response at any frequency or broadband click
Nrp1	NRP1	MP:0004738	abnormal auditory brainstem response	anomaly in the electrical activity generated in the ascending auditory system in response to short tone bursts; may be used to evaluate sensorineural hearing function; measurements may include the amplitude (the number of neurons firing), latency (the speed of transmission), interpeak latency (the time between peaks), interaural latency (the difference in wave V latency between ears) and threshold
Ntng2	NTNG2	MP:0011966	abnormal auditory brainstem response waveform shape	any anomaly in the characteristic pattern of electrical activity recording of a series of vertex positive waves generated by neurons in the ascending auditory system, that can be recorded from scalp electrograms by using computer-averaged responses to short tone bursts
Numb	NUMB	MP:0001963	abnormal hearing physiology	any functional anomaly in the ability to perceive auditory stimuli
Numbl	NUMBL	MP:0001963	abnormal hearing physiology	any functional anomaly in the ability to perceive auditory stimuli
Nxf1	NXF1	MP:0011967	increased or absent threshold for auditory brainstem response	increase in the value at which one or more sound frequencies or broadband clicks first elicits a recordable response generated by electrical activity of neurons in the ascending auditory system, or complete lack of a recordable response at any frequency or broadband click
Ocm	OCM2	MP:0001967	deafness	inability to hear; the ability to detect and/or recognize certain frequencies of sound is completely impaired
Ocm	OCM	MP:0001967	deafness	inability to hear; the ability to detect and/or recognize certain frequencies of sound is completely impaired
Ocm	OCM2	MP:0006325	impaired hearing	reduced ability to perceive auditory stimuli
Ocm	OCM	MP:0006325	impaired hearing	reduced ability to perceive auditory stimuli
Ocm	OCM2	MP:0011968	decreased threshold for auditory brainstem response	reduction in the value at which one or more sound frequencies or broadband clicks first elicits a recordable response generated by electrical activity of neurons in the ascending auditory system
Ocm	OCM	MP:0011968	decreased threshold for auditory brainstem response	reduction in the value at which one or more sound frequencies or broadband clicks first elicits a recordable response generated by electrical activity of neurons in the ascending auditory system
Ocm	OCM2	MP:0011967	increased or absent threshold for auditory brainstem response	increase in the value at which one or more sound frequencies or broadband clicks first elicits a recordable response generated by electrical activity of neurons in the ascending auditory system, or complete lack of a recordable response at any frequency or broadband click
Ocm	OCM	MP:0011967	increased or absent threshold for auditory brainstem response	increase in the value at which one or more sound frequencies or broadband clicks first elicits a recordable response generated by electrical activity of neurons in the ascending auditory system, or complete lack of a recordable response at any frequency or broadband click
Opa1	OPA1	MP:0001967	deafness	inability to hear; the ability to detect and/or recognize certain frequencies of sound is completely impaired
Opa1	OPA1	MP:0011967	increased or absent threshold for auditory brainstem response	increase in the value at which one or more sound frequencies or broadband clicks first elicits a recordable response generated by electrical activity of neurons in the ascending auditory system, or complete lack of a recordable response at any frequency or broadband click
Oprl1	OPRL1	MP:0004597	increased susceptibility to noise-induced hearing loss	greater than normal reduction in hearing sensitivity following exposure to acute noise that is injurious to the cochlea
Osbpl2	OSBPL2	MP:0006325	impaired hearing	reduced ability to perceive auditory stimuli
Osbpl2	OSBPL2	MP:0011966	abnormal auditory brainstem response waveform shape	any anomaly in the characteristic pattern of electrical activity recording of a series of vertex positive waves generated by neurons in the ascending auditory system, that can be recorded from scalp electrograms by using computer-averaged responses to short tone bursts
Osbpl2	OSBPL2	MP:0011967	increased or absent threshold for auditory brainstem response	increase in the value at which one or more sound frequencies or broadband clicks first elicits a recordable response generated by electrical activity of neurons in the ascending auditory system, or complete lack of a recordable response at any frequency or broadband click
Osbpl8	OSBPL8	MP:0004738	abnormal auditory brainstem response	anomaly in the electrical activity generated in the ascending auditory system in response to short tone bursts; may be used to evaluate sensorineural hearing function; measurements may include the amplitude (the number of neurons firing), latency (the speed of transmission), interpeak latency (the time between peaks), interaural latency (the difference in wave V latency between ears) and threshold
Otoa	OTOA	MP:0006325	impaired hearing	reduced ability to perceive auditory stimuli
Otoa	OTOA	MP:0004738	abnormal auditory brainstem response	anomaly in the electrical activity generated in the ascending auditory system in response to short tone bursts; may be used to evaluate sensorineural hearing function; measurements may include the amplitude (the number of neurons firing), latency (the speed of transmission), interpeak latency (the time between peaks), interaural latency (the difference in wave V latency between ears) and threshold
Otof	OTOF	MP:0001967	deafness	inability to hear; the ability to detect and/or recognize certain frequencies of sound is completely impaired
Otof	OTOF	MP:0006335	abnormal hearing electrophysiology	anomaly in auditory function as it relates to electrical phenomena
Otof	OTOF	MP:0011967	increased or absent threshold for auditory brainstem response	increase in the value at which one or more sound frequencies or broadband clicks first elicits a recordable response generated by electrical activity of neurons in the ascending auditory system, or complete lack of a recordable response at any frequency or broadband click
Otog	OTOG	MP:0001967	deafness	inability to hear; the ability to detect and/or recognize certain frequencies of sound is completely impaired
Otog	OTOG	MP:0006325	impaired hearing	reduced ability to perceive auditory stimuli
Otog	OTOG	MP:0006328	nonsyndromic hearing impairment	a form of hearing impairment that is not associated with visible abnormalities of the external ear or other signs and symptoms; the vast majority of hereditary hearing loss is nonsyndromic and can be associated with abnormalities of the middle ear and/or inner ear
Otog	OTOG	MP:0004738	abnormal auditory brainstem response	anomaly in the electrical activity generated in the ascending auditory system in response to short tone bursts; may be used to evaluate sensorineural hearing function; measurements may include the amplitude (the number of neurons firing), latency (the speed of transmission), interpeak latency (the time between peaks), interaural latency (the difference in wave V latency between ears) and threshold
Otog	OTOG	MP:0011967	increased or absent threshold for auditory brainstem response	increase in the value at which one or more sound frequencies or broadband clicks first elicits a recordable response generated by electrical activity of neurons in the ascending auditory system, or complete lack of a recordable response at any frequency or broadband click
Otogl	OTOGL	MP:0004738	abnormal auditory brainstem response	anomaly in the electrical activity generated in the ascending auditory system in response to short tone bursts; may be used to evaluate sensorineural hearing function; measurements may include the amplitude (the number of neurons firing), latency (the speed of transmission), interpeak latency (the time between peaks), interaural latency (the difference in wave V latency between ears) and threshold
Otos	OTOS	MP:0001967	deafness	inability to hear; the ability to detect and/or recognize certain frequencies of sound is completely impaired
P2rx2	P2RX2	MP:0011967	increased or absent threshold for auditory brainstem response	increase in the value at which one or more sound frequencies or broadband clicks first elicits a recordable response generated by electrical activity of neurons in the ascending auditory system, or complete lack of a recordable response at any frequency or broadband click
Pacsin2	PACSIN2	MP:0004738	abnormal auditory brainstem response	anomaly in the electrical activity generated in the ascending auditory system in response to short tone bursts; may be used to evaluate sensorineural hearing function; measurements may include the amplitude (the number of neurons firing), latency (the speed of transmission), interpeak latency (the time between peaks), interaural latency (the difference in wave V latency between ears) and threshold
Padi3	PADI3	MP:0004738	abnormal auditory brainstem response	anomaly in the electrical activity generated in the ascending auditory system in response to short tone bursts; may be used to evaluate sensorineural hearing function; measurements may include the amplitude (the number of neurons firing), latency (the speed of transmission), interpeak latency (the time between peaks), interaural latency (the difference in wave V latency between ears) and threshold
Pank2	PANK2	MP:0004738	abnormal auditory brainstem response	anomaly in the electrical activity generated in the ascending auditory system in response to short tone bursts; may be used to evaluate sensorineural hearing function; measurements may include the amplitude (the number of neurons firing), latency (the speed of transmission), interpeak latency (the time between peaks), interaural latency (the difference in wave V latency between ears) and threshold
Parp1	PARP1	MP:0004925	decreased susceptibility to noise-induced hearing loss	less than normal reduction in hearing sensitivity following exposure to acute noise that is injurious to the cochlea
Pax5	PAX5	MP:0004738	abnormal auditory brainstem response	anomaly in the electrical activity generated in the ascending auditory system in response to short tone bursts; may be used to evaluate sensorineural hearing function; measurements may include the amplitude (the number of neurons firing), latency (the speed of transmission), interpeak latency (the time between peaks), interaural latency (the difference in wave V latency between ears) and threshold
Pax8	PAX8	MP:0001967	deafness	inability to hear; the ability to detect and/or recognize certain frequencies of sound is completely impaired
Pax8	PAX8	MP:0011967	increased or absent threshold for auditory brainstem response	increase in the value at which one or more sound frequencies or broadband clicks first elicits a recordable response generated by electrical activity of neurons in the ascending auditory system, or complete lack of a recordable response at any frequency or broadband click
Pcdh15	PCDH15	MP:0001967	deafness	inability to hear; the ability to detect and/or recognize certain frequencies of sound is completely impaired
Pcdh15	PCDH15	MP:0004748	increased susceptibility to age-related hearing loss	greater than normal loss of hearing associated with advancing age, manifest as reduced ability to perceive or discriminate sounds; the pattern and age of onset vary
Pcdh15	PCDH15	MP:0004738	abnormal auditory brainstem response	anomaly in the electrical activity generated in the ascending auditory system in response to short tone bursts; may be used to evaluate sensorineural hearing function; measurements may include the amplitude (the number of neurons firing), latency (the speed of transmission), interpeak latency (the time between peaks), interaural latency (the difference in wave V latency between ears) and threshold
Pcdh15	PCDH15	MP:0011967	increased or absent threshold for auditory brainstem response	increase in the value at which one or more sound frequencies or broadband clicks first elicits a recordable response generated by electrical activity of neurons in the ascending auditory system, or complete lack of a recordable response at any frequency or broadband click
Pcdhb9	PCDHB4	MP:0004738	abnormal auditory brainstem response	anomaly in the electrical activity generated in the ascending auditory system in response to short tone bursts; may be used to evaluate sensorineural hearing function; measurements may include the amplitude (the number of neurons firing), latency (the speed of transmission), interpeak latency (the time between peaks), interaural latency (the difference in wave V latency between ears) and threshold
Pcnx4	PCNX4	MP:0004738	abnormal auditory brainstem response	anomaly in the electrical activity generated in the ascending auditory system in response to short tone bursts; may be used to evaluate sensorineural hearing function; measurements may include the amplitude (the number of neurons firing), latency (the speed of transmission), interpeak latency (the time between peaks), interaural latency (the difference in wave V latency between ears) and threshold
Pcp4l1	PCP4L1	MP:0004738	abnormal auditory brainstem response	anomaly in the electrical activity generated in the ascending auditory system in response to short tone bursts; may be used to evaluate sensorineural hearing function; measurements may include the amplitude (the number of neurons firing), latency (the speed of transmission), interpeak latency (the time between peaks), interaural latency (the difference in wave V latency between ears) and threshold
Pcyox1l	PCYOX1L	MP:0004738	abnormal auditory brainstem response	anomaly in the electrical activity generated in the ascending auditory system in response to short tone bursts; may be used to evaluate sensorineural hearing function; measurements may include the amplitude (the number of neurons firing), latency (the speed of transmission), interpeak latency (the time between peaks), interaural latency (the difference in wave V latency between ears) and threshold
Pdzd7	PDZD7	MP:0001967	deafness	inability to hear; the ability to detect and/or recognize certain frequencies of sound is completely impaired
Pdzd7	PDZD7	MP:0011967	increased or absent threshold for auditory brainstem response	increase in the value at which one or more sound frequencies or broadband clicks first elicits a recordable response generated by electrical activity of neurons in the ascending auditory system, or complete lack of a recordable response at any frequency or broadband click
Phex	PHEX	MP:0004699	unilateral deafness	bilateral asymmetry in auditory function whereby one of the two ears displays auditory thresholds indicative of intact hearing while the other ear displays thresholds reflecting auditory dysfunction
Phex	PHEX	MP:0006325	impaired hearing	reduced ability to perceive auditory stimuli
Phex	PHEX	MP:0011967	increased or absent threshold for auditory brainstem response	increase in the value at which one or more sound frequencies or broadband clicks first elicits a recordable response generated by electrical activity of neurons in the ascending auditory system, or complete lack of a recordable response at any frequency or broadband click
Phf6	PHF6	MP:0004738	abnormal auditory brainstem response	anomaly in the electrical activity generated in the ascending auditory system in response to short tone bursts; may be used to evaluate sensorineural hearing function; measurements may include the amplitude (the number of neurons firing), latency (the speed of transmission), interpeak latency (the time between peaks), interaural latency (the difference in wave V latency between ears) and threshold
Pip4k2c	PIP4K2C	MP:0004738	abnormal auditory brainstem response	anomaly in the electrical activity generated in the ascending auditory system in response to short tone bursts; may be used to evaluate sensorineural hearing function; measurements may include the amplitude (the number of neurons firing), latency (the speed of transmission), interpeak latency (the time between peaks), interaural latency (the difference in wave V latency between ears) and threshold
Pitpnm1	PITPNM1	MP:0004738	abnormal auditory brainstem response	anomaly in the electrical activity generated in the ascending auditory system in response to short tone bursts; may be used to evaluate sensorineural hearing function; measurements may include the amplitude (the number of neurons firing), latency (the speed of transmission), interpeak latency (the time between peaks), interaural latency (the difference in wave V latency between ears) and threshold
Pjvk	PJVK	MP:0004738	abnormal auditory brainstem response	anomaly in the electrical activity generated in the ascending auditory system in response to short tone bursts; may be used to evaluate sensorineural hearing function; measurements may include the amplitude (the number of neurons firing), latency (the speed of transmission), interpeak latency (the time between peaks), interaural latency (the difference in wave V latency between ears) and threshold
Pjvk	PJVK	MP:0011966	abnormal auditory brainstem response waveform shape	any anomaly in the characteristic pattern of electrical activity recording of a series of vertex positive waves generated by neurons in the ascending auditory system, that can be recorded from scalp electrograms by using computer-averaged responses to short tone bursts
Pjvk	PJVK	MP:0011967	increased or absent threshold for auditory brainstem response	increase in the value at which one or more sound frequencies or broadband clicks first elicits a recordable response generated by electrical activity of neurons in the ascending auditory system, or complete lack of a recordable response at any frequency or broadband click
Pkhd1l1	PKHD1L1	MP:0006325	impaired hearing	reduced ability to perceive auditory stimuli
Pkhd1l1	PKHD1L1	MP:0011967	increased or absent threshold for auditory brainstem response	increase in the value at which one or more sound frequencies or broadband clicks first elicits a recordable response generated by electrical activity of neurons in the ascending auditory system, or complete lack of a recordable response at any frequency or broadband click
Plag1	PLAG1	MP:0004738	abnormal auditory brainstem response	anomaly in the electrical activity generated in the ascending auditory system in response to short tone bursts; may be used to evaluate sensorineural hearing function; measurements may include the amplitude (the number of neurons firing), latency (the speed of transmission), interpeak latency (the time between peaks), interaural latency (the difference in wave V latency between ears) and threshold
Plcb4	PLCB4	MP:0004738	abnormal auditory brainstem response	anomaly in the electrical activity generated in the ascending auditory system in response to short tone bursts; may be used to evaluate sensorineural hearing function; measurements may include the amplitude (the number of neurons firing), latency (the speed of transmission), interpeak latency (the time between peaks), interaural latency (the difference in wave V latency between ears) and threshold
Plekhf2	PLEKHF2	MP:0004738	abnormal auditory brainstem response	anomaly in the electrical activity generated in the ascending auditory system in response to short tone bursts; may be used to evaluate sensorineural hearing function; measurements may include the amplitude (the number of neurons firing), latency (the speed of transmission), interpeak latency (the time between peaks), interaural latency (the difference in wave V latency between ears) and threshold
Plin4	PLIN4	MP:0004738	abnormal auditory brainstem response	anomaly in the electrical activity generated in the ascending auditory system in response to short tone bursts; may be used to evaluate sensorineural hearing function; measurements may include the amplitude (the number of neurons firing), latency (the speed of transmission), interpeak latency (the time between peaks), interaural latency (the difference in wave V latency between ears) and threshold
Plod3	PLOD3	MP:0004738	abnormal auditory brainstem response	anomaly in the electrical activity generated in the ascending auditory system in response to short tone bursts; may be used to evaluate sensorineural hearing function; measurements may include the amplitude (the number of neurons firing), latency (the speed of transmission), interpeak latency (the time between peaks), interaural latency (the difference in wave V latency between ears) and threshold
Plp1	PLP1	MP:0006325	impaired hearing	reduced ability to perceive auditory stimuli
Plp1	PLP1	MP:0011966	abnormal auditory brainstem response waveform shape	any anomaly in the characteristic pattern of electrical activity recording of a series of vertex positive waves generated by neurons in the ascending auditory system, that can be recorded from scalp electrograms by using computer-averaged responses to short tone bursts
Pls1	PLS1	MP:0006325	impaired hearing	reduced ability to perceive auditory stimuli
Pls1	PLS1	MP:0011967	increased or absent threshold for auditory brainstem response	increase in the value at which one or more sound frequencies or broadband clicks first elicits a recordable response generated by electrical activity of neurons in the ascending auditory system, or complete lack of a recordable response at any frequency or broadband click
Plscr5	PLSCR5	MP:0004738	abnormal auditory brainstem response	anomaly in the electrical activity generated in the ascending auditory system in response to short tone bursts; may be used to evaluate sensorineural hearing function; measurements may include the amplitude (the number of neurons firing), latency (the speed of transmission), interpeak latency (the time between peaks), interaural latency (the difference in wave V latency between ears) and threshold
Pmp22	PMP22	MP:0001967	deafness	inability to hear; the ability to detect and/or recognize certain frequencies of sound is completely impaired
Pmp22	PMP22	MP:0006325	impaired hearing	reduced ability to perceive auditory stimuli
Pmp22	PMP22	MP:0011967	increased or absent threshold for auditory brainstem response	increase in the value at which one or more sound frequencies or broadband clicks first elicits a recordable response generated by electrical activity of neurons in the ascending auditory system, or complete lack of a recordable response at any frequency or broadband click
Polg	POLG	MP:0004748	increased susceptibility to age-related hearing loss	greater than normal loss of hearing associated with advancing age, manifest as reduced ability to perceive or discriminate sounds; the pattern and age of onset vary
Polg	POLG	MP:0011967	increased or absent threshold for auditory brainstem response	increase in the value at which one or more sound frequencies or broadband clicks first elicits a recordable response generated by electrical activity of neurons in the ascending auditory system, or complete lack of a recordable response at any frequency or broadband click
Pou1f1	POU1F1	MP:0001967	deafness	inability to hear; the ability to detect and/or recognize certain frequencies of sound is completely impaired
Pou1f1	POU1F1	MP:0011968	decreased threshold for auditory brainstem response	reduction in the value at which one or more sound frequencies or broadband clicks first elicits a recordable response generated by electrical activity of neurons in the ascending auditory system
Pou3f4	POU3F4	MP:0001967	deafness	inability to hear; the ability to detect and/or recognize certain frequencies of sound is completely impaired
Pou3f4	POU3F4	MP:0004739	conductive hearing loss	progressive hearing loss due to lesions in the external auditory canal or middle ear
Pou3f4	POU3F4	MP:0006325	impaired hearing	reduced ability to perceive auditory stimuli
Pou3f4	POU3F4	MP:0004740	sensorineural hearing loss	a form of progressive hearing loss due to a lesion of the auditory division of cranial nerve VIII or the inner ear
Pou3f4	POU3F4	MP:0011967	increased or absent threshold for auditory brainstem response	increase in the value at which one or more sound frequencies or broadband clicks first elicits a recordable response generated by electrical activity of neurons in the ascending auditory system, or complete lack of a recordable response at any frequency or broadband click
Pou4f2	POU4F2	MP:0001967	deafness	inability to hear; the ability to detect and/or recognize certain frequencies of sound is completely impaired
Pou4f3	POU4F3	MP:0001967	deafness	inability to hear; the ability to detect and/or recognize certain frequencies of sound is completely impaired
Pou4f3	POU4F3	MP:0004739	conductive hearing loss	progressive hearing loss due to lesions in the external auditory canal or middle ear
Pou4f3	POU4F3	MP:0006325	impaired hearing	reduced ability to perceive auditory stimuli
Pou4f3	POU4F3	MP:0004741	mixed hearing loss	progressive reduction in the ability to hear resulting from a combination of conductive and sensorineural hearing loss
Pou4f3	POU4F3	MP:0004740	sensorineural hearing loss	a form of progressive hearing loss due to a lesion of the auditory division of cranial nerve VIII or the inner ear
Pou4f3	POU4F3	MP:0011967	increased or absent threshold for auditory brainstem response	increase in the value at which one or more sound frequencies or broadband clicks first elicits a recordable response generated by electrical activity of neurons in the ascending auditory system, or complete lack of a recordable response at any frequency or broadband click
Pparg	PPARG	MP:0006325	impaired hearing	reduced ability to perceive auditory stimuli
Ppia	PPIA	MP:0004738	abnormal auditory brainstem response	anomaly in the electrical activity generated in the ascending auditory system in response to short tone bursts; may be used to evaluate sensorineural hearing function; measurements may include the amplitude (the number of neurons firing), latency (the speed of transmission), interpeak latency (the time between peaks), interaural latency (the difference in wave V latency between ears) and threshold
Ppip5k2	PPIP5K2	MP:0006325	impaired hearing	reduced ability to perceive auditory stimuli
Ppip5k2	PPIP5K2	MP:0011966	abnormal auditory brainstem response waveform shape	any anomaly in the characteristic pattern of electrical activity recording of a series of vertex positive waves generated by neurons in the ascending auditory system, that can be recorded from scalp electrograms by using computer-averaged responses to short tone bursts
Ppip5k2	PPIP5K2	MP:0011967	increased or absent threshold for auditory brainstem response	increase in the value at which one or more sound frequencies or broadband clicks first elicits a recordable response generated by electrical activity of neurons in the ascending auditory system, or complete lack of a recordable response at any frequency or broadband click
Ppox	PPOX	MP:0004738	abnormal auditory brainstem response	anomaly in the electrical activity generated in the ascending auditory system in response to short tone bursts; may be used to evaluate sensorineural hearing function; measurements may include the amplitude (the number of neurons firing), latency (the speed of transmission), interpeak latency (the time between peaks), interaural latency (the difference in wave V latency between ears) and threshold
Ppp6c	PPP6C	MP:0004738	abnormal auditory brainstem response	anomaly in the electrical activity generated in the ascending auditory system in response to short tone bursts; may be used to evaluate sensorineural hearing function; measurements may include the amplitude (the number of neurons firing), latency (the speed of transmission), interpeak latency (the time between peaks), interaural latency (the difference in wave V latency between ears) and threshold
Pramel17	PRAMEF26	MP:0004738	abnormal auditory brainstem response	anomaly in the electrical activity generated in the ascending auditory system in response to short tone bursts; may be used to evaluate sensorineural hearing function; measurements may include the amplitude (the number of neurons firing), latency (the speed of transmission), interpeak latency (the time between peaks), interaural latency (the difference in wave V latency between ears) and threshold
Pramel17	PRAMEF19	MP:0004738	abnormal auditory brainstem response	anomaly in the electrical activity generated in the ascending auditory system in response to short tone bursts; may be used to evaluate sensorineural hearing function; measurements may include the amplitude (the number of neurons firing), latency (the speed of transmission), interpeak latency (the time between peaks), interaural latency (the difference in wave V latency between ears) and threshold
Pramel17	PRAMEF12	MP:0004738	abnormal auditory brainstem response	anomaly in the electrical activity generated in the ascending auditory system in response to short tone bursts; may be used to evaluate sensorineural hearing function; measurements may include the amplitude (the number of neurons firing), latency (the speed of transmission), interpeak latency (the time between peaks), interaural latency (the difference in wave V latency between ears) and threshold
Pramel17	PRAMEF13	MP:0004738	abnormal auditory brainstem response	anomaly in the electrical activity generated in the ascending auditory system in response to short tone bursts; may be used to evaluate sensorineural hearing function; measurements may include the amplitude (the number of neurons firing), latency (the speed of transmission), interpeak latency (the time between peaks), interaural latency (the difference in wave V latency between ears) and threshold
Pramel17	PRAMEF6	MP:0004738	abnormal auditory brainstem response	anomaly in the electrical activity generated in the ascending auditory system in response to short tone bursts; may be used to evaluate sensorineural hearing function; measurements may include the amplitude (the number of neurons firing), latency (the speed of transmission), interpeak latency (the time between peaks), interaural latency (the difference in wave V latency between ears) and threshold
Pramel17	PRAMEF1	MP:0004738	abnormal auditory brainstem response	anomaly in the electrical activity generated in the ascending auditory system in response to short tone bursts; may be used to evaluate sensorineural hearing function; measurements may include the amplitude (the number of neurons firing), latency (the speed of transmission), interpeak latency (the time between peaks), interaural latency (the difference in wave V latency between ears) and threshold
Pramel17	PRAMEF4	MP:0004738	abnormal auditory brainstem response	anomaly in the electrical activity generated in the ascending auditory system in response to short tone bursts; may be used to evaluate sensorineural hearing function; measurements may include the amplitude (the number of neurons firing), latency (the speed of transmission), interpeak latency (the time between peaks), interaural latency (the difference in wave V latency between ears) and threshold
Pramel17	PRAMEF18	MP:0004738	abnormal auditory brainstem response	anomaly in the electrical activity generated in the ascending auditory system in response to short tone bursts; may be used to evaluate sensorineural hearing function; measurements may include the amplitude (the number of neurons firing), latency (the speed of transmission), interpeak latency (the time between peaks), interaural latency (the difference in wave V latency between ears) and threshold
Pramel17	PRAMEF33	MP:0004738	abnormal auditory brainstem response	anomaly in the electrical activity generated in the ascending auditory system in response to short tone bursts; may be used to evaluate sensorineural hearing function; measurements may include the amplitude (the number of neurons firing), latency (the speed of transmission), interpeak latency (the time between peaks), interaural latency (the difference in wave V latency between ears) and threshold
Pramel17	PRAMEF25	MP:0004738	abnormal auditory brainstem response	anomaly in the electrical activity generated in the ascending auditory system in response to short tone bursts; may be used to evaluate sensorineural hearing function; measurements may include the amplitude (the number of neurons firing), latency (the speed of transmission), interpeak latency (the time between peaks), interaural latency (the difference in wave V latency between ears) and threshold
Pramel17	PRAMEF9	MP:0004738	abnormal auditory brainstem response	anomaly in the electrical activity generated in the ascending auditory system in response to short tone bursts; may be used to evaluate sensorineural hearing function; measurements may include the amplitude (the number of neurons firing), latency (the speed of transmission), interpeak latency (the time between peaks), interaural latency (the difference in wave V latency between ears) and threshold
Pramel17	PRAMEF17	MP:0004738	abnormal auditory brainstem response	anomaly in the electrical activity generated in the ascending auditory system in response to short tone bursts; may be used to evaluate sensorineural hearing function; measurements may include the amplitude (the number of neurons firing), latency (the speed of transmission), interpeak latency (the time between peaks), interaural latency (the difference in wave V latency between ears) and threshold
Pramel17	PRAMEF11	MP:0004738	abnormal auditory brainstem response	anomaly in the electrical activity generated in the ascending auditory system in response to short tone bursts; may be used to evaluate sensorineural hearing function; measurements may include the amplitude (the number of neurons firing), latency (the speed of transmission), interpeak latency (the time between peaks), interaural latency (the difference in wave V latency between ears) and threshold
Pramel17	PRAMEF8	MP:0004738	abnormal auditory brainstem response	anomaly in the electrical activity generated in the ascending auditory system in response to short tone bursts; may be used to evaluate sensorineural hearing function; measurements may include the amplitude (the number of neurons firing), latency (the speed of transmission), interpeak latency (the time between peaks), interaural latency (the difference in wave V latency between ears) and threshold
Pramel17	PRAMEF27	MP:0004738	abnormal auditory brainstem response	anomaly in the electrical activity generated in the ascending auditory system in response to short tone bursts; may be used to evaluate sensorineural hearing function; measurements may include the amplitude (the number of neurons firing), latency (the speed of transmission), interpeak latency (the time between peaks), interaural latency (the difference in wave V latency between ears) and threshold
Pramel17	PRAMEF10	MP:0004738	abnormal auditory brainstem response	anomaly in the electrical activity generated in the ascending auditory system in response to short tone bursts; may be used to evaluate sensorineural hearing function; measurements may include the amplitude (the number of neurons firing), latency (the speed of transmission), interpeak latency (the time between peaks), interaural latency (the difference in wave V latency between ears) and threshold
Pramel17	PRAMEF22	MP:0004738	abnormal auditory brainstem response	anomaly in the electrical activity generated in the ascending auditory system in response to short tone bursts; may be used to evaluate sensorineural hearing function; measurements may include the amplitude (the number of neurons firing), latency (the speed of transmission), interpeak latency (the time between peaks), interaural latency (the difference in wave V latency between ears) and threshold
Pramel17	PRAMEF15	MP:0004738	abnormal auditory brainstem response	anomaly in the electrical activity generated in the ascending auditory system in response to short tone bursts; may be used to evaluate sensorineural hearing function; measurements may include the amplitude (the number of neurons firing), latency (the speed of transmission), interpeak latency (the time between peaks), interaural latency (the difference in wave V latency between ears) and threshold
Pramel17	PRAME	MP:0004738	abnormal auditory brainstem response	anomaly in the electrical activity generated in the ascending auditory system in response to short tone bursts; may be used to evaluate sensorineural hearing function; measurements may include the amplitude (the number of neurons firing), latency (the speed of transmission), interpeak latency (the time between peaks), interaural latency (the difference in wave V latency between ears) and threshold
Pramel17	PRAMEF2	MP:0004738	abnormal auditory brainstem response	anomaly in the electrical activity generated in the ascending auditory system in response to short tone bursts; may be used to evaluate sensorineural hearing function; measurements may include the amplitude (the number of neurons firing), latency (the speed of transmission), interpeak latency (the time between peaks), interaural latency (the difference in wave V latency between ears) and threshold
Pramel17	PRAMEF20	MP:0004738	abnormal auditory brainstem response	anomaly in the electrical activity generated in the ascending auditory system in response to short tone bursts; may be used to evaluate sensorineural hearing function; measurements may include the amplitude (the number of neurons firing), latency (the speed of transmission), interpeak latency (the time between peaks), interaural latency (the difference in wave V latency between ears) and threshold
Pramel17	PRAMEF7	MP:0004738	abnormal auditory brainstem response	anomaly in the electrical activity generated in the ascending auditory system in response to short tone bursts; may be used to evaluate sensorineural hearing function; measurements may include the amplitude (the number of neurons firing), latency (the speed of transmission), interpeak latency (the time between peaks), interaural latency (the difference in wave V latency between ears) and threshold
Pramel17	PRAMEF5	MP:0004738	abnormal auditory brainstem response	anomaly in the electrical activity generated in the ascending auditory system in response to short tone bursts; may be used to evaluate sensorineural hearing function; measurements may include the amplitude (the number of neurons firing), latency (the speed of transmission), interpeak latency (the time between peaks), interaural latency (the difference in wave V latency between ears) and threshold
Prdm5	PRDM5	MP:0004738	abnormal auditory brainstem response	anomaly in the electrical activity generated in the ascending auditory system in response to short tone bursts; may be used to evaluate sensorineural hearing function; measurements may include the amplitude (the number of neurons firing), latency (the speed of transmission), interpeak latency (the time between peaks), interaural latency (the difference in wave V latency between ears) and threshold
Prkra	PRKRA	MP:0006325	impaired hearing	reduced ability to perceive auditory stimuli
Prkra	PRKRA	MP:0011967	increased or absent threshold for auditory brainstem response	increase in the value at which one or more sound frequencies or broadband clicks first elicits a recordable response generated by electrical activity of neurons in the ascending auditory system, or complete lack of a recordable response at any frequency or broadband click
Prmt9	PRMT9	MP:0004738	abnormal auditory brainstem response	anomaly in the electrical activity generated in the ascending auditory system in response to short tone bursts; may be used to evaluate sensorineural hearing function; measurements may include the amplitude (the number of neurons firing), latency (the speed of transmission), interpeak latency (the time between peaks), interaural latency (the difference in wave V latency between ears) and threshold
Prrc2c	PRRC2C	MP:0004738	abnormal auditory brainstem response	anomaly in the electrical activity generated in the ascending auditory system in response to short tone bursts; may be used to evaluate sensorineural hearing function; measurements may include the amplitude (the number of neurons firing), latency (the speed of transmission), interpeak latency (the time between peaks), interaural latency (the difference in wave V latency between ears) and threshold
Prss36	PRSS36	MP:0004738	abnormal auditory brainstem response	anomaly in the electrical activity generated in the ascending auditory system in response to short tone bursts; may be used to evaluate sensorineural hearing function; measurements may include the amplitude (the number of neurons firing), latency (the speed of transmission), interpeak latency (the time between peaks), interaural latency (the difference in wave V latency between ears) and threshold
Psap	PSAP	MP:0001967	deafness	inability to hear; the ability to detect and/or recognize certain frequencies of sound is completely impaired
Psap	PSAP	MP:0004740	sensorineural hearing loss	a form of progressive hearing loss due to a lesion of the auditory division of cranial nerve VIII or the inner ear
Psap	PSAP	MP:0011967	increased or absent threshold for auditory brainstem response	increase in the value at which one or more sound frequencies or broadband clicks first elicits a recordable response generated by electrical activity of neurons in the ascending auditory system, or complete lack of a recordable response at any frequency or broadband click
Ptafr	PTAFR	MP:0004738	abnormal auditory brainstem response	anomaly in the electrical activity generated in the ascending auditory system in response to short tone bursts; may be used to evaluate sensorineural hearing function; measurements may include the amplitude (the number of neurons firing), latency (the speed of transmission), interpeak latency (the time between peaks), interaural latency (the difference in wave V latency between ears) and threshold
Ptchd1	PTCHD1	MP:0004738	abnormal auditory brainstem response	anomaly in the electrical activity generated in the ascending auditory system in response to short tone bursts; may be used to evaluate sensorineural hearing function; measurements may include the amplitude (the number of neurons firing), latency (the speed of transmission), interpeak latency (the time between peaks), interaural latency (the difference in wave V latency between ears) and threshold
Ptgs1	PTGS1	MP:0004738	abnormal auditory brainstem response	anomaly in the electrical activity generated in the ascending auditory system in response to short tone bursts; may be used to evaluate sensorineural hearing function; measurements may include the amplitude (the number of neurons firing), latency (the speed of transmission), interpeak latency (the time between peaks), interaural latency (the difference in wave V latency between ears) and threshold
Ptn	PTN	MP:0001963	abnormal hearing physiology	any functional anomaly in the ability to perceive auditory stimuli
Ptprq	PTPRQ	MP:0001967	deafness	inability to hear; the ability to detect and/or recognize certain frequencies of sound is completely impaired
Ptprq	PTPRQ	MP:0004748	increased susceptibility to age-related hearing loss	greater than normal loss of hearing associated with advancing age, manifest as reduced ability to perceive or discriminate sounds; the pattern and age of onset vary
Qsox1	QSOX1	MP:0004738	abnormal auditory brainstem response	anomaly in the electrical activity generated in the ascending auditory system in response to short tone bursts; may be used to evaluate sensorineural hearing function; measurements may include the amplitude (the number of neurons firing), latency (the speed of transmission), interpeak latency (the time between peaks), interaural latency (the difference in wave V latency between ears) and threshold
Rab10	RAB10	MP:0004738	abnormal auditory brainstem response	anomaly in the electrical activity generated in the ascending auditory system in response to short tone bursts; may be used to evaluate sensorineural hearing function; measurements may include the amplitude (the number of neurons firing), latency (the speed of transmission), interpeak latency (the time between peaks), interaural latency (the difference in wave V latency between ears) and threshold
Rab11fip3	RAB11FIP3	MP:0004738	abnormal auditory brainstem response	anomaly in the electrical activity generated in the ascending auditory system in response to short tone bursts; may be used to evaluate sensorineural hearing function; measurements may include the amplitude (the number of neurons firing), latency (the speed of transmission), interpeak latency (the time between peaks), interaural latency (the difference in wave V latency between ears) and threshold
Rab39b	RAB39B	MP:0004738	abnormal auditory brainstem response	anomaly in the electrical activity generated in the ascending auditory system in response to short tone bursts; may be used to evaluate sensorineural hearing function; measurements may include the amplitude (the number of neurons firing), latency (the speed of transmission), interpeak latency (the time between peaks), interaural latency (the difference in wave V latency between ears) and threshold
Rap1gap2	RAP1GAP2	MP:0004738	abnormal auditory brainstem response	anomaly in the electrical activity generated in the ascending auditory system in response to short tone bursts; may be used to evaluate sensorineural hearing function; measurements may include the amplitude (the number of neurons firing), latency (the speed of transmission), interpeak latency (the time between peaks), interaural latency (the difference in wave V latency between ears) and threshold
Rb1	RB1	MP:0001967	deafness	inability to hear; the ability to detect and/or recognize certain frequencies of sound is completely impaired
Rb1	RB1	MP:0001963	abnormal hearing physiology	any functional anomaly in the ability to perceive auditory stimuli
Rcan3	RCAN3	MP:0004738	abnormal auditory brainstem response	anomaly in the electrical activity generated in the ascending auditory system in response to short tone bursts; may be used to evaluate sensorineural hearing function; measurements may include the amplitude (the number of neurons firing), latency (the speed of transmission), interpeak latency (the time between peaks), interaural latency (the difference in wave V latency between ears) and threshold
Rcor3	RCOR3	MP:0004738	abnormal auditory brainstem response	anomaly in the electrical activity generated in the ascending auditory system in response to short tone bursts; may be used to evaluate sensorineural hearing function; measurements may include the amplitude (the number of neurons firing), latency (the speed of transmission), interpeak latency (the time between peaks), interaural latency (the difference in wave V latency between ears) and threshold
Rdx	RDX	MP:0001967	deafness	inability to hear; the ability to detect and/or recognize certain frequencies of sound is completely impaired
Rdx	RDX	MP:0011967	increased or absent threshold for auditory brainstem response	increase in the value at which one or more sound frequencies or broadband clicks first elicits a recordable response generated by electrical activity of neurons in the ascending auditory system, or complete lack of a recordable response at any frequency or broadband click
Reg2	REG1B	MP:0004738	abnormal auditory brainstem response	anomaly in the electrical activity generated in the ascending auditory system in response to short tone bursts; may be used to evaluate sensorineural hearing function; measurements may include the amplitude (the number of neurons firing), latency (the speed of transmission), interpeak latency (the time between peaks), interaural latency (the difference in wave V latency between ears) and threshold
Reg2	REG1A	MP:0004738	abnormal auditory brainstem response	anomaly in the electrical activity generated in the ascending auditory system in response to short tone bursts; may be used to evaluate sensorineural hearing function; measurements may include the amplitude (the number of neurons firing), latency (the speed of transmission), interpeak latency (the time between peaks), interaural latency (the difference in wave V latency between ears) and threshold
Relch	RELCH	MP:0004738	abnormal auditory brainstem response	anomaly in the electrical activity generated in the ascending auditory system in response to short tone bursts; may be used to evaluate sensorineural hearing function; measurements may include the amplitude (the number of neurons firing), latency (the speed of transmission), interpeak latency (the time between peaks), interaural latency (the difference in wave V latency between ears) and threshold
Rell1	RELL1	MP:0004738	abnormal auditory brainstem response	anomaly in the electrical activity generated in the ascending auditory system in response to short tone bursts; may be used to evaluate sensorineural hearing function; measurements may include the amplitude (the number of neurons firing), latency (the speed of transmission), interpeak latency (the time between peaks), interaural latency (the difference in wave V latency between ears) and threshold
Rere	RERE	MP:0006325	impaired hearing	reduced ability to perceive auditory stimuli
Rere	RERE	MP:0011967	increased or absent threshold for auditory brainstem response	increase in the value at which one or more sound frequencies or broadband clicks first elicits a recordable response generated by electrical activity of neurons in the ascending auditory system, or complete lack of a recordable response at any frequency or broadband click
Rest	REST	MP:0001967	deafness	inability to hear; the ability to detect and/or recognize certain frequencies of sound is completely impaired
Rest	REST	MP:0006325	impaired hearing	reduced ability to perceive auditory stimuli
Rest	REST	MP:0004738	abnormal auditory brainstem response	anomaly in the electrical activity generated in the ascending auditory system in response to short tone bursts; may be used to evaluate sensorineural hearing function; measurements may include the amplitude (the number of neurons firing), latency (the speed of transmission), interpeak latency (the time between peaks), interaural latency (the difference in wave V latency between ears) and threshold
Rest	REST	MP:0011967	increased or absent threshold for auditory brainstem response	increase in the value at which one or more sound frequencies or broadband clicks first elicits a recordable response generated by electrical activity of neurons in the ascending auditory system, or complete lack of a recordable response at any frequency or broadband click
Rfx1	RFX1	MP:0001967	deafness	inability to hear; the ability to detect and/or recognize certain frequencies of sound is completely impaired
Rfx1	RFX1	MP:0006325	impaired hearing	reduced ability to perceive auditory stimuli
Rfx3	RFX3	MP:0001967	deafness	inability to hear; the ability to detect and/or recognize certain frequencies of sound is completely impaired
Rfx3	RFX3	MP:0006325	impaired hearing	reduced ability to perceive auditory stimuli
Rfxap	RFXAP	MP:0004738	abnormal auditory brainstem response	anomaly in the electrical activity generated in the ascending auditory system in response to short tone bursts; may be used to evaluate sensorineural hearing function; measurements may include the amplitude (the number of neurons firing), latency (the speed of transmission), interpeak latency (the time between peaks), interaural latency (the difference in wave V latency between ears) and threshold
Rgn	RGN	MP:0011967	increased or absent threshold for auditory brainstem response	increase in the value at which one or more sound frequencies or broadband clicks first elicits a recordable response generated by electrical activity of neurons in the ascending auditory system, or complete lack of a recordable response at any frequency or broadband click
Ripor2	RIPOR2	MP:0001967	deafness	inability to hear; the ability to detect and/or recognize certain frequencies of sound is completely impaired
Ripor2	RIPOR2	MP:0006325	impaired hearing	reduced ability to perceive auditory stimuli
Rnf10	RNF10	MP:0004738	abnormal auditory brainstem response	anomaly in the electrical activity generated in the ascending auditory system in response to short tone bursts; may be used to evaluate sensorineural hearing function; measurements may include the amplitude (the number of neurons firing), latency (the speed of transmission), interpeak latency (the time between peaks), interaural latency (the difference in wave V latency between ears) and threshold
Rnf123	RNF123	MP:0004738	abnormal auditory brainstem response	anomaly in the electrical activity generated in the ascending auditory system in response to short tone bursts; may be used to evaluate sensorineural hearing function; measurements may include the amplitude (the number of neurons firing), latency (the speed of transmission), interpeak latency (the time between peaks), interaural latency (the difference in wave V latency between ears) and threshold
Robo3	ROBO3	MP:0004738	abnormal auditory brainstem response	anomaly in the electrical activity generated in the ascending auditory system in response to short tone bursts; may be used to evaluate sensorineural hearing function; measurements may include the amplitude (the number of neurons firing), latency (the speed of transmission), interpeak latency (the time between peaks), interaural latency (the difference in wave V latency between ears) and threshold
Ror1	ROR1	MP:0001967	deafness	inability to hear; the ability to detect and/or recognize certain frequencies of sound is completely impaired
Ror1	ROR1	MP:0011967	increased or absent threshold for auditory brainstem response	increase in the value at which one or more sound frequencies or broadband clicks first elicits a recordable response generated by electrical activity of neurons in the ascending auditory system, or complete lack of a recordable response at any frequency or broadband click
Rpain	RPAIN	MP:0004738	abnormal auditory brainstem response	anomaly in the electrical activity generated in the ascending auditory system in response to short tone bursts; may be used to evaluate sensorineural hearing function; measurements may include the amplitude (the number of neurons firing), latency (the speed of transmission), interpeak latency (the time between peaks), interaural latency (the difference in wave V latency between ears) and threshold
Rpl38	RPL38	MP:0001963	abnormal hearing physiology	any functional anomaly in the ability to perceive auditory stimuli
Rpl38	RPL38	MP:0004739	conductive hearing loss	progressive hearing loss due to lesions in the external auditory canal or middle ear
Rpl38	RPL38	MP:0011967	increased or absent threshold for auditory brainstem response	increase in the value at which one or more sound frequencies or broadband clicks first elicits a recordable response generated by electrical activity of neurons in the ascending auditory system, or complete lack of a recordable response at any frequency or broadband click
Rrbp1	RRBP1	MP:0004738	abnormal auditory brainstem response	anomaly in the electrical activity generated in the ascending auditory system in response to short tone bursts; may be used to evaluate sensorineural hearing function; measurements may include the amplitude (the number of neurons firing), latency (the speed of transmission), interpeak latency (the time between peaks), interaural latency (the difference in wave V latency between ears) and threshold
Rtn4	RTN4	MP:0004738	abnormal auditory brainstem response	anomaly in the electrical activity generated in the ascending auditory system in response to short tone bursts; may be used to evaluate sensorineural hearing function; measurements may include the amplitude (the number of neurons firing), latency (the speed of transmission), interpeak latency (the time between peaks), interaural latency (the difference in wave V latency between ears) and threshold
Rtn4rl2	RTN4RL2	MP:0004738	abnormal auditory brainstem response	anomaly in the electrical activity generated in the ascending auditory system in response to short tone bursts; may be used to evaluate sensorineural hearing function; measurements may include the amplitude (the number of neurons firing), latency (the speed of transmission), interpeak latency (the time between peaks), interaural latency (the difference in wave V latency between ears) and threshold
S100a1	S100A1	MP:0004738	abnormal auditory brainstem response	anomaly in the electrical activity generated in the ascending auditory system in response to short tone bursts; may be used to evaluate sensorineural hearing function; measurements may include the amplitude (the number of neurons firing), latency (the speed of transmission), interpeak latency (the time between peaks), interaural latency (the difference in wave V latency between ears) and threshold
S1pr2	S1PR2	MP:0001967	deafness	inability to hear; the ability to detect and/or recognize certain frequencies of sound is completely impaired
S1pr2	S1PR2	MP:0006325	impaired hearing	reduced ability to perceive auditory stimuli
S1pr2	S1PR2	MP:0011967	increased or absent threshold for auditory brainstem response	increase in the value at which one or more sound frequencies or broadband clicks first elicits a recordable response generated by electrical activity of neurons in the ascending auditory system, or complete lack of a recordable response at any frequency or broadband click
Sall1	SALL1	MP:0001967	deafness	inability to hear; the ability to detect and/or recognize certain frequencies of sound is completely impaired
Sall1	SALL1	MP:0004739	conductive hearing loss	progressive hearing loss due to lesions in the external auditory canal or middle ear
Sall1	SALL1	MP:0011967	increased or absent threshold for auditory brainstem response	increase in the value at which one or more sound frequencies or broadband clicks first elicits a recordable response generated by electrical activity of neurons in the ascending auditory system, or complete lack of a recordable response at any frequency or broadband click
Sall4	SALL4	MP:0004739	conductive hearing loss	progressive hearing loss due to lesions in the external auditory canal or middle ear
Sall4	SALL4	MP:0006325	impaired hearing	reduced ability to perceive auditory stimuli
Sap30	SAP30	MP:0004738	abnormal auditory brainstem response	anomaly in the electrical activity generated in the ascending auditory system in response to short tone bursts; may be used to evaluate sensorineural hearing function; measurements may include the amplitude (the number of neurons firing), latency (the speed of transmission), interpeak latency (the time between peaks), interaural latency (the difference in wave V latency between ears) and threshold
Satb1	SATB1	MP:0004738	abnormal auditory brainstem response	anomaly in the electrical activity generated in the ascending auditory system in response to short tone bursts; may be used to evaluate sensorineural hearing function; measurements may include the amplitude (the number of neurons firing), latency (the speed of transmission), interpeak latency (the time between peaks), interaural latency (the difference in wave V latency between ears) and threshold
Scamp2	SCAMP2	MP:0004738	abnormal auditory brainstem response	anomaly in the electrical activity generated in the ascending auditory system in response to short tone bursts; may be used to evaluate sensorineural hearing function; measurements may include the amplitude (the number of neurons firing), latency (the speed of transmission), interpeak latency (the time between peaks), interaural latency (the difference in wave V latency between ears) and threshold
Scarb2	SCARB2	MP:0001967	deafness	inability to hear; the ability to detect and/or recognize certain frequencies of sound is completely impaired
Scarb2	SCARB2	MP:0004740	sensorineural hearing loss	a form of progressive hearing loss due to a lesion of the auditory division of cranial nerve VIII or the inner ear
Scarb2	SCARB2	MP:0004738	abnormal auditory brainstem response	anomaly in the electrical activity generated in the ascending auditory system in response to short tone bursts; may be used to evaluate sensorineural hearing function; measurements may include the amplitude (the number of neurons firing), latency (the speed of transmission), interpeak latency (the time between peaks), interaural latency (the difference in wave V latency between ears) and threshold
Scmh1	SCMH1	MP:0004738	abnormal auditory brainstem response	anomaly in the electrical activity generated in the ascending auditory system in response to short tone bursts; may be used to evaluate sensorineural hearing function; measurements may include the amplitude (the number of neurons firing), latency (the speed of transmission), interpeak latency (the time between peaks), interaural latency (the difference in wave V latency between ears) and threshold
Scn8a	SCN8A	MP:0006325	impaired hearing	reduced ability to perceive auditory stimuli
Scn8a	SCN8A	MP:0004748	increased susceptibility to age-related hearing loss	greater than normal loss of hearing associated with advancing age, manifest as reduced ability to perceive or discriminate sounds; the pattern and age of onset vary
Scn8a	SCN8A	MP:0011966	abnormal auditory brainstem response waveform shape	any anomaly in the characteristic pattern of electrical activity recording of a series of vertex positive waves generated by neurons in the ascending auditory system, that can be recorded from scalp electrograms by using computer-averaged responses to short tone bursts
Scn8a	SCN8A	MP:0011967	increased or absent threshold for auditory brainstem response	increase in the value at which one or more sound frequencies or broadband clicks first elicits a recordable response generated by electrical activity of neurons in the ascending auditory system, or complete lack of a recordable response at any frequency or broadband click
Scnm1	SCNM1	MP:0006325	impaired hearing	reduced ability to perceive auditory stimuli
Scnm1	SCNM1	MP:0004748	increased susceptibility to age-related hearing loss	greater than normal loss of hearing associated with advancing age, manifest as reduced ability to perceive or discriminate sounds; the pattern and age of onset vary
Scube3	SCUBE3	MP:0004739	conductive hearing loss	progressive hearing loss due to lesions in the external auditory canal or middle ear
Scube3	SCUBE3	MP:0011967	increased or absent threshold for auditory brainstem response	increase in the value at which one or more sound frequencies or broadband clicks first elicits a recordable response generated by electrical activity of neurons in the ascending auditory system, or complete lack of a recordable response at any frequency or broadband click
Secisbp2l	SECISBP2L	MP:0004738	abnormal auditory brainstem response	anomaly in the electrical activity generated in the ascending auditory system in response to short tone bursts; may be used to evaluate sensorineural hearing function; measurements may include the amplitude (the number of neurons firing), latency (the speed of transmission), interpeak latency (the time between peaks), interaural latency (the difference in wave V latency between ears) and threshold
Selenok	SELENOK	MP:0004738	abnormal auditory brainstem response	anomaly in the electrical activity generated in the ascending auditory system in response to short tone bursts; may be used to evaluate sensorineural hearing function; measurements may include the amplitude (the number of neurons firing), latency (the speed of transmission), interpeak latency (the time between peaks), interaural latency (the difference in wave V latency between ears) and threshold
Serac1	SERAC1	MP:0006325	impaired hearing	reduced ability to perceive auditory stimuli
Serac1	SERAC1	MP:0011967	increased or absent threshold for auditory brainstem response	increase in the value at which one or more sound frequencies or broadband clicks first elicits a recordable response generated by electrical activity of neurons in the ascending auditory system, or complete lack of a recordable response at any frequency or broadband click
Serinc3	SERINC3	MP:0004738	abnormal auditory brainstem response	anomaly in the electrical activity generated in the ascending auditory system in response to short tone bursts; may be used to evaluate sensorineural hearing function; measurements may include the amplitude (the number of neurons firing), latency (the speed of transmission), interpeak latency (the time between peaks), interaural latency (the difference in wave V latency between ears) and threshold
Serpinb9c	SERPINB9	MP:0004738	abnormal auditory brainstem response	anomaly in the electrical activity generated in the ascending auditory system in response to short tone bursts; may be used to evaluate sensorineural hearing function; measurements may include the amplitude (the number of neurons firing), latency (the speed of transmission), interpeak latency (the time between peaks), interaural latency (the difference in wave V latency between ears) and threshold
Setd5	SETD5	MP:0004738	abnormal auditory brainstem response	anomaly in the electrical activity generated in the ascending auditory system in response to short tone bursts; may be used to evaluate sensorineural hearing function; measurements may include the amplitude (the number of neurons firing), latency (the speed of transmission), interpeak latency (the time between peaks), interaural latency (the difference in wave V latency between ears) and threshold
Sh3pxd2b	SH3PXD2B	MP:0011967	increased or absent threshold for auditory brainstem response	increase in the value at which one or more sound frequencies or broadband clicks first elicits a recordable response generated by electrical activity of neurons in the ascending auditory system, or complete lack of a recordable response at any frequency or broadband click
Six1	SIX1	MP:0004699	unilateral deafness	bilateral asymmetry in auditory function whereby one of the two ears displays auditory thresholds indicative of intact hearing while the other ear displays thresholds reflecting auditory dysfunction
Six1	SIX1	MP:0004739	conductive hearing loss	progressive hearing loss due to lesions in the external auditory canal or middle ear
Six1	SIX1	MP:0011967	increased or absent threshold for auditory brainstem response	increase in the value at which one or more sound frequencies or broadband clicks first elicits a recordable response generated by electrical activity of neurons in the ascending auditory system, or complete lack of a recordable response at any frequency or broadband click
Slbp	SLBP	MP:0004738	abnormal auditory brainstem response	anomaly in the electrical activity generated in the ascending auditory system in response to short tone bursts; may be used to evaluate sensorineural hearing function; measurements may include the amplitude (the number of neurons firing), latency (the speed of transmission), interpeak latency (the time between peaks), interaural latency (the difference in wave V latency between ears) and threshold
Slc12a2	SLC12A2	MP:0001967	deafness	inability to hear; the ability to detect and/or recognize certain frequencies of sound is completely impaired
Slc12a2	SLC12A2	MP:0001963	abnormal hearing physiology	any functional anomaly in the ability to perceive auditory stimuli
Slc12a2	SLC12A2	MP:0006325	impaired hearing	reduced ability to perceive auditory stimuli
Slc12a2	SLC12A2	MP:0004738	abnormal auditory brainstem response	anomaly in the electrical activity generated in the ascending auditory system in response to short tone bursts; may be used to evaluate sensorineural hearing function; measurements may include the amplitude (the number of neurons firing), latency (the speed of transmission), interpeak latency (the time between peaks), interaural latency (the difference in wave V latency between ears) and threshold
Slc12a2	SLC12A2	MP:0011967	increased or absent threshold for auditory brainstem response	increase in the value at which one or more sound frequencies or broadband clicks first elicits a recordable response generated by electrical activity of neurons in the ascending auditory system, or complete lack of a recordable response at any frequency or broadband click
Slc12a6	SLC12A6	MP:0001967	deafness	inability to hear; the ability to detect and/or recognize certain frequencies of sound is completely impaired
Slc12a6	SLC12A6	MP:0004740	sensorineural hearing loss	a form of progressive hearing loss due to a lesion of the auditory division of cranial nerve VIII or the inner ear
Slc12a7	SLC12A7	MP:0001967	deafness	inability to hear; the ability to detect and/or recognize certain frequencies of sound is completely impaired
Slc12a7	SLC12A7	MP:0006325	impaired hearing	reduced ability to perceive auditory stimuli
Slc12a7	SLC12A7	MP:0011967	increased or absent threshold for auditory brainstem response	increase in the value at which one or more sound frequencies or broadband clicks first elicits a recordable response generated by electrical activity of neurons in the ascending auditory system, or complete lack of a recordable response at any frequency or broadband click
Slc17a5	SLC17A5	MP:0006325	impaired hearing	reduced ability to perceive auditory stimuli
Slc17a8	SLC17A8	MP:0001967	deafness	inability to hear; the ability to detect and/or recognize certain frequencies of sound is completely impaired
Slc17a8	SLC17A8	MP:0004740	sensorineural hearing loss	a form of progressive hearing loss due to a lesion of the auditory division of cranial nerve VIII or the inner ear
Slc17a8	SLC17A8	MP:0004738	abnormal auditory brainstem response	anomaly in the electrical activity generated in the ascending auditory system in response to short tone bursts; may be used to evaluate sensorineural hearing function; measurements may include the amplitude (the number of neurons firing), latency (the speed of transmission), interpeak latency (the time between peaks), interaural latency (the difference in wave V latency between ears) and threshold
Slc17a8	SLC17A8	MP:0011967	increased or absent threshold for auditory brainstem response	increase in the value at which one or more sound frequencies or broadband clicks first elicits a recordable response generated by electrical activity of neurons in the ascending auditory system, or complete lack of a recordable response at any frequency or broadband click
Slc19a2	SLC19A2	MP:0006325	impaired hearing	reduced ability to perceive auditory stimuli
Slc19a2	SLC19A2	MP:0004740	sensorineural hearing loss	a form of progressive hearing loss due to a lesion of the auditory division of cranial nerve VIII or the inner ear
Slc19a2	SLC19A2	MP:0011967	increased or absent threshold for auditory brainstem response	increase in the value at which one or more sound frequencies or broadband clicks first elicits a recordable response generated by electrical activity of neurons in the ascending auditory system, or complete lack of a recordable response at any frequency or broadband click
Slc1a3	SLC1A3	MP:0004597	increased susceptibility to noise-induced hearing loss	greater than normal reduction in hearing sensitivity following exposure to acute noise that is injurious to the cochlea
Slc1a3	SLC1A3	MP:0004611	increased susceptibility to ototoxicity-induced hearing loss	greater than normal reduction in hearing sensitivity following exposure to an ototoxic compound, such as aminoglycoside-induced hearing loss mediated via a glutamate excitotoxic process
Slc1a3	SLC1A3	MP:0011966	abnormal auditory brainstem response waveform shape	any anomaly in the characteristic pattern of electrical activity recording of a series of vertex positive waves generated by neurons in the ascending auditory system, that can be recorded from scalp electrograms by using computer-averaged responses to short tone bursts
Slc1a3	SLC1A3	MP:0011967	increased or absent threshold for auditory brainstem response	increase in the value at which one or more sound frequencies or broadband clicks first elicits a recordable response generated by electrical activity of neurons in the ascending auditory system, or complete lack of a recordable response at any frequency or broadband click
Slc20a2	SLC20A2	MP:0004738	abnormal auditory brainstem response	anomaly in the electrical activity generated in the ascending auditory system in response to short tone bursts; may be used to evaluate sensorineural hearing function; measurements may include the amplitude (the number of neurons firing), latency (the speed of transmission), interpeak latency (the time between peaks), interaural latency (the difference in wave V latency between ears) and threshold
Slc25a13	SLC25A13	MP:0001967	deafness	inability to hear; the ability to detect and/or recognize certain frequencies of sound is completely impaired
Slc25a13	SLC25A13	MP:0011967	increased or absent threshold for auditory brainstem response	increase in the value at which one or more sound frequencies or broadband clicks first elicits a recordable response generated by electrical activity of neurons in the ascending auditory system, or complete lack of a recordable response at any frequency or broadband click
Slc26a4	SLC26A4	MP:0001967	deafness	inability to hear; the ability to detect and/or recognize certain frequencies of sound is completely impaired
Slc26a4	SLC26A4	MP:0006325	impaired hearing	reduced ability to perceive auditory stimuli
Slc26a4	SLC26A4	MP:0004749	nonsyndromic hearing loss	a form of progressive hearing loss that is not associated with visible abnormalities of the external ear or other signs and symptoms; the vast majority of hereditary hearing loss is nonsyndromic and can be associated with abnormalities of the middle ear and/or inner ear
Slc26a4	SLC26A4	MP:0004740	sensorineural hearing loss	a form of progressive hearing loss due to a lesion of the auditory division of cranial nerve VIII or the inner ear
Slc26a4	SLC26A4	MP:0011967	increased or absent threshold for auditory brainstem response	increase in the value at which one or more sound frequencies or broadband clicks first elicits a recordable response generated by electrical activity of neurons in the ascending auditory system, or complete lack of a recordable response at any frequency or broadband click
Slc26a5	SLC26A5	MP:0001967	deafness	inability to hear; the ability to detect and/or recognize certain frequencies of sound is completely impaired
Slc26a5	SLC26A5	MP:0006325	impaired hearing	reduced ability to perceive auditory stimuli
Slc26a5	SLC26A5	MP:0011967	increased or absent threshold for auditory brainstem response	increase in the value at which one or more sound frequencies or broadband clicks first elicits a recordable response generated by electrical activity of neurons in the ascending auditory system, or complete lack of a recordable response at any frequency or broadband click
Slc44a2	SLC44A2	MP:0004748	increased susceptibility to age-related hearing loss	greater than normal loss of hearing associated with advancing age, manifest as reduced ability to perceive or discriminate sounds; the pattern and age of onset vary
Slc44a2	SLC44A2	MP:0004740	sensorineural hearing loss	a form of progressive hearing loss due to a lesion of the auditory division of cranial nerve VIII or the inner ear
Slc44a2	SLC44A2	MP:0011967	increased or absent threshold for auditory brainstem response	increase in the value at which one or more sound frequencies or broadband clicks first elicits a recordable response generated by electrical activity of neurons in the ascending auditory system, or complete lack of a recordable response at any frequency or broadband click
Slc4a10	SLC4A10	MP:0006325	impaired hearing	reduced ability to perceive auditory stimuli
Slc4a10	SLC4A10	MP:0004738	abnormal auditory brainstem response	anomaly in the electrical activity generated in the ascending auditory system in response to short tone bursts; may be used to evaluate sensorineural hearing function; measurements may include the amplitude (the number of neurons firing), latency (the speed of transmission), interpeak latency (the time between peaks), interaural latency (the difference in wave V latency between ears) and threshold
Slc4a11	SLC4A11	MP:0006325	impaired hearing	reduced ability to perceive auditory stimuli
Slc4a11	SLC4A11	MP:0004738	abnormal auditory brainstem response	anomaly in the electrical activity generated in the ascending auditory system in response to short tone bursts; may be used to evaluate sensorineural hearing function; measurements may include the amplitude (the number of neurons firing), latency (the speed of transmission), interpeak latency (the time between peaks), interaural latency (the difference in wave V latency between ears) and threshold
Slc4a2	SLC4A2	MP:0001967	deafness	inability to hear; the ability to detect and/or recognize certain frequencies of sound is completely impaired
Slc4a7	SLC4A7	MP:0011966	abnormal auditory brainstem response waveform shape	any anomaly in the characteristic pattern of electrical activity recording of a series of vertex positive waves generated by neurons in the ascending auditory system, that can be recorded from scalp electrograms by using computer-averaged responses to short tone bursts
Slc4a7	SLC4A7	MP:0011967	increased or absent threshold for auditory brainstem response	increase in the value at which one or more sound frequencies or broadband clicks first elicits a recordable response generated by electrical activity of neurons in the ascending auditory system, or complete lack of a recordable response at any frequency or broadband click
Slc5a5	SLC5A5	MP:0004738	abnormal auditory brainstem response	anomaly in the electrical activity generated in the ascending auditory system in response to short tone bursts; may be used to evaluate sensorineural hearing function; measurements may include the amplitude (the number of neurons firing), latency (the speed of transmission), interpeak latency (the time between peaks), interaural latency (the difference in wave V latency between ears) and threshold
Slc7a11	SLC7A11	MP:0004738	abnormal auditory brainstem response	anomaly in the electrical activity generated in the ascending auditory system in response to short tone bursts; may be used to evaluate sensorineural hearing function; measurements may include the amplitude (the number of neurons firing), latency (the speed of transmission), interpeak latency (the time between peaks), interaural latency (the difference in wave V latency between ears) and threshold
Slc7a14	SLC7A14	MP:0004740	sensorineural hearing loss	a form of progressive hearing loss due to a lesion of the auditory division of cranial nerve VIII or the inner ear
Slc7a14	SLC7A14	MP:0011967	increased or absent threshold for auditory brainstem response	increase in the value at which one or more sound frequencies or broadband clicks first elicits a recordable response generated by electrical activity of neurons in the ascending auditory system, or complete lack of a recordable response at any frequency or broadband click
Slc7a8	SLC7A8	MP:0006325	impaired hearing	reduced ability to perceive auditory stimuli
Slc7a8	SLC7A8	MP:0011966	abnormal auditory brainstem response waveform shape	any anomaly in the characteristic pattern of electrical activity recording of a series of vertex positive waves generated by neurons in the ascending auditory system, that can be recorded from scalp electrograms by using computer-averaged responses to short tone bursts
Slc7a8	SLC7A8	MP:0011967	increased or absent threshold for auditory brainstem response	increase in the value at which one or more sound frequencies or broadband clicks first elicits a recordable response generated by electrical activity of neurons in the ascending auditory system, or complete lack of a recordable response at any frequency or broadband click
Slitrk6	SLITRK6	MP:0001967	deafness	inability to hear; the ability to detect and/or recognize certain frequencies of sound is completely impaired
Slitrk6	SLITRK6	MP:0011967	increased or absent threshold for auditory brainstem response	increase in the value at which one or more sound frequencies or broadband clicks first elicits a recordable response generated by electrical activity of neurons in the ascending auditory system, or complete lack of a recordable response at any frequency or broadband click
Slx9	SLX9	MP:0004738	abnormal auditory brainstem response	anomaly in the electrical activity generated in the ascending auditory system in response to short tone bursts; may be used to evaluate sensorineural hearing function; measurements may include the amplitude (the number of neurons firing), latency (the speed of transmission), interpeak latency (the time between peaks), interaural latency (the difference in wave V latency between ears) and threshold
Smarcc2	SMARCC2	MP:0004738	abnormal auditory brainstem response	anomaly in the electrical activity generated in the ascending auditory system in response to short tone bursts; may be used to evaluate sensorineural hearing function; measurements may include the amplitude (the number of neurons firing), latency (the speed of transmission), interpeak latency (the time between peaks), interaural latency (the difference in wave V latency between ears) and threshold
Smpx	SMPX	MP:0004597	increased susceptibility to noise-induced hearing loss	greater than normal reduction in hearing sensitivity following exposure to acute noise that is injurious to the cochlea
Smpx	SMPX	MP:0004749	nonsyndromic hearing loss	a form of progressive hearing loss that is not associated with visible abnormalities of the external ear or other signs and symptoms; the vast majority of hereditary hearing loss is nonsyndromic and can be associated with abnormalities of the middle ear and/or inner ear
Smpx	SMPX	MP:0011967	increased or absent threshold for auditory brainstem response	increase in the value at which one or more sound frequencies or broadband clicks first elicits a recordable response generated by electrical activity of neurons in the ascending auditory system, or complete lack of a recordable response at any frequency or broadband click
Snap25	SNAP25	MP:0006325	impaired hearing	reduced ability to perceive auditory stimuli
Snx29	SNX29P2	MP:0004738	abnormal auditory brainstem response	anomaly in the electrical activity generated in the ascending auditory system in response to short tone bursts; may be used to evaluate sensorineural hearing function; measurements may include the amplitude (the number of neurons firing), latency (the speed of transmission), interpeak latency (the time between peaks), interaural latency (the difference in wave V latency between ears) and threshold
Snx29	SNX29	MP:0004738	abnormal auditory brainstem response	anomaly in the electrical activity generated in the ascending auditory system in response to short tone bursts; may be used to evaluate sensorineural hearing function; measurements may include the amplitude (the number of neurons firing), latency (the speed of transmission), interpeak latency (the time between peaks), interaural latency (the difference in wave V latency between ears) and threshold
Snx29	SNX29P1	MP:0004738	abnormal auditory brainstem response	anomaly in the electrical activity generated in the ascending auditory system in response to short tone bursts; may be used to evaluate sensorineural hearing function; measurements may include the amplitude (the number of neurons firing), latency (the speed of transmission), interpeak latency (the time between peaks), interaural latency (the difference in wave V latency between ears) and threshold
Sobp	SOBP	MP:0011968	decreased threshold for auditory brainstem response	reduction in the value at which one or more sound frequencies or broadband clicks first elicits a recordable response generated by electrical activity of neurons in the ascending auditory system
Sobp	SOBP	MP:0011967	increased or absent threshold for auditory brainstem response	increase in the value at which one or more sound frequencies or broadband clicks first elicits a recordable response generated by electrical activity of neurons in the ascending auditory system, or complete lack of a recordable response at any frequency or broadband click
Sod1	SOD1	MP:0001967	deafness	inability to hear; the ability to detect and/or recognize certain frequencies of sound is completely impaired
Sod1	SOD1	MP:0004748	increased susceptibility to age-related hearing loss	greater than normal loss of hearing associated with advancing age, manifest as reduced ability to perceive or discriminate sounds; the pattern and age of onset vary
Sod1	SOD1	MP:0004597	increased susceptibility to noise-induced hearing loss	greater than normal reduction in hearing sensitivity following exposure to acute noise that is injurious to the cochlea
Sod1	SOD1	MP:0011966	abnormal auditory brainstem response waveform shape	any anomaly in the characteristic pattern of electrical activity recording of a series of vertex positive waves generated by neurons in the ascending auditory system, that can be recorded from scalp electrograms by using computer-averaged responses to short tone bursts
Sod1	SOD1	MP:0011967	increased or absent threshold for auditory brainstem response	increase in the value at which one or more sound frequencies or broadband clicks first elicits a recordable response generated by electrical activity of neurons in the ascending auditory system, or complete lack of a recordable response at any frequency or broadband click
Sox14	SOX14	MP:0004738	abnormal auditory brainstem response	anomaly in the electrical activity generated in the ascending auditory system in response to short tone bursts; may be used to evaluate sensorineural hearing function; measurements may include the amplitude (the number of neurons firing), latency (the speed of transmission), interpeak latency (the time between peaks), interaural latency (the difference in wave V latency between ears) and threshold
Sox2	SOX2	MP:0001967	deafness	inability to hear; the ability to detect and/or recognize certain frequencies of sound is completely impaired
Sox2	SOX2	MP:0006325	impaired hearing	reduced ability to perceive auditory stimuli
Sox2	SOX2	MP:0011967	increased or absent threshold for auditory brainstem response	increase in the value at which one or more sound frequencies or broadband clicks first elicits a recordable response generated by electrical activity of neurons in the ascending auditory system, or complete lack of a recordable response at any frequency or broadband click
Sox9	SOX9	MP:0006328	nonsyndromic hearing impairment	a form of hearing impairment that is not associated with visible abnormalities of the external ear or other signs and symptoms; the vast majority of hereditary hearing loss is nonsyndromic and can be associated with abnormalities of the middle ear and/or inner ear
Spns2	SPNS2	MP:0004738	abnormal auditory brainstem response	anomaly in the electrical activity generated in the ascending auditory system in response to short tone bursts; may be used to evaluate sensorineural hearing function; measurements may include the amplitude (the number of neurons firing), latency (the speed of transmission), interpeak latency (the time between peaks), interaural latency (the difference in wave V latency between ears) and threshold
Spred1	SPRED1	MP:0004738	abnormal auditory brainstem response	anomaly in the electrical activity generated in the ascending auditory system in response to short tone bursts; may be used to evaluate sensorineural hearing function; measurements may include the amplitude (the number of neurons firing), latency (the speed of transmission), interpeak latency (the time between peaks), interaural latency (the difference in wave V latency between ears) and threshold
Spry2	SPRY2	MP:0011966	abnormal auditory brainstem response waveform shape	any anomaly in the characteristic pattern of electrical activity recording of a series of vertex positive waves generated by neurons in the ascending auditory system, that can be recorded from scalp electrograms by using computer-averaged responses to short tone bursts
Spry2	SPRY2	MP:0011967	increased or absent threshold for auditory brainstem response	increase in the value at which one or more sound frequencies or broadband clicks first elicits a recordable response generated by electrical activity of neurons in the ascending auditory system, or complete lack of a recordable response at any frequency or broadband click
Sptbn4	SPTBN4	MP:0001967	deafness	inability to hear; the ability to detect and/or recognize certain frequencies of sound is completely impaired
Sptbn4	SPTBN4	MP:0006325	impaired hearing	reduced ability to perceive auditory stimuli
Sptbn4	SPTBN4	MP:0004738	abnormal auditory brainstem response	anomaly in the electrical activity generated in the ascending auditory system in response to short tone bursts; may be used to evaluate sensorineural hearing function; measurements may include the amplitude (the number of neurons firing), latency (the speed of transmission), interpeak latency (the time between peaks), interaural latency (the difference in wave V latency between ears) and threshold
Sptbn4	SPTBN4	MP:0011966	abnormal auditory brainstem response waveform shape	any anomaly in the characteristic pattern of electrical activity recording of a series of vertex positive waves generated by neurons in the ascending auditory system, that can be recorded from scalp electrograms by using computer-averaged responses to short tone bursts
Sptbn4	SPTBN4	MP:0011967	increased or absent threshold for auditory brainstem response	increase in the value at which one or more sound frequencies or broadband clicks first elicits a recordable response generated by electrical activity of neurons in the ascending auditory system, or complete lack of a recordable response at any frequency or broadband click
Sptbn5	SPTBN5	MP:0011966	abnormal auditory brainstem response waveform shape	any anomaly in the characteristic pattern of electrical activity recording of a series of vertex positive waves generated by neurons in the ascending auditory system, that can be recorded from scalp electrograms by using computer-averaged responses to short tone bursts
Srd5a3	SRD5A3	MP:0004738	abnormal auditory brainstem response	anomaly in the electrical activity generated in the ascending auditory system in response to short tone bursts; may be used to evaluate sensorineural hearing function; measurements may include the amplitude (the number of neurons firing), latency (the speed of transmission), interpeak latency (the time between peaks), interaural latency (the difference in wave V latency between ears) and threshold
Srrm4	SRRM4	MP:0001967	deafness	inability to hear; the ability to detect and/or recognize certain frequencies of sound is completely impaired
Srrm4	SRRM4	MP:0006335	abnormal hearing electrophysiology	anomaly in auditory function as it relates to electrical phenomena
Srrm4	SRRM4	MP:0011967	increased or absent threshold for auditory brainstem response	increase in the value at which one or more sound frequencies or broadband clicks first elicits a recordable response generated by electrical activity of neurons in the ascending auditory system, or complete lack of a recordable response at any frequency or broadband click
Stim2	STIM2	MP:0004738	abnormal auditory brainstem response	anomaly in the electrical activity generated in the ascending auditory system in response to short tone bursts; may be used to evaluate sensorineural hearing function; measurements may include the amplitude (the number of neurons firing), latency (the speed of transmission), interpeak latency (the time between peaks), interaural latency (the difference in wave V latency between ears) and threshold
Stk38	STK38	MP:0004738	abnormal auditory brainstem response	anomaly in the electrical activity generated in the ascending auditory system in response to short tone bursts; may be used to evaluate sensorineural hearing function; measurements may include the amplitude (the number of neurons firing), latency (the speed of transmission), interpeak latency (the time between peaks), interaural latency (the difference in wave V latency between ears) and threshold
Stradb	STRADB	MP:0004738	abnormal auditory brainstem response	anomaly in the electrical activity generated in the ascending auditory system in response to short tone bursts; may be used to evaluate sensorineural hearing function; measurements may include the amplitude (the number of neurons firing), latency (the speed of transmission), interpeak latency (the time between peaks), interaural latency (the difference in wave V latency between ears) and threshold
Strc	STRCP1	MP:0006335	abnormal hearing electrophysiology	anomaly in auditory function as it relates to electrical phenomena
Strc	STRC	MP:0006335	abnormal hearing electrophysiology	anomaly in auditory function as it relates to electrical phenomena
Strc	STRCP1	MP:0006325	impaired hearing	reduced ability to perceive auditory stimuli
Strc	STRC	MP:0006325	impaired hearing	reduced ability to perceive auditory stimuli
Stx17	STX17	MP:0004738	abnormal auditory brainstem response	anomaly in the electrical activity generated in the ascending auditory system in response to short tone bursts; may be used to evaluate sensorineural hearing function; measurements may include the amplitude (the number of neurons firing), latency (the speed of transmission), interpeak latency (the time between peaks), interaural latency (the difference in wave V latency between ears) and threshold
Stxbp1	STXBP1	MP:0004738	abnormal auditory brainstem response	anomaly in the electrical activity generated in the ascending auditory system in response to short tone bursts; may be used to evaluate sensorineural hearing function; measurements may include the amplitude (the number of neurons firing), latency (the speed of transmission), interpeak latency (the time between peaks), interaural latency (the difference in wave V latency between ears) and threshold
Sun1	SUN1	MP:0004738	abnormal auditory brainstem response	anomaly in the electrical activity generated in the ascending auditory system in response to short tone bursts; may be used to evaluate sensorineural hearing function; measurements may include the amplitude (the number of neurons firing), latency (the speed of transmission), interpeak latency (the time between peaks), interaural latency (the difference in wave V latency between ears) and threshold
Sun1	SUN1	MP:0011967	increased or absent threshold for auditory brainstem response	increase in the value at which one or more sound frequencies or broadband clicks first elicits a recordable response generated by electrical activity of neurons in the ascending auditory system, or complete lack of a recordable response at any frequency or broadband click
Syncrip	SYNCRIP	MP:0004738	abnormal auditory brainstem response	anomaly in the electrical activity generated in the ascending auditory system in response to short tone bursts; may be used to evaluate sensorineural hearing function; measurements may include the amplitude (the number of neurons firing), latency (the speed of transmission), interpeak latency (the time between peaks), interaural latency (the difference in wave V latency between ears) and threshold
Syne4	SYNE4	MP:0011967	increased or absent threshold for auditory brainstem response	increase in the value at which one or more sound frequencies or broadband clicks first elicits a recordable response generated by electrical activity of neurons in the ascending auditory system, or complete lack of a recordable response at any frequency or broadband click
Synj2	SYNJ2	MP:0006325	impaired hearing	reduced ability to perceive auditory stimuli
Synj2	SYNJ2	MP:0004740	sensorineural hearing loss	a form of progressive hearing loss due to a lesion of the auditory division of cranial nerve VIII or the inner ear
Synj2	SYNJ2	MP:0011967	increased or absent threshold for auditory brainstem response	increase in the value at which one or more sound frequencies or broadband clicks first elicits a recordable response generated by electrical activity of neurons in the ascending auditory system, or complete lack of a recordable response at any frequency or broadband click
Tasor	TASOR	MP:0004738	abnormal auditory brainstem response	anomaly in the electrical activity generated in the ascending auditory system in response to short tone bursts; may be used to evaluate sensorineural hearing function; measurements may include the amplitude (the number of neurons firing), latency (the speed of transmission), interpeak latency (the time between peaks), interaural latency (the difference in wave V latency between ears) and threshold
Tbl1xr1	TBL1XR1	MP:0004738	abnormal auditory brainstem response	anomaly in the electrical activity generated in the ascending auditory system in response to short tone bursts; may be used to evaluate sensorineural hearing function; measurements may include the amplitude (the number of neurons firing), latency (the speed of transmission), interpeak latency (the time between peaks), interaural latency (the difference in wave V latency between ears) and threshold
Tbl1xr1	TBL1XR1	MP:0011967	increased or absent threshold for auditory brainstem response	increase in the value at which one or more sound frequencies or broadband clicks first elicits a recordable response generated by electrical activity of neurons in the ascending auditory system, or complete lack of a recordable response at any frequency or broadband click
Tbx1	TBX1	MP:0001967	deafness	inability to hear; the ability to detect and/or recognize certain frequencies of sound is completely impaired
Tbx1	TBX1	MP:0004740	sensorineural hearing loss	a form of progressive hearing loss due to a lesion of the auditory division of cranial nerve VIII or the inner ear
Tbx1	TBX1	MP:0004738	abnormal auditory brainstem response	anomaly in the electrical activity generated in the ascending auditory system in response to short tone bursts; may be used to evaluate sensorineural hearing function; measurements may include the amplitude (the number of neurons firing), latency (the speed of transmission), interpeak latency (the time between peaks), interaural latency (the difference in wave V latency between ears) and threshold
Tbx1	TBX1	MP:0011967	increased or absent threshold for auditory brainstem response	increase in the value at which one or more sound frequencies or broadband clicks first elicits a recordable response generated by electrical activity of neurons in the ascending auditory system, or complete lack of a recordable response at any frequency or broadband click
Tecta	TECTA	MP:0001963	abnormal hearing physiology	any functional anomaly in the ability to perceive auditory stimuli
Tecta	TECTA	MP:0006325	impaired hearing	reduced ability to perceive auditory stimuli
Tecta	TECTA	MP:0011967	increased or absent threshold for auditory brainstem response	increase in the value at which one or more sound frequencies or broadband clicks first elicits a recordable response generated by electrical activity of neurons in the ascending auditory system, or complete lack of a recordable response at any frequency or broadband click
Tectb	TECTB	MP:0006325	impaired hearing	reduced ability to perceive auditory stimuli
Tesk2	TESK2	MP:0004738	abnormal auditory brainstem response	anomaly in the electrical activity generated in the ascending auditory system in response to short tone bursts; may be used to evaluate sensorineural hearing function; measurements may include the amplitude (the number of neurons firing), latency (the speed of transmission), interpeak latency (the time between peaks), interaural latency (the difference in wave V latency between ears) and threshold
Tfap2a	TFAP2A	MP:0004739	conductive hearing loss	progressive hearing loss due to lesions in the external auditory canal or middle ear
Tg	TG	MP:0004738	abnormal auditory brainstem response	anomaly in the electrical activity generated in the ascending auditory system in response to short tone bursts; may be used to evaluate sensorineural hearing function; measurements may include the amplitude (the number of neurons firing), latency (the speed of transmission), interpeak latency (the time between peaks), interaural latency (the difference in wave V latency between ears) and threshold
Tgif1	TGIF1	MP:0001967	deafness	inability to hear; the ability to detect and/or recognize certain frequencies of sound is completely impaired
Tgif1	TGIF1	MP:0004739	conductive hearing loss	progressive hearing loss due to lesions in the external auditory canal or middle ear
Tgif1	TGIF1	MP:0006325	impaired hearing	reduced ability to perceive auditory stimuli
Tgif1	TGIF1	MP:0011967	increased or absent threshold for auditory brainstem response	increase in the value at which one or more sound frequencies or broadband clicks first elicits a recordable response generated by electrical activity of neurons in the ascending auditory system, or complete lack of a recordable response at any frequency or broadband click
Thoc3	THOC3	MP:0004738	abnormal auditory brainstem response	anomaly in the electrical activity generated in the ascending auditory system in response to short tone bursts; may be used to evaluate sensorineural hearing function; measurements may include the amplitude (the number of neurons firing), latency (the speed of transmission), interpeak latency (the time between peaks), interaural latency (the difference in wave V latency between ears) and threshold
Thra	THRA	MP:0004738	abnormal auditory brainstem response	anomaly in the electrical activity generated in the ascending auditory system in response to short tone bursts; may be used to evaluate sensorineural hearing function; measurements may include the amplitude (the number of neurons firing), latency (the speed of transmission), interpeak latency (the time between peaks), interaural latency (the difference in wave V latency between ears) and threshold
Thra	THRA	MP:0011967	increased or absent threshold for auditory brainstem response	increase in the value at which one or more sound frequencies or broadband clicks first elicits a recordable response generated by electrical activity of neurons in the ascending auditory system, or complete lack of a recordable response at any frequency or broadband click
Thrb	THRB	MP:0001967	deafness	inability to hear; the ability to detect and/or recognize certain frequencies of sound is completely impaired
Thrb	THRB	MP:0006325	impaired hearing	reduced ability to perceive auditory stimuli
Thrb	THRB	MP:0004740	sensorineural hearing loss	a form of progressive hearing loss due to a lesion of the auditory division of cranial nerve VIII or the inner ear
Thrb	THRB	MP:0004738	abnormal auditory brainstem response	anomaly in the electrical activity generated in the ascending auditory system in response to short tone bursts; may be used to evaluate sensorineural hearing function; measurements may include the amplitude (the number of neurons firing), latency (the speed of transmission), interpeak latency (the time between peaks), interaural latency (the difference in wave V latency between ears) and threshold
Thrb	THRB	MP:0011967	increased or absent threshold for auditory brainstem response	increase in the value at which one or more sound frequencies or broadband clicks first elicits a recordable response generated by electrical activity of neurons in the ascending auditory system, or complete lack of a recordable response at any frequency or broadband click
Tle4	TLE4	MP:0004738	abnormal auditory brainstem response	anomaly in the electrical activity generated in the ascending auditory system in response to short tone bursts; may be used to evaluate sensorineural hearing function; measurements may include the amplitude (the number of neurons firing), latency (the speed of transmission), interpeak latency (the time between peaks), interaural latency (the difference in wave V latency between ears) and threshold
Tmc1	TMC1	MP:0001967	deafness	inability to hear; the ability to detect and/or recognize certain frequencies of sound is completely impaired
Tmc1	TMC1	MP:0001963	abnormal hearing physiology	any functional anomaly in the ability to perceive auditory stimuli
Tmc1	TMC1	MP:0006325	impaired hearing	reduced ability to perceive auditory stimuli
Tmc1	TMC1	MP:0011967	increased or absent threshold for auditory brainstem response	increase in the value at which one or more sound frequencies or broadband clicks first elicits a recordable response generated by electrical activity of neurons in the ascending auditory system, or complete lack of a recordable response at any frequency or broadband click
Tmc2	TMC2	MP:0001967	deafness	inability to hear; the ability to detect and/or recognize certain frequencies of sound is completely impaired
Tmc2	TMC2	MP:0011967	increased or absent threshold for auditory brainstem response	increase in the value at which one or more sound frequencies or broadband clicks first elicits a recordable response generated by electrical activity of neurons in the ascending auditory system, or complete lack of a recordable response at any frequency or broadband click
Tmco6	TMCO6	MP:0004738	abnormal auditory brainstem response	anomaly in the electrical activity generated in the ascending auditory system in response to short tone bursts; may be used to evaluate sensorineural hearing function; measurements may include the amplitude (the number of neurons firing), latency (the speed of transmission), interpeak latency (the time between peaks), interaural latency (the difference in wave V latency between ears) and threshold
[truncated: 114 more rows]

## Sheet: Human_HL info in database
Symbol	Resource	ENTREZ ID	NCBI_url	HGNC_ID	GeneType	Gene Name	Summary(from Entrze gene)
[truncated: 1,754 more rows]
