# Supplementary material for: A Cross-Species Single-Cell Atlas Reveals Conserved Regulatory Networks and Candidate Hearing Loss Genes in the Cochlea
Source: Genes (Basel). 2026 Apr 10;17(4):438. doi: 10.3390/genes17040438 (PMC13115875; doi:10.3390/genes17040438)
Supplement: Supplementary file 1 [file genes-17-00438-s001.zip › Supplementary_TableS6.xlsx]

## Sheet: Sheet4
Supplementary Table S6: GO term enrichment of hair cell conserved core expression program
ONTOLOGY	ID	Description	GeneRatio	BgRatio	pvalue	p.adjust	qvalue	geneID	Count
BP	GO:0002181	cytoplasmic translation	34/88	161/18903	1.96325e-48	2.66413e-45	2.20091e-45	RPL3/RPL41/RPL13A/RPL13/RPS18/RPL15/RPS4X/RPS2/RPL21/RPLP1/RPL7A/RPL34/RPS14/RPL32/RPL11/RPL7/RPS27A/RPS19/RPS8/RPL6/RPS24/RPS15/RPS3/RPL18A/RPL37A/RPL26/RPS5/RPS12/RPL19/RPL8/RPS13/RPLP0/EIF3F/YBX1	34
BP	GO:0022613	ribonucleoprotein complex biogenesis	16/88	489/18903	8.22948e-10	5.5837e-07	4.61284e-07	RPL13A/RPL7A/RPS14/RPL11/RPL7/RPS19/RPS8/RPL6/RPS24/HSP90AA1/RPS15/RPL26/RPS5/RPLP0/HSP90AB1/EIF3F	16
BP	GO:0034470	ncRNA processing	10/88	439/18903	3.69306e-05	0.00208812	0.00172505	RPL7A/RPS14/RPL11/RPL7/RPS19/RPS8/RPS24/RPS15/RPL26/DDX5	10
BP	GO:0007605	sensory perception of sound	9/88	159/18903	5.44042e-08	1.05466e-05	8.71285e-06	PCDH15/MYO6/ESPN/CABP2/OTOF/MYO7A/SLC26A5/USH2A/POU4F3	9
BP	GO:0140694	non-membrane-bounded organelle assembly	9/88	386/18903	7.75202e-05	0.0035065	0.00289681	RPS14/RPL11/ACTG1/RPS19/RPL6/RPS15/RPS3/RPS5/RPLP0	9
BP	GO:0031396	regulation of protein ubiquitination	8/88	210/18903	6.09377e-06	0.000486426	0.000401849	RPS2/RPL11/HSP90AA1/RPS15/RPS3/UBB/HSP90AB1/FBXO2	8
BP	GO:0048839	inner ear development	7/88	193/18903	3.27663e-05	0.00202108	0.00166967	PCDH15/MYO6/MYO7A/PVALB/SLC26A5/USH2A/POU4F3	7
BP	GO:1903522	regulation of blood circulation	7/88	263/18903	0.000226607	0.0069019	0.00570184	CALM2/S100A1/HSP90AA1/CALM1/ATP1B1/ATP1A1/AKAP9	7
BP	GO:0055074	calcium ion homeostasis	7/88	309/18903	0.000596878	0.0147266	0.012166	CALM2/TPT1/CALM1/ATP1B1/HSP90B1/CIB3/CIB2	7
BP	GO:0072331	signal transduction by p53 class mediator	6/88	173/18903	0.000156984	0.00593251	0.004901	RPL11/MYO6/RPS15/RPL26/UBB/DDX5	6
BP	GO:0051651	maintenance of location in cell	6/88	226/18903	0.000654781	0.01506	0.0124414	CALM2/FTH1/CALM1/CHCHD10/HSP90B1/AKAP9	6
BP	GO:0022898	regulation of transmembrane transporter activity	6/88	291/18903	0.00238358	0.0344098	0.0284268	CALM2/ACTB/CALM1/CABP2/ATP1B1/AKAP9	6
BP	GO:0097193	intrinsic apoptotic signaling pathway	6/88	298/18903	0.00268233	0.037142	0.030684	RPL11/TPT1/RPS3/RPL26/UBB/DDX5	6
BP	GO:0006413	translational initiation	5/88	123/18903	0.00027363	0.00757788	0.00626029	RPL13A/RPS3/RPS5/EIF3F/EIF1	5
BP	GO:1902600	proton transmembrane transport	5/88	160/18903	0.000908235	0.0190607	0.0157465	COX8A/ATP1B1/SLC25A4/COX4I1/ATP1A1	5
BP	GO:0035637	multicellular organismal signaling	5/88	170/18903	0.00119047	0.0220249	0.0181953	CALM2/CALM1/ATP1B1/ATP1A1/AKAP9	5
BP	GO:0050821	protein stabilization	5/88	214/18903	0.00324877	0.0428017	0.0353596	RPL11/HSP90AA1/HSP90AB1/ATP1B1/PFDN5	5
BP	GO:0050953	sensory perception of light stimulus	5/88	224/18903	0.0039457	0.048071	0.0397127	PCDH15/CABP2/MYO7A/USH2A/POU4F3	5
BP	GO:0042491	inner ear auditory receptor cell differentiation	4/88	43/18903	4.71058e-05	0.00254665	0.00210386	MYO6/MYO7A/USH2A/POU4F3	4
BP	GO:0035315	hair cell differentiation	4/88	51/18903	9.27194e-05	0.00405872	0.00335301	MYO6/MYO7A/USH2A/POU4F3	4
BP	GO:0043666	regulation of phosphoprotein phosphatase activity	4/88	59/18903	0.000164145	0.00593251	0.004901	CALM2/HSP90AB1/CALM1/HSP90B1	4
BP	GO:0060113	inner ear receptor cell differentiation	4/88	61/18903	0.000186883	0.00634002	0.00523766	MYO6/MYO7A/USH2A/POU4F3	4
BP	GO:0086065	cell communication involved in cardiac conduction	4/88	61/18903	0.000186883	0.00634002	0.00523766	CALM2/CALM1/ATP1B1/ATP1A1	4
BP	GO:2001244	positive regulation of intrinsic apoptotic signaling pathway	4/88	63/18903	0.000211811	0.00682582	0.00563899	RPL11/RPS3/RPL26/UBB	4
BP	GO:0048857	neural nucleus development	4/88	65/18903	0.000239049	0.0069019	0.00570184	CALM2/S100A1/ACTB/CALM1	4
BP	GO:0042490	mechanoreceptor differentiation	4/88	66/18903	0.000253573	0.00716871	0.00592226	MYO6/MYO7A/USH2A/POU4F3	4
BP	GO:0140115	export across plasma membrane	4/88	78/18903	0.000481015	0.0125526	0.0103701	CALM2/CALM1/ATP1B1/ATP1A1	4
BP	GO:0086001	cardiac muscle cell action potential	4/88	79/18903	0.000504882	0.0129269	0.0106792	CALM1/ATP1B1/ATP1A1/AKAP9	4
BP	GO:0072332	intrinsic apoptotic signaling pathway by p53 class mediator	4/88	81/18903	0.000555127	0.0139501	0.0115246	RPL11/RPL26/UBB/DDX5	4
BP	GO:0010921	regulation of phosphatase activity	4/88	84/18903	0.000637017	0.014904	0.0123126	CALM2/HSP90AB1/CALM1/HSP90B1	4
BP	GO:0030901	midbrain development	4/88	91/18903	0.000860839	0.0185422	0.0153182	CALM2/S100A1/ACTB/CALM1	4
BP	GO:0035304	regulation of protein dephosphorylation	4/88	94/18903	0.000971873	0.0193946	0.0160224	CALM2/HSP90AB1/CALM1/HSP90B1	4
BP	GO:1901019	regulation of calcium ion transmembrane transporter activity	4/88	102/18903	0.00131668	0.0232043	0.0191697	CALM2/CALM1/CABP2/ATP1B1	4
BP	GO:0032414	positive regulation of ion transmembrane transporter activity	4/88	115/18903	0.00204619	0.0315532	0.0260669	CALM2/CALM1/ATP1B1/AKAP9	4
BP	GO:0032411	positive regulation of transporter activity	4/88	126/18903	0.00285011	0.0386759	0.0319512	CALM2/CALM1/ATP1B1/AKAP9	4
BP	GO:0046683	response to organophosphorus	4/88	128/18903	0.00301646	0.040528	0.0334813	RPLP0/HSP90B1/AKAP9/CIB2	4
BP	GO:0035303	regulation of dephosphorylation	4/88	133/18903	0.00346114	0.0437268	0.0361238	CALM2/HSP90AB1/CALM1/HSP90B1	4
BP	GO:0030048	actin filament-based movement	4/88	134/18903	0.00355514	0.0442598	0.0365642	MYO6/ATP1A1/AKAP9/MYO7A	4
BP	GO:2001235	positive regulation of apoptotic signaling pathway	4/88	135/18903	0.00365086	0.0450383	0.0372073	RPL11/RPS3/RPL26/UBB	4
BP	GO:0045793	positive regulation of cell size	3/88	11/18903	1.56578e-05	0.00111829	0.000923851	HSP90AA1/HSP90AB1/SLC26A5	3
BP	GO:0032516	positive regulation of phosphoprotein phosphatase activity	3/88	22/18903	0.00014082	0.00562038	0.00464314	CALM2/HSP90AB1/CALM1	3
BP	GO:0000027	ribosomal large subunit assembly	3/88	26/18903	0.000234569	0.0069019	0.00570184	RPL11/RPL6/RPLP0	3
BP	GO:0010882	regulation of cardiac muscle contraction by calcium ion signaling	3/88	26/18903	0.000234569	0.0069019	0.00570184	CALM2/CALM1/ATP1B1	3
BP	GO:0071353	cellular response to interleukin-4	3/88	33/18903	0.000480783	0.0125526	0.0103701	RPL3/RPLP0/HSP90AB1	3
BP	GO:1902253	regulation of intrinsic apoptotic signaling pathway by p53 class mediator	3/88	33/18903	0.000480783	0.0125526	0.0103701	RPL11/RPL26/UBB	3
BP	GO:0010922	positive regulation of phosphatase activity	3/88	36/18903	0.000622869	0.0148286	0.0122503	CALM2/HSP90AB1/CALM1	3
BP	GO:0070670	response to interleukin-4	3/88	36/18903	0.000622869	0.0148286	0.0122503	RPL3/RPLP0/HSP90AB1	3
BP	GO:1902229	regulation of intrinsic apoptotic signaling pathway in response to DNA damage	3/88	38/18903	0.000731002	0.0165328	0.0136582	TPT1/RPS3/RPL26	3
BP	GO:0000462	maturation of SSU-rRNA from tricistronic rRNA transcript (SSU-rRNA, 5.8S rRNA, LSU-rRNA)	3/88	39/18903	0.000789265	0.0175579	0.014505	RPS14/RPS19/RPS8	3
BP	GO:0099622	cardiac muscle cell membrane repolarization	3/88	40/18903	0.000850401	0.0185422	0.0153182	ATP1B1/ATP1A1/AKAP9	3
BP	GO:0045494	photoreceptor cell maintenance	3/88	43/18903	0.00105159	0.0206813	0.0170853	PCDH15/CIB2/USH2A	3
BP	GO:1901021	positive regulation of calcium ion transmembrane transporter activity	3/88	45/18903	0.00120106	0.0220249	0.0181953	CALM2/CALM1/ATP1B1	3
BP	GO:0035307	positive regulation of protein dephosphorylation	3/88	49/18903	0.00153867	0.0257775	0.0212955	CALM2/HSP90AB1/CALM1	3
BP	GO:0050885	neuromuscular process controlling balance	3/88	50/18903	0.00163141	0.0263551	0.0217726	PCDH15/MYO7A/POU4F3	3
BP	GO:0086009	membrane repolarization	3/88	52/18903	0.00182722	0.0291711	0.024099	ATP1B1/ATP1A1/AKAP9	3
BP	GO:0030490	maturation of SSU-rRNA	3/88	55/18903	0.00214743	0.0319028	0.0263557	RPS14/RPS19/RPS8	3
BP	GO:0051438	regulation of ubiquitin-protein transferase activity	3/88	56/18903	0.00226141	0.0329971	0.0272598	RPS2/RPL11/RPS15	3
BP	GO:0035306	positive regulation of dephosphorylation	3/88	64/18903	0.00330928	0.0431798	0.0356719	CALM2/HSP90AB1/CALM1	3
BP	GO:0051342	regulation of cyclic-nucleotide phosphodiesterase activity	2/88	10/18903	0.000941095	0.0190607	0.0157465	CALM2/CALM1	2
BP	GO:0098974	postsynaptic actin cytoskeleton organization	2/88	10/18903	0.000941095	0.0190607	0.0157465	ACTG1/ACTB	2
BP	GO:1990034	calcium ion export across plasma membrane	2/88	10/18903	0.000941095	0.0190607	0.0157465	CALM2/CALM1	2
BP	GO:0010248	establishment or maintenance of transmembrane electrochemical gradient	2/88	11/18903	0.00114675	0.021613	0.0178551	ATP1B1/ATP1A1	2
BP	GO:0060315	negative regulation of ryanodine-sensitive calcium-release channel activity	2/88	11/18903	0.00114675	0.021613	0.0178551	CALM2/CALM1	2
BP	GO:1901844	regulation of cell communication by electrical coupling involved in cardiac conduction	2/88	11/18903	0.00114675	0.021613	0.0178551	CALM2/CALM1	2
BP	GO:0099188	postsynaptic cytoskeleton organization	2/88	12/18903	0.00137194	0.0232715	0.0192252	ACTG1/ACTB	2
BP	GO:1904667	negative regulation of ubiquitin protein ligase activity	2/88	12/18903	0.00137194	0.0232715	0.0192252	RPL11/RPS15	2
BP	GO:0005513	detection of calcium ion	2/88	13/18903	0.00161648	0.0263551	0.0217726	CALM2/CALM1	2
BP	GO:0051280	negative regulation of release of sequestered calcium ion into cytosol	2/88	13/18903	0.00161648	0.0263551	0.0217726	CALM2/CALM1	2
BP	GO:0030007	cellular potassium ion homeostasis	2/88	14/18903	0.00188019	0.0293267	0.0242275	ATP1B1/ATP1A1	2
BP	GO:1902947	regulation of tau-protein kinase activity	2/88	14/18903	0.00188019	0.0293267	0.0242275	HSP90AA1/HSP90AB1	2
BP	GO:0010649	regulation of cell communication by electrical coupling	2/88	15/18903	0.0021629	0.0319028	0.0263557	CALM2/CALM1	2
BP	GO:0045989	positive regulation of striated muscle contraction	2/88	15/18903	0.0021629	0.0319028	0.0263557	HSP90AA1/ATP1A1	2
BP	GO:0051284	positive regulation of sequestering of calcium ion	2/88	15/18903	0.0021629	0.0319028	0.0263557	CALM2/CALM1	2
BP	GO:0036376	sodium ion export across plasma membrane	2/88	16/18903	0.00246442	0.0344765	0.0284819	ATP1B1/ATP1A1	2
BP	GO:0043517	positive regulation of DNA damage response, signal transduction by p53 class mediator	2/88	16/18903	0.00246442	0.0344765	0.0284819	RPL26/DDX5	2
BP	GO:0061684	chaperone-mediated autophagy	2/88	16/18903	0.00246442	0.0344765	0.0284819	EEF1A1/HSP90AA1	2
BP	GO:0055119	relaxation of cardiac muscle	2/88	17/18903	0.00278458	0.0381684	0.0315319	ATP1B1/ATP1A1	2
BP	GO:0071318	cellular response to ATP	2/88	18/18903	0.0031232	0.0415508	0.0343261	HSP90B1/CIB2	2
BP	GO:0010801	negative regulation of peptidyl-threonine phosphorylation	2/88	19/18903	0.0034801	0.0437268	0.0361238	CALM2/CALM1	2
BP	GO:0030050	vesicle transport along actin filament	2/88	19/18903	0.0034801	0.0437268	0.0361238	MYO6/MYO7A	2
BP	GO:0030048	actin filament-based movement	4/88	134/18903	0.00355514	0.0442598	0.0365642	MYO6/ATP1A1/AKAP9/MYO7A	4
BP	GO:2001235	positive regulation of apoptotic signaling pathway	4/88	135/18903	0.00365086	0.0450383	0.0372073	RPL11/RPS3/RPL26/UBB	4
BP	GO:0050953	sensory perception of light stimulus	5/88	224/18903	0.0039457	0.048071	0.0397127	PCDH15/CABP2/MYO7A/USH2A/POU4F3	5
BP	GO:0042391	regulation of membrane potential	7/88	431/18903	0.00396754	0.048071	0.0397127	UBB/CALM1/ATP1B1/CHCHD10/ATP1A1/AKAP9/SLC26A5	7
CC	GO:0022626	cytosolic ribosome	32/88	105/19869	5.78219e-52	1.50337e-49	9.73842e-50	RPL3/RPL41/RPL13A/RPL13/RPS18/RPL15/RPS4X/RPS2/RPL21/RPLP1/RPL7A/RPL34/RPS14/RPL32/RPL11/RPL7/RPS27A/RPS19/RPS8/RPL6/RPS24/RPS15/RPS3/RPL18A/RPL37A/RPL26/RPS5/RPS12/RPL19/RPL8/RPS13/RPLP0	32
CC	GO:0044391	ribosomal subunit	33/88	188/19869	9.24771e-45	1.2022e-42	7.78755e-43	RPL3/RPL41/RPL13A/RPL13/RPS18/RPL15/RPS4X/RPS2/RPL21/RPLP1/RPL7A/RPL34/RPS14/RPL32/RPL11/RPL7/RPS27A/RPS19/RPS8/RPL6/RPS24/RPS15/RPS3/RPL18A/RPL37A/RPL26/RPS5/RPS12/RPL19/RPL8/RPS13/RPLP0/MRPS6	33
CC	GO:0005840	ribosome	33/88	232/19869	1.53716e-41	1.33221e-39	8.62967e-40	RPL3/RPL41/RPL13A/RPL13/RPS18/RPL15/RPS4X/RPS2/RPL21/RPLP1/RPL7A/RPL34/RPS14/RPL32/RPL11/RPL7/RPS27A/RPS19/RPS8/RPL6/RPS24/RPS15/RPS3/RPL18A/RPL37A/RPL26/RPS5/RPS12/RPL19/RPL8/RPS13/RPLP0/MRPS6	33
CC	GO:0022625	cytosolic large ribosomal subunit	19/88	59/19869	2.89181e-31	1.87967e-29	1.2176e-29	RPL3/RPL41/RPL13A/RPL13/RPL15/RPL21/RPLP1/RPL7A/RPL34/RPL32/RPL11/RPL7/RPL6/RPL18A/RPL37A/RPL26/RPL19/RPL8/RPLP0	19
CC	GO:0015934	large ribosomal subunit	19/88	115/19869	4.16772e-25	2.16721e-23	1.40386e-23	RPL3/RPL41/RPL13A/RPL13/RPL15/RPL21/RPLP1/RPL7A/RPL34/RPL32/RPL11/RPL7/RPL6/RPL18A/RPL37A/RPL26/RPL19/RPL8/RPLP0	19
CC	GO:0030055	cell-substrate junction	26/88	432/19869	1.18139e-22	5.11935e-21	3.31618e-21	RPL3/RPL13A/RPS18/RPS4X/RPS2/RPLP1/RPL7A/RPS14/RPL7/ACTG1/RPS19/RPS8/RPL6/RPS15/RPS3/RPL37A/RPS5/ACTB/RPL19/RPL8/RPS13/RPLP0/XIRP2/ANXA5/HSP90B1/CIB2	26
CC	GO:0005925	focal adhesion	25/88	422/19869	1.31443e-21	4.88216e-20	3.16253e-20	RPL3/RPL13A/RPS18/RPS4X/RPS2/RPLP1/RPL7A/RPS14/RPL7/ACTG1/RPS19/RPS8/RPL6/RPS15/RPS3/RPL37A/RPS5/ACTB/RPL19/RPL8/RPS13/RPLP0/XIRP2/ANXA5/HSP90B1	25
CC	GO:0022627	cytosolic small ribosomal subunit	13/88	45/19869	6.51054e-21	2.11593e-19	1.37064e-19	RPS18/RPS4X/RPS2/RPS14/RPS27A/RPS19/RPS8/RPS24/RPS15/RPS3/RPS5/RPS12/RPS13	13
CC	GO:0015935	small ribosomal subunit	14/88	77/19869	2.54164e-19	7.34253e-18	4.75629e-18	RPS18/RPS4X/RPS2/RPS14/RPS27A/RPS19/RPS8/RPS24/RPS15/RPS3/RPS5/RPS12/RPS13/MRPS6	14
CC	GO:0005844	polysome	10/88	66/19869	2.95614e-13	7.68598e-12	4.97877e-12	RPL41/RPS4X/RPL7A/RPL32/RPL11/RPL6/RPS3/RPL18A/RPL19/RPL8	10
CC	GO:0042788	polysomal ribosome	8/88	31/19869	7.76172e-13	1.83459e-11	1.1884e-11	RPL41/RPL7A/RPL32/RPL11/RPL6/RPL18A/RPL19/RPL8	8
CC	GO:0032420	stereocilium	6/88	56/19869	1.72621e-07	3.4912e-06	2.26151e-06	PCDH15/ESPN/MYO7A/PVALB/CIB2/USH2A	6
CC	GO:0014069	postsynaptic density	11/88	321/19869	1.7456e-07	3.4912e-06	2.26151e-06	RPS18/RPS14/RPL7/RPS19/RPL6/RPS3/RPL8/RPS13/RPLP0/ATP1A1/AKAP9	11
CC	GO:0032279	asymmetric synapse	11/88	327/19869	2.10125e-07	3.90231e-06	2.52781e-06	RPS18/RPS14/RPL7/RPS19/RPL6/RPS3/RPL8/RPS13/RPLP0/ATP1A1/AKAP9	11
CC	GO:0099572	postsynaptic specialization	11/88	342/19869	3.28603e-07	5.69579e-06	3.68958e-06	RPS18/RPS14/RPL7/RPS19/RPL6/RPS3/RPL8/RPS13/RPLP0/ATP1A1/AKAP9	11
CC	GO:0032421	stereocilium bundle	6/88	63/19869	3.52399e-07	5.72649e-06	3.70947e-06	PCDH15/ESPN/MYO7A/PVALB/CIB2/USH2A	6
CC	GO:0098984	neuron to neuron synapse	11/88	351/19869	4.25191e-07	6.50293e-06	4.21242e-06	RPS18/RPS14/RPL7/RPS19/RPL6/RPS3/RPL8/RPS13/RPLP0/ATP1A1/AKAP9	11
CC	GO:0098862	cluster of actin-based cell projections	8/88	159/19869	5.26656e-07	7.60725e-06	4.92777e-06	PCDH15/HSP90AA1/HSP90AB1/ESPN/MYO7A/PVALB/CIB2/USH2A	8
CC	GO:0097524	sperm plasma membrane	3/88	14/19869	2.94984e-05	0.000403662	0.000261481	HSP90AA1/HSP90AB1/HSP90B1	3
CC	GO:0098858	actin-based cell projection	7/88	223/19869	5.99707e-05	0.000779619	0.000505016	PCDH15/MYO6/ESPN/MYO7A/PVALB/CIB2/USH2A	7
CC	GO:0042470	melanosome	5/88	110/19869	0.00012904	0.00152502	0.000987865	HSP90AA1/HSP90AB1/HSP90B1/ATP1A1/MYO7A	5
CC	GO:0048770	pigment granule	5/88	110/19869	0.00012904	0.00152502	0.000987865	HSP90AA1/HSP90AB1/HSP90B1/ATP1A1/MYO7A	5
CC	GO:0001917	photoreceptor inner segment	4/88	71/19869	0.000278345	0.00305742	0.00198052	ATP1A1/MYO7A/CIB2/USH2A	4
CC	GO:0031941	filamentous actin	3/88	29/19869	0.000282224	0.00305742	0.00198052	ACTG1/MYO6/ESPN	3
CC	GO:0016323	basolateral plasma membrane	6/88	229/19869	0.000541467	0.00543098	0.00351804	HSP90AA1/HSP90AB1/ATP1B1/OTOF/ATP1A1/SLC26A5	6
CC	GO:0036126	sperm flagellum	5/88	150/19869	0.000543098	0.00543098	0.00351804	CALM2/HSP90AA1/CALM1/ATP1B1/ATP1A1	5
CC	GO:0036464	cytoplasmic ribonucleoprotein granule	6/88	248/19869	0.000821275	0.00775958	0.00502645	RPS4X/RPL6/TUBA1A/ACTB/RPLP0/YBX1	6
CC	GO:0097729	9+2 motile cilium	5/88	165/19869	0.000835647	0.00775958	0.00502645	CALM2/HSP90AA1/CALM1/ATP1B1/ATP1A1	5
CC	GO:0009925	basal plasma membrane	6/88	254/19869	0.000929522	0.00833365	0.00539831	HSP90AA1/HSP90AB1/ATP1B1/OTOF/ATP1A1/SLC26A5	6
CC	GO:0035770	ribonucleoprotein granule	6/88	265/19869	0.00115623	0.00991703	0.00642399	RPS4X/RPL6/TUBA1A/ACTB/RPLP0/YBX1	6
CC	GO:0043209	myelin sheath	3/88	47/19869	0.00118241	0.00991703	0.00642399	CALM2/HSP90AA1/CALM1	3
CC	GO:0005890	sodium:potassium-exchanging ATPase complex	2/88	12/19869	0.00124361	0.0101043	0.0065453	ATP1B1/ATP1A1	2
CC	GO:0045178	basal part of cell	6/88	272/19869	0.00132116	0.0103682	0.00671624	HSP90AA1/HSP90AB1/ATP1B1/OTOF/ATP1A1/SLC26A5	6
CC	GO:0030863	cortical cytoskeleton	4/88	108/19869	0.00135584	0.0103682	0.00671624	EEF1A1/ACTB/PVALB/CIB2	4
CC	GO:0097225	sperm midpiece	3/88	50/19869	0.00141565	0.0105162	0.00681214	CALM2/HSP90AA1/CALM1	3
CC	GO:0044292	dendrite terminus	2/88	13/19869	0.00146549	0.0105841	0.00685609	HSP90AA1/HSP90AB1	2
CC	GO:0005884	actin filament	4/88	114/19869	0.00165463	0.0116271	0.00753174	ACTG1/MYO6/ACTB/ESPN	4
CC	GO:0097733	photoreceptor cell cilium	4/88	122/19869	0.00212041	0.0145081	0.00939794	PCDH15/MYO7A/CIB2/USH2A	4
CC	GO:1904813	ficolin-1-rich granule lumen	4/88	124/19869	0.00224964	0.0149976	0.00971504	EEF1A1/FTH1/HSP90AA1/HSP90AB1	4
CC	GO:0016282	eukaryotic 43S preinitiation complex	2/88	17/19869	0.00252596	0.0164188	0.0106356	EIF3F/EIF1	2
CC	GO:0005938	cell cortex	6/88	312/19869	0.00263449	0.016629	0.0107718	EEF1A1/MYO6/ACTB/MYO7A/PVALB/CIB2	6
CC	GO:0044305	calyx of Held	2/88	18/19869	0.00283355	0.016629	0.0107718	ACTG1/ACTB	2
CC	GO:0070993	translation preinitiation complex	2/88	18/19869	0.00283355	0.016629	0.0107718	EIF3F/EIF1	2
CC	GO:0090533	cation-transporting ATPase complex	2/88	18/19869	0.00283355	0.016629	0.0107718	ATP1B1/ATP1A1	2
CC	GO:0016328	lateral plasma membrane	3/88	64/19869	0.0028781	0.016629	0.0107718	ATP1B1/ATP1A1/SLC26A5	3
CC	GO:0097731	9+0 non-motile cilium	4/88	134/19869	0.002978	0.0168321	0.0109034	PCDH15/MYO7A/CIB2/USH2A	4
CC	GO:0045177	apical part of cell	7/88	435/19869	0.00318043	0.0175939	0.0113968	ACTG1/HSP90AA1/HSP90AB1/ATP1B1/ATP1A1/MYO7A/USH2A	7
CC	GO:0030016	myofibril	5/88	233/19869	0.00377998	0.0204749	0.0132631	CALM2/RPL15/ACTG1/CALM1/XIRP2	5
CC	GO:0072562	blood microparticle	4/88	145/19869	0.00394936	0.0209558	0.0135746	ACTG1/ACTB/ANXA5/CIB2	4
CC	GO:0030139	endocytic vesicle	6/88	343/19869	0.00419127	0.0216707	0.0140377	RPS27A/ACTG1/MYO6/HSP90AA1/UBB/HSP90B1	6
CC	GO:0031253	cell projection membrane	6/88	344/19869	0.00425079	0.0216707	0.0140377	EEF1A1/MYO6/HSP90AA1/RPS3/HSP90AB1/USH2A	6
CC	GO:0043292	contractile fiber	5/88	242/19869	0.00443679	0.0218339	0.0141434	CALM2/RPL15/ACTG1/CALM1/XIRP2	5
CC	GO:0031514	motile cilium	5/88	244/19869	0.00459313	0.0218339	0.0141434	CALM2/HSP90AA1/CALM1/ATP1B1/ATP1A1	5
CC	GO:0044295	axonal growth cone	2/88	23/19869	0.00461871	0.0218339	0.0141434	HSP90AA1/HSP90AB1	2
CC	GO:0071682	endocytic vesicle lumen	2/88	23/19869	0.00461871	0.0218339	0.0141434	HSP90AA1/HSP90B1	2
CC	GO:0098533	ATPase dependent transmembrane transport complex	2/88	24/19869	0.00502415	0.0233264	0.0151102	ATP1B1/ATP1A1	2
CC	GO:0008076	voltage-gated potassium channel complex	3/88	79/19869	0.00520865	0.0237588	0.0153903	CALM2/CALM1/AKAP9	3
CC	GO:0030864	cortical actin cytoskeleton	3/88	80/19869	0.00539446	0.0239966	0.0155444	EEF1A1/PVALB/CIB2	3
CC	GO:0005751	mitochondrial respiratory chain complex IV	2/88	25/19869	0.00544539	0.0239966	0.0155444	COX8A/COX4I1	2
CC	GO:0016324	apical plasma membrane	6/88	368/19869	0.00587555	0.0254607	0.0164928	HSP90AA1/HSP90AB1/ATP1B1/ATP1A1/MYO7A/USH2A	6
CC	GO:0097730	non-motile cilium	4/88	168/19869	0.0066299	0.0282586	0.0183052	PCDH15/MYO7A/CIB2/USH2A	4
CC	GO:0045277	respiratory chain complex IV	2/88	28/19869	0.00680242	0.0285263	0.0184786	COX8A/COX4I1	2
CC	GO:0034705	potassium channel complex	3/88	89/19869	0.00724688	0.0299077	0.0193734	CALM2/CALM1/AKAP9	3
CC	GO:0150034	distal axon	5/88	278/19869	0.00788839	0.0317705	0.0205801	ACTG1/HSP90AA1/ACTB/HSP90AB1/USH2A	5
CC	GO:0031256	leading edge membrane	4/88	177/19869	0.00794263	0.0317705	0.0205801	EEF1A1/MYO6/RPS3/USH2A	4
CC	GO:0005902	microvillus	3/88	93/19869	0.00817668	0.0322112	0.0208655	MYO6/ESPN/MYO7A	3
CC	GO:0001750	photoreceptor outer segment	3/88	97/19869	0.00917364	0.0348326	0.0225636	PCDH15/MYO7A/CIB2	3
CC	GO:0032587	ruffle membrane	3/88	97/19869	0.00917364	0.0348326	0.0225636	EEF1A1/MYO6/RPS3	3
CC	GO:0101002	ficolin-1-rich granule	4/88	185/19869	0.00924404	0.0348326	0.0225636	EEF1A1/FTH1/HSP90AA1/HSP90AB1	4
CC	GO:0098798	mitochondrial protein-containing complex	5/88	295/19869	0.0100355	0.0372748	0.0241456	COX8A/MRPS6/SLC25A4/CHCHD10/COX4I1	5
CC	GO:0005903	brush border	3/88	102/19869	0.0105158	0.0385084	0.0249447	HSP90AA1/HSP90AB1/ESPN	3
MF	GO:0003735	structural constituent of ribosome	33/88	176/18432	1.00901e-44	2.351e-42	1.69939e-42	RPL3/RPL41/RPL13A/RPL13/RPS18/RPL15/RPS4X/RPS2/RPL21/RPLP1/RPL7A/RPL34/RPS14/RPL32/RPL11/RPL7/RPS27A/RPS19/RPS8/RPL6/RPS24/RPS15/RPS3/RPL18A/RPL37A/RPL26/RPS5/RPS12/RPL19/RPL8/RPS13/RPLP0/MRPS6	33
MF	GO:0019843	rRNA binding	11/88	67/18432	1.59179e-14	1.85443e-12	1.34045e-12	RPL3/RPS18/RPS4X/RPS14/RPL11/RPS3/RPS5/RPL8/RPS13/RPLP0/MRPS6	11
MF	GO:0048027	mRNA 5'-UTR binding	4/88	26/18432	6.69186e-06	0.000519734	0.000375683	RPL41/RPS14/RPL26/RPS13	4
MF	GO:0097718	disordered domain specific binding	4/88	35/18432	2.26812e-05	0.00132118	0.000954998	CALM2/HSP90AA1/HSP90AB1/CALM1	4
MF	GO:0017134	fibroblast growth factor binding	3/88	23/18432	0.000173791	0.00809867	0.00585402	RPS2/S100A13/RPS19	3
MF	GO:0023026	MHC class II protein complex binding	3/88	27/18432	0.0002831	0.0106096	0.00766902	HSP90AA1/HSP90AB1/ATP1B1	3
MF	GO:0051082	unfolded protein binding	5/88	124/18432	0.000318744	0.0106096	0.00766902	HSP90AA1/HSP90AB1/TUBB4B/HSP90B1/PFDN5	5
MF	GO:0044325	transmembrane transporter binding	5/88	128/18432	0.000368999	0.0107471	0.00776839	CALM2/HSP90AA1/HSP90AB1/CALM1/AKAP9	5
MF	GO:0048306	calcium-dependent protein binding	4/88	81/18432	0.000609824	0.0156098	0.0112833	CALM2/S100A1/S100A13/CALM1	4
MF	GO:0023023	MHC protein complex binding	3/88	36/18432	0.000669948	0.0156098	0.0112833	HSP90AA1/HSP90AB1/ATP1B1	3
MF	GO:0140662	ATP-dependent protein folding chaperone	3/88	41/18432	0.000983164	0.018869	0.0136392	HSP90AA1/HSP90AB1/HSP90B1	3
MF	GO:0008097	5S rRNA binding	2/88	10/18432	0.000989193	0.018869	0.0136392	RPL3/RPL11	2
MF	GO:0048156	tau protein binding	3/88	43/18432	0.0011304	0.018869	0.0136392	HSP90AA1/ACTB/HSP90AB1	3
MF	GO:0019855	calcium channel inhibitor activity	2/88	11/18432	0.00120526	0.018869	0.0136392	CALM2/CALM1	2
MF	GO:0005246	calcium channel regulator activity	3/88	45/18432	0.00129085	0.018869	0.0136392	CALM2/CALM1/CABP2	3
MF	GO:0015399	primary active transmembrane transporter activity	5/88	169/18432	0.00129572	0.018869	0.0136392	ABCA5/COX8A/ATP1B1/COX4I1/ATP1A1	5
MF	GO:0008179	adenylate cyclase binding	2/88	12/18432	0.00144183	0.0191041	0.0138092	CALM2/CALM1	2
MF	GO:0031386	protein tag	2/88	13/18432	0.0016987	0.0191041	0.0138092	RPS27A/UBB	2
MF	GO:0031432	titin binding	2/88	13/18432	0.0016987	0.0191041	0.0138092	CALM2/CALM1	2
MF	GO:0099186	structural constituent of postsynapse	2/88	13/18432	0.0016987	0.0191041	0.0138092	ACTG1/ACTB	2
MF	GO:0005200	structural constituent of cytoskeleton	4/88	107/18432	0.00172183	0.0191041	0.0138092	ACTG1/TUBA1A/ACTB/TUBB4B	4
MF	GO:0022853	active ion transmembrane transporter activity	6/88	278/18432	0.00215025	0.0227731	0.0164612	COX8A/ATP1B1/SLC25A4/COX4I1/ATP1A1/SLC26A5	6
MF	GO:0010851	cyclase regulator activity	2/88	16/18432	0.00258917	0.0251366	0.0181696	CALM2/CALM1	2
MF	GO:0072542	protein phosphatase activator activity	2/88	16/18432	0.00258917	0.0251366	0.0181696	CALM2/CALM1	2
MF	GO:0031625	ubiquitin protein ligase binding	6/88	299/18432	0.00308664	0.0287675	0.0207942	RPL11/RPS27A/ACTG1/HSP90AA1/UBB/HSP90AB1	6
MF	GO:0004129	cytochrome-c oxidase activity	2/88	19/18432	0.00365543	0.0306775	0.0221749	COX8A/COX4I1	2
MF	GO:0098918	structural constituent of synapse	2/88	19/18432	0.00365543	0.0306775	0.0221749	ACTG1/ACTB	2
MF	GO:0022804	active transmembrane transporter activity	7/88	417/18432	0.00380003	0.0306775	0.0221749	ABCA5/COX8A/ATP1B1/SLC25A4/COX4I1/ATP1A1/SLC26A5	7
MF	GO:0015662	P-type ion transporter activity	2/88	20/18432	0.00404903	0.0306775	0.0221749	ATP1B1/ATP1A1	2
MF	GO:0016675	oxidoreductase activity, acting on a heme group of donors	2/88	20/18432	0.00404903	0.0306775	0.0221749	COX8A/COX4I1	2
MF	GO:0044389	ubiquitin-like protein ligase binding	6/88	318/18432	0.00417086	0.0306775	0.0221749	RPL11/RPS27A/ACTG1/HSP90AA1/UBB/HSP90AB1	6
MF	GO:0044183	protein folding chaperone	3/88	68/18432	0.00421322	0.0306775	0.0221749	HSP90AA1/HSP90AB1/HSP90B1	3
MF	GO:0099106	ion channel regulator activity	4/88	140/18432	0.00454141	0.0320651	0.0231778	CALM2/CALM1/CABP2/AKAP9	4
MF	GO:0055106	ubiquitin-protein transferase regulator activity	2/88	22/18432	0.00489238	0.0325693	0.0235423	RPL11/RPS15	2
MF	GO:0070182	DNA polymerase binding	2/88	22/18432	0.00489238	0.0325693	0.0235423	HSP90AA1/HSP90AB1	2
MF	GO:0016247	channel regulator activity	4/88	145/18432	0.00514043	0.0327535	0.0236754	CALM2/CALM1/CABP2/AKAP9	4
MF	GO:0045296	cadherin binding	6/88	333/18432	0.00520862	0.0327535	0.0236754	RPL15/RPS2/RPL7A/RPL34/RPL6/HSP90AB1	6
MF	GO:0019211	phosphatase activator activity	2/88	23/18432	0.00534177	0.0327535	0.0236754	CALM2/CALM1	2
MF	GO:0140358	P-type transmembrane transporter activity	2/88	24/18432	0.00580939	0.0347074	0.0250878	ATP1B1/ATP1A1	2
MF	GO:0030507	spectrin binding	2/88	26/18432	0.00679861	0.0396019	0.0286257	MYO7A/SLC26A5	2
MF	GO:0008135	translation factor activity, RNA binding	3/88	84/18432	0.00758442	0.042787	0.030928	EEF1A1/EIF3F/EIF1	3
MF	GO:0140297	DNA-binding transcription factor binding	7/88	476/18432	0.00771267	0.042787	0.030928	TPT1/RPS3/ACTB/CHCHD2/JUND/DDX5/HES6	7
