# Supplementary material for: A Cross-Species Single-Cell Atlas Reveals Conserved Regulatory Networks and Candidate Hearing Loss Genes in the Cochlea
Source: Genes (Basel). 2026 Apr 10;17(4):438. doi: 10.3390/genes17040438 (PMC13115875; doi:10.3390/genes17040438)
Supplement: Supplementary file 1 [file genes-17-00438-s001.zip › Supplementary_TableS7.xlsx]

## Sheet: HL genes
Supplementary Table S7: The annotation information of HL genes
Human symbol	Orthologs mouse symbol	Non-syndromic Hearing Loss	NSHL Pattern	Syndromic Hearing Loss	SHL Pattern	Inheritance Pattern	Syndromic Pattern	Resource
ABCC1	Abcc1	DFNA77	AD	/	/	AD	NSHL	HHL; GDC
ABHD12	Abhd12	/	/	Polyneuropathy, hearing loss, ataxia, retinitis pigmentosa, and cataract	AR	AR	SHL	DVD; GDC
ACTB	Actb	/	/	Dystonia-Deafness Syndrome 1	AD	AD	SHL	DVD
ACTG1	Actg1	DFNA20/26	AD	Baraitser-Winter syndrome 2	AD	AD	NSHL&SHL	HHL; DVD; GDC
ADCY1	Adcy1	DFNB44	AR	/	/	AR	NSHL	HHL; DVD; GDC
ADGRV1	Adgrv1	/	/	Usher syndrome, type 2C	AR	AR	SHL	HHL; DVD; GDC
AFG2A	Spata5	/	/	Neurodevelopmental disorder with hearing loss, seizures, and brain abnormalities	AR	AR	SHL	DVD
AFG2B	Spata5l1	DFNB119	AR	/	/	AR	NSHL	HHL; GDC
AIFM1	Aifm1	DFNX5	X-linked	Cowchock syndrome;Spondyloepimetaphyseal dysplasia, X-linked, with hypomyelinating leukodystrophy	X-linked;X-linked	X-linked	NSHL&SHL	HHL; DVD; GDC
ALMS1	Alms1	/	/	Alstrom syndrome	AR	AR	SHL	DVD; GDC
AMMECR1	Ammecr1	/	/	Midface hypoplasia, hearing impairment, elliptocytosis, and nephrocalcinosis	X-linked	X-linked	SHL	DVD
ANKH	Ank	/	/	Craniometaphyseal dysplasia	AD	AD	SHL	DVD
ARSG	Arsg	/	/	Usher syndrome, type 4	AR	AR	SHL	GDC
ATOH1	Atoh1	DFNA89	AD	/	/	AD	NSHL	HHL
ATP11A	Atp11a	DFNA84	AD	/	/	AD	NSHL	HHL
ATP1A3	Atp1a3	Auditory Neuropathy Spectrum Disorder	AD	/	/	AD	NSHL	GDC
ATP2B2	Atp2b2	DFNA	AD	/	/	AD	NSHL	HHL; DVD; GDC
ATP6V0A4	Atp6v0a4	/	/	Distal renal tubular acidosis 3, with or without sensorineural hearing loss	AR	AR	SHL	DVD
ATP6V1B1	Atp6v1b1	/	/	Distal renal tubular acidosis 2 with progressive sensorineural hearing loss	AR	AR	SHL	DVD; GDC
ATP6V1B2	Atp6v1b2	/	/	Deafness, congenital, with onychodystrophy, autosomal dominant ;Zimmermann-Laband syndrome 2	AD;AD	AD	SHL	DVD; GDC
BCS1L	Bcs1l	/	/	Bjornstad syndrome;Mitochondrial complex III deficiency, nuclear type 1	AR;AR	AR	SHL	DVD; GDC
BDP1	Bdp1	DFNB112	AR	/	/	AR	NSHL	HHL; DVD; GDC
BSND	Bsnd	DFNB73	AR	Bartter syndrome, type 4a;Sensorineural deafness with mild renal dysfunction	AR;AR	AR	NSHL&SHL	HHL; DVD; GDC
BTD	Btd	/	/	Biotinidase deficiency	AR	AR	SHL	DVD; GDC
CABP2	Cabp2	DFNB93	AR	/	/	AR	NSHL	HHL; DVD; GDC
CACNA1D	Cacna1d	/	/	Sinoatrial node dysfunction and deafness	AR	AR	SHL	DVD; GDC
CCDC50	Ccdc50	DFNA44	AD	/	/	AD	NSHL	HHL; DVD; GDC
CD164	Cd164	DFNA66	AD	/	/	AD	NSHL	HHL; DVD; GDC
CDC14A	Cdc14a	DFNB32/105	AR	/	/	AR	NSHL	HHL; DVD; GDC
CDH23	Cdh23	DFNB12	AR	Usher syndrome, type 1D	AR	AR	NSHL&SHL	HHL; DVD; GDC
CEACAM16	Ceacam16	DFNA4B;DFNB113	AD;AR	/	/	AD/AR	NSHL	HHL; DVD; GDC
CEMIP	Cemip	NSHL	AR	/	/	AR	NSHL	HHL; GDC
CEP250	Cep250	unassigned	AR	/	/	AR	NSHL	HHL
CEP78	Cep78	/	/	Cone-rod dystrophy and hearing loss	AR	AR	SHL	DVD
CHD7	Chd7	/	/	CHARGE syndrome;Hypogonadotropic hypogonadism 5 with or without anosmia	AD;AD	AD	SHL	HHL; DVD; GDC
CHSY1	Chsy1	/	/	Temtamy preaxial brachydactyly syndrome	AR	AR	SHL	DVD
CIB2	Cib2	DFNB48	AR	/	/	AR	NSHL	HHL; DVD; GDC
CISD2	Cisd2	/	/	Wolfram syndrome	AR	AR	SHL	DVD; GDC
CLDN14	Cldn14	DFNB29	AR	/	/	AR	NSHL	HHL; DVD; GDC
CLDN9	Cldn9	DFNB	AR	/	/	AR	NSHL	HHL; DVD; GDC
CLIC5	Clic5	DFNB103	AR	/	/	AR	NSHL	HHL; DVD; GDC
CLPP	Clpp	/	/	Perrault syndrome 3	AR	AR	SHL	HHL; DVD; GDC
CLRN1	Clrn1	/	/	Usher syndrome, type 3A	AR	AR	SHL	HHL; DVD; GDC
CLRN2	Clrn2	DFNB	AR	/	/	AR	NSHL	HHL; GDC
COCH	Coch	DFNB110;DFNA9	AR;AD	/	/	AD/AR	NSHL	HHL; DVD; GDC
COL11A1	Col11a1	DFNA37	AD	Fibrochondrogenesis 1;Marshall syndrome;Stickler syndrome, type II	AR;AD;AD	AD/AR	NSHL&SHL	HHL; DVD; GDC
COL11A2	Col11a2	DFNA13;DFNB53	AD;AR	Otospondylomegaepiphyseal dysplasia, autosomal dominant ;Otospondylomegaepiphyseal dysplasia, autosomal recessive	AD;AR	AD/AR	NSHL&SHL	HHL; DVD; GDC
COL1A1	Col1a1	/	/	Osteogenesis imperfecta, type I;Osteogenesis imperfecta, type III;Osteogenesis imperfecta, type IV	AD;AD;AD	AD	SHL	GDC
COL1A2	Col1a2	/	/	Osteogenesis imperfecta type III	AD	AD	SHL	GDC
COL2A1	Col2a1	/	/	Epiphyseal dysplasia, multiple, with myopia and deafness ;Kniest dysplasia;SED congenita;Spondyloperipheral dysplasia;Stickler syndrome, type I	AD;AD;AD;AD;AD	AD	SHL	HHL; DVD; GDC
COL4A3	Col4a3	/	/	Alport syndrome 2;Alport syndrome 3	AR;AD	AD/AR	SHL	HHL; DVD; GDC
COL4A4	Col4a4	/	/	Alport syndrome 2	AR	AR	SHL	HHL; DVD; GDC
COL4A5	Col4a5	/	/	Alport syndrome 1	X-linked	X-linked	SHL	HHL; DVD; GDC
COL4A6	Col4a6	DFNX6	X-linked	/	/	X-linked	NSHL	HHL; DVD; GDC
COL9A1	Col9a1	/	/	Stickler syndrome, type IV	AR	AR	SHL	HHL; DVD; GDC
COL9A2	Col9a2	/	/	Stickler syndrome, type V	AR	AR	SHL	HHL; DVD; GDC
COL9A3	Col9a3	/	/	Stickler syndrome	AR	AR	SHL	HHL; DVD; GDC
CRYM	Crym	DFNA40	AD	/	/	AD	NSHL	HHL; DVD; GDC
DAP3	Dap3	/	/	Perrault syndrome 7	AR	AR	SHL	HHL
DCAF17	Dcaf17	/	/	Woodhouse-Sakati syndrome	AR	AR	SHL	DVD
DCDC2	Dcdc2a	DFNB66	AR	/	/	AR	NSHL	HHL; DVD; GDC
DIABLO	Diablo	DFNA64	AD	/	/	AD	NSHL	HHL; DVD; GDC
DIAPH1	Diaph1	DFNA1	AD	/	/	AD	NSHL	HHL; DVD; GDC
DIAPH3	Diaph3	AUNA1	AD	/	/	AD	NSHL	HHL; DVD; GDC
DLX5	Dlx5	/	/	Split-hand/foot malformation 1 with sensorineural hearing loss	AR	AR	SHL	DVD
DMXL2	Dmxl2	DFNA71	AD	/	/	AD	NSHL	HHL; DVD; GDC
DNMT1	Dnmt1	/	/	Cerebellar ataxia, deafness, and narcolepsy, autosomal dominant;Neuropathy, hereditary sensory, type IE	AD;AD	AD	SHL	DVD; GDC
DSPP	Dspp	DFNA39	AD	/	/	AD	NSHL	HHL; DVD; GDC
EDN3	Edn3	/	/	Waardenburg syndrome, type 4B	AD/AR	AD/AR	SHL	HHL; DVD; GDC
EDNRB	Ednrb	/	/	ABCD syndrome;Waardenburg syndrome, type 4A	AR;AD/AR	AD/AR	SHL	HHL; DVD; GDC
ELMOD3	Elmod3	DFNA81;DFNB88	AD;AR	/	/	AD/AR	NSHL	HHL; DVD; GDC
EPHA10	Epha10	DFNA88	AD	/	/	AD	NSHL	HHL
EPS8	Eps8	DFNB102	AR	/	/	AR	NSHL	HHL; DVD; GDC
EPS8L2	Eps8l2	DFNB106	AR	/	/	AR	NSHL	HHL; DVD; GDC
ERAL1	Eral1	/	/	Perrault syndrome 6	AR	AR	SHL	HHL; DVD; GDC
ESPN	Espn	DFNB36;NSHL	AR;AD	Usher syndrome, type 1M	AR	AD/AR	NSHL&SHL	HHL; DVD; GDC
ESRP1	Esrp1	DFNB	AR	/	/	AR	NSHL	HHL; GDC
ESRRB	Esrrb	DFNB35	AR	/	/	AR	NSHL	HHL; DVD; GDC
EYA1	Eya1	/	/	?Otofaciocervical syndrome;Branchiootic syndrome 1;Branchiootorenal syndrome 1, with or without cataracts	AD;AD;AD	AD	SHL	HHL; DVD; GDC
EYA4	Eya4	DFNA10	AD	Cardiomyopathy, dilated, 1J	AD	AD	NSHL&SHL	HHL; DVD; GDC
FDXR	Fdxr	/	/	Auditory neuropathy and optic atrophy	AR	AR	SHL	DVD
FGF3	Fgf3	/	/	Deafness, congenital with inner ear agenesis, microtia, and microdontia	AR	AR	SHL	DVD; GDC
FGFR1	Fgfr1	/	/	Hypogonadotropic hypogonadism 2 with or without anosmia	AD	AD	SHL	DVD; GDC
FGFR2	Fgfr2	/	/	Apert syndrome;Crouzon syndrome;LADD syndrome	AD;AD;AD	AD	SHL	DVD; GDC
FGFR3	Fgfr3	/	/	Achondroplasia;CATSHL syndrome;LADD syndrome;Muenke syndrome;SADDAN;	AD;AD/AR;AD;AD;AD	AD/AR	SHL	DVD; GDC
FITM2	Fitm2	/	/	Siddiqi syndrome	AR	AR	SHL	DVD
FOXI1	Foxi1	/	/	Enlarged vestibular aqueduct;Pendred syndrome	AR	AR	SHL	HHL; DVD; GDC
GAB1	Gab1	DFNB26	AR	/	/	AR	NSHL	HHL; DVD; GDC
GAS2	Gas2	DFNB	AR	/	/	AR	NSHL	HHL; GDC
GATA3	Gata3	/	/	Hypoparathyroidism, sensorineural deafness, and renal dysplasia	AD	AD	SHL	DVD; GDC
GDF6	Gdf6	DFNB118	AR	/	/	AR	NSHL	HHL
GIPC3	Gipc3	DFNB15/72/95	AR	/	/	AR	NSHL	HHL; DVD; GDC
GJA1	Gja1	/	/	Craniometaphyseal dysplasia;Oculodentodigital dysplasia	AR;AD	AD/AR	SHL	HHL; GDC
GJB2	Gjb2	DFNA3A;DFNB1A	AD;AR	Bart-Pumphrey syndrome;Hystrix-like ichthyosis with deafness;Keratitis-ichthyosis-deafness syndrome;Keratoderma, palmoplantar, with deafness;Vohwinkel syndrome	AD;AD;AD;AD;AD	AD/AR	NSHL&SHL	HHL; DVD; GDC
GJB3	Gjb3	DFNA2B	AD	/	/	AD	NSHL	HHL; DVD; GDC
GJB6	Gjb6	DFNA3B;DFNB1B	AD;AR	/	/	AD/AR	NSHL	HHL; DVD; GDC
GOSR2	Gosr2	unassigned	AR	/	/	AR	NSHL	HHL
GPR156	Gpr156	DFNB121	AR	/	/	AR	NSHL	HHL
GPRASP2	Gprasp2	DFNX7	X-linked	/	/	X-linked	NSHL	HHL; DVD
GPSM2	Gpsm2	/	/	Chudley-McCullough syndrome	AR	AR	SHL	HHL; DVD; GDC
GRAP	Grap	DFNB	AR	/	/	AR	NSHL	HHL; DVD; GDC
GREB1L	Greb1l	DFNA80	AD	/	/	AD	NSHL	HHL; DVD; GDC
GRHL2	Grhl2	DFNA28	AD	Ectodermal dysplasia/short stature syndrome	AR	AD/AR	NSHL&SHL	HHL; DVD; GDC
GRXCR1	Grxcr1	DFNB25	AR	/	/	AR	NSHL	HHL; DVD; GDC
GRXCR2	Grxcr2	DFNB101	AR	/	/	AR	NSHL	HHL; DVD; GDC
GSDME	Gsdme	DFNA5	AD	/	/	AD	NSHL	HHL; DVD; GDC
HARS1	Hars	/	/	Usher syndrome type 3B	AR	AR	SHL	HHL; GDC
HARS2	Hars2	/	/	Perrault syndrome 2	AR	AR	SHL	HHL; DVD; GDC
HGF	Hgf	DFNB39	AR	/	/	AR	NSHL	HHL; DVD; GDC
HOMER2	Homer2	DFNA68	AD	/	/	AD	NSHL	HHL; DVD; GDC
HOXA2	Hoxa2	/	/	Microtia, hearing impairment, and cleft palate; Microtia with or without hearing impairment	AD, AR; AD, AR	AD/AR	SHL	DVD
HOXB1	Hoxb1	/	/	Facial paresis, hereditary congenital, 3	AR	AR	SHL	DVD
HSD17B4	Hsd17b4	/	/	D-bifunctional protein deficiency ;Perrault syndrome 1	AR;AR	AR	SHL	HHL; DVD; GDC
IFNLR1	Ifnlr1	DFNA2C	AD	/	/	AD	NSHL	HHL; DVD; GDC
IKZF2	Ikzf2	unassigned	AD	/	/	AD	NSHL	HHL
ILDR1	Ildr1	DFNB42	AR	/	/	AR	NSHL	HHL; DVD; GDC
KARS1	Kars	DFNB89	AR	Deafness, congenital, and adult-onset progressive leukoencephalopathy;Leukoencephalopathy, progressive, infantile-onset, with or without deafness	AR;AR	AR	NSHL&SHL	HHL; DVD; GDC
KCNE1	Kcne1	/	/	Jervell and Lange-Nielsen syndrome 2	AR	AR	SHL	HHL; DVD; GDC
KCNJ10	Kcnj10	/	/	Enlarged vestibular aqueduct, digenic ;SESAME syndrome;Pendred syndrome	AR;AR	AR	SHL	HHL; DVD; GDC
KCNQ1	Kcnq1	/	/	Jervell and Lange-Nielsen syndrome	AR	AR	SHL	HHL; DVD; GDC
KCNQ4	Kcnq4	DFNA2A	AD	/	/	AD	NSHL	HHL; DVD; GDC
KITLG	Kitl	DFNA69	AD	/	/	AD	NSHL	HHL; DVD; GDC
KMT2D	Kmt2d	/	/	Branchial arch abnormalities, choanal atresia, athelia, hearing loss, and hypothyroidism syndrome	AD	AD	SHL	DVD
LARS2	Lars2	/	/	Perrault syndrome 4	AR	AR	SHL	HHL; DVD; GDC
LHFPL5	Lhfpl5	DFNB66/67	AR	/	/	AR	NSHL	HHL; DVD; GDC
LHX3	Lhx3	/	/	Pituitary hormone deficiency, combined, 3	AR	AR	SHL	DVD
LMX1A	Lmx1a	DFNA7	AD	/	/	AD	NSHL	HHL; DVD; GDC
LOXHD1	Loxhd1	DFNB77	AR	/	/	AR	NSHL	HHL; DVD; GDC
LOXL3	Loxl3	/	/	Myopia 28	AR	AR	SHL	DVD
LRP2	Lrp2	/	/	Donnai-Barrow syndrome	AR	AR	SHL	DVD
LRP5	Lrp5	unassigned	AR	/	/	AR	NSHL	HHL; GDC
LRTOMT	Lrrc51	DFNB63	AR	/	/	AR	NSHL	HHL; DVD; GDC
MAN2B1	Man2b1	/	/	Mannosidosis, alpha-, types I and II	AR	AR	SHL	DVD
MANBA	Manba	/	/	Mannosidosis, beta	AR	AR	SHL	DVD
MAP1B	Map1b	DFNA	AD	/	/	AD	NSHL	HHL; GDC
MAP3K1	Map3k1	DFNB128	AR	/	/	AR	NSHL	HHL
MARVELD2	Marveld2	DFNB49	AR	/	/	AR	NSHL	HHL; DVD; GDC
MASP1	Masp1	/	/	3MC syndrome 1	AR	AR	SHL	DVD
MCM2	Mcm2	DFNA70	AD	/	/	AD	NSHL	HHL; DVD; GDC
MET	Met	DFNB97	AR	/	/	AR	NSHL	HHL; DVD; GDC
METTL13	Mettl13	/	/	Deafness, autosomal recessive 26, modifier of (1 family)	AD	AD	NSHL	HHL
MGP	Mgp	/	/	Keutel syndrome	AR	AR	SHL	DVD
MINAR2	Minar2	DFNB120	AR	/	/	AR	NSHL	HHL
MITF	Mitf	/	/	COMMAD syndrome;Tietz albinism-deafness syndrome;Waardenburg syndrome, type 2A	AR;AD;AD	AD/AR	SHL	HHL; DVD; GDC
MPZL2	Mpzl2	DFNB	AR	/	/	AR	NSHL	HHL; DVD; GDC
MSRB3	Msrb3	DFNB74	AR	/	/	AR	NSHL	HHL; DVD; GDC
MT-CO1	mt-Co1	Leber optic atrophy	MT	/	/	MT	NSHL	HHL; DVD
MT-ND1	mt-Nd1	/	MT	/	/	MT	NSHL	HHL; DVD
MYH14	Myh14	DFNA4A	AD	Peripheral neuropathy, myopathy, hoarseness, and hearing loss	AD	AD	NSHL&SHL	HHL; DVD; GDC
MYH9	Myh9	DFNA17	AD	Macrothrombocytopenia and granulocyte inclusions with or without nephritis or sensorineural hearing loss	AD	AD	NSHL&SHL	HHL; DVD; GDC
MYO15A	Myo15	DFNB3	AR	/	/	AR	NSHL	HHL; DVD; GDC
MYO1A	Myo1a	DFNA48	AD	/	/	AD	NSHL	HHL; GDC
MYO1C	Myo1c	NSHL	AD	/	/	AD	NSHL	HHL; GDC
MYO1F	Myo1f	NSHL	AD	/	/	AD	NSHL	GDC
MYO3A	Myo3a	DFNB30;NSHL	AR;AD	/	/	AD/AR	NSHL	HHL; DVD; GDC
MYO6	Myo6	DFNA22;DFNB37	AD;AR	/	/	AD/AR	NSHL	HHL; DVD; GDC
MYO7A	Myo7a	DFNA11;DFNB2	AD;AR	Usher syndrome, type 1B	AR	AD/AR	NSHL&SHL	HHL; DVD; GDC
NARS2	Nars2	DFNB94	AR	/	/	AR	NSHL	HHL; DVD; GDC
NCOA3	Ncoa3	unassigned	AD	/	/	AD	NSHL	HHL; GDC
NDP	Ndp	/	/	Norrie disease	X-linked	X-linked	SHL	HHL; DVD; GDC
NEFL	Nefl	/	/	Charcot-Marie-Tooth disease	AD	AD	SHL	DVD
NF2	Nf2	/	/	Schwannomatosis, vestibular	AD	AD	SHL	DVD
NLRP3	Nlrp3	DFNA34	AD	CINCA syndrome;Muckle-Wells syndrome	AD;AD	AD	NSHL&SHL	HHL; DVD; GDC
NOG	Nog	/	/	Stapes ankylosis with broad thumbs and toes	AD	AD	SHL	DVD
NR2F1	Nr2f1	/	/	Bosch-Boonstra-Schaaf optic atrophy syndrome	AD	AD	SHL	DVD
OPA1	Opa1	/	/	Mitochondrial DNA depletion syndrome 14;Optic atrophy plus syndrome	AR;AD	AD/AR	SHL	DVD; GDC
OSBPL2	Osbpl2	DFNA67	AD	/	/	AD	NSHL	HHL; DVD; GDC
OTOA	Otoa	DFNB22	AR	/	/	AR	NSHL	HHL; DVD; GDC
OTOF	Otof	DFNB9	AR	/	/	AR	NSHL	HHL; DVD; GDC
OTOG	Otog	DFNB18B	AR	/	/	AR	NSHL	HHL; DVD; GDC
OTOGL	Otogl	DFNB84B	AR	/	/	AR	NSHL	HHL; DVD; GDC
P2RX2	P2rx2	DFNA41	AD	/	/	AD	NSHL	HHL; DVD; GDC
PAX1	Pax1	/	/	Otofaciocervical syndrome 2 with T-cell deficiency	AR	AR	SHL	DVD
PAX3	Pax3	/	/	Craniofacial-deafness-hand syndrome;Waardenburg syndrome, type 1;Waardenburg syndrome, type 3	AD;AD;AD/AR	AD/AR	SHL	HHL; DVD; GDC
PCDH15	Pcdh15	DFNB23	AR	Usher syndrome, type 1D/F digenic;Usher syndrome, type 1F	AR/DR;AR	AR	NSHL&SHL	HHL; DVD; GDC
PDE1C	Pde1c	DFNA74	AD	/	/	AD	NSHL	HHL; DVD; GDC
PDZD7	Pdzd7	DFNB57	AR	Usher syndrome, type IIC, GPR98/PDZD7 digenic;Retinal disease in Usher syndrome type IIA, modifier of	AR/DD;AR	AR	NSHL&SHL	HHL; DVD; GDC
PEX1	Pex1	/	/	Heimler syndrome 1	AR	AR	SHL	HHL; DVD; GDC
PEX26	Pex26	/	/	Heimler Syndrome	AR	AR	SHL	HHL; DVD; GDC
PEX6	Pex6	/	/	Heimler syndrome 2;Peroxisome biogenesis disorder 4B	AR;AD/AR	AD/AR	SHL	HHL; DVD; GDC
PI4KB	Pi4kb	DFNA87	AD	/	/	AD	NSHL	HHL
PJVK	Pjvk	DFNB59	AR	/	/	AR	NSHL	HHL; DVD; GDC
PKHD1L1	Pkhd1l1	DFNB124	AR	/	/	AR	NSHL	HHL
PLS1	Pls1	DFNA76	AD	/	/	AD	NSHL	HHL; DVD; GDC
PNPT1	Pnpt1	DFNB70	AR	Combined oxidative phosphorylation deficiency 13	AR	AR	NSHL&SHL	HHL; DVD; GDC
POLR1B	Polr1b	/	/	Treacher Collins Syndrome 4	AD	AD	SHL	HHL; DVD; GDC
POLR1C	Polr1c	/	/	Treacher Collins Syndrome 3	AR	AR	SHL	HHL; DVD; GDC
POLR1D	Polr1d	/	/	Treacher Collins syndrome 2	AD	AD	SHL	HHL; DVD; GDC
POU3F4	Pou3f4	DFNX2	X-linked	/	/	X-linked	NSHL	HHL; DVD; GDC
POU4F3	Pou4f3	DFNA15	AD	/	/	AD	NSHL	HHL; DVD; GDC
PPIP5K2	Ppip5k2	DFNB100	AR	/	/	AR	NSHL	HHL; DVD; GDC
PRPS1	Prps1	DFNX1	X-linked	Arts syndrome;Charcot-Marie-Tooth disease, X-linked recessive, 5;Phosphoribosylpyrophosphate synthetase superactivity	X-linked;X-linked;X-linked	X-linked	NSHL&SHL	HHL; DVD; GDC
PTPRQ	Ptprq	DFNA73;DFNB84A	AD;AR	/	/	AD/AR	NSHL	HHL; DVD; GDC
RAI1	Rai1	/	/	Smith-Magenis syndrome	AD	AD	SHL	DVD; GDC
RDX	Rdx	DFNB24	AR	/	/	AR	NSHL	HHL; DVD; GDC
REST	Rest	DFNA27	AD	/	/	AD	NSHL	HHL; DVD; GDC
RIPOR2	Ripor2	DFNB104	AR	/	/	AR	NSHL	HHL; DVD; GDC
ROR1	Ror1	DFNB108	AR	/	/	AR	NSHL	HHL; DVD; GDC
S1PR2	S1pr2	DFNB68	AR	/	/	AR	NSHL	HHL; DVD; GDC
SCD5	Scd2	DFNA79	AD	/	/	AD	NSHL	HHL; GDC
SEMA3E	Sema3e	/	/	CHARGE syndrome	AD	AD	SHL	HHL; DVD; GDC
SERPINB6	Serpinb6a	DFNB91	AR	/	/	AR	NSHL	HHL; DVD; GDC
SERPINF1	Serpinf1	/	/	Osteogenesis imperfecta, type VI	AR	AR	SHL	HHL; GDC
SIX1	Six1	DFNA23	AD	Branchiootic syndrome 3	AD	AD	NSHL&SHL	HHL; DVD; GDC
SIX5	Six5	/	/	Branchiootorenal syndrome 2	AD	AD	SHL	HHL; DVD; GDC
SLC12A2	Slc12a2	DFNA78	AD	/	/	AD	NSHL	HHL; GDC
SLC17A8	Slc17a8	DFNA25	AD	/	/	AD	NSHL	HHL; DVD; GDC
SLC19A2	Slc19a2	/	/	Thiamine-responsive megaloblastic anemia syndrome	AR	AR	SHL	DVD
SLC22A4	Slc22a4	DFNB60	AR	/	/	AR	NSHL	HHL; DVD; GDC
SLC26A4	Slc26a4	DFNB4	AR	Pendred syndrome	AR	AR	NSHL&SHL	HHL; DVD; GDC
SLC26A5	Slc26a5	DFNB61	AR	/	/	AR	NSHL	HHL; DVD; GDC
SLC33A1	Slc33a1	/	/	Huppke-Brendel Syndrome	AR	AR	SHL	DVD
SLC44A4	Slc44a4	DFNA72	AD	/	/	AD	NSHL	HHL; DVD; GDC
SLC4A11	Slc4a11	/	/	Corneal endothelial dystrophy and perceptive deafness	AR	AR	SHL	DVD
SLC52A2	Slc52a2	/	/	Brown-Vialetto-Van Laere syndrome 2	AR	AR	SHL	DVD
SLC52A3	Slc52a3	/	/	Brown-Vialetto-Van Laere syndrome 1	AR	AR	SHL	DVD
SLITRK6	Slitrk6	/	/	Deafness and myopia	AR	AR	SHL	DVD
SMPX	Smpx	DFNX4	X-linked	/	/	X-linked	NSHL	HHL; DVD; GDC
SNAI2	Snai2	/	/	Piebaldism;Waardenburg syndrome, type 2D	AD;AR	AD/AR	SHL	HHL; DVD; GDC
SOX10	Sox10	/	/	PCWH syndrome;Waardenburg syndrome, type 2E, with or without neurologic involvement;Waardenburg syndrome, type 4C	AD;AD;AD	AD	SHL	HHL; DVD; GDC
SPNS2	Spns2	DFNB	AR	/	/	AR	NSHL	HHL; DVD; GDC
STRC	Strc	DFNB16	AR	/	/	AR	NSHL	HHL; DVD; GDC
STX4	Stx4a	DFNB123	AR	/	/	AR	NSHL	HHL
SUCLA2	Sucla2	/	/	Mitochondrial DNA depletion syndrome 5 (encephalomyopathic with or without methylmalonic aciduria)	AR	AR	SHL	DVD
SYNE4	Syne4	DFNB76	AR	/	/	AR	NSHL	HHL; DVD; GDC
TBC1D24	Tbc1d24	DFNA65;DFNB86	AD;AR	DOORS syndrome	AR	AD/AR	NSHL&SHL	HHL; DVD; GDC
TBL1X	Tbl1x	/	/	Hypothyroidism, congenital, nongoitrous, 8	X-linked	X-linked	SHL	DVD
TBX1	Tbx1	/	/	DiGeorge syndrome	AD	AD	SHL	DVD
TCOF1	Tcof1	/	/	Treacher Collins syndrome 1	AD	AD	SHL	HHL; DVD; GDC
TECTA	Tecta	DFNA8/12;DFNB21	AD;AR	/	/	AD/AR	NSHL	HHL; DVD; GDC
TFAP2A	Tfap2a	/	/	Branchiooculofacial syndrome	AD	AD	SHL	DVD
THBS1	Thbs1	/	AR	/	/	AR	NSHL	HHL
THOC1	Thoc1	DFNA86	AD	/	/	AD	NSHL	HHL; GDC
TIMM8A	Timm8a1	/	/	Mohr-Tranebjaerg syndrome	X-linked	X-linked	SHL	DVD; GDC
TJP2	Tjp2	DFNA51	AD	/	/	AD	NSHL	HHL; DVD; GDC
TMC1	Tmc1	DFNA36;DFNB7/11	AD;AR	/	/	AD/AR	NSHL	HHL; DVD; GDC
TMEM126A	Tmem126a	/	/	Optic atrophy 7	AR	AR	SHL	DVD
TMEM132E	Tmem132e	DFNB99	AR	/	/	AR	NSHL	HHL; DVD; GDC
TMEM43	Tmem43	AUNA3	AD	/	/	AD	NSHL	HHL
TMIE	Tmie	DFNB6	AR	/	/	AR	NSHL	HHL; DVD; GDC
TMPRSS3	Tmprss3	DFNB8/10	AR	/	/	AR	NSHL	HHL; DVD; GDC
TMTC2	Tmtc2	DFNA	AR	/	/	AR	NSHL	HHL; GDC
TMTC4	Tmtc4	DFNB122	AR	/	/	AR	NSHL	HHL
TNC	Tnc	DFNA56	AD	/	/	AD	NSHL	HHL; DVD; GDC
TOP2B	Top2b	/	AD	/	/	AD	NSHL	GDC
TPRN	Tprn	DFNB79	AR	/	/	AR	NSHL	HHL; DVD; GDC
TRIOBP	Triobp	DFNB28	AR	/	/	AR	NSHL	HHL; DVD; GDC
TRRAP	Trrap	DFNA75	AD	/	/	AD	NSHL	HHL; DVD; GDC
TSPEAR	Tspear	DFNB98	AR	/	/	AR	NSHL	HHL; DVD; GDC
TUBB4B	Tubb4b	/	/	Leber congenital amaurosis with early-onset deafness	AD	AD	SHL	DVD
TWNK	Twnk	/	/	Mitochondrial DNA depletion syndrome 7 (hepatocerebral type);Perrault syndrome 5;Progressive external ophthalmoplegia with mitochondrial DNA deletions, autosomal dominant 3	AR;AR;AD	AD/AR	SHL	HHL; DVD; GDC
USH1C	Ush1c	DFNB18A	AR	Usher syndrome, type 1C	AR	AR	NSHL&SHL	HHL; DVD; GDC
USH1G	Ush1g	/	/	Usher syndrome, type 1G	AR	AR	SHL	HHL; DVD; GDC
USH2A	Ush2a	/	/	Usher syndrome, type 2A	AR	AR	SHL	HHL; DVD; GDC
USP48	Usp48	non syndromic hearing loss	AD	/	/	AD	NSHL	HHL; GDC
WBP2	Wbp2	DFNB107	AR	/	/	AR	NSHL	HHL; DVD; GDC
WFS1	Wfs1	DFNA6/14/38	AD	Wolfram syndrome; Wolfram-like syndrome	AR;AD	AD/AR	NSHL&SHL	HHL; DVD; GDC
WHRN	Whrn	DFNB31	AR	Usher syndrome, type 2D	AR	AR	NSHL&SHL	HHL; DVD; GDC

## Sheet: GWAS-age-HL
REPORTED GENE(S)	ORTHOLOGS MOUSE SYMBOL	DATE ADDED TO CATALOG	PUBMEDID	FIRST AUTHOR	DATE	JOURNAL	DISEASE/TRAIT	MAPPED_TRAIT	INITIAL SAMPLE SIZE	REGION	CHR_ID	CHR_POS	STRONGEST SNP-RISK ALLELE	SNPS	CONTEXT	P-VALUE	PVALUE_MLOG	PLATFORM [SNPS PASSING QC]	MAPPED_TRAIT_URI
ISG20	Isg20	2017-03-17	27764096	Hoffmann TJ	2016-10-20	PLoS Genet	Age-related hearing impairment	age-related hearing impairment	6,527 European ancestry cases, 45,882 European ancestry controls	15q26.1	15	88710037	rs4932196-T	rs4932196	intergenic_variant	3e-13	12.5229	Affymetrix [9469183] (imputed)	http://www.ebi.ac.uk/efo/EFO_0005782
TRIOBP	Triobp	2017-03-17	27764096	Hoffmann TJ	2016-10-20	PLoS Genet	Age-related hearing impairment	age-related hearing impairment	6,527 European ancestry cases, 45,882 European ancestry controls	22q13.1	22	37732277	rs58389158-?	rs58389158	intron_variant	2e-09	8.69897	Affymetrix [9469183] (imputed)	http://www.ebi.ac.uk/efo/EFO_0005782
ACAN	Acan	2017-03-17	27764096	Hoffmann TJ	2016-10-20	PLoS Genet	Age-related hearing impairment	age-related hearing impairment	6,527 European ancestry cases, 45,882 European ancestry controls	15q26.1	15	88710037	rs4932196-T	rs4932196	intergenic_variant	4e-11	10.3979	Affymetrix [9469183] (imputed)	http://www.ebi.ac.uk/efo/EFO_0005782
WBSCR17	Wbscr17	2015-02-20	24939585	Fransen E	2014-06-18	Eur J Hum Genet	Age-related hearing impairment	age-related hearing impairment	1,489 European ancestry individuals	7q11.22	7	71122159	rs62459614-?	rs62459614	intergenic_variant	2e-06	5.69897	Illumina [4167292] (imputed)	http://www.ebi.ac.uk/efo/EFO_0005782
ZNF536	Zfp536	2015-02-20	24939585	Fransen E	2014-06-18	Eur J Hum Genet	Age-related hearing impairment	age-related hearing impairment	1,489 European ancestry individuals	19q12	19	30504293	rs55655041-?	rs55655041	intron_variant	7e-06	5.1549	Illumina [4167292] (imputed)	http://www.ebi.ac.uk/efo/EFO_0005782
NCALD	Ncald	2015-02-20	24939585	Fransen E	2014-06-18	Eur J Hum Genet	Age-related hearing impairment	age-related hearing impairment	1,489 European ancestry individuals	8q22.3	8	101717247	rs7816613-?	rs7816613	intron_variant	8e-06	5.09691	Illumina [4167292] (imputed)	http://www.ebi.ac.uk/efo/EFO_0005782
ACVR1B	Acvr1b	2015-02-20	24939585	Fransen E	2014-06-18	Eur J Hum Genet	Age-related hearing impairment	age-related hearing impairment	1,489 European ancestry individuals	12q13.13	12	51987242	rs2252518-?	rs2252518	3_prime_UTR_variant	5e-07	6.30103	Illumina [4167292] (imputed)	http://www.ebi.ac.uk/efo/EFO_0005782
PRR14L	Prr14l	2015-02-20	24939585	Fransen E	2014-06-18	Eur J Hum Genet	Age-related hearing impairment	age-related hearing impairment	1,489 European ancestry individuals	22q12.2	22	31742152	rs62238885-?	rs62238885	intron_variant	2e-06	5.69897	Illumina [4167292] (imputed)	http://www.ebi.ac.uk/efo/EFO_0005782
SFI1	Sfi1	2015-02-20	24939585	Fransen E	2014-06-18	Eur J Hum Genet	Age-related hearing impairment	age-related hearing impairment	1,489 European ancestry individuals	22q12.2	22	31555822	rs16989760-?	rs16989760	intron_variant	3e-06	5.52288	Illumina [4167292] (imputed)	http://www.ebi.ac.uk/efo/EFO_0005782
SV2B	Sv2b	2015-02-20	24939585	Fransen E	2014-06-18	Eur J Hum Genet	Age-related hearing impairment	age-related hearing impairment	1,489 European ancestry individuals	15q26.1	15	91273113	rs61680841-?	rs61680841	intron_variant	6e-06	5.22185	Illumina [4167292] (imputed)	http://www.ebi.ac.uk/efo/EFO_0005782
EIF4ENIF1	Eif4enif1	2015-02-20	24939585	Fransen E	2014-06-18	Eur J Hum Genet	Age-related hearing impairment	age-related hearing impairment	1,489 European ancestry individuals	22q12.2	22	31467568	rs62236223-?	rs62236223	intron_variant	7e-06	5.1549	Illumina [4167292] (imputed)	http://www.ebi.ac.uk/efo/EFO_0005782
PLXNA4	Plxna4	2015-02-20	24939585	Fransen E	2014-06-18	Eur J Hum Genet	Age-related hearing impairment	age-related hearing impairment	1,489 European ancestry individuals	7q32.3	7	132208726	rs62468398-?	rs62468398	intron_variant	8e-06	5.09691	Illumina [4167292] (imputed)	http://www.ebi.ac.uk/efo/EFO_0005782
CCBE1	Ccbe1	2015-02-20	24939585	Fransen E	2014-06-18	Eur J Hum Genet	Age-related hearing impairment	age-related hearing impairment	1,489 European ancestry individuals	18q21.32	18	59484806	rs12955474-?	rs12955474	intron_variant	4e-07	6.39794	Illumina [4167292] (imputed)	http://www.ebi.ac.uk/efo/EFO_0005782
CNTNAP2	Cntnap2	2015-02-20	24939585	Fransen E	2014-06-18	Eur J Hum Genet	Age-related hearing impairment	age-related hearing impairment	1,489 European ancestry individuals	7q35	7	147190776	rs17170356-?	rs17170356	intron_variant	4e-06	5.39794	Illumina [4167292] (imputed)	http://www.ebi.ac.uk/efo/EFO_0005782
ZNF318	Zfp318	2019-10-23	31564434	Wells HRR	2019-09-26	Am J Hum Genet	Adult hearing difficulty	age-related hearing impairment	87,056 British ancestry cases, 163,333 British ancestry controls	6p21.1	6	43313749	rs759016271-AGTAGTCCACTTTTCTTCTTTGCCTG	rs759016271	intergenic_variant	6e-21	20.2218	Affymetrix [9740198] (imputed)	http://www.ebi.ac.uk/efo/EFO_0005782
ISG20	Isg20	2019-10-23	31564434	Wells HRR	2019-09-26	Am J Hum Genet	Adult hearing difficulty	age-related hearing impairment	87,056 British ancestry cases, 163,333 British ancestry controls	15q26.1	15	88710037	rs4932196-T	rs4932196	intergenic_variant	5e-07	6.30103	Affymetrix [9740198] (imputed)	http://www.ebi.ac.uk/efo/EFO_0005782
TRIOBP	Triobp	2019-10-23	31564434	Wells HRR	2019-09-26	Am J Hum Genet	Adult hearing difficulty	age-related hearing impairment	87,056 British ancestry cases, 163,333 British ancestry controls	22q13.1	22	37732277	rs58389158-T	rs58389158	intron_variant	5e-12	11.301	Affymetrix [9740198] (imputed)	http://www.ebi.ac.uk/efo/EFO_0005782
ISG20	Isg20	2019-10-23	31564434	Wells HRR	2019-09-26	Am J Hum Genet	Adult hearing aid use	age-related hearing impairment	13,178 British ancestry cases, 240,740 British ancestry controls	15q26.1	15	88710037	rs4932196-T	rs4932196	intergenic_variant	6e-07	6.22185	Affymetrix [9740198] (imputed)	http://www.ebi.ac.uk/efo/EFO_0005782
CCDC17	Ccdc17	2021-10-06	34108613	Ivarsdottir EV	2021-06-09	Commun Biol	Age-related hearing impairment	age-related hearing impairment	121,934 European ancestry cases, 591,699 European ancestry controls	1p34.1	1	45620405	rs3014246-C	rs3014246	missense_variant	1e-09	9	Affymetrix, Illumina [46900000] (imputed)	http://www.ebi.ac.uk/efo/EFO_0005782
LMX1A	Lmx1a	2021-10-06	34108613	Ivarsdottir EV	2021-06-09	Commun Biol	Age-related hearing impairment	age-related hearing impairment	121,934 European ancestry cases, 591,699 European ancestry controls	1q23.3	1	165139894	rs7525101-T	rs7525101	intergenic_variant	2e-10	9.69897	Affymetrix, Illumina [46900000] (imputed)	http://www.ebi.ac.uk/efo/EFO_0005782
SPTBN1	Sptbn1	2021-10-06	34108613	Ivarsdottir EV	2021-06-09	Commun Biol	Age-related hearing impairment	age-related hearing impairment	121,934 European ancestry cases, 591,699 European ancestry controls	2p16.2	2	54590546	rs6545432-G	rs6545432	intron_variant	5e-11	10.301	Affymetrix, Illumina [46900000] (imputed)	http://www.ebi.ac.uk/efo/EFO_0005782
FBF1	Fbf1	2021-10-06	34108613	Ivarsdottir EV	2021-06-09	Commun Biol	Age-related hearing impairment	age-related hearing impairment	121,934 European ancestry cases, 591,699 European ancestry controls				chr17:75927880-?	chr17:75927880		6e-27	26.2218	Affymetrix, Illumina [46900000] (imputed)	http://www.ebi.ac.uk/efo/EFO_0005782
FSCN2	Fscn2	2021-10-06	34108613	Ivarsdottir EV	2021-06-09	Commun Biol	Age-related hearing impairment	age-related hearing impairment	121,934 European ancestry cases, 591,699 European ancestry controls	17q25.3	17	81528943	rs143796236-T	rs143796236	missense_variant	7e-10	9.1549	Affymetrix, Illumina [46900000] (imputed)	http://www.ebi.ac.uk/efo/EFO_0005782
TMPRSS9	Tmprss9	2021-10-06	34108613	Ivarsdottir EV	2021-06-09	Commun Biol	Age-related hearing impairment	age-related hearing impairment	121,934 European ancestry cases, 591,699 European ancestry controls	19p13.3	19	2389142	rs11881070-T	rs11881070	intron_variant	4e-09	8.39794	Affymetrix, Illumina [46900000] (imputed)	http://www.ebi.ac.uk/efo/EFO_0005782
SLC4A11	Slc4a11	2021-10-06	34108613	Ivarsdottir EV	2021-06-09	Commun Biol	Age-related hearing impairment	age-related hearing impairment	121,934 European ancestry cases, 591,699 European ancestry controls	20p13	20	3228565	rs764272881-G	rs764272881	missense_variant	5e-08	7.30103	Affymetrix, Illumina [46900000] (imputed)	http://www.ebi.ac.uk/efo/EFO_0005782
TMPRSS3	Tmprss3	2021-10-06	34108613	Ivarsdottir EV	2021-06-09	Commun Biol	Age-related hearing impairment	age-related hearing impairment	121,934 European ancestry cases, 591,699 European ancestry controls	21q22.3	21	42389043	rs727503493-T	rs727503493	frameshift_variant	8e-08	7.09691	Affymetrix, Illumina [46900000] (imputed)	http://www.ebi.ac.uk/efo/EFO_0005782
CRIP3	Crip3	2021-10-06	34108613	Ivarsdottir EV	2021-06-09	Commun Biol	Age-related hearing impairment	age-related hearing impairment	121,934 European ancestry cases, 591,699 European ancestry controls	6p21.1	6	43305866	rs2242416-A	rs2242416	missense_variant	1e-17	17	Affymetrix, Illumina [46900000] (imputed)	http://www.ebi.ac.uk/efo/EFO_0005782
BAIAP2L2	Baiap2l2	2021-10-06	34108613	Ivarsdottir EV	2021-06-09	Commun Biol	Age-related hearing impairment	age-related hearing impairment	121,934 European ancestry cases, 591,699 European ancestry controls	22q13.1	22	38087149	rs132924-TTCATGGGTG	rs132924	inframe_insertion	2e-13	12.699	Affymetrix, Illumina [46900000] (imputed)	http://www.ebi.ac.uk/efo/EFO_0005782
EYA4	Eya4	2021-10-06	34108613	Ivarsdottir EV	2021-06-09	Commun Biol	Age-related hearing impairment	age-related hearing impairment	121,934 European ancestry cases, 591,699 European ancestry controls	6q23.2	6	133468590	rs9493627-A	rs9493627	missense_variant	1e-17	17	Affymetrix, Illumina [46900000] (imputed)	http://www.ebi.ac.uk/efo/EFO_0005782
WDR3	Wdr3	2021-10-06	34108613	Ivarsdottir EV	2021-06-09	Commun Biol	Age-related hearing impairment	age-related hearing impairment	121,934 European ancestry cases, 591,699 European ancestry controls	1p12	1	117960110	rs557563970-CGT	rs557563970	3_prime_UTR_variant	3e-09	8.52288	Affymetrix, Illumina [46900000] (imputed)	http://www.ebi.ac.uk/efo/EFO_0005782
GRB10	Grb10	2021-10-06	34108613	Ivarsdottir EV	2021-06-09	Commun Biol	Age-related hearing impairment	age-related hearing impairment	121,934 European ancestry cases, 591,699 European ancestry controls	7p12.1	7	50785454	rs11238325-C	rs11238325	intron_variant	1e-11	11	Affymetrix, Illumina [46900000] (imputed)	http://www.ebi.ac.uk/efo/EFO_0005782
ABCC10	Abcc10	2021-10-06	34108613	Ivarsdottir EV	2021-06-09	Commun Biol	Age-related hearing impairment	age-related hearing impairment	121,934 European ancestry cases, 591,699 European ancestry controls	6p21.1	6	43433367	rs9394952-G	rs9394952	splice_region_variant	3e-11	10.5229	Affymetrix, Illumina [46900000] (imputed)	http://www.ebi.ac.uk/efo/EFO_0005782
ATP6V0A4	Atp6v0a4	2021-10-06	34108613	Ivarsdottir EV	2021-06-09	Commun Biol	Age-related hearing impairment	age-related hearing impairment	121,934 European ancestry cases, 591,699 European ancestry controls	7q34	7	138802400	rs2354376-C	rs2354376	intron_variant	1e-10	10	Affymetrix, Illumina [46900000] (imputed)	http://www.ebi.ac.uk/efo/EFO_0005782
AGO2	Ago2	2021-10-06	34108613	Ivarsdottir EV	2021-06-09	Commun Biol	Age-related hearing impairment	age-related hearing impairment	121,934 European ancestry cases, 591,699 European ancestry controls	8q24.3	8	140637192	rs11996715-A	rs11996715	non_coding_transcript_exon_variant	3e-09	8.52288	Affymetrix, Illumina [46900000] (imputed)	http://www.ebi.ac.uk/efo/EFO_0005782
CDH23	Cdh23	2021-10-06	34108613	Ivarsdottir EV	2021-06-09	Commun Biol	Age-related hearing impairment	age-related hearing impairment	121,934 European ancestry cases, 591,699 European ancestry controls	10q22.1	10	71617355	rs143282422-A	rs143282422	missense_variant	6e-09	8.22185	Affymetrix, Illumina [46900000] (imputed)	http://www.ebi.ac.uk/efo/EFO_0005782
C10orf90	D7Ertd443e	2021-10-06	34108613	Ivarsdottir EV	2021-06-09	Commun Biol	Age-related hearing impairment	age-related hearing impairment	121,934 European ancestry cases, 591,699 European ancestry controls	10q26.2	10	126459169	rs139123090-A	rs139123090	missense_variant	4e-10	9.39794	Affymetrix, Illumina [46900000] (imputed)	http://www.ebi.ac.uk/efo/EFO_0005782
MPZL2	Mpzl2	2021-10-06	34108613	Ivarsdottir EV	2021-06-09	Commun Biol	Age-related hearing impairment	age-related hearing impairment	121,934 European ancestry cases, 591,699 European ancestry controls	11q23.3	11	118262596	rs74543584-A	rs74543584	missense_variant	1e-08	8	Affymetrix, Illumina [46900000] (imputed)	http://www.ebi.ac.uk/efo/EFO_0005782
LOXHD1	Loxhd1	2021-10-06	34108613	Ivarsdottir EV	2021-06-09	Commun Biol	Age-related hearing impairment	age-related hearing impairment	121,934 European ancestry cases, 591,699 European ancestry controls	18q21.1	18	46557437	rs118174674-T	rs118174674	missense_variant	2e-22	21.699	Affymetrix, Illumina [46900000] (imputed)	http://www.ebi.ac.uk/efo/EFO_0005782
CCDC68	Ccdc68	2021-10-06	34108613	Ivarsdottir EV	2021-06-09	Commun Biol	Age-related hearing impairment	age-related hearing impairment	121,934 European ancestry cases, 591,699 European ancestry controls	18q21.2	18	54937957	rs1344011-T	rs1344011	missense_variant	3e-11	10.5229	Affymetrix, Illumina [46900000] (imputed)	http://www.ebi.ac.uk/efo/EFO_0005782
TRIOBP	Triobp	2021-10-06	34108613	Ivarsdottir EV	2021-06-09	Commun Biol	Age-related hearing impairment	age-related hearing impairment	121,934 European ancestry cases, 591,699 European ancestry controls	22q13.1	22	37735350	rs200045032-T	rs200045032	stop_gained	3e-07	6.52288	Affymetrix, Illumina [46900000] (imputed)	http://www.ebi.ac.uk/efo/EFO_0005782
LMO7	Lmo7	2021-10-06	34108613	Ivarsdottir EV	2021-06-09	Commun Biol	Age-related hearing impairment	age-related hearing impairment	121,934 European ancestry cases, 591,699 European ancestry controls	13q22.2	13	75842965	rs920701-C	rs920701	intron_variant	2e-09	8.69897	Affymetrix, Illumina [46900000] (imputed)	http://www.ebi.ac.uk/efo/EFO_0005782
KLHDC7B	Klhdc7b	2021-10-06	34108613	Ivarsdottir EV	2021-06-09	Commun Biol	Age-related hearing impairment	age-related hearing impairment	121,934 European ancestry cases, 591,699 European ancestry controls	22q13.33	22	50549068	rs749405486-A	rs749405486	frameshift_variant	3e-10	9.52288	Affymetrix, Illumina [46900000] (imputed)	http://www.ebi.ac.uk/efo/EFO_0005782
ISG20	Isg20	2021-10-06	34108613	Ivarsdottir EV	2021-06-09	Commun Biol	Age-related hearing impairment	age-related hearing impairment	121,934 European ancestry cases, 591,699 European ancestry controls	15q26.1	15	88693155	rs12441297-G	rs12441297	intergenic_variant	6e-13	12.2218	Affymetrix, Illumina [46900000] (imputed)	http://www.ebi.ac.uk/efo/EFO_0005782
TBC1D24	Tbc1d24	2021-10-06	34108613	Ivarsdottir EV	2021-06-09	Commun Biol	Age-related hearing impairment	age-related hearing impairment	121,934 European ancestry cases, 591,699 European ancestry controls	16p13.3	16	2497068	rs761934676-G	rs761934676	missense_variant	6e-13	12.2218	Affymetrix, Illumina [46900000] (imputed)	http://www.ebi.ac.uk/efo/EFO_0005782
ACADVL	Acadvl	2021-10-06	34108613	Ivarsdottir EV	2021-06-09	Commun Biol	Age-related hearing impairment	age-related hearing impairment	121,934 European ancestry cases, 591,699 European ancestry controls	17p13.1	17	7224399	rs17671352-T	rs17671352	splice_donor_region_variant	9e-09	8.04576	Affymetrix, Illumina [46900000] (imputed)	http://www.ebi.ac.uk/efo/EFO_0005782
TBX2	Tbx2	2021-10-06	34108613	Ivarsdottir EV	2021-06-09	Commun Biol	Age-related hearing impairment	age-related hearing impairment	121,934 European ancestry cases, 591,699 European ancestry controls	17q23.2	17	61403195	rs765488721-C	rs765488721	stop_gained	4e-08	7.39794	Affymetrix, Illumina [46900000] (imputed)	http://www.ebi.ac.uk/efo/EFO_0005782
CLRN2	Clrn2	2021-10-06	34108613	Ivarsdottir EV	2021-06-09	Commun Biol	Age-related hearing impairment	age-related hearing impairment	121,934 European ancestry cases, 591,699 European ancestry controls	4p15.32	4	17522947	rs13147559-G	rs13147559	missense_variant	4e-11	10.3979	Affymetrix, Illumina [46900000] (imputed)	http://www.ebi.ac.uk/efo/EFO_0005782
ARHGEF28	Arhgef28	2021-10-06	34108613	Ivarsdottir EV	2021-06-09	Commun Biol	Age-related hearing impairment	age-related hearing impairment	121,934 European ancestry cases, 591,699 European ancestry controls	5q13.2	5	73626822	rs2703636-C	rs2703636	intron_variant	5e-12	11.301	Affymetrix, Illumina [46900000] (imputed)	http://www.ebi.ac.uk/efo/EFO_0005782
ARHGEF28	Arhgef28	2021-10-06	34108613	Ivarsdottir EV	2021-06-09	Commun Biol	Age-related hearing impairment	age-related hearing impairment	121,934 European ancestry cases, 591,699 European ancestry controls	5q13.2	5	73780686	rs6453022-A	rs6453022	missense_variant	3e-23	22.5229	Affymetrix, Illumina [46900000] (imputed)	http://www.ebi.ac.uk/efo/EFO_0005782
ABLIM3	Ablim3	2021-10-06	34108613	Ivarsdottir EV	2021-06-09	Commun Biol	Age-related hearing impairment	age-related hearing impairment	121,934 European ancestry cases, 591,699 European ancestry controls	5q32	5	149221680	rs13171669-G	rs13171669	intron_variant	8e-10	9.09691	Affymetrix, Illumina [46900000] (imputed)	http://www.ebi.ac.uk/efo/EFO_0005782
TRIOBP	Triobp	2021-10-06	34108613	Ivarsdottir EV	2021-06-09	Commun Biol	Age-related hearing impairment	age-related hearing impairment	121,934 European ancestry cases, 591,699 European ancestry controls	22q13.1	22	37726115	rs5756795-C	rs5756795	missense_variant	1e-17	17	Affymetrix, Illumina [46900000] (imputed)	http://www.ebi.ac.uk/efo/EFO_0005782
SNAP91	Snap91	2021-10-06	34108613	Ivarsdottir EV	2021-06-09	Commun Biol	Age-related hearing impairment	age-related hearing impairment	121,934 European ancestry cases, 591,699 European ancestry controls	6q14.2	6	83607814	rs7752421-T	rs7752421	splice_region_variant	1e-08	8	Affymetrix, Illumina [46900000] (imputed)	http://www.ebi.ac.uk/efo/EFO_0005782
KLHDC7B	Klhdc7b	2021-10-06	34108613	Ivarsdottir EV	2021-06-09	Commun Biol	Age-related hearing impairment	age-related hearing impairment	121,934 European ancestry cases, 591,699 European ancestry controls	22q13.33	22	50549676	rs36062310-A	rs36062310	missense_variant	2e-29	28.699	Affymetrix, Illumina [46900000] (imputed)	http://www.ebi.ac.uk/efo/EFO_0005782
SYNJ2	Synj2	2021-10-06	34108613	Ivarsdottir EV	2021-06-09	Commun Biol	Age-related hearing impairment	age-related hearing impairment	121,934 European ancestry cases, 591,699 European ancestry controls	6q25.3	6	158071628	rs146694394-T	rs146694394	missense_variant	8e-14	13.0969	Affymetrix, Illumina [46900000] (imputed)	http://www.ebi.ac.uk/efo/EFO_0005782
ILDR1	Ildr1	2021-10-06	34108613	Ivarsdottir EV	2021-06-09	Commun Biol	Age-related hearing impairment	age-related hearing impairment	121,934 European ancestry cases, 591,699 European ancestry controls	3q13.33	3	121993204	rs2877561-A	rs2877561	synonymous_variant	3e-25	24.5229	Affymetrix, Illumina [46900000] (imputed)	http://www.ebi.ac.uk/efo/EFO_0005782
SLC26A5	Slc26a5	2021-10-06	34108613	Ivarsdottir EV	2021-06-09	Commun Biol	Age-related hearing impairment	age-related hearing impairment	121,934 European ancestry cases, 591,699 European ancestry controls	7q22.1	7	103421378	rs141952919-G	rs141952919	missense_variant	2e-13	12.699	Affymetrix, Illumina [46900000] (imputed)	http://www.ebi.ac.uk/efo/EFO_0005782
CHMP4C	Chmp4c	2021-10-06	34108613	Ivarsdottir EV	2021-06-09	Commun Biol	Age-related hearing impairment	age-related hearing impairment	121,934 European ancestry cases, 591,699 European ancestry controls	8q21.13	8	81753242	rs137960856-T	rs137960856	splice_donor_5th_base_variant	2e-20	19.699	Affymetrix, Illumina [46900000] (imputed)	http://www.ebi.ac.uk/efo/EFO_0005782
SH2D4B	Sh2d4b	2021-10-06	34108613	Ivarsdottir EV	2021-06-09	Commun Biol	Age-related hearing impairment	age-related hearing impairment	121,934 European ancestry cases, 591,699 European ancestry controls	10q23.1	10	80649861	rs12784122-A	rs12784122	intron_variant	8e-11	10.0969	Affymetrix, Illumina [46900000] (imputed)	http://www.ebi.ac.uk/efo/EFO_0005782
EXOC6	Exoc6	2021-10-06	34108613	Ivarsdottir EV	2021-06-09	Commun Biol	Age-related hearing impairment	age-related hearing impairment	121,934 European ancestry cases, 591,699 European ancestry controls	10q23.33	10	93023117	rs10531957-G	rs10531957	intron_variant	5e-10	9.30103	Affymetrix, Illumina [46900000] (imputed)	http://www.ebi.ac.uk/efo/EFO_0005782
CTBP2	Ctbp2	2021-10-06	34108613	Ivarsdottir EV	2021-06-09	Commun Biol	Age-related hearing impairment	age-related hearing impairment	121,934 European ancestry cases, 591,699 European ancestry controls	10q26.13	10	125123701	rs10901863-T	rs10901863	intron_variant	2e-26	25.699	Affymetrix, Illumina [46900000] (imputed)	http://www.ebi.ac.uk/efo/EFO_0005782
TUB	Tub	2021-10-06	34108613	Ivarsdottir EV	2021-06-09	Commun Biol	Age-related hearing impairment	age-related hearing impairment	121,934 European ancestry cases, 591,699 European ancestry controls	11p15.4	11	8035366	rs55635402-G	rs55635402	non_coding_transcript_exon_variant	4e-12	11.3979	Affymetrix, Illumina [46900000] (imputed)	http://www.ebi.ac.uk/efo/EFO_0005782
TYR	Tyr	2021-10-06	34108613	Ivarsdottir EV	2021-06-09	Commun Biol	Age-related hearing impairment	age-related hearing impairment	121,934 European ancestry cases, 591,699 European ancestry controls	11q14.3	11	89284793	rs1126809-A	rs1126809	missense_variant	2e-21	20.699	Affymetrix, Illumina [46900000] (imputed)	http://www.ebi.ac.uk/efo/EFO_0005782
PHLDB1	Phldb1	2021-10-06	34108613	Ivarsdottir EV	2021-06-09	Commun Biol	Age-related hearing impairment	age-related hearing impairment	121,934 European ancestry cases, 591,699 European ancestry controls	11q23.3	11	118609508	rs67307131-C	rs67307131	intron_variant	1e-14	14	Affymetrix, Illumina [46900000] (imputed)	http://www.ebi.ac.uk/efo/EFO_0005782
NID2	Nid2	2021-10-06	34108613	Ivarsdottir EV	2021-06-09	Commun Biol	Age-related hearing impairment	age-related hearing impairment	121,934 European ancestry cases, 591,699 European ancestry controls	14q22.1	14	52048194	rs1566129-T	rs1566129	intron_variant	4e-15	14.3979	Affymetrix, Illumina [46900000] (imputed)	http://www.ebi.ac.uk/efo/EFO_0005782
ISG20	Isg20	2020-01-13	31645637	Nagtegaal AP	2019-10-23	Sci Rep	Age-related hearing impairment (low/mid frequency)	age-related hearing impairment	9,675 European ancestry individuals	15q26.1	15	88710037	rs4932196-T	rs4932196	intergenic_variant	3e-06	5.52288	Affymetrix, Illumina [NR] (imputed)	http://www.ebi.ac.uk/efo/EFO_0005782
TRIOBP	Triobp	2020-01-13	31645637	Nagtegaal AP	2019-10-23	Sci Rep	Age-related hearing impairment (low/mid frequency)	age-related hearing impairment	9,675 European ancestry individuals	22q13.1	22	37726115	rs5756795-T	rs5756795	missense_variant	3e-06	5.52288	Affymetrix, Illumina [NR] (imputed)	http://www.ebi.ac.uk/efo/EFO_0005782
ILDR1	Ildr1	2020-01-13	31645637	Nagtegaal AP	2019-10-23	Sci Rep	Age-related hearing impairment (high frequency)	age-related hearing impairment	9,675 European ancestry individuals	3q13.33	3	121993204	rs2877561-A	rs2877561	synonymous_variant	1e-09	9	Affymetrix, Illumina [NR] (imputed)	http://www.ebi.ac.uk/efo/EFO_0005782
ZFP69	Zfp69	2015-02-20	24939585	Fransen E	2014-06-18	Eur J Hum Genet	Age-related hearing impairment (SNP x SNP interaction)	age-related hearing impairment	1,489 European ancestry individuals	1p34.2 x 6q15	1 x 6	40487628 x 88033102	rs12022452-? x rs269427-?	rs12022452 x rs269427	intron_variant x intergenic_variant	1e-09	9	Illumina [629437] (imputed)	http://www.ebi.ac.uk/efo/EFO_0005782
